# Supplementary material for: Complementary information derived from CRISPR Cas9 mediated gene deletion and suppression
Source: Nat Commun. 2017 May 23;8:15403. doi: 10.1038/ncomms15403 (PMC5457492; doi:10.1038/ncomms15403)
Supplement: Supplementary Data 1 — CRISPRi and CRISPRc mediated proliferation changes in A375 cells 21 DPI with a tiling sgRNA library and following 6TG treatment. [file ncomms15403-s2.xlsx]

## Sheet: Table_S2
Cell_line	Gene	Spacer	Category	Chr	Start	End	Strand	A375	A375	A375	HT29	HT29	A549	A549	MIAPACA2	MIAPACA2
Cas9								Cas9	KRAB-dCas9	KRAB-dCas9	Cas9	KRAB-dCas9	Cas9	KRAB-dCas9	Cas9	KRAB-dCas9
Backbone								pLX311	pLX311	pHR	pLX311	pLX311	pLX311	pLX311	pLX311	pLX311
APC_exon_100	APC	CCCGGCTTCCATAAGAACGG	exon	chr5	112102944	112102963	-	-0.629059	-0.195631	-0.0469132	-1.76245	0.0877836	-0.678309	-0.559415	-0.680631	-0.0918567
APC_exon_101	APC	CCCTCCGTTCTTATGGAAGC	exon	chr5	112102940	112102959	+	-0.413396	0.0945324	0.392619	-1.72396	0.000118774	-0.271681	0.134055	-0.0482363	-0.0296535
APC_exon_102	APC	CCGCTCAGCATCATGTGAGC	exon	chr5	112137004	112137023	-	-0.40436	-0.105383	-0.280712	-0.716089	0.383441	-0.363414	0.0886698	-0.337018	-0.396427
APC_exon_103	APC	CCGGCTCACATGATGCTGAG	exon	chr5	112137001	112137020	+	-0.630811	0.245944	0.491721	-1.42715	0.56667	-0.891402	0.472478	-0.485963	0.350236
APC_exon_104	APC	CCGGCTTCCATAAGAACGGA	exon	chr5	112102943	112102962	-	-0.253681	0.388917	0.26998	-1.32295	0.63586	-0.599776	0.126202	-0.286563	0.162402
APC_exon_105	APC	CCTCCGTTCTTATGGAAGCC	exon	chr5	112102941	112102960	+	-0.0494951	0.521633	0.0675182	-0.857351	0.167062	0.379489	0.388756	0.502841	0.369927
APC_exon_106	APC	CGTTCTTATGGAAGCCGGGA	exon	chr5	112102945	112102964	+	-0.602509	0.265043	0.392674	-2.54037	0.230476	-0.941563	-0.116356	-0.246795	-0.35983
APC_exon_107	APC	CTTCCCGGCTTCCATAAGAA	exon	chr5	112102947	112102966	-	-0.924681	-0.432795	0.00463427	-1.84987	-0.139411	-1.04035	-0.72687	-0.507391	0.0573649
APC_exon_108	APC	CTTCTTGGAAATGAACCCAT	exon	chr5	112103008	112103027	-	-0.24076	-0.62399	0.132568	-2.49075	-0.136336	-0.563365	-0.0554536	-0.679579	-0.00897967
APC_exon_109	APC	CTTTTCGATTTGCTGAATTC	exon	chr5	112128156	112128175	-	-0.272275	-0.276507	-0.204857	-0.306763	-0.536398	-0.234604	-0.38145	-0.299602	-0.0868568
APC_exon_110	APC	GAAGTACTTAAACAACTACA	exon	chr5	112102023	112102042	+	-0.371378	0.218727	-0.618194	-1.51756	-0.161816	-0.382035	-0.408803	-0.274207	-0.0334431
APC_exon_111	APC	GAGTGCAGTCCTGTTCCTAT	exon	chr5	112102990	112103009	+	-0.043397	-0.00444782	0.21477	-1.8945	0.220528	-0.623144	-0.0365766	-0.106355	0.102528
APC_exon_112	APC	GATGAAGCTATGGCTTCTTC	exon	chr5	112102056	112102075	+	-0.459497	0.0335409	-0.170117	-0.342205	-0.589234	-0.468051	-0.593973	-0.50786	-0.363026
APC_exon_113	APC	GATGCTGAGCGGCAGAATGA	exon	chr5	112137012	112137031	+	-0.744465	0.247899	0.480741	-1.29808	0.147731	-0.805964	-0.243858	-0.497599	0.0617797
APC_exon_114	APC	GCAAGTTGAGGCACTGAAGA	exon	chr5	112090620	112090639	+	-0.147934	-0.0579774	0.127192	-0.793013	0.0987734	0.00799064	0.235176	-0.00505369	0.425543
APC_exon_115	APC	GGAAATGAACCCATAGGAAC	exon	chr5	112103002	112103021	-	-1.04278	-0.297178	-0.788541	-1.76106	-0.579323	-0.815432	-0.504007	-0.895779	-0.410376
APC_exon_116	APC	GGATCTGTATCAAGCCGTTC	exon	chr5	112102966	112102985	+	-0.667146	-0.116438	0.0348037	-1.90982	-0.203167	-0.946709	-0.294346	-0.500066	-0.213282
APC_exon_117	APC	GGCAATTGGAATATGAAGCA	exon	chr5	112116515	112116534	+	-0.662578	-0.4407	-0.389876	-1.76885	-0.119234	-0.72598	-0.350351	-0.444191	0.0250708
APC_exon_118	APC	GGCTTGATACAGATCCTTCC	exon	chr5	112102962	112102981	-	-0.427175	0.135919	0.0461941	-1.8986	0.0477303	-0.676965	-0.13163	-0.342016	0.159529
APC_exon_119	APC	GTGCTCGTTTTTCCATATCC	exon	chr5	112116579	112116598	-	-0.650475	-0.274485	-0.714506	-1.09426	-0.307827	-0.64442	-0.604851	-0.879619	-0.365614
APC_exon_120	APC	GTTGCGATGGAAGAACAACT	exon	chr5	112116547	112116566	+	-0.856673	-0.23951	-0.557733	-1.3899	0.0244371	-0.672283	0.323069	-0.749618	-0.235554
APC_exon_121	APC	TACAAACAGATATGACCAGA	exon	chr5	112116494	112116513	+	-0.775101	0.27013	-0.175799	-1.47854	-0.000513776	-0.693309	-0.51737	-0.385155	7.22775e-05
APC_exon_122	APC	TCAGTTGTTAAAGCAAGTTG	exon	chr5	112090608	112090627	+	-0.568984	-0.179816	0.059561	-0.625534	-0.333262	-0.124656	0.186972	-0.449403	-0.148667
APC_exon_123	APC	TCGTTTTTCCATATCCTGGC	exon	chr5	112116575	112116594	-	-0.755605	-0.386881	-0.28342	-1.74479	-0.450626	-0.746249	-0.421389	-0.421525	-0.330682
APC_exon_124	APC	TCTCAGAACAAGCATGAAAC	exon	chr5	112136982	112137001	+	0.154404	-0.0321033	-0.526785	-0.459595	-0.298484	-0.369504	0.0225992	0.252748	-0.0922137
APC_exon_125	APC	TCTGGTCATATCTGTTTGTA	exon	chr5	112116494	112116513	-	-0.708305	-0.324853	0.0550958	-2.18724	-0.280053	-0.526051	-0.267071	-0.110708	0.0190963
APC_exon_126	APC	TCTTACAAAACTGGAAACTG	exon	chr5	112090686	112090705	+	-0.0823375	0.326483	0.221931	-0.804956	-0.194437	-0.0787606	-0.302595	-0.214259	0.182829
APC_exon_127	APC	TGATCTTGACAAAGAAGAAA	exon	chr5	112111341	112111360	+	-0.833899	-0.161946	-0.734879	-1.71019	-0.167423	-0.561272	-0.580852	-0.541634	0.150155
APC_exon_128	APC	TGGGTTCATTTCCAAGAAGA	exon	chr5	112103009	112103028	+	-0.489564	-0.0849947	0.0801784	-1.58738	-0.0530759	-0.408806	-0.399494	-0.277074	0.209652
APC_exon_129	APC	TTAGATAGCAGTAATTTCCC	exon	chr5	112102894	112102913	+	-1.00443	-0.627521	-0.359787	-2.81256	-0.632011	-1.34377	-0.776954	-0.943686	-0.400371
APC_exon_130	APC	TTCATATTCCAATTGCCTTC	exon	chr5	112116512	112116531	-	-0.401574	-0.205255	-0.244839	-0.442433	-0.27093	-0.323841	-0.473885	-0.282187	-0.327927
APC_exon_131	APC	TTCCAATCATCTTACAAAAC	exon	chr5	112090677	112090696	+	-0.136127	-0.0616965	-0.418325	-0.0680331	-0.231877	-0.291794	-0.632215	-0.45646	-0.109284
APC_exon_132	APC	TTCCAGTTTTGTAAGATGAT	exon	chr5	112090682	112090701	-	-0.342308	-0.309903	-0.104017	-0.197961	-0.265549	-0.248333	-0.431117	-0.304672	-0.0812077
APC_exon_133	APC	TTGACCGCAGTTTTACTCCA	exon	chr5	112102914	112102933	-	-0.131701	-0.12581	0.589876	-1.28041	0.243776	-0.0173936	0.0464886	-0.0212706	0.192924
APC_exon_134	APC	TTTGACCGCAGTTTTACTCC	exon	chr5	112102915	112102934	-	-0.327912	-0.331093	-0.344551	-0.443178	-0.495974	-0.151439	-0.584564	-0.673423	-0.663613
APC_exon_85	APC	AAAATGTCCCTCCGTTCTTA	exon	chr5	112102933	112102952	+	-0.37505	-0.0385977	-0.324115	-0.640894	-0.0821562	-0.232391	-0.211695	-0.149753	-0.159727
APC_exon_86	APC	AAGAAGAAAAGGAAAAAGAC	exon	chr5	112111352	112111371	+	-1.02252	-1.05325	0.190039	-1.28593	-0.387544	-0.953356	-0.478831	0.216057	-0.479441
APC_exon_87	APC	AAGGCAAATCAGAGTTGCGA	exon	chr5	112116534	112116553	+	-0.360877	0.271736	-0.308971	-1.49763	0.0571874	-0.750182	-0.285507	-0.688484	-0.217979
APC_exon_88	APC	AAGTATTGAAGATGAAGCTA	exon	chr5	112102046	112102065	+	-0.771326	-0.803671	-0.0703513	-1.72258	-0.119385	-0.823446	-0.572994	-0.870065	-0.146365
APC_exon_89	APC	AATGGAAGCAGAGAAAGTAC	exon	chr5	112103038	112103057	+	-0.557836	0.0440723	-0.24995	-1.2992	-0.0368052	-0.889385	-0.0550499	-0.298343	-0.0646246
APC_exon_90	APC	ACTAGGTACCTGCCAGGATA	exon	chr5	112116564	112116583	+	-0.44538	0.251506	0.0538572	-1.67813	0.0430158	-0.530877	0.121144	-0.764728	-0.0717537
APC_exon_91	APC	AGAACAACTAGGTACCTGCC	exon	chr5	112116558	112116577	+	-0.159082	0.465164	0.255009	-0.968302	0.332812	-0.468879	0.424361	-0.410815	0.0320178
APC_exon_92	APC	AGAGTGCAGTCCTGTTCCTA	exon	chr5	112102989	112103008	+	-0.886061	-0.167032	-0.203475	-2.22402	-0.223243	-0.876578	-0.292362	-0.60927	-0.179829
APC_exon_93	APC	AGATATGACCAGAAGGCAAT	exon	chr5	112116501	112116520	+	-0.224577	0.124658	0.179214	-1.24956	0.0743654	-0.0968348	-0.122635	-0.31225	0.0665662
APC_exon_94	APC	ATGGGTTCATTTCCAAGAAG	exon	chr5	112103008	112103027	+	-1.28942	-1.0847	-1.24241	-2.52403	-1.10805	-1.27515	-1.40012	-0.670293	-0.710517
APC_exon_95	APC	ATTTCCCTGGAGTAAAACTG	exon	chr5	112102907	112102926	+	-0.703191	-0.213267	-0.333798	-2.58488	-0.14007	-0.873116	-0.32386	-0.533597	0.154795
APC_exon_96	APC	CAGAATTCAGCAAATCGAAA	exon	chr5	112128154	112128173	+	0.000620424	0.311078	-0.293763	-0.306624	0.0628215	-0.154695	-0.0824735	0.329887	0.324001
APC_exon_97	APC	CAGGACTGCACTCTCCAGAA	exon	chr5	112102983	112103002	-	-0.501785	-0.0280745	-0.066926	-1.90878	0.114546	-1.06681	0.141261	0.619823	0.206714
APC_exon_98	APC	CCAAGAAGAGGGTTTGTAAA	exon	chr5	112103020	112103039	+	-0.462252	0.103635	0.068655	-1.83499	-0.066893	-0.024366	-0.379468	-0.0454386	0.226634
APC_exon_99	APC	CCATTTACAAACCCTCTTCT	exon	chr5	112103023	112103042	-	-0.1955	0.0446655	0.0263872	-1.16274	0.163533	0.0169723	0.0111074	-0.0294347	0.167146
APC_intron_135	APC	AAATAAGTGTAAAACTCCAA	TSS	chr5	112090917	112090936	+	-0.851128	-0.890208	-0.32515	-0.490581	-0.685467	-0.750792	-1.02371	-1.4848	-0.47489
APC_intron_136	APC	AAGATCTGAGGGAGTTGGGG	TSS	chr5	112091084	112091103	-	-0.511259	-1.36904	-0.223196	-0.855007	-0.986849	-0.392129	-1.10461	-0.490373	-1.31812
APC_intron_137	APC	AAGGCTACACTTAATATTCA	TSS	chr5	112091061	112091080	-	-0.300189	-0.366748	0.383283	0.0936121	0.215196	-0.309317	0.0383354	-0.0620662	-0.165718
APC_intron_138	APC	AATATAGCATCACTGTACTG	TSS	chr5	112090984	112091003	+	-0.333219	-0.395767	-0.283291	-0.665011	-0.336994	-0.42053	-0.442547	-0.338112	-0.179821
APC_intron_139	APC	ACTAAGAACTAACTAGCCAT	TSS	chr5	112090936	112090955	-	-0.36828	-0.327813	-0.0994493	-0.780169	-0.423391	-0.193728	-0.441271	-0.513441	0.148589
APC_intron_140	APC	AGCATCACTGTACTGAGGCA	TSS	chr5	112090989	112091008	+	0.147785	0.293942	0.265733	0.157593	0.413912	-0.276737	0.551632	-0.336818	0.212868
APC_intron_141	APC	AGGCATATTCTAAAATCATG	TSS	chr5	112091041	112091060	-	-0.764301	-0.449366	-0.17029	-0.735193	-0.248586	-0.744166	-0.422033	-0.569526	-0.116408
APC_intron_142	APC	CAGTACAGTGATGCTATATT	TSS	chr5	112090984	112091003	-	-0.00904648	0.266708	-0.0460279	-0.105505	0.185432	0.163579	-0.0446063	-0.0655419	0.314262
APC_intron_143	APC	CCCTTAAGTGCTGCAGTGAT	TSS	chr5	112091109	112091128	+	-0.0523556	0.00946302	0.291795	-0.179745	0.296675	0.0266827	0.407164	-0.0494861	0.223015
APC_intron_144	APC	CTTACCTCAAGTTTACAAGA	TSS	chr5	112090777	112090796	-	-0.190442	-0.178246	-0.0147632	0.0142525	0.0117418	-0.132894	-0.0299827	0.121465	0.36033
APC_intron_145	APC	GAGGGAATACTGAATAAAAA	TSS	chr5	112090759	112090778	-	-0.439652	-0.0872829	-0.287291	-0.174942	-0.579817	-0.231846	-0.598682	-0.37883	-0.40636
APC_intron_146	APC	GGCAAGATCTGAGGGAGTTG	TSS	chr5	112091087	112091106	-	0.277149	0.34768	0.0254377	-0.015493	0.438366	0.24738	0.452349	0.197285	0.780987
APC_intron_147	APC	GTGGCAAGATCTGAGGGAGT	TSS	chr5	112091089	112091108	-	-0.802361	-0.365423	-0.240708	-0.48433	-0.290002	-0.555097	-0.102176	-0.693383	-0.397894
APC_intron_148	APC	TAAGGGGTGGCAAGATCTGA	TSS	chr5	112091095	112091114	-	-0.325907	0.535038	-0.179461	-0.724269	0.289159	-0.419227	0.577064	-0.193223	-0.0404234
APC_intron_149	APC	TATTCCCTCTTGTAAACTTG	TSS	chr5	112090770	112090789	+	-0.540697	-0.0139279	-0.525974	-0.373153	-0.304594	-0.370743	-0.254097	-0.731787	-0.286226
APC_intron_150	APC	TCACTGCAGCACTTAAGGGG	TSS	chr5	112091108	112091127	-	-0.0861613	0.474141	0.352543	0.143535	0.767764	-0.154212	0.797523	0.0554082	0.740109
APC_intron_151	APC	TCTGAGGGAGTTGGGGAGGA	TSS	chr5	112091080	112091099	-	-1.05747	0.512681	0.332992	-2.75732	0.236157	-0.998682	0.375254	-1.29197	0.0928608
APC_intron_152	APC	TCTTACCTCAAGTTTACAAG	TSS	chr5	112090778	112090797	-	-0.98897	-0.622925	-1.40236	-0.976253	-0.532878	-0.794198	-0.982678	-0.704788	-0.687133
APC_intron_153	APC	TGGCAAGATCTGAGGGAGTT	TSS	chr5	112091088	112091107	-	0.181071	0.481835	0.522348	0.18049	0.409173	0.209812	0.316517	-0.118148	0.359728
APC_intron_154	APC	TTAAGGGGTGGCAAGATCTG	TSS	chr5	112091096	112091115	-	-0.514302	-0.118935	-0.322682	-0.649548	-0.221721	-0.725801	-0.0292111	-0.615182	0.0427726
APC_TSS_1	APC	AAGCCTAGCCGCTGCTCGGG	TSS	chr5	112043266	112043285	+	-0.41222	-0.1221	-0.0110726	0.304689	0.0426209	-0.73641	-0.00708125	-0.830075	-0.128878
APC_TSS_10	APC	AGGCTCTAGTCTCCGGGCTG	TSS	chr5	112043145	112043164	+	-0.735215	-0.248643	-0.898403	-1.23698	-0.575116	-1.20294	-0.492676	-0.442493	-0.620958
APC_TSS_11	APC	AGGGCAAGTAGCAAGGGGGC	TSS	chr5	112043230	112043249	+	-0.233817	0.673785	0.0265005	-0.589738	-0.920355	-0.193084	0.596537	-0.650491	0.360457
APC_TSS_12	APC	AGGGCGCTCCCCATTCCCGT	TSS	chr5	112073485	112073504	+	-0.313934	0.10864	0.0663085	-0.460376	0.0479243	-1.05462	0.368333	-0.722248	0.0608725
APC_TSS_13	APC	AGGGGGCGGGGTGTGGCCGC	TSS	chr5	112043243	112043262	+	-0.0341816	0.247503	-0.281811	-0.721124	0.257996	0.103441	0.121268	-0.000662893	0.0755438
APC_TSS_14	APC	AGTAGCAAGGGGGCGGGGTG	TSS	chr5	112043236	112043255	+	-0.21282	0.394725	-0.131839	-0.520714	-0.0822923	0.085602	0.309157	-0.0103672	0.147262
APC_TSS_15	APC	ATGGCGGAGGGCAAGTAGCA	TSS	chr5	112043223	112043242	+	-0.431108	-0.05176	-0.638432	-1.12353	-0.364399	-0.517756	0.240342	-1.24184	-0.544214
APC_TSS_16	APC	CACCTCCCACAAGATGGCGG	TSS	chr5	112043210	112043229	+	-0.280687	-0.0333305	0.128093	-1.20679	-0.265379	-0.271478	0.360382	-0.426429	-0.0315946
APC_TSS_17	APC	CATAACAGGCTCTAGTCTCC	TSS	chr5	112043139	112043158	+	0.028177	0.257561	0.0883543	-0.413844	-0.356624	-0.167021	0.754238	-0.686426	0.193847
APC_TSS_18	APC	CCAATCGGCGGGCTCCCGAC	TSS	chr5	112073503	112073522	-	-1.01903	-1.40177	-0.24788	-0.912203	-1.07935	-1.0019	-0.454314	-0.992261	-1.17152
APC_TSS_19	APC	CCATTGCGCCTGCGCATAAC	TSS	chr5	112043125	112043144	+	0.259048	0.252733	0.292975	0.234508	0.518548	0.359267	0.342939	0.337174	0.0451181
APC_TSS_2	APC	AATCCGCTGGATGCGGACCA	TSS	chr5	112073466	112073485	+	-0.197151	0.100227	0.0690275	-0.703877	-0.0447674	0.0437944	0.336257	0.227158	0.12217
APC_TSS_20	APC	CCCACACCCAGCCAATCGGC	TSS	chr5	112073514	112073533	-	0.575597	0.624891	0.484834	0.0399208	0.658597	0.249696	0.929108	0.253492	0.253247
APC_TSS_21	APC	CCCGCCGATTGGCTGGGTGT	TSS	chr5	112073511	112073530	+	0.0695448	0.101459	0.197741	0.245955	0.310036	0.0650275	0.0321494	0.136208	0.374653
APC_TSS_22	APC	CCCGTCGGGAGCCCGCCGAT	TSS	chr5	112073500	112073519	+	0.354904	0.409182	0.0599169	0.037951	0.490181	0.214118	0.484768	0.413402	0.359704
APC_TSS_23	APC	CCGAGCAGCGGCTAGGCTTC	TSS	chr5	112043265	112043284	-	0.0144158	0.218782	0.240922	0.352197	0.204544	0.136544	0.614906	0.105479	0.137896
APC_TSS_24	APC	CCGGAAGCCTAGCCGCTGCT	TSS	chr5	112043262	112043281	+	0.307859	0.378749	0.474802	-0.249738	0.0155006	0.278245	0.489644	0.431069	0.254619
APC_TSS_25	APC	CCTGTTATGCGCAGGCGCAA	TSS	chr5	112043128	112043147	-	-0.456351	-0.038299	-0.457458	-0.764101	-0.364009	-0.215044	-0.237054	-0.378858	-0.123421
APC_TSS_26	APC	CGCAGGTCCCCCCCGAGCAG	TSS	chr5	112043277	112043296	-	-0.485028	0.310812	-0.233155	-0.687298	0.384157	-0.171259	0.101541	0.0806851	0.380427
APC_TSS_27	APC	CGCTGCTCGGGGGGGACCTG	TSS	chr5	112043275	112043294	+	-0.682301	-0.370328	-0.0427012	-1.09796	-0.798793	-0.682025	0.166056	-0.55876	-0.246335
APC_TSS_28	APC	CGGAAGCCTAGCCGCTGCTC	TSS	chr5	112043263	112043282	+	-0.211492	0.516465	0.189	0.269794	0.486007	-0.493457	0.352952	-0.339603	0.0806695
APC_TSS_29	APC	CGGCGGGCTCCCGACGGGAA	TSS	chr5	112073498	112073517	-	-1.06427	-0.690429	-0.409075	-0.715543	-0.473303	-0.451229	-0.607795	-1.02215	-1.0222
APC_TSS_3	APC	AATGGAGGTGCTGCCGGACT	TSS	chr5	112073593	112073612	+	-0.161311	0.0739107	0.17153	-0.613341	0.183565	-0.183497	0.2413	-0.0869475	0.0934033
APC_TSS_30	APC	CGGGAGCCCGCCGATTGGCT	TSS	chr5	112073505	112073524	+	0.315658	0.652063	0.220249	-0.179366	0.397857	0.300882	0.229612	0.409118	0.308797
APC_TSS_31	APC	CTACAATGCGCATGCGTGAG	TSS	chr5	112043184	112043203	-	-0.0119983	0.057046	0.29356	-0.161725	0.18962	0.0251426	0.138358	-0.0213056	-0.194203
APC_TSS_32	APC	CTCCGCCATCTTGTGGGAGG	TSS	chr5	112043212	112043231	-	-0.313029	-0.0789008	0.0608676	-1.37156	-0.312463	-0.432006	-0.112925	-0.326169	-0.33172
APC_TSS_33	APC	CTCGGAAATGGGGTAGGTGC	TSS	chr5	112073611	112073630	+	-0.22565	0.0540278	0.00699095	-0.244969	0.0818763	-0.12579	0.186511	-0.410522	0.323733
APC_TSS_34	APC	CTGTATTGGTGCAGCCCGCC	TSS	chr5	112073554	112073573	+	-0.290085	-0.234042	-0.752425	-0.965438	-0.508706	-0.435175	-0.253479	-0.441046	-0.433803
APC_TSS_35	APC	CTGTTATGCGCAGGCGCAAT	TSS	chr5	112043127	112043146	-	0.0675202	0.273269	0.812374	-0.330189	0.293873	-0.075925	0.32677	-0.197708	0.0980615
APC_TSS_36	APC	CTTGCCCTCCGCCATCTTGT	TSS	chr5	112043218	112043237	-	0.410576	0.770732	0.494317	-1.05859	0.619942	0.340936	0.917491	0.260688	0.694523
APC_TSS_37	APC	GAAGCCTAGCCGCTGCTCGG	TSS	chr5	112043265	112043284	+	0.0750574	0.373666	-0.321993	0.0104157	-0.0746417	0.265435	0.400128	0.282726	0.0209876
APC_TSS_38	APC	GACGGGAATGGGGAGCGCCC	TSS	chr5	112073486	112073505	-	-0.61007	-0.147974	0.516829	-1.01514	0.533324	-1.84372	0.608921	-2.08311	0.0215017
APC_TSS_39	APC	GACTAGAGCCTGTTATGCGC	TSS	chr5	112043136	112043155	-	-0.934085	-0.257529	-0.24431	-1.23401	-0.935831	-0.94674	-0.136904	-0.995696	-0.392265
APC_TSS_4	APC	ACCTACCCCATTTCCGAGTC	TSS	chr5	112073609	112073628	-	-0.344274	0.151191	0.0591269	-0.177734	0.0589502	-0.285802	0.0790294	-0.140878	-0.18361
APC_TSS_40	APC	GAGGGCAAGTAGCAAGGGGG	TSS	chr5	112043229	112043248	+	-0.357342	0.0456059	-0.267589	-1.59154	-1.02236	-0.415228	0.248394	-0.297404	0.174286
APC_TSS_41	APC	GCACCAATACAGCCACATGT	TSS	chr5	112073546	112073565	-	-0.250608	0.648836	0.21969	-0.214076	0.487319	-0.197539	0.33616	-0.555536	0.254318
APC_TSS_42	APC	GCAGCCCGCCAGGGTGTCAC	TSS	chr5	112073564	112073583	+	-0.241066	0.345607	0.174349	-0.351442	0.0560881	-0.367736	0.534707	-0.39871	0.131468
APC_TSS_43	APC	GCATAACAGGCTCTAGTCTC	TSS	chr5	112043138	112043157	+	-0.149124	-0.00828398	-0.0313815	-0.721283	-0.370206	-0.300103	0.213504	-0.428499	-0.214179
APC_TSS_44	APC	GCATGCGTGAGAGGTGTTGC	TSS	chr5	112043175	112043194	-	0.0136814	0.176476	0.259052	-0.507933	-0.257918	-0.0938234	0.36444	-0.244451	0.356177
APC_TSS_45	APC	GCCAATCGGCGGGCTCCCGA	TSS	chr5	112073504	112073523	-	-0.226139	0.310427	0.0324306	-0.0114079	0.0777251	-0.342097	-0.116829	-0.303523	0.0102952
APC_TSS_46	APC	GCCCACACCCAGCCAATCGG	TSS	chr5	112073515	112073534	-	0.0765305	0.422229	0.265036	-0.295032	0.275307	-0.361162	0.169015	-0.439805	0.250746
APC_TSS_47	APC	GCCCGCCGATTGGCTGGGTG	TSS	chr5	112073510	112073529	+	-0.294243	-0.140226	-0.0172324	-0.295536	-0.127733	-0.216838	-0.15687	0.061816	-0.402955
APC_TSS_48	APC	GCCCTCCGCCATCTTGTGGG	TSS	chr5	112043215	112043234	-	0.281047	0.304747	0.227759	-0.383471	-0.420275	0.0673132	0.739978	-0.00777348	0.370316
APC_TSS_49	APC	GCCGGACTCGGAAATGGGGT	TSS	chr5	112073605	112073624	+	0.272519	0.104601	0.480322	-0.0927987	0.612363	0.161493	-0.199091	-0.0420277	0.370886
APC_TSS_5	APC	ACCTCCCACAAGATGGCGGA	TSS	chr5	112043211	112043230	+	0.566193	1.02802	0.440623	-1.12863	-0.709625	0.176573	0.877874	-0.29866	0.223363
APC_TSS_50	APC	GCGCCCTGGTCCGCATCCAG	TSS	chr5	112073472	112073491	-	-0.511064	0.0647982	0.0847536	-0.718086	-0.0162331	-0.595268	0.428886	-0.188203	0.0501703
APC_TSS_51	APC	GCGGAGGGCAAGTAGCAAGG	TSS	chr5	112043226	112043245	+	0.269042	0.986094	0.223553	-0.488864	-0.730942	0.49646	0.963687	-0.17429	-0.179386
APC_TSS_52	APC	GCGGGCTCCCGACGGGAATG	TSS	chr5	112073496	112073515	-	0.471996	0.407481	0.262992	-0.320211	0.50866	-0.435647	0.220924	-0.0714679	0.541057
APC_TSS_53	APC	GCTGCTCGGGGGGGACCTGC	TSS	chr5	112043276	112043295	+	0.127965	0.73552	0.445839	-0.74412	-0.225186	-0.152362	1.01118	-0.00876804	0.518828
APC_TSS_54	APC	GCTGTGTAATCCGCTGGATG	TSS	chr5	112073459	112073478	+	0.118534	0.184887	-0.300401	-0.165637	0.110735	-0.115737	-0.232858	-0.133515	-0.151508
APC_TSS_55	APC	GGAAGCCTAGCCGCTGCTCG	TSS	chr5	112043264	112043283	+	-0.606849	0.243616	-0.838329	-0.107496	-0.165971	-0.496524	-0.316165	-0.47908	-0.438723
APC_TSS_56	APC	GGCGGAGGGCAAGTAGCAAG	TSS	chr5	112043225	112043244	+	0.365702	0.401943	0.464027	-0.224981	-0.366806	0.290651	0.566363	0.145854	0.134589
APC_TSS_57	APC	GGCGGGCTCCCGACGGGAAT	TSS	chr5	112073497	112073516	-	-0.076286	0.113594	-0.181689	-0.66315	0.0969315	-0.209897	-0.0253579	-0.0334386	0.0800111
APC_TSS_58	APC	GGCTCTAGTCTCCGGGCTGT	TSS	chr5	112043146	112043165	+	-0.102762	0.218311	-0.00940375	-1.00478	-0.898294	-0.72397	0.341393	-0.342427	0.226845
APC_TSS_59	APC	GGGCAAGTAGCAAGGGGGCG	TSS	chr5	112043231	112043250	+	0.133859	0.337995	0.252622	-0.307865	-0.0650563	0.23369	0.608491	0.14457	-0.105237
APC_TSS_6	APC	ACTTGCCCTCCGCCATCTTG	TSS	chr5	112043219	112043238	-	-0.917025	-0.0802226	-0.146847	-2.21095	-0.495997	-0.723115	0.030539	-0.751849	-0.0403569
APC_TSS_60	APC	GGGCGCACGTGACCGACATG	TSS	chr5	112073531	112073550	+	-0.504781	0.463119	0.00313183	-0.496183	0.0282878	-0.721446	0.333809	-0.163438	0.105665
APC_TSS_61	APC	GGGCGCTCCCCATTCCCGTC	TSS	chr5	112073486	112073505	+	-0.105342	-0.362047	0.114377	-0.246668	0.144888	-0.727066	0.283368	-0.254849	0.0128497
APC_TSS_62	APC	GGGTGCTGCGCTCCGCTTGC	TSS	chr5	112043107	112043126	-	-0.727785	-0.404159	-0.385459	-1.23751	-0.50765	-0.754112	-0.312632	-0.52523	-0.535676
APC_TSS_63	APC	GGGTGTCACTGGAGACAGAA	TSS	chr5	112073575	112073594	+	-0.828428	-0.832239	-0.351611	-0.722839	-0.221254	-0.645553	-0.439841	-0.166397	-0.239423
APC_TSS_64	APC	GGTAGGTGCTGGAGCCACCA	TSS	chr5	112073622	112073641	+	-0.757758	0.474272	-0.0781765	-0.60022	0.0881541	-0.237093	-0.143515	-0.540151	-0.278771
APC_TSS_65	APC	GGTGCTGCCGGACTCGGAAA	TSS	chr5	112073599	112073618	+	-1.10204	-0.385457	-0.939294	-0.743961	-0.830986	-1.23694	-0.578308	-1.06421	-0.378265
APC_TSS_66	APC	GGTGCTGCGCTCCGCTTGCC	TSS	chr5	112043106	112043125	-	0.0164865	0.010762	-0.000873085	-0.340743	0.303209	-0.228205	0.278622	-0.168735	0.070405
APC_TSS_67	APC	GTCCCCCCCGAGCAGCGGCT	TSS	chr5	112043272	112043291	-	-0.183021	0.283232	0.0963884	-0.646232	-1.07367	-0.341156	0.606407	-0.109963	-0.240296
APC_TSS_68	APC	GTCTCCAGTGACACCCTGGC	TSS	chr5	112073571	112073590	-	-0.0804249	0.381952	0.0248162	0.372339	0.497309	0.348265	0.984716	0.556585	0.525104
APC_TSS_69	APC	GTGCTGCCGGACTCGGAAAT	TSS	chr5	112073600	112073619	+	-0.284875	-0.165252	0.0201423	-0.897357	0.104728	-0.0976645	-0.0355882	-0.114943	0.0527697
APC_TSS_7	APC	AGACAGAATGGAGGTGCTGC	TSS	chr5	112073587	112073606	+	-0.502426	0.204118	0.312852	-0.583382	-0.0511955	-0.518113	0.402403	-0.315554	-0.255272
APC_TSS_70	APC	GTGCTGGAGCCACCATGGCC	TSS	chr5	112073627	112073646	+	0.102347	0.418802	0.167621	-0.349152	0.2765	0.281649	0.423133	0.20721	0.0660553
APC_TSS_71	APC	GTTGCTGGCTTCCCACAGCC	TSS	chr5	112043160	112043179	-	-0.388797	0.0868329	-0.383745	-0.593085	-0.25081	-0.447901	-0.0087309	-0.531063	-0.0474198
APC_TSS_72	APC	TAATCCGCTGGATGCGGACC	TSS	chr5	112073465	112073484	+	-1.01297	-0.633992	-0.492379	-1.00311	-0.589959	-0.580359	-0.469673	-0.480172	-1.13048
APC_TSS_73	APC	TCCCACCTCCCACAAGATGG	TSS	chr5	112043207	112043226	+	0.230643	0.77245	0.0909132	-1.21598	-0.351462	0.30413	1.12671	-0.144318	-0.94326
APC_TSS_74	APC	TCCGCCATCTTGTGGGAGGT	TSS	chr5	112043211	112043230	-	0.458613	0.618429	0.568298	-0.0228357	0.526323	0.373911	0.689175	-0.0900981	0.531286
APC_TSS_75	APC	TCGGGAGCCCGCCGATTGGC	TSS	chr5	112073504	112073523	+	-0.296963	-0.00770431	0.0320833	-0.394728	-0.035533	0.226993	-0.258755	-0.0646514	-0.256972
APC_TSS_76	APC	TCTTCCCACCTCCCACAAGA	TSS	chr5	112043204	112043223	+	-0.490799	0.207968	0.18326	-1.32887	-0.936381	-0.488795	0.13362	-0.657427	0.143679
APC_TSS_77	APC	TGACCGACATGTGGCTGTAT	TSS	chr5	112073540	112073559	+	0.0991288	0.0899137	0.0344115	-0.130151	0.0858262	-0.137832	0.210783	-0.117719	0.123357
APC_TSS_78	APC	TGCGCCCACACCCAGCCAAT	TSS	chr5	112073518	112073537	-	0.161374	0.38437	0.144277	-0.127908	0.341186	0.173038	0.360773	0.169959	0.388502
APC_TSS_79	APC	TGCTGCCGGACTCGGAAATG	TSS	chr5	112073601	112073620	+	0.608321	1.11602	0.899314	-0.00280424	0.811223	0.289172	0.734693	0.704704	0.947315
APC_TSS_8	APC	AGCAGCGGCTAGGCTTCCGG	TSS	chr5	112043262	112043281	-	-0.455062	0.718159	-0.0499764	-1.00728	-1.10307	-0.204468	0.608241	-0.0664363	-1.20195
APC_TSS_80	APC	TGGCGGAGGGCAAGTAGCAA	TSS	chr5	112043224	112043243	+	-0.255575	0.201836	0.363263	-1.26932	-0.798474	-0.255304	0.642925	-0.110772	0.126693
APC_TSS_81	APC	TGTATTGGTGCAGCCCGCCA	TSS	chr5	112073555	112073574	+	-0.0644881	0.0798942	0.215504	-0.0860327	0.130849	-0.546618	0.290181	-0.296572	0.22762
APC_TSS_82	APC	TGTCACTGGAGACAGAATGG	TSS	chr5	112073578	112073597	+	-0.822276	0.160961	0.215302	-1.51261	0.104736	-1.24564	0.15697	-1.08791	-0.19938
APC_TSS_83	APC	TGTCTCCAGTGACACCCTGG	TSS	chr5	112073572	112073591	-	-0.778688	-0.0714078	-0.0966633	-0.993957	-0.115646	-1.58849	0.0459731	-1.00691	0.0824781
APC_TSS_84	APC	TTCTGTCTCCAGTGACACCC	TSS	chr5	112073575	112073594	-	-0.323129	-0.0270084	0.00141781	0.0362537	0.0183672	-0.844727	0.0935589	-0.46342	0.149451
APC_TSS_9	APC	AGCCTAGCCGCTGCTCGGGG	TSS	chr5	112043267	112043286	+	-0.599315	-0.502071	-0.219414	-0.5494	-0.521643	-1.0889	-1.26921	-0.608403	0.266631
BRAF_exon_100	BRAF	GGCTCTGTTCAACGGGGACA	exon	chr7	140624437	140624456	-	-1.04675	-1.40424	-1.07963	-1.3514	-0.564067	0.222032	0.0125083	0.15339	0.236344
BRAF_exon_101	BRAF	GGCTGCGGACCCTGCCATTC	exon	chr7	140624374	140624393	-	-0.414926	0.367434	-0.158851	-1.92827	0.00778473	0.348399	0.517707	0.199179	0.277804
BRAF_exon_102	BRAF	GGGCCAGGCTCTGTTCAACG	exon	chr7	140624443	140624462	-	-1.05712	-1.3936	-1.28955	-1.72279	-0.976122	0.0618118	0.357857	0.354199	0.315967
BRAF_exon_103	BRAF	GGGGACATGGAGCCCGAGGC	exon	chr7	140624424	140624443	-	-0.887324	-1.52377	-1.14385	-2.09423	-1.45579	-0.0898384	0.488884	-0.312608	-0.025729
BRAF_exon_104	BRAF	GGTGGTGGCGGCGCGGAGCC	exon	chr7	140624463	140624482	-	-0.504222	0.186715	0.233731	-1.52133	-0.00415221	0.0282848	0.0177846	0.149517	0.332402
BRAF_exon_105	BRAF	GTCCGCAGCCGAAGAGGCCG	exon	chr7	140624384	140624403	+	-1.24583	-1.38789	-0.325042	-0.989047	-1.03598	-1.10858	0.390408	-1.10403	0.475454
BRAF_exon_106	BRAF	GTTGACACAGGAACATATAG	exon	chr7	140549967	140549986	-	-1.18765	0.0834317	-0.60667	-1.86779	-0.08566	-1.26123	-0.56521	-0.797329	0.355959
BRAF_exon_107	BRAF	TAATCCACCATCAATATATC	exon	chr7	140549916	140549935	-	-0.996337	-0.220029	-0.291402	-1.25791	-0.246334	-0.417556	-0.463968	-0.462781	0.0452951
BRAF_exon_108	BRAF	TGCGGACCCTGCCATTCCGG	exon	chr7	140624371	140624390	-	-1.44923	-2.10719	-2.62363	-2.49806	-1.43251	-0.501889	0.306519	-0.408277	0.185562
BRAF_exon_109	BRAF	TGGCGGCGCGGAGCCGGGCC	exon	chr7	140624458	140624477	-	-1.12438	-0.0618529	-0.0465996	-1.82337	0.0481252	0.00908748	0.38185	-0.555658	-0.200159
BRAF_exon_110	BRAF	TGTCCCCGTTGAACAGAGCC	exon	chr7	140624437	140624456	+	-0.824241	-0.0504133	0.0962879	-1.24294	0.16485	0.310357	0.71332	0.292081	0.460081
BRAF_exon_111	BRAF	TGTTTCTAGCTCTGCATCAA	exon	chr7	140534564	140534583	-	-1.56058	-0.289152	-0.571512	-1.5215	-0.456372	-0.80219	-0.527928	-0.712226	-0.245195
BRAF_exon_112	BRAF	TTATTGGAATCTCTGGGGAA	exon	chr7	140534599	140534618	-	-1.90971	-0.401571	-0.525798	-2.5621	-0.516052	-0.815367	-1.0556	-0.679749	-0.192894
BRAF_exon_113	BRAF	TTGGAGTGCATCTAGCTTGC	exon	chr7	140534634	140534653	+	-1.3269	0.267915	-0.00846804	-1.95426	0.0168727	-0.165411	0.025235	-0.329255	-0.0806154
BRAF_exon_69	BRAF	AACAGTTATTGGAATCTCTG	exon	chr7	140534604	140534623	-	-0.987921	0.18849	0.208867	-1.22644	0.107412	-0.363068	-0.000725969	-0.0557257	0.451269
BRAF_exon_70	BRAF	ACAAAGAGAACAACAGTTAT	exon	chr7	140534615	140534634	-	-0.5371	-0.0286183	0.0713608	-0.760215	0.00860674	-0.0456316	-0.110371	-0.0581568	0.116753
BRAF_exon_71	BRAF	ACAAATGATTAAGTTGACAC	exon	chr7	140549979	140549998	-	-1.26317	-0.661357	-0.105166	-1.13498	-0.329235	-0.414417	-0.283365	-0.718615	-0.0720535
BRAF_exon_72	BRAF	ACAACAGTTATTGGAATCTC	exon	chr7	140534606	140534625	-	-1.65603	0.0213176	-0.462488	-1.86645	-0.469577	-0.800192	-0.470591	-0.702289	-0.174488
BRAF_exon_73	BRAF	AGAAGAGGAAGAAGATGTAA	exon	chr7	140534535	140534554	+	-1.29842	0.0632882	-0.065742	-1.31397	0.0355869	-0.206157	-0.016025	0.0396025	0.115266
BRAF_exon_74	BRAF	AGAGGCCGCGGCGCCGGCGC	exon	chr7	140624396	140624415	+	-0.695422	-0.381415	-0.315998	-2.13051	-0.496448	-1.55252	0.413515	-1.72929	0.00137323
BRAF_exon_75	BRAF	AGCCGAAGAGGCCGCGGCGC	exon	chr7	140624390	140624409	+	-1.64537	-0.574508	-0.236937	-1.18799	-0.907825	0.243191	-0.00326687	-0.137357	-0.297182
BRAF_exon_76	BRAF	ATAACTGTTGTTCTCTTTGT	exon	chr7	140534615	140534634	+	-1.65327	-0.202273	-0.374969	-1.47007	-0.376712	-0.715816	-0.297785	-0.525368	-0.136064
BRAF_exon_77	BRAF	ATGGAGCCCGAGGCCGGCGC	exon	chr7	140624418	140624437	-	-0.279534	-0.867207	-0.505148	-1.04347	-0.648844	-0.0329511	0.634928	0.0656295	0.0709965
BRAF_exon_78	BRAF	CAACAGTTATTGGAATCTCT	exon	chr7	140534605	140534624	-	-1.09453	-0.0213439	-0.665067	-0.576119	0.168087	-0.379183	-0.060569	-0.0229127	0.146216
BRAF_exon_79	BRAF	CAACGGGGACATGGAGCCCG	exon	chr7	140624428	140624447	-	-1.11224	-1.33834	-1.20712	-2.03201	-0.683921	-0.208408	0.436318	0.12663	0.013829
BRAF_exon_80	BRAF	CCCACCAAATTTGTCCAATA	exon	chr7	140549941	140549960	+	0.0438888	0.567265	0.573407	-0.296865	0.436716	0.465593	-0.0767788	0.442469	0.763286
BRAF_exon_81	BRAF	CCCCACCAAATTTGTCCAAT	exon	chr7	140549940	140549959	+	-0.124652	0.00241732	0.115058	-0.382118	0.0554025	0.11793	-0.423281	0.159193	0.100827
BRAF_exon_82	BRAF	CCCGAGGCCGGCGCCGGCGC	exon	chr7	140624412	140624431	-	-1.17224	-1.52196	-1.07089	-1.42386	-0.997874	-0.905726	-0.375353	-0.354469	0.195823
BRAF_exon_83	BRAF	CCCTATTGGACAAATTTGGT	exon	chr7	140549944	140549963	-	-0.432969	0.0414079	0.782032	-1.37043	0.124221	-0.315437	-0.129076	-0.501716	0.217059
BRAF_exon_84	BRAF	CCGGCGCCGGCGCCGGCCTC	exon	chr7	140624409	140624428	+	-1.86779	-1.45652	-1.33281	-1.60966	-1.683	-1.58587	-2.02348	-1.99613	-1.53429
BRAF_exon_85	BRAF	CCGGGCCAGGCTCTGTTCAA	exon	chr7	140624445	140624464	-	-0.874794	-0.410659	-0.380063	-1.75773	-1.06407	-0.59899	-0.165538	-0.121317	0.00350397
BRAF_exon_86	BRAF	CCGTTGAACAGAGCCTGGCC	exon	chr7	140624442	140624461	+	-0.783381	-0.158233	-0.107477	-1.1722	-0.248339	0.0502582	0.470827	0.224104	0.334099
BRAF_exon_87	BRAF	CCTATTGGACAAATTTGGTG	exon	chr7	140549943	140549962	-	-1.33504	0.0571946	0.54794	-1.54512	0.079934	-0.682615	-0.216161	-0.1977	0.618064
BRAF_exon_88	BRAF	CGCCGCGGCCTCTTCGGCTG	exon	chr7	140624389	140624408	-	-1.89	-1.55644	-0.926616	-2.16412	-1.50531	-1.01215	-0.511503	-0.766615	-0.471484
BRAF_exon_89	BRAF	CGCCGGCGCCGCGGCCTCTT	exon	chr7	140624395	140624414	-	-1.74708	-1.17721	-1.52692	-2.05452	-1.40166	-1.622	-1.25215	-1.28885	-1.25771
BRAF_exon_90	BRAF	CGCGGCGCCGGCGCCGGCGC	exon	chr7	140624402	140624421	+	-1.93056	-2.06721	-1.82865	-2.35015	-1.78001	-2.06263	-1.74581	-2.02127	-2.42614
BRAF_exon_91	BRAF	CGGCGCCGGCGCCGGCGCCG	exon	chr7	140624404	140624423	-	-1.49625	-1.581	-1.48176	-2.43332	-1.06517	-1.76291	-1.16258	-2.21885	-1.02143
BRAF_exon_92	BRAF	CGGGCCAGGCTCTGTTCAAC	exon	chr7	140624444	140624463	-	0.240575	0.496762	0.249377	-0.36605	0.446886	0.459413	0.621534	0.578595	0.206838
BRAF_exon_93	BRAF	CGGTGGTGGCGGCGCGGAGC	exon	chr7	140624464	140624483	-	-1.31483	-1.64399	-1.20144	-2.34072	-1.32906	-0.942418	0.0927133	-1.10047	-0.235798
BRAF_exon_94	BRAF	CTTGCTGGTGTATTCTTCAT	exon	chr7	140534649	140534668	+	-1.48669	-0.333755	-0.0805411	-2.03741	-0.371132	-0.703929	-0.175166	-0.804369	-0.107952
BRAF_exon_95	BRAF	GAGGCCCTATTGGACAAATT	exon	chr7	140549948	140549967	-	-0.531751	0.360135	-0.102253	0.131864	0.0682534	0.132422	-0.17244	0.0230364	0.199675
BRAF_exon_96	BRAF	GCCCTATTGGACAAATTTGG	exon	chr7	140549945	140549964	-	-2.03472	-0.437948	-0.415315	-1.30518	-0.289237	-0.89368	-0.619514	-0.561538	-0.16271
BRAF_exon_97	BRAF	GCCGGCGCCGGCGCCGGCCT	exon	chr7	140624408	140624427	+	-2.83682	-2.71282	-3.0368	-2.96815	-2.69567	-2.79378	-2.82745	-2.52024	-2.62882
BRAF_exon_98	BRAF	GGAACATATAGAGGCCCTAT	exon	chr7	140549958	140549977	-	-0.384153	-0.143769	-0.448245	-0.640683	-0.328479	-0.339398	-0.482374	-0.497635	0.245262
BRAF_exon_99	BRAF	GGCAGGGTCCGCAGCCGAAG	exon	chr7	140624378	140624397	+	-0.9917	-1.72477	-1.20746	-1.12357	-0.845337	-0.0466844	0.511016	0.262225	0.612229
BRAF_intron_114	BRAF	ATTTTGGAAAGAGGCGGCGG	TSS	chr7	140624285	140624304	-	-0.89153	-1.81227	-0.915154	-0.962641	-1.54492	-0.673916	-0.607957	-0.617094	-0.164184
BRAF_intron_115	BRAF	CACCAGCCAGCCGCCGAGCC	TSS	chr7	140624308	140624327	+	0.384414	0.0540421	-0.175794	0.426005	-0.411426	0.583642	0.867782	0.54224	0.880549
BRAF_intron_116	BRAF	CAGCCGCCGAGCCCGGAGTC	TSS	chr7	140624315	140624334	+	-0.343996	-0.843031	-0.0178996	-0.644154	-0.530171	0.498221	0.598542	0.408928	0.379757
BRAF_intron_117	BRAF	CCAGCCGCCGAGCCCGGAGT	TSS	chr7	140624314	140624333	+	0.140396	-0.932362	-0.84883	-0.233239	-0.963673	0.229474	0.711386	0.238604	0.554843
BRAF_intron_118	BRAF	CCCGGAGTCGGGAGGGCGGC	TSS	chr7	140624326	140624345	+	-1.0348	-0.46094	-0.795556	-2.28121	-0.968025	-1.3468	-0.56293	-0.917167	-0.446375
BRAF_intron_119	BRAF	CCCTGCCGCCCTCCCGACTC	TSS	chr7	140624330	140624349	-	-0.581967	-1.49437	-0.355638	-0.607753	-0.972986	-0.149378	0.436971	-0.134418	0.12704
BRAF_intron_120	BRAF	CCGACTCCGGGCTCGGCGGC	TSS	chr7	140624317	140624336	-	-1.69162	-1.71198	-1.73111	-1.91258	-1.61032	-1.50112	-1.44852	-1.74821	-1.51083
BRAF_intron_121	BRAF	CCGCCGAGCCCGGAGTCGGG	TSS	chr7	140624318	140624337	+	-0.794867	-1.82526	-2.0984	-0.857259	-1.22178	-0.119445	-0.0358353	0.0296749	0.371325
BRAF_intron_122	BRAF	CCGGAGTCGGGAGGGCGGCA	TSS	chr7	140624327	140624346	+	-0.824432	-2.03729	-1.08478	-0.783199	-0.962994	-0.684613	-0.723746	-0.720115	-0.651856
BRAF_intron_123	BRAF	CCTCCCGACTCCGGGCTCGG	TSS	chr7	140624321	140624340	-	-0.313555	-1.35763	-2.7038	-0.337356	-1.53769	0.0943816	0.0762526	0.0137135	0.326577
BRAF_intron_124	BRAF	CCTGCCGCCCTCCCGACTCC	TSS	chr7	140624329	140624348	-	-0.155547	-1.04003	-0.968565	-0.0786834	-0.7373	0.140295	1.05513	0.143755	0.541633
BRAF_intron_125	BRAF	CGAGCCCGGAGTCGGGAGGG	TSS	chr7	140624322	140624341	+	-0.589343	-1.1865	-0.526218	-2.05855	-0.859642	-0.366705	-0.0109982	-1.43075	0.325865
BRAF_intron_126	BRAF	CGCCCTCCCGACTCCGGGCT	TSS	chr7	140624324	140624343	-	-0.589243	-0.913041	-0.408735	-0.720198	-0.558522	0.119684	0.369632	0.191197	0.0592605
BRAF_intron_127	BRAF	CGCCGAGCCCGGAGTCGGGA	TSS	chr7	140624319	140624338	+	-0.392778	-1.59082	-1.79492	-0.0100123	-1.33999	-0.0616195	0.323754	0.560543	0.25493
BRAF_intron_128	BRAF	CGGCTGGCTGGTGTTTATTT	TSS	chr7	140624301	140624320	-	-0.281982	-0.246245	0.165609	-0.644202	-0.279294	-0.326702	-0.601025	-0.321148	-0.109387
BRAF_intron_129	BRAF	CTCCGGGCTCGGCGGCTGGC	TSS	chr7	140624313	140624332	-	-0.208551	0.220651	-0.252099	-0.617147	0.0268867	-0.04978	0.424509	0.0237434	-0.127598
BRAF_intron_130	BRAF	CTGGTGTTTATTTTGGAAAG	TSS	chr7	140624294	140624313	-	-0.981095	-0.859132	-1.02212	-0.939015	-1.07702	-1.34162	-1.60985	-1.04259	-0.659718
BRAF_intron_131	BRAF	GAGTCGGGAGGGCGGCAGGG	TSS	chr7	140624330	140624349	+	-1.05181	-2.67795	-0.742856	-3.09853	-1.64389	-2.05425	0.0966961	-3.64842	0.00675332
BRAF_intron_132	BRAF	GTGTTTATTTTGGAAAGAGG	TSS	chr7	140624291	140624310	-	-0.764599	-0.605517	-0.409784	-1.23253	-0.70144	-0.762624	-0.989666	-0.833598	-0.361244
BRAF_intron_133	BRAF	TTTATTTTGGAAAGAGGCGG	TSS	chr7	140624288	140624307	-	-1.56157	-1.47724	-0.895355	-1.46602	-1.62237	-1.22574	-1.48357	-1.39232	-0.88794
BRAF_TSS_10	BRAF	AGCGGGGGGCGCGGGGGGCG	TSS	chr7	140624604	140624623	+	-0.243374	-0.232758	-0.23822	-0.704157	-0.258833	-0.243054	-0.310535	-0.171717	-0.315686
BRAF_TSS_11	BRAF	AGGCGGAGAGCTGGGGGAGG	TSS	chr7	140624560	140624579	+	-1.25049	-1.12448	-0.316174	-2.90525	-0.805217	-0.565337	0.224373	-2.56542	0.390232
BRAF_TSS_12	BRAF	AGGCGGAGGAGCGGGGGGCG	TSS	chr7	140624595	140624614	+	-0.412906	-0.0849387	-0.0770321	-1.01554	0.181125	-0.0960532	0.0647491	-0.265527	-0.144995
BRAF_TSS_13	BRAF	AGGCGGAGGCGGAGGAGCGG	TSS	chr7	140624589	140624608	+	-1.0243	-1.5279	-1.49858	-3.06241	-1.61991	-2.6147	0.387233	-4.04733	-0.284861
BRAF_TSS_14	BRAF	CATCTTATAACCGAGAGCCG	TSS	chr7	140624501	140624520	+	-0.683655	-1.45987	-1.64448	-0.0561104	-0.705289	-0.19091	-0.0825411	-0.507342	0.320112
BRAF_TSS_15	BRAF	CCATCTTATAACCGAGAGCC	TSS	chr7	140624500	140624519	+	-0.193523	0.29986	0.175656	-0.304886	0.280208	-0.0603401	0.0684842	0.0756314	0.702244
BRAF_TSS_16	BRAF	CCCGAGCGGCCGCTGTCGGG	TSS	chr7	140624524	140624543	+	-1.06644	-1.60254	-2.30759	-1.4667	-1.93202	-1.28681	-0.311082	-1.01602	-0.379478
BRAF_TSS_17	BRAF	CCCGCCCGACAGCGGCCGCT	TSS	chr7	140624528	140624547	-	-1.39414	-1.03815	-1.02002	-1.42054	-1.2766	-1.38856	-1.05095	-1.27926	-1.14963
BRAF_TSS_18	BRAF	CCCGGCTCTCGGTTATAAGA	TSS	chr7	140624503	140624522	-	-0.855302	-1.54215	-0.982366	-2.02252	-1.07072	-0.673108	-0.364964	-0.615982	0.093551
BRAF_TSS_19	BRAF	CCGAGCGGCCGCTGTCGGGC	TSS	chr7	140624525	140624544	+	-0.962176	-0.769574	-0.597174	-0.972562	-0.671556	-0.523663	0.0835567	-0.780462	-0.371894
BRAF_TSS_20	BRAF	CCGCCCGACAGCGGCCGCTC	TSS	chr7	140624527	140624546	-	-0.848325	-0.615582	-0.294301	-1.50461	-0.716808	-0.808014	-0.470189	-0.762958	-1.01684
BRAF_TSS_21	BRAF	CCGGGCGGCGCCGCGGGCGG	TSS	chr7	140624638	140624657	+	-2.70117	-2.77082	-2.78827	-2.77721	-2.61862	-2.38216	-2.62238	-3.12442	-2.25682
BRAF_TSS_22	BRAF	CCTCCGCCCGCGGCGCCGCC	TSS	chr7	140624641	140624660	-	-0.454422	-0.00537892	0.0851226	-0.187923	0.0834091	-0.0700468	-0.0635915	-0.252946	-0.345506
BRAF_TSS_23	BRAF	CGAGCGGCCGCTGTCGGGCG	TSS	chr7	140624526	140624545	+	-0.745162	-1.73993	-1.04318	-0.906736	-1.24688	-0.447107	-0.0239646	0.268742	-0.00557721
BRAF_TSS_24	BRAF	CGGAGAGCTGGGGGAGGCGG	TSS	chr7	140624563	140624582	+	-0.680561	-1.63585	-1.09334	-1.83923	-1.07517	-0.78967	-1.05963	-2.42564	-0.495186
BRAF_TSS_25	BRAF	CGGAGGAGCGGGGGGCGCGG	TSS	chr7	140624598	140624617	+	-0.651254	-1.26006	-0.989801	-3.37732	-0.786694	-1.93	-0.487864	-3.93954	-0.0985796
BRAF_TSS_26	BRAF	CGGAGGCGGAGGCGGAGGAG	TSS	chr7	140624586	140624605	+	-1.73338	-2.47422	-1.42118	-3.20118	-1.8824	-2.78013	-1.89829	-4.46675	-1.83182
BRAF_TSS_27	BRAF	CGGCCGCTGTCGGGCGGGGA	TSS	chr7	140624530	140624549	+	-0.264555	-1.86501	-1.39372	-0.614197	-1.4605	0.0458986	-0.807206	0.109221	-0.751366
BRAF_TSS_28	BRAF	CGGGCGGCGCCGCGGGCGGA	TSS	chr7	140624639	140624658	+	-2.15321	-2.60433	-2.59592	-2.6864	-2.49457	-2.49895	-2.11523	-1.93491	-1.76701
BRAF_TSS_29	BRAF	CGGGCGGGGAGGGGGAAGGG	TSS	chr7	140624540	140624559	+	-1.33892	-0.764973	-0.0924861	-3.02632	-0.695162	-1.44089	-0.167988	-3.48864	-0.39786
BRAF_TSS_30	BRAF	CGGGGGGCGCGGGGGGCGCG	TSS	chr7	140624606	140624625	+	-0.664341	0.470806	-0.065722	-2.69584	0.191486	-0.577252	0.123665	-1.79253	-0.0280852
BRAF_TSS_31	BRAF	CTCCGCCCGCGGCGCCGCCC	TSS	chr7	140624640	140624659	-	-0.316471	-0.330945	-0.499247	-1.18214	-0.100502	-0.411009	0.0330182	-0.320999	-0.421062
BRAF_TSS_32	BRAF	CTGTCGGGCGGGGAGGGGGA	TSS	chr7	140624536	140624555	+	-0.290484	-0.104508	-0.194765	-1.19906	0.357617	-0.188938	-0.222302	-0.290244	-0.0731941
BRAF_TSS_33	BRAF	GAAGGGAGGCGGAGAGCTGG	TSS	chr7	140624554	140624573	+	-0.581152	-1.39957	-2.12109	-1.68151	-0.807425	-2.19146	0.949055	-2.78807	0.649781
BRAF_TSS_34	BRAF	GACAGCGGCCGCTCGGGCCC	TSS	chr7	140624521	140624540	-	-1.12926	-0.962936	-1.13144	-0.824465	-0.347121	-0.144128	0.255445	-0.445155	0.0758043
BRAF_TSS_35	BRAF	GAGCGGCCCGGGCGGCGCCG	TSS	chr7	140624631	140624650	+	-0.71323	-0.913975	-0.911935	-1.61173	-0.699224	-0.329801	-0.0121958	-0.667689	-0.383096
BRAF_TSS_36	BRAF	GAGGCGGAGGCGGAGGAGCG	TSS	chr7	140624588	140624607	+	-0.733585	-0.281606	-0.0162758	-1.44106	-0.0187241	-1.18972	0.302471	-1.08124	0.194645
BRAF_TSS_37	BRAF	GCCATCTTATAACCGAGAGC	TSS	chr7	140624499	140624518	+	-1.10013	-2.15815	-1.95724	-0.988215	-2.00996	-0.829567	-0.48545	-0.687602	-0.190974
BRAF_TSS_38	BRAF	GCCGCTCGGGCCCCGGCTCT	TSS	chr7	140624514	140624533	-	-0.922416	-0.237894	-0.425816	-1.01817	-0.479914	-0.434098	-0.167875	-0.335047	0.055808
BRAF_TSS_39	BRAF	GCCGCTGTCGGGCGGGGAGG	TSS	chr7	140624532	140624551	+	-0.490495	-0.611975	0.281096	-2.10039	-0.249193	0.193191	-0.262147	-0.908233	-0.0714659
BRAF_TSS_40	BRAF	GCGGAGGAGCGGGGGGCGCG	TSS	chr7	140624597	140624616	+	-0.899962	-0.393112	-0.13065	-2.72031	0.0325305	-0.946555	0.159851	-1.85382	-0.0265414
BRAF_TSS_41	BRAF	GCGGCCGCTGTCGGGCGGGG	TSS	chr7	140624529	140624548	+	-1.04841	-1.92864	-0.934731	-1.20093	-1.32083	-0.658507	-0.766828	-0.930793	-1.11683
BRAF_TSS_42	BRAF	GCGGGGAGGAGCGGCCCGGG	TSS	chr7	140624623	140624642	+	-0.493566	-1.04492	-1.53067	-2.60414	-0.864819	-1.3069	-0.526303	-2.25086	-1.12603
BRAF_TSS_43	BRAF	GCGGGGAGGGGGAAGGGAGG	TSS	chr7	140624543	140624562	+	-1.87534	-0.582661	-0.94147	-3.26093	-0.994484	-1.50013	-0.899217	-3.61195	-0.864148
BRAF_TSS_44	BRAF	GCGGGGGGCGCGGGGAGGAG	TSS	chr7	140624614	140624633	+	-1.57852	-1.31762	-0.185684	-2.53291	-0.951888	-2.60028	-0.293073	-4.13807	-0.844459
BRAF_TSS_45	BRAF	GCGGGGGGCGCGGGGGGCGC	TSS	chr7	140624605	140624624	+	-0.701023	0.256117	-0.308089	-2.73468	0.246962	-0.763823	0.425349	-2.11969	0.405324
BRAF_TSS_46	BRAF	GCTGGGGGAGGCGGAGGCGG	TSS	chr7	140624569	140624588	+	-1.03636	-1.46498	-0.604676	-2.28	-0.369537	-3.2419	0.0974053	-4.65799	0.4653
BRAF_TSS_47	BRAF	GGAAGGGAGGCGGAGAGCTG	TSS	chr7	140624553	140624572	+	-0.821602	-1.43404	-1.75903	-2.20632	-1.29662	-1.75802	-1.03566	-1.94261	0.274195
BRAF_TSS_48	BRAF	GGAGGAGCGGGGGGCGCGGG	TSS	chr7	140624599	140624618	+	-0.692802	-0.747656	-0.67379	-2.16625	-0.388341	-1.6199	0.158718	-2.14758	0.140019
BRAF_TSS_49	BRAF	GGAGGCGGAGGCGGAGGAGC	TSS	chr7	140624587	140624606	+	-1.69811	-0.802089	-0.576588	-2.72668	-0.810946	-3.1963	-0.765549	-3.50351	-0.0818642
BRAF_TSS_50	BRAF	GGAGGCGGAGGCGGAGGCGG	TSS	chr7	140624581	140624600	+	-1.25268	-1.44866	-0.773814	-2.93226	-0.612935	-3.42315	0.198172	-5.1046	0.351324
BRAF_TSS_51	BRAF	GGCCCGGGCGGCGCCGCGGG	TSS	chr7	140624635	140624654	+	-1.27134	-1.86238	-1.54285	-1.5187	-1.51603	-1.21404	-0.396041	-1.3038	-0.522335
BRAF_TSS_52	BRAF	GGCCGCTGTCGGGCGGGGAG	TSS	chr7	140624531	140624550	+	-0.256024	-1.65475	-0.392249	-0.746082	-0.894554	0.211194	-0.986619	0.0594115	-1.05407
BRAF_TSS_53	BRAF	GGCGCGGGGAGGAGCGGCCC	TSS	chr7	140624620	140624639	+	-0.326254	-0.359425	-0.926784	-2.14182	0.171191	-1.02477	0.309716	-0.81374	-0.125424
BRAF_TSS_54	BRAF	GGCGGAGGAGCGGGGGGCGC	TSS	chr7	140624596	140624615	+	-1.03743	-0.471467	-0.312915	-2.83785	-0.140737	-1.55223	-0.0323762	-3.03968	-0.0788379
BRAF_TSS_55	BRAF	GGCGGAGGCGGAGGAGCGGG	TSS	chr7	140624590	140624609	+	-1.26343	-2.56935	-1.32989	-2.00793	-1.11741	-2.5351	-0.328852	-3.70241	-0.113455
BRAF_TSS_56	BRAF	GGCGGAGGCGGAGGCGGAGG	TSS	chr7	140624578	140624597	+	-1.25136	-1.33828	-1.83893	-3.46913	-1.12404	-3.39843	-0.2062	-4.5079	0.153396
BRAF_TSS_57	BRAF	GGCTCTCGGTTATAAGATGG	TSS	chr7	140624500	140624519	-	-1.19835	-2.05451	-2.39642	-1.79555	-1.76324	-1.15165	-0.596787	-0.263842	0.0456297
BRAF_TSS_58	BRAF	GGGAAGGGAGGCGGAGAGCT	TSS	chr7	140624552	140624571	+	-0.278058	-0.298542	-0.115644	-0.351881	0.121799	-0.0296267	0.341992	-0.066124	0.112629
BRAF_TSS_59	BRAF	GGGAGGCGGAGAGCTGGGGG	TSS	chr7	140624557	140624576	+	-1.08516	-1.7407	-2.03079	-2.66932	-1.62854	-1.29715	-0.4239	-2.24955	0.0949781
BRAF_TSS_6	BRAF	AAGATGGCGGCGCTGAGCGG	TSS	chr7	140624487	140624506	-	-0.976082	-1.4048	-1.54798	-1.95766	-1.06112	-0.0410983	0.851767	0.0872917	0.519253
BRAF_TSS_60	BRAF	GGGCCCGAGCGGCCGCTGTC	TSS	chr7	140624521	140624540	+	-0.399575	-0.0440445	0.090641	-0.489284	-0.264287	-0.0492027	0.117877	0.299841	0.380227
BRAF_TSS_61	BRAF	GGGCGCGGGGAGGAGCGGCC	TSS	chr7	140624619	140624638	+	-1.0673	-0.437977	-0.187338	-2.88951	-0.310226	-1.81987	0.0313702	-2.71742	0.11194
BRAF_TSS_62	BRAF	GGGGAAGGGAGGCGGAGAGC	TSS	chr7	140624551	140624570	+	-0.925788	0.178504	-0.437511	-2.54613	-0.0232042	-1.31732	0.312954	-1.79815	-0.0284058
BRAF_TSS_63	BRAF	GGGGCCCGAGCGGCCGCTGT	TSS	chr7	140624520	140624539	+	-0.886151	-0.881939	-0.351114	-1.07068	-0.384946	-0.48618	-0.764614	-0.847449	-0.354775
BRAF_TSS_64	BRAF	GGGGCGCGGGGGGCGCGGGG	TSS	chr7	140624609	140624628	+	-0.828517	-1.7308	-0.654073	-2.28252	-0.956627	-1.61152	-0.513221	-2.43033	-1.20805
BRAF_TSS_65	BRAF	GGGGGAGGCGGAGGCGGAGG	TSS	chr7	140624572	140624591	+	-1.31074	-0.680743	-0.707611	-2.9996	-0.321246	-2.87477	0.295941	-4.53248	0.555132
BRAF_TSS_66	BRAF	TATAAGATGGCGGCGCTGAG	TSS	chr7	140624490	140624509	-	-1.76718	-1.63582	-2.81758	-3.65003	-1.89025	-0.177563	-0.351977	-0.464487	-0.180528
BRAF_TSS_67	BRAF	TCCCCCTCCCCGCCCGACAG	TSS	chr7	140624536	140624555	-	2.64553	1.01119	0.619555	2.26149	1.51311	3.046	3.22332	3.0121	3.16159
BRAF_TSS_68	BRAF	TGTCGGGCGGGGAGGGGGAA	TSS	chr7	140624537	140624556	+	0.118919	0.23382	0.623035	-0.805492	0.0742685	0.228883	0.435772	0.332065	0.46916
BRAF_TSS_7	BRAF	ACCGAGAGCCGGGGCCCGAG	TSS	chr7	140624510	140624529	+	-0.805258	-2.48126	-1.72567	-1.15573	-1.98817	-0.580908	0.0306894	-0.495196	0.082566
BRAF_TSS_8	BRAF	AGAGCTGGGGGAGGCGGAGG	TSS	chr7	140624566	140624585	+	-0.773621	-0.864721	0.41439	-1.8406	-0.160088	-1.5365	0.470746	-3.16448	0.526434
BRAF_TSS_9	BRAF	AGCGGCCCGGGCGGCGCCGC	TSS	chr7	140624632	140624651	+	-0.0641806	0.251172	-0.014346	-0.0335102	-0.204114	-0.259424	0.124672	-0.000336352	-0.450223
BRAF_TSS/exon_1	BRAF	ATGGCGGCGCTGAGCGGTGG	TSS/exon	chr7	140624484	140624503	-	-1.26982	-2.14647	-1.79694	-2.57473	-1.76607	0.0486756	0.415525	-0.191746	0.262468
BRAF_TSS/exon_2	BRAF	CGGTGGCGGTGGTGGCGGCG	TSS/exon	chr7	140624470	140624489	-	-2.26836	-2.96137	-3.38051	-4.11939	-2.77985	-3.67051	-1.2437	-4.91407	-1.53334
BRAF_TSS/exon_3	BRAF	CTGAGCGGTGGCGGTGGTGG	TSS/exon	chr7	140624475	140624494	-	-2.62366	-3.59865	-3.75572	-4.13785	-3.47221	-2.50324	-2.36711	-3.07323	-2.42641
BRAF_TSS/exon_4	BRAF	GCGCTGAGCGGTGGCGGTGG	TSS/exon	chr7	140624478	140624497	-	-1.64274	-1.7762	-2.91318	-2.25752	-2.47799	-0.41147	-1.572	-0.510327	-1.9757
BRAF_TSS/exon_5	BRAF	GCGGCGCTGAGCGGTGGCGG	TSS/exon	chr7	140624481	140624500	-	-1.12671	-2.21463	-2.08103	-2.30822	-1.73317	-0.168369	-1.66105	-0.311306	-1.74585
CDK4_exon_38	CDK4	AAATTGGTGTCGGTGCCTAT	exon	chr12	58145450	58145469	-	-0.474976	-0.145259	-0.460473	-0.686914	-0.188208	-1.06167	-0.184676	-2.33438	-0.0872515
CDK4_exon_39	CDK4	AAGAGTGTGAGAGTCCCCAA	exon	chr12	58145379	58145398	-	-0.375196	-0.365975	-0.330052	-0.280845	-0.299856	-1.0007	-0.753442	-2.43194	-2.12994
CDK4_exon_40	CDK4	AAGGCCCGTGATCCCCACAG	exon	chr12	58145418	58145437	-	-0.508146	0.584539	0.00727297	-0.452895	0.448944	-1.05692	0.071132	-1.75031	-1.50587
CDK4_exon_41	CDK4	AATGGAGGAGGAGGTGGAGG	exon	chr12	58145361	58145380	-	-1.24022	-1.22102	-0.229799	-3.13451	-1.27507	-4.20109	-0.934456	-4.95594	-1.09936
CDK4_exon_42	CDK4	ACCTCACGAACTGTGCTGAT	exon	chr12	58145331	58145350	+	0.334955	0.560177	0.692543	0.646457	0.579518	-0.0440814	0.779955	-1.81272	0.210424
CDK4_exon_43	CDK4	AGAGTCCCCAATGGAGGAGG	exon	chr12	58145370	58145389	-	-0.69301	0.416566	0.564098	-0.392453	-0.0442037	-0.922923	-0.255213	-1.75793	-1.59552
CDK4_exon_44	CDK4	AGCATGTAGACCAGGACCTA	exon	chr12	58145044	58145063	-	-0.230943	0.261855	0.0673922	-0.203329	0.227634	-0.534051	0.0760104	-2.49948	-0.340183
CDK4_exon_45	CDK4	AGCCACTGGCTCATATCGAG	exon	chr12	58145471	58145490	+	-1.61569	-0.391387	-0.461739	-1.34476	-0.875615	-2.11282	-1.09221	-3.0414	-2.91262
CDK4_exon_46	CDK4	AGTGGCCACTGTGGGGATCA	exon	chr12	58145410	58145429	+	-0.798823	-0.44142	-0.153337	-0.521505	-0.0908546	-0.787817	-0.243704	-2.52698	-0.23102
CDK4_exon_47	CDK4	AGTGTGAGAGTCCCCAATGG	exon	chr12	58145376	58145395	-	-1.02598	0.0724761	-0.878774	-1.02756	-0.343673	-1.35282	-0.443497	-2.94466	-1.74691
CDK4_exon_48	CDK4	CACCTCACGAACTGTGCTGA	exon	chr12	58145330	58145349	+	-0.633058	-0.322228	-0.213661	-0.646246	0.00403138	-1.24112	-0.20816	-2.02392	-0.546418
CDK4_exon_49	CDK4	CACGAACTGTGCTGATGGGA	exon	chr12	58145335	58145354	+	-0.610974	0.131032	0.171095	-0.603242	0.270419	-0.949875	-0.125573	-2.4787	-0.513186
CDK4_exon_50	CDK4	CACTCTTGAGGGCCACAAAG	exon	chr12	58145392	58145411	+	0.0537899	0.219518	0.265203	-0.1356	0.286603	-0.983652	0.507142	-2.2319	-0.387558
CDK4_exon_51	CDK4	CATCAGCACAGTTCGTGAGG	exon	chr12	58145332	58145351	-	-0.219977	0.632252	0.311187	-0.106061	0.440639	-0.735866	0.13702	-1.78306	-0.992445
CDK4_exon_52	CDK4	CCAGGACCTAAGGACATATC	exon	chr12	58145034	58145053	-	-0.148596	0.375892	0.571883	-0.48998	0.189603	-0.53679	0.303467	-1.33756	0.259413
CDK4_exon_53	CDK4	CCAGGGTTACCTTGATCTCC	exon	chr12	58145070	58145089	+	-0.483143	0.213624	0.0615615	-0.287149	0.30014	-0.714918	0.104436	-2.50542	0.111305
CDK4_exon_54	CDK4	CCAGTGGCTGAAATTGGTGT	exon	chr12	58145460	58145479	-	-0.671772	0.117844	0.0194308	-0.592503	-0.445037	-1.03096	-0.420152	-2.81549	-0.76621
CDK4_exon_55	CDK4	CCCAATGGAGGAGGAGGTGG	exon	chr12	58145364	58145383	-	-0.838027	-1.46503	0.583529	-0.969032	-0.772304	-1.71882	-0.940522	-2.17804	-1.08999
CDK4_exon_56	CDK4	CCGAACTGACCGGGAGATCA	exon	chr12	58145082	58145101	-	0.0728387	0.834472	0.30244	-0.520852	0.293248	-0.876732	-0.189197	-1.72974	0.342295
CDK4_exon_57	CDK4	CCGACACCAATTTCAGCCAC	exon	chr12	58145457	58145476	+	-0.100758	0.735021	0.374419	-0.0573311	0.717116	-0.226619	0.443161	-1.86122	0.346095
CDK4_exon_58	CDK4	CCGGGAGATCAAGGTAACCC	exon	chr12	58145073	58145092	-	0.650403	0.815418	0.361261	0.138901	0.431207	-0.394782	0.381598	-1.54006	-0.608365
CDK4_exon_59	CDK4	CCTCCACCTCCTCCTCCATT	exon	chr12	58145361	58145380	+	-0.0884271	0.504704	0.236983	0.00499618	0.499797	-0.455918	0.63386	-2.19058	0.174126
CDK4_exon_60	CDK4	CCTTGATCTCCCGGTCAGTT	exon	chr12	58145079	58145098	+	-0.371654	-0.0801482	-0.205476	-0.113251	0.0532145	-0.318298	0.149376	-2.0472	-0.0781123
CDK4_exon_61	CDK4	CTCCACCTCCTCCTCCATTG	exon	chr12	58145362	58145381	+	0.158149	0.696493	0.774103	0.31219	0.66611	-0.765435	0.627971	-2.01209	-0.00401254
CDK4_exon_62	CDK4	CTCCCGGTCAGTTCGGGATG	exon	chr12	58145086	58145105	+	-0.348721	0.118263	0.267518	-0.583726	0.202682	-0.953069	-0.0331795	-1.73053	-0.154565
CDK4_exon_63	CDK4	CTTGATCTCCCGGTCAGTTC	exon	chr12	58145080	58145099	+	-0.0515937	0.185191	0.179778	0.140763	0.376006	-0.40974	0.484837	-1.89989	0.325803
CDK4_exon_64	CDK4	GAAATTGGTGTCGGTGCCTA	exon	chr12	58145451	58145470	-	-0.801708	-0.0678727	0.00992534	-0.819363	-0.319792	-1.16544	-0.335096	-2.27831	-0.176834
CDK4_exon_65	CDK4	GCCACAAAGTGGCCACTGTG	exon	chr12	58145403	58145422	+	-1.2884	-0.97837	-1.09558	-1.52254	-1.19931	-1.12373	-1.23192	-1.93043	-1.41591
CDK4_exon_66	CDK4	GGCCACAAAGTGGCCACTGT	exon	chr12	58145402	58145421	+	-1.19748	-0.736077	-1.24443	-1.05749	-1.25552	-1.1114	-1.11322	-1.17687	-1.26351
CDK4_exon_67	CDK4	GGCCTTGTACACTGTCCCAT	exon	chr12	58145432	58145451	+	-0.460346	0.227813	0.296255	-0.669931	0.186501	-1.6805	-0.118451	-2.5431	-2.15362
CDK4_exon_68	CDK4	GGCTTTACTGAGGCGACTGG	exon	chr12	58145311	58145330	-	-0.375091	0.338446	-0.0901683	-0.524888	-0.139308	-0.664239	-0.537425	-2.23879	-1.51968
CDK4_exon_69	CDK4	GGGCCACAAAGTGGCCACTG	exon	chr12	58145401	58145420	+	-0.976005	-1.06174	-0.881848	-0.936859	-1.18334	-1.10796	-1.35256	-0.698097	-1.08348
CDK4_exon_70	CDK4	GGGGACTCTCACACTCTTGA	exon	chr12	58145381	58145400	+	-0.000613951	0.274314	0.234215	-0.123982	0.262377	-0.603845	-0.177957	-2.69479	0.236174
CDK4_exon_71	CDK4	GGTCTACATGCTCAAACACC	exon	chr12	58145052	58145071	+	-0.614309	0.224556	-0.108576	-0.133866	0.279826	-0.865732	0.139751	-2.95027	-0.0721996
CDK4_exon_72	CDK4	GGTGGCTTTACTGAGGCGAC	exon	chr12	58145314	58145333	-	-0.669476	-0.146546	-0.236237	-0.510916	0.111007	-1.07143	-0.361795	-2.30308	-0.963785
CDK4_exon_73	CDK4	GGTGTTTGAGCATGTAGACC	exon	chr12	58145052	58145071	-	-1.14549	-0.613752	-0.314587	-0.761371	-0.227977	-1.45354	-0.430069	-3.53169	-0.743238
CDK4_exon_74	CDK4	GTCCCCAATGGAGGAGGAGG	exon	chr12	58145367	58145386	-	-0.304296	-1.29773	0.256306	-0.591731	-1.31198	-0.560602	-0.824099	-2.28315	-1.17133
CDK4_exon_75	CDK4	GTCTACATGCTCAAACACCA	exon	chr12	58145053	58145072	+	-0.0174728	0.358391	1.0087	0.368387	0.499519	-0.0664524	0.00626299	-1.79872	-1.2803
CDK4_exon_76	CDK4	GTGAGAGTCCCCAATGGAGG	exon	chr12	58145373	58145392	-	-0.751849	0.336201	-0.729177	-0.404242	-0.286562	-1.28762	-0.654753	-1.57789	-1.85942
CDK4_exon_77	CDK4	GTGCCACATCCCGAACTGAC	exon	chr12	58145092	58145111	-	-0.33826	0.187679	0.0705941	-0.478096	0.334892	-0.259945	0.243405	-2.53088	-0.290055
CDK4_exon_78	CDK4	GTGGCCACTGTGGGGATCAC	exon	chr12	58145411	58145430	+	-0.412656	0.49725	0.164745	-0.56337	0.430171	-0.611601	0.0253631	-2.48125	-0.132987
CDK4_exon_79	CDK4	TACCTCTCGATATGAGCCAG	exon	chr12	58145476	58145495	-	-0.202764	0.180779	-0.431477	-0.170875	-0.146869	-0.56753	-0.302599	-1.89701	-1.43203
CDK4_exon_80	CDK4	TATGAGCCAGTGGCTGAAAT	exon	chr12	58145466	58145485	-	-0.55816	-0.0371178	0.013756	-0.371861	0.0495153	-0.472104	-0.399952	-1.43641	-0.0668894
CDK4_exon_81	CDK4	TCCCATCAGCACAGTTCGTG	exon	chr12	58145335	58145354	-	-0.245097	0.352205	0.367409	-0.199085	0.285897	-0.660256	0.11556	-2.66559	-1.52305
CDK4_exon_82	CDK4	TCCCCACAGTGGCCACTTTG	exon	chr12	58145407	58145426	-	-0.264173	0.0947169	-0.261884	-0.778501	-0.157523	-0.818425	-0.0968484	-2.76107	-0.271943
CDK4_exon_83	CDK4	TCCTCCACCTCCTCCTCCAT	exon	chr12	58145360	58145379	+	-1.48003	-0.51291	-0.537051	-2.64959	-0.198076	-2.99944	-0.364848	-4.34157	-0.772123
CDK4_exon_84	CDK4	TGCCACATCCCGAACTGACC	exon	chr12	58145091	58145110	-	0.0100076	0.645224	0.716831	0.197938	0.686886	-0.0375562	0.485752	-2.35299	-0.537439
CDK4_exon_85	CDK4	TGCCTATGGGACAGTGTACA	exon	chr12	58145437	58145456	-	0.0126645	0.21227	0.400577	0.326215	0.114302	-0.0774998	0.2369	-0.814329	-0.413625
CDK4_exon_86	CDK4	TGGGGACTCTCACACTCTTG	exon	chr12	58145380	58145399	+	-0.585765	0.13439	-0.35338	-0.564223	-0.0669342	-1.0879	-0.296403	-2.83835	-0.0246762
CDK4_exon_87	CDK4	TTCGTGAGGTGGCTTTACTG	exon	chr12	58145321	58145340	-	-0.988089	0.0578528	0.206245	-1.10323	-0.325828	-1.71104	-0.5466	-3.40942	-2.55994
CDK4_intron_100	CDK4	GTAGAGAAGTGGGGACCCTG	TSS	chr12	58145190	58145209	-	-0.583332	-1.48205	-0.770588	-1.79873	-1.25322	-2.43308	-2.11836	-2.54548	-1.54494
CDK4_intron_101	CDK4	GTGAGAAGGTGGTGGAGGGT	TSS	chr12	58145263	58145282	-	-0.704795	-0.022826	0.148659	-1.73692	0.0382109	-1.59908	-0.0650154	-2.06374	-0.569482
CDK4_intron_102	CDK4	GTGATGATCTGTAGAGAAGT	TSS	chr12	58145200	58145219	-	-0.495184	-0.149437	-0.183271	-0.196387	-0.0308445	-1.07737	-0.410769	-1.00858	-0.164985
CDK4_intron_103	CDK4	GTGGTGGAGGGTTGGGCGTG	TSS	chr12	58145255	58145274	-	-0.175611	0.184137	0.128245	-0.262246	0.108646	-0.238026	0.157159	-0.396145	0.127981
CDK4_intron_104	CDK4	TGAGAAGGTGGTGGAGGGTT	TSS	chr12	58145262	58145281	-	-0.321729	0.560455	0.311973	-0.415825	0.149087	-0.487663	0.136866	-1.28222	0.0399664
CDK4_intron_105	CDK4	TGATGATCTGTAGAGAAGTG	TSS	chr12	58145199	58145218	-	0.0877528	0.478673	0.845493	-0.0225208	0.0726354	-0.321975	-0.161037	-0.408241	-1.26389
CDK4_intron_106	CDK4	TGGCCTCTCATTATTTCCTC	TSS	chr12	58145171	58145190	+	-1.33913	-0.700213	-0.752335	-0.789813	-0.471476	-1.83099	-0.588911	-1.62191	-0.565348
CDK4_intron_107	CDK4	TGTGATGATCTGTAGAGAAG	TSS	chr12	58145201	58145220	-	-1.2455	-0.617829	0.0261465	-0.881512	-0.573466	-1.15062	-0.851856	-1.17358	-0.906067
CDK4_intron_88	CDK4	AAAGGGAAAAGACAGCCTAT	TSS	chr12	58145229	58145248	-	-0.733176	0.192076	-0.0973222	-0.635126	0.0704589	-1.49726	-0.175256	-0.94373	-0.119434
CDK4_intron_89	CDK4	AGGTGGTGGAGGGTTGGGCG	TSS	chr12	58145257	58145276	-	-0.60087	-0.11917	-0.15797	-0.711394	-0.55074	-0.730816	-0.361752	-0.842559	-0.22194
CDK4_intron_90	CDK4	GAAAAGACAGCCTATAGGTG	TSS	chr12	58145224	58145243	-	-0.303446	0.722512	0.528465	-0.569566	0.419828	-1.19619	-0.21016	-0.338755	0.0168546
CDK4_intron_91	CDK4	GAAATAATGAGAGGCCATGT	TSS	chr12	58145168	58145187	-	-0.883818	-0.186039	0.0114371	-0.275843	-0.164265	-1.00452	-0.270113	-1.1821	-0.247066
CDK4_intron_92	CDK4	GACCCTGAGGAAATAATGAG	TSS	chr12	58145177	58145196	-	-0.526417	0.106155	-0.204709	-0.389367	-0.158614	-0.4477	-0.590055	-0.757488	-1.40521
CDK4_intron_93	CDK4	GATCATCACACCCCACCTAT	TSS	chr12	58145211	58145230	+	-0.53918	0.221477	0.194078	-0.103961	0.26801	-1.06534	0.0456191	-0.731428	0.160299
CDK4_intron_94	CDK4	GGAAAAGACAGCCTATAGGT	TSS	chr12	58145225	58145244	-	-0.956246	0.0143372	-0.718468	-0.658115	0.104535	-1.72338	-0.589974	-1.12699	-0.0918972
CDK4_intron_95	CDK4	GGCCTCTCATTATTTCCTCA	TSS	chr12	58145172	58145191	+	-0.444005	0.356694	0.327119	-0.142572	0.282791	-0.672289	-0.234496	-0.73102	0.441884
CDK4_intron_96	CDK4	GGGAAAAGACAGCCTATAGG	TSS	chr12	58145226	58145245	-	-0.90242	-0.370038	-1.10215	-0.480089	-0.960627	-1.26413	-0.817375	-1.62101	-1.02889
CDK4_intron_97	CDK4	GGGTTGGGCGTGGGGAGTAA	TSS	chr12	58145247	58145266	-	-1.2372	0.0605434	-0.206496	-0.753849	-0.198618	-1.49617	-0.61542	-1.41633	-0.32158
CDK4_intron_98	CDK4	GGTGGTGGAGGGTTGGGCGT	TSS	chr12	58145256	58145275	-	-1.34077	-1.12245	-0.516333	-1.62626	-0.389831	-1.11042	-0.520608	-1.9651	-0.532811
CDK4_intron_99	CDK4	GGTTGGGCGTGGGGAGTAAA	TSS	chr12	58145246	58145265	-	-0.074749	-0.363537	0.237669	-0.429538	0.06817	-0.662233	-0.227346	-0.249765	0.31537
CDK4_TSS_1	CDK4	AAGAGTGTAAGGGGGCGGAG	TSS	chr12	58146251	58146270	+	-0.222349	0.165331	-0.00649309	-1.08831	-1.1547	-0.358455	-0.903623	-0.540695	-2.18459
CDK4_TSS_10	CDK4	CCATGCGCTGAGGGGCGGAC	TSS	chr12	58146203	58146222	+	-0.820692	0.277294	0.283696	-1.11435	-0.136518	-1.02522	-0.00920368	-0.971726	-2.09619
CDK4_TSS_11	CDK4	CCTGTCCGCCCCTCAGCGCA	TSS	chr12	58146206	58146225	-	-0.626769	0.19088	0.0116447	-0.670275	-0.178092	-1.12408	-0.154564	-0.781669	-2.79661
CDK4_TSS_12	CDK4	CGAAGAGTGTAAGGGGGCGG	TSS	chr12	58146249	58146268	+	-0.874596	-0.341148	-0.763048	-1.55289	-1.1269	-1.20055	-1.1127	-0.753837	-1.4016
CDK4_TSS_13	CDK4	CGCGCGGAAACTGGGAGGGC	TSS	chr12	58146145	58146164	+	-0.301802	-0.859417	-0.289589	-0.628628	-0.509387	-0.379578	-0.117263	-0.741738	-1.20462
CDK4_TSS_14	CDK4	CGGACAGGAGGTGCTTCGAC	TSS	chr12	58146218	58146237	+	-0.939739	-0.523828	-0.487809	-1.635	-0.343355	-1.29788	-0.626037	-0.811086	-2.83414
CDK4_TSS_15	CDK4	CTGTCCGCCCCTCAGCGCAT	TSS	chr12	58146205	58146224	-	-0.389627	0.11784	0.433665	-0.294896	0.316275	-0.575195	0.0220533	-0.798657	-0.532266
CDK4_TSS_16	CDK4	GAAGAGTGTAAGGGGGCGGA	TSS	chr12	58146250	58146269	+	-0.31971	0.441293	-0.0248209	-0.401596	0.167929	-0.419427	0.103618	-0.741378	-0.529816
CDK4_TSS_17	CDK4	GACCGCCACCCATGCGCTGA	TSS	chr12	58146194	58146213	+	0.119103	0.421746	0.390168	0.101433	0.81759	-0.0793546	0.575638	-0.368916	0.236109
CDK4_TSS_18	CDK4	GAGGAGGGCGAAGAGTGTAA	TSS	chr12	58146241	58146260	+	-0.678753	-0.163876	-0.324251	-0.974388	-0.185756	-1.41619	-0.540906	-1.24594	-2.11095
CDK4_TSS_19	CDK4	GAGGCGCGCGGAAACTGGGA	TSS	chr12	58146141	58146160	+	-0.235408	0.264396	-0.0687618	-0.0355016	0.503784	-0.564523	-0.199581	-0.766114	-1.93877
CDK4_TSS_2	CDK4	ACCGCCACCCATGCGCTGAG	TSS	chr12	58146195	58146214	+	0.328622	0.924598	0.478532	0.416467	0.623688	0.0644088	0.751644	0.0982355	-1.33825
CDK4_TSS_20	CDK4	GAGGTGCTTCGACTGGGAGG	TSS	chr12	58146225	58146244	+	-1.30241	-0.29206	-0.520041	-1.43986	-0.702834	-2.05889	-1.43277	-1.78012	-3.3037
CDK4_TSS_21	CDK4	GCCACCCATGCGCTGAGGGG	TSS	chr12	58146198	58146217	+	-0.544188	0.0738583	0.0696046	-0.654219	-0.741213	-0.722801	-1.97173	-1.12248	-3.25226
CDK4_TSS_22	CDK4	GCCCCTCAGCGCATGGGTGG	TSS	chr12	58146199	58146218	-	-0.497153	0.377791	-0.324677	-0.407699	0.491475	-0.541714	0.148617	-1.06937	-1.32123
CDK4_TSS_23	CDK4	GCGCGCGGAAACTGGGAGGG	TSS	chr12	58146144	58146163	+	-0.446716	-0.539463	-0.349915	-0.464296	-0.44263	-0.0309804	-0.713111	-0.390939	-0.629451
CDK4_TSS_24	CDK4	GCGCGGAAACTGGGAGGGCG	TSS	chr12	58146146	58146165	+	0.250083	0.343829	0.71129	-0.24526	0.412616	0.330835	0.424262	-0.160337	-0.613856
CDK4_TSS_25	CDK4	GGACAGGAGGTGCTTCGACT	TSS	chr12	58146219	58146238	+	-0.512564	0.0810137	0.238971	-0.36175	0.209895	-1.19055	0.0545354	-0.830849	-1.88659
CDK4_TSS_26	CDK4	GGAGGAGGGCGAAGAGTGTA	TSS	chr12	58146240	58146259	+	-0.59668	0.101311	-0.194782	-1.27058	-0.294617	-0.913283	-0.0346106	-1.01374	-1.72608
CDK4_TSS_27	CDK4	GGAGGGCGAAGAGTGTAAGG	TSS	chr12	58146243	58146262	+	-0.17617	0.877958	0.154945	-0.745808	0.0802378	-0.838058	0.129714	-1.09094	-1.96791
CDK4_TSS_28	CDK4	GGGCGAACGCCGGACGTTCT	TSS	chr12	58146166	58146185	+	0.0999908	0.304713	-0.316463	-0.436176	0.370325	-0.104292	0.211712	0.0433006	0.333002
CDK4_TSS_29	CDK4	GGGCGAAGAGTGTAAGGGGG	TSS	chr12	58146246	58146265	+	-0.666836	0.604051	0.103692	-0.57706	-0.430796	-0.952794	-0.678008	-1.61196	-2.19669
CDK4_TSS_3	CDK4	AGAGGCGCGCGGAAACTGGG	TSS	chr12	58146140	58146159	+	-0.159364	0.479044	0.112973	-0.246174	0.103856	-0.536635	0.123487	-0.883162	-1.87923
CDK4_TSS_30	CDK4	GGGGCGAACGCCGGACGTTC	TSS	chr12	58146165	58146184	+	-0.318294	-0.113027	-0.641363	-0.408946	-0.045395	-0.194604	-0.00671766	-0.552385	-0.184238
CDK4_TSS_31	CDK4	GGTCACGTGCCCAGAACGTC	TSS	chr12	58146178	58146197	-	-0.2329	-0.250008	0.470493	-0.349167	0.0348875	-0.0958245	0.425602	-0.286885	-0.371447
CDK4_TSS_32	CDK4	GTAAGGGGGCGGAGGGGCGA	TSS	chr12	58146257	58146276	+	-1.04027	-1.04005	-0.400407	-1.87555	-0.179709	-0.978169	0.146461	-1.68163	-0.112565
CDK4_TSS_33	CDK4	TCCGCCCCTCAGCGCATGGG	TSS	chr12	58146202	58146221	-	-0.427091	0.118745	0.362889	-0.112854	0.0265187	-0.771735	0.112857	-0.83266	-2.4309
CDK4_TSS_34	CDK4	TGACCGCCACCCATGCGCTG	TSS	chr12	58146193	58146212	+	-0.321848	0.431517	0.582674	-0.538498	0.297066	-0.622723	-0.116226	-0.620988	-2.22817
CDK4_TSS_35	CDK4	TGCGCTGAGGGGCGGACAGG	TSS	chr12	58146206	58146225	+	-0.452412	-0.20358	0.471822	-0.821489	-0.080566	-0.692606	0.109834	-0.943734	-2.50286
CDK4_TSS_36	CDK4	TGGGAGGGCGGGGCGAACGC	TSS	chr12	58146156	58146175	+	0.0542313	0.0406513	0.0162585	-0.0775732	0.079509	-0.143019	0.548936	-0.580579	0.0938733
CDK4_TSS_37	CDK4	TGTGATAGCAACAGATCACG	TSS	chr12	58146286	58146305	-	-0.358934	-0.81592	0.190648	-0.952689	-0.294007	-0.649817	-0.14174	-1.23512	-0.50312
CDK4_TSS_4	CDK4	AGGAGGGCGAAGAGTGTAAG	TSS	chr12	58146242	58146261	+	-0.121474	0.581925	0.241994	-0.487619	0.238864	-0.378695	-0.186669	-0.24815	-2.3059
CDK4_TSS_5	CDK4	AGGTGCTTCGACTGGGAGGA	TSS	chr12	58146226	58146245	+	-0.448474	0.546175	0.470798	-0.130492	-0.113413	-0.84516	-0.0911597	-0.762335	-2.44352
CDK4_TSS_6	CDK4	CAAAGAGGCGCGCGGAAACT	TSS	chr12	58146137	58146156	+	-0.114981	-0.0145091	0.170611	-0.00873392	-0.120271	0.0810633	0.0407653	-0.0797043	0.450697
CDK4_TSS_7	CDK4	CAGGAGGTGCTTCGACTGGG	TSS	chr12	58146222	58146241	+	-0.0394796	0.668642	0.181857	-0.82117	0.53377	-0.616567	-0.286755	-0.703277	-2.0048
CDK4_TSS_8	CDK4	CCAAAGAGGCGCGCGGAAAC	TSS	chr12	58146136	58146155	+	-1.07014	-0.573219	-0.777647	-0.726533	-0.710676	-0.688964	-0.638716	-0.522086	-0.9547
CDK4_TSS_9	CDK4	CCAGTTTCCGCGCGCCTCTT	TSS	chr12	58146139	58146158	-	0.222598	0.184805	0.132005	0.0173823	0.559067	0.266442	0.389396	0.193641	0.319116
control_1	NA	AAAACAGGACGATGTGCGGC	control	NA	NA	NA	NA	-0.190433	-0.00934963	0.0967249	0.175688	-0.0443215	0.0986245	0.447718	0.161529	-0.207636
control_10	NA	AAACTGTAGTGCAGGGTCAG	control	NA	NA	NA	NA	0.267562	0.172431	-0.429965	0.223226	0.153826	0.034341	0.343375	-0.194004	0.00629906
control_100	NA	ACTCGAAATCACCTATGGTA	control	NA	NA	NA	NA	-0.161294	-0.535074	-0.260136	0.0225244	-0.207806	-0.00132877	-0.342281	-0.0575048	-0.102438
control_101	NA	ACTGAGTGGGTAACACGCAT	control	NA	NA	NA	NA	-0.147948	-0.290365	0.329291	0.16115	0.084126	0.131752	0.226965	-0.186285	0.12652
control_102	NA	ACTGCGGAGCGCCCAATATC	control	NA	NA	NA	NA	0.0987153	0.0546414	-0.123567	0.264284	0.163493	-0.128294	-0.284534	0.348041	-0.230794
control_103	NA	ACTGCTCCCGGTCGCCCCTC	control	NA	NA	NA	NA	0.225516	0.323564	0.22735	0.265856	0.28097	0.223389	0.337884	0.210741	0.228209
control_104	NA	ACTGCTGCTGACATCTCTTA	control	NA	NA	NA	NA	0.355177	0.432919	0.22612	0.252634	0.204664	0.208883	0.26834	0.288121	0.266329
control_105	NA	ACTGCTGCTGTCTTCTAAAT	control	NA	NA	NA	NA	0.165969	0.0715582	0.285645	0.311287	0.00817169	0.167674	-0.102125	0.225359	0.378708
control_106	NA	ACTGTTGCCGCGCCAACTGC	control	NA	NA	NA	NA	0.476377	0.158449	0.368613	0.32035	0.377625	0.372918	0.585293	0.0412222	0.261965
control_107	NA	ACTTACGGCACTCGCATGCC	control	NA	NA	NA	NA	0.0213791	-0.136744	-0.196749	-0.156586	0.070351	-0.163056	0.169598	-0.027108	-0.14149
control_108	NA	ACTTCAGTTCGGCGTAGTCA	control	NA	NA	NA	NA	-0.0368542	-0.466862	-0.0614672	-0.479692	-0.25269	-0.286316	-0.231928	-0.221645	-0.431388
control_109	NA	ACTTCCCACTTCTTAGGTTG	control	NA	NA	NA	NA	-0.0442574	-0.171712	-0.085768	-0.0773057	-0.123214	-0.139615	-0.172962	0.0486824	0.123878
control_11	NA	AAAGAAAGAGGAATAGTAGC	control	NA	NA	NA	NA	-0.637188	-0.287173	-1.40482	-0.0752369	-0.309534	-0.666367	-0.513097	-0.0284321	-0.0067317
control_110	NA	AGAAACTGAACTATCCTACT	control	NA	NA	NA	NA	-0.237925	0.108908	0.00837844	-0.428186	-0.310519	0.325944	-0.350294	-0.0961001	-0.0126989
control_111	NA	AGAACCCAGACGCCAGCGGT	control	NA	NA	NA	NA	0.176936	0.106113	0.133902	0.431265	0.137708	0.0399346	0.186744	0.0919434	0.0789215
control_112	NA	AGAAGAAAAAAATGTCTACG	control	NA	NA	NA	NA	-0.294632	-0.00964234	-0.0637765	-0.727255	-0.497068	0.193723	-0.40614	-0.289937	0.477592
control_113	NA	AGAAGACCGAGGCGCTTCAA	control	NA	NA	NA	NA	0.046552	-0.726106	-0.172111	0.348536	0.0632507	0.166361	0.204116	-0.119814	-0.0362539
control_114	NA	AGAATGCCATCTAGTTAGTA	control	NA	NA	NA	NA	-0.0121657	-0.0470722	0.00833786	0.276989	-0.0146399	-0.0642735	-0.194806	0.0108979	0.213012
control_115	NA	AGACACGTCACCGGTCAAAA	control	NA	NA	NA	NA	-0.281693	-0.903391	0.0538985	0.302251	0.232798	0.549263	-0.154805	-0.217195	-0.0853937
control_116	NA	AGACCCCGTAGGCAGGACGT	control	NA	NA	NA	NA	-0.10094	-0.225037	-0.412646	0.140374	0.150566	-0.332573	0.041367	-0.00552374	0.0894802
control_117	NA	AGACTCGTATTGTCATATTA	control	NA	NA	NA	NA	-0.459081	-0.261275	-0.23651	-0.801432	-0.587217	-0.365146	-0.851838	-0.701053	-0.159476
control_118	NA	AGAGCATGATGACCCGTGAC	control	NA	NA	NA	NA	0.12858	0.215261	0.268288	0.355295	0.384679	0.322338	0.561923	0.358038	-0.059768
control_119	NA	AGAGCGTCTTCGTGACAAAC	control	NA	NA	NA	NA	-0.259114	-0.217056	0.485011	-0.0847684	-0.138104	-0.0613079	-0.132871	0.171881	-0.299894
control_12	NA	AAAGACTTGCTCCAAAACAC	control	NA	NA	NA	NA	-0.234473	0.273243	-0.210748	0.305601	-0.479535	0.0993359	-0.140716	-0.113444	0.517086
control_120	NA	AGAGGGATTGGGAGCTTGAC	control	NA	NA	NA	NA	0.0291091	-0.206939	0.269451	-0.0493935	0.0594638	0.0795468	0.235642	0.0408845	0.145142
control_121	NA	AGATGGTCAGATCTAGTAGT	control	NA	NA	NA	NA	-0.0332155	-0.109729	-0.104392	-0.181258	-0.12728	-0.146558	-0.0734047	-0.178964	0.0546798
control_122	NA	AGATTCATTCACGAGTTGGG	control	NA	NA	NA	NA	-0.195918	0.0388889	-0.206432	-0.131165	-0.15016	0.0152594	-0.392736	-0.0547386	-0.190974
control_123	NA	AGCACGTAATGTCCGTGGAT	control	NA	NA	NA	NA	0.118413	-0.285449	-0.194665	0.045796	0.0251819	0.0378876	0.395165	-0.120533	-0.2165
control_124	NA	AGCATTCTCACCAAGACCGA	control	NA	NA	NA	NA	0.337089	0.317494	-0.0705244	0.217211	0.148391	0.218514	0.0715002	0.11016	0.00218935
control_125	NA	AGCATTTGCGCGGCAACTGT	control	NA	NA	NA	NA	0.0158433	-0.00919288	0.0358888	-0.0404789	-0.102334	-0.100391	0.101929	-0.345822	0.0199775
control_126	NA	AGCCCGCCACAGAATAGCTG	control	NA	NA	NA	NA	0.0625776	0.416234	0.472793	-0.251676	0.224565	0.267731	-0.0837292	-0.251998	0.506283
control_127	NA	AGCCGGCTTGTGACAGTGAA	control	NA	NA	NA	NA	0.239089	0.388564	0.0190684	-0.022351	0.142555	0.144064	0.137581	0.115834	0.166038
control_128	NA	AGCGATCTGGACACTCTCCA	control	NA	NA	NA	NA	-0.0919703	-0.147795	0.193668	-0.411402	-0.113201	-0.112454	-0.0782034	-0.374558	-0.100158
control_129	NA	AGCGCAGATAGCGCGTATCA	control	NA	NA	NA	NA	-0.387094	-0.0415054	-0.493343	-0.421464	-0.258626	-0.448463	-0.0762455	-0.605346	0.162587
control_13	NA	AAAGATATAGCAAATTATGG	control	NA	NA	NA	NA	-0.154848	-0.222474	-0.309981	-0.246263	-0.504753	-0.734015	-0.832828	-0.552166	-0.0650734
control_130	NA	AGCGCTCTGGTTGCATCCCT	control	NA	NA	NA	NA	0.346948	0.0813803	0.255718	0.25346	0.280813	0.239428	0.391136	0.299822	0.102768
control_131	NA	AGCTAGCGATGGCTCTAAGT	control	NA	NA	NA	NA	-0.149698	-0.398074	-0.0853848	-0.352035	-0.178937	-0.44737	-0.0497706	-0.294405	-0.307942
control_132	NA	AGCTCCATCGCCGCGATAAT	control	NA	NA	NA	NA	0.013905	0.305953	0.0184539	0.159747	0.281468	0.132587	0.312471	0.0725997	0.199222
control_133	NA	AGCTCGCCATGTCGGTTCTC	control	NA	NA	NA	NA	0.184412	0.1412	0.539669	0.0879488	0.331568	0.251406	0.314946	0.491982	0.128263
control_134	NA	AGCTGAAAATATACGTATTC	control	NA	NA	NA	NA	-0.336233	-0.688795	-0.706032	-0.531483	-0.601597	-0.43985	-0.634173	-0.610994	-0.507208
control_135	NA	AGCTGCGCGCTACTGGATCA	control	NA	NA	NA	NA	0.0542528	-0.176851	-0.0601128	-0.0202688	-0.0631363	-0.123342	-0.0302597	0.17277	0.00108943
control_136	NA	AGCTGGACTCTGTAGAAATC	control	NA	NA	NA	NA	-0.319588	0.115093	-0.120129	-0.120513	-0.381539	-0.319308	-0.540655	-0.103483	-0.0578339
control_137	NA	AGCTTAATGTGCAGGTCAGA	control	NA	NA	NA	NA	-0.13396	-0.175575	-0.145449	0.052554	-0.105502	-0.161268	0.0153633	0.151229	-0.0139266
control_138	NA	AGCTTTCGAAATTGAGTGTC	control	NA	NA	NA	NA	-0.140745	0.107501	0.175185	0.111935	-0.0956645	-0.13124	-0.309458	-0.200187	-0.1854
control_139	NA	AGGACACAGGATACGCAGCT	control	NA	NA	NA	NA	0.265899	0.223417	0.370868	0.0707186	0.364598	0.0576571	0.319285	0.281926	0.220699
control_14	NA	AAAGCGACGTAGGCATACTT	control	NA	NA	NA	NA	0.449621	0.117084	-0.0424802	0.577328	0.354513	0.3036	0.633541	0.175058	-0.167395
control_140	NA	AGGACTAGTGTCGCACTCAG	control	NA	NA	NA	NA	-0.0511967	0.115111	-0.058472	0.157307	0.244538	0.0783197	0.231394	0.00874934	-0.00845792
control_141	NA	AGGAGTGTTATGAAAAGGCT	control	NA	NA	NA	NA	-0.147665	-0.165902	-0.184308	0.153395	-0.201248	-0.0974866	-0.17033	-0.102438	-0.208983
control_142	NA	AGGATCGTGTACCGGGGACG	control	NA	NA	NA	NA	0.052091	-0.0118406	0.81041	0.261541	0.230241	0.135857	0.366406	0.312719	0.188516
control_143	NA	AGGATGCTGAACAAGTACGT	control	NA	NA	NA	NA	0.332659	0.58536	-0.0214141	0.465608	0.0547358	0.263605	0.509045	0.406606	0.0336489
control_144	NA	AGGATGGATTGAGCAGCGGT	control	NA	NA	NA	NA	0.0192167	-0.149481	-0.00415938	0.0559586	0.0321609	-0.181383	0.140065	-0.138751	-0.503106
control_145	NA	AGGCCACAAATTGTATACAG	control	NA	NA	NA	NA	0.000335249	0.0573905	0.0952439	0.228804	0.137103	0.0491693	0.00476917	0.0868069	0.15403
control_146	NA	AGGCGCCAACATTGACCGTA	control	NA	NA	NA	NA	0.217631	0.175164	0.357316	0.190416	0.117567	0.310651	0.24776	0.0132295	0.365732
control_147	NA	AGGCTTAAATGGCGAGATTG	control	NA	NA	NA	NA	-0.603449	-0.456966	-0.642579	-0.418466	-0.253591	-0.387839	-0.0604805	-0.00696208	-0.582088
control_148	NA	AGGGAAACCTCTATGGGTAA	control	NA	NA	NA	NA	0.239954	0.421254	0.0845362	0.374501	0.354795	0.32242	0.00637664	0.464592	0.530787
control_149	NA	AGGGATCGTTAGGAAGGGAA	control	NA	NA	NA	NA	-0.1433	-1.89687	-0.217832	0.121635	-0.946903	0.0551377	-0.52566	0.0192667	-1.25946
control_15	NA	AAATAATATGCATCTCTCGA	control	NA	NA	NA	NA	-0.646529	-0.929685	-1.10752	-0.689903	-0.809571	-0.772263	-1.0872	-0.528046	-0.429084
control_150	NA	AGGGCACCCGGTTCATACGC	control	NA	NA	NA	NA	-0.857165	-0.457999	-0.342676	-0.105157	-0.0417862	0.135551	0.225064	-0.0128932	-0.253419
control_151	NA	AGGGCGAGCAGCAGAGTACG	control	NA	NA	NA	NA	0.533365	-0.0552227	0.343345	0.309037	0.654135	0.346099	0.253755	0.114219	0.266644
control_152	NA	AGGGGCAGGGCTATCTTATG	control	NA	NA	NA	NA	0.192591	-0.0644417	0.113731	0.0632392	0.0233784	-0.0188647	0.00301738	0.0368035	0.0282045
control_153	NA	AGGGTCAGTCTGTCCTTTTT	control	NA	NA	NA	NA	-0.219127	-0.0151569	-0.221283	-0.0362044	-0.101549	-0.165657	-0.184171	0.00696576	0.084756
control_154	NA	AGGTAAGCCCCTTAGAACTG	control	NA	NA	NA	NA	0.24818	0.462648	0.190572	0.406098	0.393141	0.259806	0.329353	0.487261	0.411495
control_155	NA	AGGTCAAGCCGACCTCGAAC	control	NA	NA	NA	NA	-0.834182	-0.765853	-0.518078	-0.777032	-1.14966	-0.862318	-0.667722	-0.902431	-1.22868
control_156	NA	AGGTCGGCCGAACATACGGT	control	NA	NA	NA	NA	0.201812	0.185643	0.270901	0.0761702	0.0181141	0.0057828	0.0467905	-0.159893	-0.198412
control_157	NA	AGGTTGAATACCCCTTACTA	control	NA	NA	NA	NA	-0.332475	0.102058	-0.195385	-0.426967	-0.444744	-0.398174	-0.446442	-0.0629996	-0.481684
control_158	NA	AGTACCCCTAGGTATGGGGA	control	NA	NA	NA	NA	-0.280003	-0.103785	0.306234	-0.373541	-0.0259927	-0.187184	-0.169767	0.737933	0.109354
control_159	NA	AGTAGACGGACGGTGAGCTG	control	NA	NA	NA	NA	-0.0126962	0.0352862	-0.0639422	0.00850874	0.0989879	0.0313795	0.272972	0.01038	-0.0629558
control_16	NA	AAATACAAGCTATAGCGATA	control	NA	NA	NA	NA	-0.171788	-0.253211	-0.317583	-0.640945	-0.604885	-0.444761	-0.629415	-0.222491	-0.427583
control_160	NA	AGTATGAGACTCATAGGGTG	control	NA	NA	NA	NA	-0.608868	-0.292548	-0.601936	-0.238838	-0.233391	-0.144141	-0.380612	-0.278206	-0.24986
control_161	NA	AGTATTAGGTACCTGCCCTA	control	NA	NA	NA	NA	-0.0812483	-0.0162661	0.174369	0.16601	-0.0820987	-0.0791162	0.00222343	-0.18586	-0.124916
control_162	NA	AGTATTGTGGTGTCGTCAAC	control	NA	NA	NA	NA	-0.4576	-0.425777	-0.329574	-0.13417	-0.506319	-0.462243	-0.314359	-0.693238	-0.412032
control_163	NA	AGTCATAACTGAGTGAATCG	control	NA	NA	NA	NA	-0.62295	-0.956115	-0.519518	-0.596625	-0.470328	-0.280906	-0.201539	-0.351093	0.173595
control_164	NA	AGTCTTAAAGACCCTAAGCT	control	NA	NA	NA	NA	-0.68602	-0.343737	-0.598928	-0.372037	-0.64956	-0.357745	-0.623662	-0.637312	0.18469
control_165	NA	AGTCTTGGCCAATGTCACGG	control	NA	NA	NA	NA	0.143174	0.231497	0.0835882	0.252224	0.158286	0.0379914	0.126324	0.188935	0.0289363
control_166	NA	AGTGAGTGACAACCAGATCG	control	NA	NA	NA	NA	0.240941	-0.212496	0.131953	0.143173	0.0823014	-0.330374	0.0664016	0.0807478	0.0378581
control_167	NA	AGTGCTACTGAAACTTGCCT	control	NA	NA	NA	NA	0.297455	-0.0406231	-0.23542	-0.0139514	0.142942	0.195171	0.101556	-0.0711982	-0.143999
control_168	NA	AGTGGGGCGCTAAGTGGGGG	control	NA	NA	NA	NA	-0.0242814	0.236143	-0.27851	0.0740629	0.0264546	0.0540736	-0.136949	0.0545136	0.23936
control_169	NA	AGTGTATCTTCCACCTGTCT	control	NA	NA	NA	NA	-0.61256	-0.138185	-0.0898327	-0.328221	-0.40801	-0.488481	-0.166668	-0.288706	-0.514422
control_17	NA	AAATGCACAGATCGCTGATC	control	NA	NA	NA	NA	-0.0338282	0.15296	0.187514	-0.156373	0.339278	0.165584	0.281918	0.171865	-0.0645421
control_170	NA	AGTGTGGAAAAGCTAACAGA	control	NA	NA	NA	NA	-1.87737	-2.12053	-2.62602	-2.07829	-2.05711	-1.15375	-1.44866	-2.1284	-2.23172
control_171	NA	AGTGTTTGAAAAAAGGGCGG	control	NA	NA	NA	NA	-0.676482	-0.682226	-1.91706	-0.246353	-0.574429	-0.395174	-0.760759	-0.749426	-0.450934
control_172	NA	AGTTCCCAGAAATATATTGC	control	NA	NA	NA	NA	-0.503947	-0.306394	-0.6565	-0.837617	-0.855073	-0.871251	-1.36721	-0.648023	-0.486822
control_173	NA	AGTTCTGTTCGATAGATGCC	control	NA	NA	NA	NA	-0.398494	-0.626524	-0.312943	-0.442403	-0.491661	-0.386077	-0.183158	-0.297291	-0.678004
control_174	NA	AGTTGAATGGACCTCGACTA	control	NA	NA	NA	NA	-0.409288	-0.614168	0.236448	-0.5149	-0.429251	-0.288016	-0.468673	-0.37152	-0.147669
control_175	NA	ATAAGCCACACTACCCGCCT	control	NA	NA	NA	NA	0.267292	0.138759	-0.127047	0.279462	0.135646	0.250713	0.0238674	0.189756	0.100401
control_176	NA	ATAAGCTACTCTGAGTTCCT	control	NA	NA	NA	NA	-0.200067	-0.0249621	-0.064809	0.0603628	-0.104542	-0.117129	-0.0501067	-0.0261099	0.00155667
control_177	NA	ATAATCCGGAAACGCTCGAC	control	NA	NA	NA	NA	-0.0529282	0.170527	0.259153	0.293332	-0.0327293	-0.216945	0.0157876	0.00307275	0.188163
control_178	NA	ATACCAGATGCGTCCGCTTG	control	NA	NA	NA	NA	0.0570065	-0.180596	0.0856966	0.207283	0.166203	0.300667	0.0834542	0.27102	0.0331003
control_179	NA	ATACGAGGCGCTTTTCTTTG	control	NA	NA	NA	NA	-0.289514	-0.338173	0.277444	-0.141416	-0.530618	-0.251009	-0.274371	-0.106634	-0.258559
control_18	NA	AAATTGGCTTTCGTTCGTGC	control	NA	NA	NA	NA	-0.364476	-0.632968	-0.0361357	-0.0896557	-0.283738	-0.507683	-0.311781	-0.253772	-0.505605
control_180	NA	ATACGCATGATTGCAAGAGG	control	NA	NA	NA	NA	0.351196	-0.125331	-0.676361	-0.170836	-0.128126	-0.153443	-0.0283305	-0.154659	0.155322
control_181	NA	ATACGGCCGAAGCCCCTTCA	control	NA	NA	NA	NA	0.170061	-0.17997	-0.285809	0.146282	-0.0158443	0.184949	-0.0394526	0.0479142	-0.0140523
control_182	NA	ATACTCTCACAGGTACATAA	control	NA	NA	NA	NA	-0.226103	-0.437408	0.274264	0.340068	-0.273668	-0.105955	-0.219341	-0.144259	-0.148034
control_183	NA	ATAGAAGTGTGACCGCTGGG	control	NA	NA	NA	NA	0.064261	0.238783	-0.280407	0.0524824	-0.267703	-0.210038	-0.289492	0.0634719	-0.0291205
control_184	NA	ATAGCAGGACGAGGTTCCTT	control	NA	NA	NA	NA	0.170886	-0.125631	0.0913865	0.0406442	0.16505	0.0355829	-0.153404	0.0715019	-0.564628
control_185	NA	ATAGCCGCCGCTCATTACTT	control	NA	NA	NA	NA	-0.0680257	0.115223	-0.0251574	-0.245284	0.00158494	0.120711	-0.116119	0.0147462	0.0155578
control_186	NA	ATAGCGGATGTCCTTGGAAA	control	NA	NA	NA	NA	-0.226266	-0.00690014	0.209366	-0.0544475	-0.0622377	-0.0782528	-0.077602	0.198807	-0.246768
control_187	NA	ATAGCTAAAGTTGATGTGTA	control	NA	NA	NA	NA	-0.25302	-0.172736	0.311406	-0.252337	-0.0702261	-0.282369	-0.255477	-0.168927	-0.138088
control_188	NA	ATAGGCACCTTAAGGGTCTC	control	NA	NA	NA	NA	0.0916709	0.157756	0.132862	-0.419814	0.365471	-0.102322	0.472929	0.251145	0.439562
control_189	NA	ATAGGTCATCCACTGGGCGG	control	NA	NA	NA	NA	-0.0491412	0.0319754	-0.153273	0.0319689	0.124959	0.188119	-0.109429	0.0335681	0.10839
control_19	NA	AACAGGAAACGTGACTAAAG	control	NA	NA	NA	NA	0.140483	0.0601571	-0.0546037	-0.393846	0.00339776	0.386677	0.0125091	0.300622	-0.225988
control_190	NA	ATAGTAACGTCAGGGAGTAA	control	NA	NA	NA	NA	-0.0263485	-0.910673	-1.1658	0.061766	-0.42788	-0.564356	-0.23876	-0.235432	-0.556011
control_191	NA	ATATAAACTGTCGCGGTAAA	control	NA	NA	NA	NA	-0.509872	-0.381925	-1.04711	-0.251754	-0.29701	-0.6035	-1.1761	-0.624146	-0.558452
control_192	NA	ATATGACAGGGCAAACGCAT	control	NA	NA	NA	NA	0.160356	0.0887793	-0.354736	-0.118449	-0.0183224	-0.260811	-0.125995	-0.570856	-0.313166
control_193	NA	ATATTTCGGCAGTTGCAGCA	control	NA	NA	NA	NA	-0.244469	-0.595944	-0.229327	-0.135538	-0.248519	-0.195524	-0.415709	-0.357442	-0.29725
control_194	NA	ATATTTTATGACATAAAAAT	control	NA	NA	NA	NA	-1.03248	-0.905112	-0.945503	-0.329472	-1.2107	-1.01796	-1.6542	-0.500473	-0.576673
control_195	NA	ATCAAAGTGTCTGACTTATT	control	NA	NA	NA	NA	-0.292989	0.0109222	-0.254314	-0.0815492	-0.223075	-0.516673	-0.712189	-0.399162	-0.125817
control_196	NA	ATCAAGTCAGGTTATGCGGG	control	NA	NA	NA	NA	0.285751	-0.0512254	0.249571	0.174954	0.380286	0.0383273	0.0188304	0.261244	-0.0812483
control_197	NA	ATCACGTGATCGGATGGTTC	control	NA	NA	NA	NA	-0.513094	-0.747731	-0.323182	-0.392075	-0.585764	-0.299619	-0.36728	-0.487242	-0.730967
control_198	NA	ATCAGCCCATTTCTGCGCAC	control	NA	NA	NA	NA	0.154105	0.134949	0.361793	0.312427	0.403414	0.105046	0.335294	0.140098	0.213515
control_199	NA	ATCAGGCCTTGTCCGTGATT	control	NA	NA	NA	NA	0.226264	0.454831	-0.177674	0.567097	0.297636	0.318851	0.619608	0.453517	0.307831
control_2	NA	AAAACATCGACCGAAAGCGT	control	NA	NA	NA	NA	0.0641934	0.343201	0.668148	0.381453	0.316258	0.236329	0.0494993	0.0911069	0.245383
control_20	NA	AACATCTCGTTAGGGGTATC	control	NA	NA	NA	NA	-0.251817	-0.210988	0.437306	-0.24229	-0.0660602	-0.092471	0.110973	-0.100898	-0.18075
control_200	NA	ATCCAGATCACCACGCGTCA	control	NA	NA	NA	NA	0.285995	0.254109	0.224103	0.528188	0.401135	0.158205	0.254874	0.293172	0.22224
control_201	NA	ATCCATGTGGTTACAATATT	control	NA	NA	NA	NA	-0.142776	-0.304504	-0.397385	-0.253251	-0.366693	0.0323426	-0.50888	-0.220549	-0.253515
control_202	NA	ATCCTAGGTACAAAAGGACG	control	NA	NA	NA	NA	-0.091665	-0.579513	-0.525706	-0.446616	-0.0312513	0.0686302	0.0482626	-0.101461	-0.210096
control_203	NA	ATCGATATACCGCCATAAAA	control	NA	NA	NA	NA	-0.312591	-0.912667	0.1248	-0.0447664	-0.372788	0.0947637	-0.623418	-0.100328	0.250326
control_204	NA	ATCGGTACCTCTTCACATAT	control	NA	NA	NA	NA	-0.192423	-0.628619	0.0239106	0.247859	0.0331058	-0.03031	-0.271152	-0.0709725	0.179672
control_205	NA	ATCGTATCATCAGCTAGCGC	control	NA	NA	NA	NA	-0.134374	-0.032727	-0.245864	0.0387646	-0.215892	-0.267422	-0.0253596	-0.191803	-0.413586
control_206	NA	ATCGTTGCTGACAGGATCTA	control	NA	NA	NA	NA	0.01471	-0.101448	-0.212307	-0.0796866	0.00100861	0.00897646	-0.080065	-0.115692	-0.0438614
control_207	NA	ATCGTTTCCGCTTAACGGCG	control	NA	NA	NA	NA	-0.112249	-0.481068	-0.106638	0.123954	-0.284593	-0.229926	-0.148083	0.198435	-0.247216
control_208	NA	ATCTACAATCCAGCCCTCTA	control	NA	NA	NA	NA	-0.211457	-0.0291582	0.294387	0.0556505	0.0581696	-0.0403263	-0.120467	0.196638	0.105451
control_209	NA	ATCTCGGGTCGACTGCGGAT	control	NA	NA	NA	NA	0.120074	0.337202	-0.00445252	0.288643	0.125665	0.252559	0.349652	0.101907	-0.196993
control_21	NA	AACCACGGCATTGAGAGGTG	control	NA	NA	NA	NA	0.329008	0.0325801	-0.283879	-0.113585	0.484482	0.309085	0.305142	0.15549	0.0361528
control_210	NA	ATCTCTATACTGTCACTCGC	control	NA	NA	NA	NA	-0.135593	-0.379461	0.0809411	-0.146557	-0.0711273	-0.160881	-0.0322279	-0.0764727	-0.14643
control_211	NA	ATCTGAGCGTTTTCGGCCGC	control	NA	NA	NA	NA	-0.0949288	-0.0796798	0.341573	-0.0838343	-0.179614	-0.0401639	0.108459	-0.0934991	-0.105527
control_212	NA	ATCTGCCATGGCGTCCTGGC	control	NA	NA	NA	NA	0.281176	0.3537	0.00973031	0.442606	0.0608902	0.144631	0.642788	-0.00555136	0.131896
control_213	NA	ATCTGTCCTAATTCGGATCG	control	NA	NA	NA	NA	-0.146337	-1.22015	-0.491901	0.154129	0.111682	-0.308791	-0.635993	0.0605957	0.0349854
control_214	NA	ATCTGTGTGACTGCGGTCGG	control	NA	NA	NA	NA	-0.426797	-0.386615	-0.243203	-0.418153	-0.324043	-0.637214	-0.272974	-0.234491	-0.45879
control_215	NA	ATCTTCAGGGTAACTACGAA	control	NA	NA	NA	NA	-0.59618	-0.154057	0.0124289	-0.505847	-0.193459	-0.262348	-0.196822	-0.481084	-0.117934
control_216	NA	ATCTTCTCGACGAAAATGCG	control	NA	NA	NA	NA	-0.225616	-0.380098	-0.458353	-0.269334	-0.0757776	-0.223635	0.0563074	-0.0701443	-0.391062
control_217	NA	ATGACATTGCGCGTCTACGG	control	NA	NA	NA	NA	-0.0951855	0.445479	0.378482	-0.052275	0.0547597	0.140727	0.269683	-0.262893	0.0359074
control_218	NA	ATGATATCTGACATGCAGCG	control	NA	NA	NA	NA	-0.269847	-0.492627	-0.755161	0.200955	-0.294168	0.00350527	-0.0807129	-0.552191	-0.335793
control_219	NA	ATGCAAGACAGCCTCCCAGC	control	NA	NA	NA	NA	0.104418	0.387045	0.229629	0.227346	0.17525	0.315276	0.405114	0.0542561	0.230498
control_22	NA	AACGCGAGTCCGGTGGCTAG	control	NA	NA	NA	NA	-0.251634	-0.147286	0.290291	-0.0284715	-0.054838	-0.0706843	-0.0588613	-0.334896	0.0306256
control_220	NA	ATGCCTTAGACTTAACCTCG	control	NA	NA	NA	NA	0.166377	0.592163	0.220167	0.216907	0.00300096	-0.398135	0.187641	-0.161451	0.102102
control_221	NA	ATGCGAAACGACATTTATTA	control	NA	NA	NA	NA	-0.168101	-0.470962	-0.835105	-0.247679	-0.297928	-0.782393	-0.607694	-0.473384	0.169024
control_222	NA	ATGCGCAGCTCCAGAATTTT	control	NA	NA	NA	NA	-0.102135	-0.13125	0.0784021	-0.043283	-0.154443	-0.0660058	-0.227907	-0.252053	-0.0240989
control_223	NA	ATGCGCTTTAATCGCCGTTC	control	NA	NA	NA	NA	-0.0517526	-0.442522	0.524924	-0.0490367	-0.518388	-0.515292	-0.190784	-0.379409	-0.339054
control_224	NA	ATGCTGCAGCTTTACGATCA	control	NA	NA	NA	NA	0.302585	0.113255	0.255532	0.473436	0.272355	0.147736	0.243368	0.24505	0.270575
control_225	NA	ATGGAAGAGCGTCATGACTT	control	NA	NA	NA	NA	-0.113505	-0.0550344	-0.0295289	0.115478	0.291831	0.0823709	0.184258	-0.162872	-0.32047
control_226	NA	ATGTAACGAGTTGTAAGTCA	control	NA	NA	NA	NA	-0.218957	-0.540845	-0.108652	0.0965227	-0.320863	-0.226125	-0.478156	-0.573067	-0.501929
control_227	NA	ATGTCTAGACCTAATCGTTT	control	NA	NA	NA	NA	-0.407461	-0.25868	-0.658177	-0.317995	-0.339044	-0.302303	-0.562903	-0.449944	-0.0940789
control_228	NA	ATGTTATTACAGACGCGTGT	control	NA	NA	NA	NA	-0.193595	-0.616949	-0.233194	-0.67185	-0.276957	-0.420842	-0.878822	-0.0577761	-0.523083
control_229	NA	ATTAAACGACACCTTATTCT	control	NA	NA	NA	NA	-0.987285	-1.01276	-0.254956	-0.259875	-0.335215	-0.253924	-0.685749	-0.356294	-0.0437141
control_23	NA	AACGCTGTCGTACGTGTATA	control	NA	NA	NA	NA	-0.292093	-0.36637	-0.418431	-0.147685	-0.00664754	-0.49318	0.0150179	-0.02939	-0.141305
control_230	NA	ATTAGCACGGCGACCTTCTA	control	NA	NA	NA	NA	-0.244824	-0.510912	-0.694208	-0.279239	-0.327639	-0.633237	-0.493502	-0.307961	-0.244057
control_231	NA	ATTAGCCGTTGCCATATCAA	control	NA	NA	NA	NA	-0.156216	-0.525395	-0.193127	0.162203	-0.313346	-0.195549	-0.219236	-0.288894	-0.0554699
control_232	NA	ATTAGGCCTTTTTCTTAACT	control	NA	NA	NA	NA	-0.644784	-0.846146	-0.394862	-0.597745	-0.720944	-0.844924	-0.994647	-0.509922	-0.528814
control_233	NA	ATTCAGCGCGCTCGCCCTGG	control	NA	NA	NA	NA	0.255164	0.320392	0.230728	0.346244	0.250402	0.392733	0.288027	0.0955305	-0.261728
control_234	NA	ATTCATGCGCCGCCTCCTCT	control	NA	NA	NA	NA	0.0247932	-0.0780547	0.148869	-0.14761	0.0315095	0.0619772	0.145262	-0.250267	-0.066869
control_235	NA	ATTCCTTCGGCGCTCTGCGT	control	NA	NA	NA	NA	-0.288508	-0.329821	0.0885539	-0.312852	-0.219078	-0.0333972	-0.011332	-0.650678	-0.141727
control_236	NA	ATTGAGAATTCGTTTCAAGG	control	NA	NA	NA	NA	-0.274694	-0.30831	-0.62326	-0.477797	-0.557081	-0.243568	-0.554094	-0.211422	-0.467231
control_237	NA	ATTGCTCTGTCGCATCAATC	control	NA	NA	NA	NA	-0.213105	-0.191869	0.15623	-0.258564	-0.392393	-0.327614	-0.0551408	-0.345043	-0.388541
control_238	NA	ATTTAAACCGTTACACAGTC	control	NA	NA	NA	NA	-0.652853	-1.06343	-0.510533	-0.883123	-0.857347	-0.724347	-0.612137	-0.648749	-0.515765
control_239	NA	ATTTAGTAATGCACACCCAG	control	NA	NA	NA	NA	-0.459894	-0.385661	-0.618778	-0.256912	-0.328366	-0.327139	-0.382405	-0.29313	-0.0723654
control_24	NA	AACGTGCTGACGATGCGGGC	control	NA	NA	NA	NA	0.32509	0.378092	-0.0638232	0.495089	0.153014	0.164752	0.466619	0.0891429	-0.130562
control_240	NA	ATTTAGTAGACATTGGGTCT	control	NA	NA	NA	NA	-0.243521	-0.0886823	-0.03785	-0.97825	-0.618093	-0.668033	-0.79817	-0.573117	-0.345878
control_241	NA	ATTTATAAACACAGGGTCGC	control	NA	NA	NA	NA	-0.841149	-0.583468	-0.695316	-0.666724	-0.690101	-0.532088	-0.672903	-0.871177	-1.5782
control_242	NA	ATTTCCCTACGGAGATATCC	control	NA	NA	NA	NA	-0.205047	-0.72892	0.104297	-0.286064	-0.373585	-0.677185	-0.90727	-0.243652	-0.0235077
control_243	NA	ATTTTCGAAAGCTTAGGCCA	control	NA	NA	NA	NA	-0.619815	-0.944587	-0.637018	-0.498244	-0.460361	-0.517687	-0.71483	-0.661304	-0.200363
control_244	NA	CAAAAAGGCGTTTGAGCGTG	control	NA	NA	NA	NA	0.284787	-0.822069	-0.146194	0.384873	0.0241088	0.156781	0.170652	0.530192	0.329048
control_245	NA	CAAAAGTCTCGCTTGGTCCT	control	NA	NA	NA	NA	0.293263	0.194652	0.417034	0.202838	0.357752	0.216724	0.269573	0.478267	0.264098
control_246	NA	CAAAATCTAGCAATTTTTGG	control	NA	NA	NA	NA	0.0378056	-0.462883	-0.406765	0.18408	-0.0504711	0.250403	-0.668521	-0.0569723	0.159915
control_247	NA	CAAACAGTCTAAGGCGACGA	control	NA	NA	NA	NA	-0.0414734	0.541326	0.0298688	0.0595027	-0.0519369	0.182943	-0.194599	0.422907	-0.158103
control_248	NA	CAAAGGGGGAAGTGCAGGGA	control	NA	NA	NA	NA	0.161554	0.315519	0.530054	-0.114247	0.45279	0.291269	0.268474	0.296443	0.309783
control_249	NA	CAAATGCCATTTAGGTTATC	control	NA	NA	NA	NA	0.255428	0.00593571	-0.312087	0.16461	0.0283483	0.174775	0.0374257	-0.079802	0.0891493
control_25	NA	AACTACAAGTAAAAGTATCG	control	NA	NA	NA	NA	-1.10406	-0.423272	0.168062	-1.1996	-0.468699	-0.619681	-0.896238	-0.824091	-0.117593
control_250	NA	CAACACCCCGCGTTATGCTA	control	NA	NA	NA	NA	0.518614	0.381925	0.459657	0.184536	0.254946	0.352881	0.734015	0.179776	-0.0668161
control_251	NA	CAACCGGCGGGCCCCTACAA	control	NA	NA	NA	NA	-0.242562	0.0368068	-0.518809	-0.267149	-0.16529	-0.195836	-0.366413	-0.0631985	0.29602
control_252	NA	CAACGACGGGCCTAGTCTCA	control	NA	NA	NA	NA	0.45425	0.299603	0.425711	0.159773	0.442176	0.395046	0.526291	0.242773	0.0703663
control_253	NA	CAACGGGTTCTCCCGGCTAC	control	NA	NA	NA	NA	0.0292571	-0.078695	0.251128	-0.0584635	0.331084	0.270376	0.142019	0.158165	0.267314
control_254	NA	CAAGACCTTATCGTGCAGCG	control	NA	NA	NA	NA	0.113029	0.637788	0.48365	-0.307696	0.0311201	-0.0536332	0.0247518	0.157382	-0.431118
control_255	NA	CAAGCATTTAGACACCTGTC	control	NA	NA	NA	NA	0.0348608	-0.260185	-0.0628032	0.0904586	0.179569	0.0370367	0.0906089	0.265679	0.146497
control_256	NA	CAAGTGAGCATAAGCGATGT	control	NA	NA	NA	NA	0.302914	-0.671162	0.173723	0.165362	0.0453893	-0.0718141	-0.13044	-0.0140438	0.013339
control_257	NA	CAAGTTTTCTGAAAGGCAAT	control	NA	NA	NA	NA	-0.0398858	0.419548	-0.822884	0.0806398	-0.192353	-0.234515	-0.461216	0.45287	0.355958
control_258	NA	CAATATCGGGTGCTACAGGA	control	NA	NA	NA	NA	0.157163	-0.141532	0.276102	0.0666496	-0.0566143	-0.0874545	0.104759	0.163547	-0.0518301
control_259	NA	CAATCGGCGACGTTTTAAAT	control	NA	NA	NA	NA	-0.288587	-0.560311	-0.593726	-0.126428	-0.359653	-0.257931	-0.448351	0.0179142	-0.542583
control_26	NA	AACTAGAATAGGCGGGCTTG	control	NA	NA	NA	NA	-0.13364	-0.43007	-0.0658275	-0.0973852	-0.203131	0.196287	-0.355042	0.0167758	0.121828
control_260	NA	CAATGGCGTGGACATTTGAT	control	NA	NA	NA	NA	0.0428483	-0.379612	-0.288704	0.132331	-0.14016	-0.0604718	-0.0752022	-0.151617	-0.114776
control_261	NA	CACATAACATGAGGTATCAG	control	NA	NA	NA	NA	-0.0114308	0.339091	0.168308	0.180069	0.341975	0.272067	0.186628	0.144519	0.290659
control_262	NA	CACATGGGGTACAGCACACC	control	NA	NA	NA	NA	0.319225	0.496908	0.331934	0.18938	0.538957	0.527453	0.618506	0.611166	0.62426
control_263	NA	CACCATAGAACCTGAAATAC	control	NA	NA	NA	NA	0.428012	-0.0341511	-0.246086	0.0287529	0.198971	0.20457	0.294831	0.0163662	-0.0510344
control_264	NA	CACCCGGAACCACTACTGAG	control	NA	NA	NA	NA	0.353213	0.277082	0.742092	0.292924	0.649179	0.552391	0.0492118	0.491944	0.501723
control_265	NA	CACCCTTATATTCAGTAACT	control	NA	NA	NA	NA	0.0089194	-0.178196	-0.165142	-0.0150198	-0.0793311	0.051622	-0.423481	0.116447	0.210992
control_266	NA	CACGAACTCACACCGCGCGA	control	NA	NA	NA	NA	0.0854195	0.253566	-0.740931	0.703393	0.349839	0.366748	0.186698	0.364507	0.335238
control_267	NA	CACGCACAATCCTTCACGCA	control	NA	NA	NA	NA	0.549187	0.82821	0.381817	0.602551	0.526821	0.518092	0.682503	0.635907	0.322729
control_268	NA	CACGCCAACTAAAACTGCAG	control	NA	NA	NA	NA	0.561687	0.139242	-0.365819	-0.0658039	0.353177	0.338725	0.160848	0.188182	0.616036
control_269	NA	CACGCTTCTGCCATCACCGG	control	NA	NA	NA	NA	-0.14869	0.632356	0.536698	-0.154759	0.407633	-0.612436	0.511844	-0.604712	0.443103
control_27	NA	AACTAGCCCGAGCAGCTTCG	control	NA	NA	NA	NA	0.0668102	0.632732	-0.0216272	-0.0147139	0.12171	-0.028771	0.106568	0.243567	0.0462702
control_270	NA	CACGGCCTAACTTGCTGATA	control	NA	NA	NA	NA	0.195849	0.0805571	0.18676	0.262775	0.171765	0.283235	0.251192	0.14987	0.0474998
control_271	NA	CACTGCAGTATTCGTGGCCT	control	NA	NA	NA	NA	0.444105	0.46861	-0.0243498	0.395274	0.179328	0.335701	0.61319	0.427165	0.136709
control_272	NA	CACTTACACATGAGGCGGTA	control	NA	NA	NA	NA	0.192875	0.380837	-0.182072	0.261503	0.361	0.0806667	-0.106859	0.214095	0.101942
control_273	NA	CAGACCCAGTAAAACCACCA	control	NA	NA	NA	NA	0.306077	0.582167	0.255358	0.411057	0.370574	0.617297	0.219455	0.455561	0.247137
control_274	NA	CAGACCTAGCTCCGCTCCCA	control	NA	NA	NA	NA	0.446687	0.726785	-0.299529	0.542367	0.468354	0.412083	0.494108	0.295111	0.135279
control_275	NA	CAGACGGTTGGTAAGGACGC	control	NA	NA	NA	NA	0.55015	0.393538	-0.0196881	0.370923	0.446383	0.268119	0.594023	0.335436	0.0682858
control_276	NA	CAGAGACAATGACATGTAGA	control	NA	NA	NA	NA	0.181927	0.68691	0.293803	0.357511	0.589197	0.734962	0.177419	0.471979	0.490755
control_277	NA	CAGAGCCTTGCGCAATTTTG	control	NA	NA	NA	NA	0.0358586	-0.0223012	-0.0739691	-0.042048	0.189712	0.153369	-0.146308	-0.141389	0.251081
control_278	NA	CAGCCTATTTTGCTACCTAC	control	NA	NA	NA	NA	0.515772	0.581265	0.265706	0.350385	0.162993	-0.107686	0.335354	0.370941	0.315455
control_279	NA	CAGCGCCGAAACTCTTTCCG	control	NA	NA	NA	NA	-0.00739736	0.360396	-0.149004	0.211385	0.44153	0.292108	0.140278	0.627485	0.631836
control_28	NA	AAGAAGAATTGGGGATGATG	control	NA	NA	NA	NA	-0.00177698	-0.21809	-0.1581	0.233218	-0.141531	0.103207	-0.199819	0.152934	0.183168
control_280	NA	CAGCGGTGCTATTTGGTCTT	control	NA	NA	NA	NA	-0.17014	0.0535709	-0.203245	-0.255214	-0.138512	-0.189661	-0.267874	-0.335729	-0.151208
control_281	NA	CAGGAGTCGCCGATACGCGT	control	NA	NA	NA	NA	0.434805	0.584636	0.306497	0.52429	0.321961	0.388481	0.395545	0.577223	0.0377005
control_282	NA	CAGGCTGCGCTTCGCAAGCT	control	NA	NA	NA	NA	-0.0147924	0.656528	0.0904954	0.136187	0.12622	0.124397	0.270975	-0.0240621	0.30185
control_283	NA	CAGGGTTGCGCAGAGGACTC	control	NA	NA	NA	NA	0.0624346	0.452425	0.292401	0.299383	0.16728	0.245257	0.196941	0.164893	0.244325
control_284	NA	CAGGTTTGCACGCATAGCTA	control	NA	NA	NA	NA	-0.118631	0.348708	0.160921	-0.0181143	0.255719	0.172226	0.133142	0.196716	0.299427
control_285	NA	CAGTAGCGATCGAATGTCAA	control	NA	NA	NA	NA	0.0845297	-0.169981	-0.238565	0.0300031	-0.0822482	0.0564311	-0.0176367	-0.266956	-0.308201
control_286	NA	CAGTCGTTTCTATGGGATCT	control	NA	NA	NA	NA	0.16766	0.130781	0.0410813	0.241173	0.212173	0.33491	0.051821	0.2142	0.298491
control_287	NA	CAGTGTCCGAGCGATATTTT	control	NA	NA	NA	NA	0.00259645	-0.0896441	-0.812051	-0.298726	-0.0601189	-0.0981972	-0.329703	-0.00379684	-0.334094
control_288	NA	CATAAGGTTAACTGCGTGGA	control	NA	NA	NA	NA	0.0471179	0.122658	0.0900515	0.110578	0.109259	-0.0249733	-0.245799	0.106968	0.0407451
control_289	NA	CATAGGTCCCTAGCAACTCC	control	NA	NA	NA	NA	0.216501	0.412606	0.106003	0.151877	0.111518	0.14201	0.32112	0.185365	0.16577
control_29	NA	AAGAAGGGCCGTACCCGAAA	control	NA	NA	NA	NA	-0.155194	0.213728	0.032441	0.101932	0.210267	-0.294638	0.0623804	0.100502	-0.0588382
control_290	NA	CATCATAAATGTACAACGGG	control	NA	NA	NA	NA	-0.386444	-0.577217	-0.670452	-0.748491	-0.18122	-0.295646	-0.174176	-0.401818	-0.375078
control_291	NA	CATCTGTAGGGTTGCAAGCC	control	NA	NA	NA	NA	0.368104	0.0923229	0.165618	0.305527	0.257709	0.271785	0.569323	0.00124297	0.223118
control_292	NA	CATGAGCGCATTGAATAATA	control	NA	NA	NA	NA	-0.38255	-0.448015	0.0639964	-0.26511	-0.632859	-0.140463	-0.524756	-0.204929	-0.109772
control_293	NA	CATGATAGATCAGTCTTCCC	control	NA	NA	NA	NA	0.166825	0.117142	0.306721	0.0768308	0.0863977	0.165828	0.220893	0.228105	0.211058
control_294	NA	CATGGCATAAGTATAAGACA	control	NA	NA	NA	NA	-0.0276141	-0.0493623	-0.116821	0.163978	-0.129184	-0.246973	-0.3376	-0.198952	-0.154061
control_295	NA	CATGGCCTACGGTGTCTTTG	control	NA	NA	NA	NA	-0.0507062	-0.0487106	-0.415458	-0.381099	-0.124105	-0.123726	-0.0457325	-0.329312	0.00446746
control_296	NA	CATTAAACCTTGCCCCACAA	control	NA	NA	NA	NA	0.297325	0.371148	0.0487756	-0.104496	0.0717425	-0.0899431	0.205218	0.0851035	0.227441
control_297	NA	CATTAGCAGCCCAGCGCCCA	control	NA	NA	NA	NA	0.310946	0.389216	0.509246	0.158792	0.334738	0.33002	0.151332	0.231029	-0.310374
control_298	NA	CATTAGTCTGATACCTGTGC	control	NA	NA	NA	NA	-0.22879	-0.213222	0.467543	0.0160068	-0.00819697	-0.392681	-0.491257	-0.137547	-0.0290069
control_299	NA	CATTGCACGCCACAGCATTG	control	NA	NA	NA	NA	0.505825	0.531174	0.257093	0.508137	0.442731	0.443892	0.692855	0.431304	0.360192
control_3	NA	AAAATAGCAGTAAACTCAAC	control	NA	NA	NA	NA	-0.207701	-0.0215074	-0.828458	-0.597495	-0.420846	-0.19295	-0.269785	-0.645202	-0.599323
control_30	NA	AAGAATTAGGCACGGTTACT	control	NA	NA	NA	NA	-0.122369	-0.395665	-0.109565	-0.00352521	-0.1988	-0.106572	-0.239437	-0.0561911	-0.345456
control_300	NA	CATTGCACTCGTTGCCAACG	control	NA	NA	NA	NA	0.355014	0.422231	0.409505	0.439997	0.166575	0.526693	0.701939	0.264125	0.241625
control_301	NA	CATTGTATGAACGCAATAGC	control	NA	NA	NA	NA	-0.333229	-0.460796	-0.105313	0.00879098	0.250016	-0.37969	0.121145	-0.180913	-0.3649
control_302	NA	CATTGTTGAGCGGGCGCGCT	control	NA	NA	NA	NA	0.134846	0.116184	0.23071	0.181459	0.101051	0.0922086	0.115501	0.174013	0.12228
control_303	NA	CCAAAAAGATGAATATCTCG	control	NA	NA	NA	NA	0.106665	0.408534	0.254357	0.0408918	0.0751425	0.273979	-0.0114805	0.0463435	0.104163
control_304	NA	CCAATCTTGAACGTCATGTT	control	NA	NA	NA	NA	0.477806	0.417817	0.320827	0.352923	0.0458596	0.499649	0.552576	0.442298	0.444029
control_305	NA	CCAATGATAAGCCCGAACGG	control	NA	NA	NA	NA	0.121842	0.180934	0.782152	0.342792	0.106749	0.438668	0.0039247	0.0203662	0.520657
control_306	NA	CCACACCTGTCTAGCATGAC	control	NA	NA	NA	NA	0.274	0.293891	0.225271	0.3702	0.364239	0.435105	0.577755	0.326639	0.236278
control_307	NA	CCACGATGCCACCTCATCCC	control	NA	NA	NA	NA	0.542671	0.717087	0.345826	0.402242	0.526446	0.46497	0.871579	0.400135	0.275084
control_308	NA	CCACTGGTAAAGGCTAGACT	control	NA	NA	NA	NA	0.57161	0.7936	0.0932451	0.601176	0.428722	0.404086	0.299622	0.0128252	0.213665
control_309	NA	CCAGAAAGCCTCTCCATTAC	control	NA	NA	NA	NA	0.179419	0.587318	0.0788585	0.361563	0.485097	0.486822	0.389097	0.17458	0.311183
control_31	NA	AAGAGATCACATCTAGGCCA	control	NA	NA	NA	NA	-0.00468501	0.27922	0.130474	0.39384	0.159369	-0.0294114	0.261821	-0.175079	0.366411
control_310	NA	CCAGAGCCTTGGTTTATATC	control	NA	NA	NA	NA	0.125514	0.179933	0.450893	0.317402	0.153497	-0.00547456	-0.043083	0.146879	0.33108
control_311	NA	CCAGCAATACCCCGGTATGG	control	NA	NA	NA	NA	0.521405	0.658404	0.576955	0.332613	0.241196	0.223105	-0.0128577	0.343533	-0.0795691
control_312	NA	CCAGCCAAGAATCCAGCCCC	control	NA	NA	NA	NA	0.0915396	0.530992	0.307854	-0.257131	0.655653	0.0311868	0.489631	0.27268	0.492934
control_313	NA	CCAGGCTGAAGTTCGTACCT	control	NA	NA	NA	NA	0.41894	0.413807	-0.0514883	0.229681	0.470561	0.273626	0.331104	0.243657	0.15962
control_314	NA	CCAGTGCCCTTTTGTCGCAA	control	NA	NA	NA	NA	0.182774	0.137685	-0.0754388	0.220136	0.371605	0.67023	0.468672	0.269651	0.385321
control_315	NA	CCAGTTATAATTAGGGGTTT	control	NA	NA	NA	NA	0.062411	-0.171099	0.0704998	-0.0907632	-0.397217	-0.113375	-0.610052	-0.0795626	0.259683
control_316	NA	CCAGTTGCTCTGGGGGAACA	control	NA	NA	NA	NA	0.0280832	-0.375186	0.436327	0.108346	-0.0423784	0.124913	-0.182066	0.304439	-0.330551
control_317	NA	CCATAGCTCTAGCGATAAAC	control	NA	NA	NA	NA	0.329732	0.582312	0.166323	-0.156276	0.153049	0.294836	0.0842689	-0.276549	0.136787
control_318	NA	CCATATCGGGGCGAGACATG	control	NA	NA	NA	NA	0.0940316	0.373113	0.265557	0.293574	0.406036	0.250622	0.247522	0.286577	0.14992
control_319	NA	CCATCACCGATCGTGAGCCT	control	NA	NA	NA	NA	0.639936	0.0726733	0.408602	0.429227	0.649366	0.601108	0.981209	0.424797	0.498857
control_32	NA	AAGAGCGAATCGATTTCGTG	control	NA	NA	NA	NA	-0.152528	-0.457893	-0.293226	-0.131912	-0.0212195	-0.288783	-0.216099	-0.48306	-0.0793023
control_320	NA	CCATTCACAATCCCACTACA	control	NA	NA	NA	NA	0.117988	0.439338	0.344267	0.450564	0.261085	0.232099	0.159287	0.279585	0.24913
control_321	NA	CCATTCCGTAAGGGCTTGGA	control	NA	NA	NA	NA	0.165882	0.34638	0.789101	0.380924	0.189675	0.228237	0.289103	0.11943	0.266366
control_322	NA	CCATTCTCAACCGGTCCAAT	control	NA	NA	NA	NA	0.292246	0.462904	0.316683	0.519242	0.441072	0.287379	0.364628	0.425264	0.306565
control_323	NA	CCCAATGGCTTCTGCGTGAC	control	NA	NA	NA	NA	0.0381588	0.158819	-0.0770761	-0.522164	0.0337714	-0.168867	-0.0347824	-0.144577	0.112738
control_324	NA	CCCAGGTGTATAATGAAACG	control	NA	NA	NA	NA	-0.321607	-0.144374	-0.638295	-0.152654	-0.112103	-0.315401	-0.486846	0.106988	0.0938171
control_325	NA	CCCCAACTTTCGCGACTCCG	control	NA	NA	NA	NA	0.514629	0.678048	0.363455	0.125437	0.668527	0.622106	0.593375	0.181419	0.450283
control_326	NA	CCCCGTAGCTCATTAGTCTG	control	NA	NA	NA	NA	0.318367	0.46451	0.0778402	0.372104	0.345622	0.441873	0.323238	0.446967	0.422371
control_327	NA	CCCCTATGCAGACTACAATT	control	NA	NA	NA	NA	0.374358	0.245176	-0.105698	0.176844	0.126523	0.261274	-0.101223	0.159878	0.495489
control_328	NA	CCCGATGGACTATACCGAAC	control	NA	NA	NA	NA	0.351563	-0.641011	-0.0778826	0.203921	0.192292	0.343555	0.0922262	-0.0404397	0.569176
control_329	NA	CCCGCCGAAGACCCTGCTTG	control	NA	NA	NA	NA	0.835787	0.998022	0.621684	0.621201	0.854435	0.727005	0.893899	0.695611	0.621284
control_33	NA	AAGAGTAGTAGACGCCCGGG	control	NA	NA	NA	NA	-0.121032	-0.130625	-0.421983	0.0197395	-0.152139	0.176239	-0.14511	0.305563	-0.210164
control_330	NA	CCCGCTAACAGCCTAGATCA	control	NA	NA	NA	NA	0.266469	0.56735	-0.0469487	0.426632	0.540165	0.420309	0.258297	0.650507	0.3106
control_331	NA	CCCGGACGTCAAAGCTGGAT	control	NA	NA	NA	NA	0.603335	0.254217	0.159338	0.454886	0.556554	0.555901	0.535146	0.594245	0.609122
control_332	NA	CCCGTGGCGTGCGCACCTGT	control	NA	NA	NA	NA	-0.608329	-0.439404	-0.69891	-0.625335	-0.643001	-0.405395	-0.433839	-0.725933	-0.792248
control_333	NA	CCCTACCTATCCGGTGCTTT	control	NA	NA	NA	NA	0.23104	0.163354	0.00524294	0.199774	0.257745	0.364834	0.0311628	0.191941	0.15034
control_334	NA	CCCTCAGGAGCTACTAAGGT	control	NA	NA	NA	NA	0.299786	0.350309	0.311261	0.488608	0.342053	0.402706	0.542801	-0.218074	0.27581
control_335	NA	CCCTGTGAAGGAGGCGTAAG	control	NA	NA	NA	NA	0.0306191	0.112355	0.758707	-0.0926912	0.506313	0.435366	0.0617303	0.221304	0.0927004
control_336	NA	CCCTTCTGGCGGGCCAAACA	control	NA	NA	NA	NA	-1.3349	-1.25091	-0.953427	-1.05295	-1.43505	-1.42351	-1.50043	-0.832545	-1.0046
control_337	NA	CCGCGCATTTCAGAGCACAA	control	NA	NA	NA	NA	0.271268	0.381943	-0.159124	-0.155188	0.470222	0.399466	0.0585992	0.144193	0.376775
control_338	NA	CCGCTATTGAAACCGCCCAC	control	NA	NA	NA	NA	0.45248	0.21868	0.190243	0.1279	0.330548	0.148623	0.35841	0.253051	-0.137701
control_339	NA	CCGCTGTCTCACTAATCTCA	control	NA	NA	NA	NA	0.517172	0.545233	-0.0207775	0.306902	0.285869	0.535721	0.437513	0.430655	0.482089
control_34	NA	AAGCACTAGTCCGTATGATG	control	NA	NA	NA	NA	0.258096	0.361155	-0.216641	0.373251	0.251061	0.21891	0.460788	0.0260266	0.112224
control_340	NA	CCGGCAAGAAACTATACTTG	control	NA	NA	NA	NA	0.307655	0.0845086	-0.113102	0.0668578	0.189728	0.00537402	-0.203667	0.326372	0.188248
control_341	NA	CCGGGAGATTAACGTTAATT	control	NA	NA	NA	NA	-0.0632976	0.00344769	-0.434201	-0.124002	0.160913	-0.0739838	-0.418998	0.309981	0.306409
control_342	NA	CCGTCTCCGCATCGTCTTTT	control	NA	NA	NA	NA	-0.499048	-0.553075	-0.445539	0.342847	-0.2482	-0.158736	-0.495125	-0.0771189	0.160079
control_343	NA	CCGTGTTCCACAACTACCCT	control	NA	NA	NA	NA	0.0532873	0.221431	-0.0387362	0.0694926	0.18066	0.0443359	0.160546	0.0206806	0.0787646
control_344	NA	CCGTTGATCCCCAGGCGTGC	control	NA	NA	NA	NA	0.106118	0.59602	0.127083	0.314823	0.0518989	0.191359	0.559384	-0.0524516	0.317242
control_345	NA	CCGTTGGACTATGGCGGGTC	control	NA	NA	NA	NA	-0.0750853	-0.0167417	0.0446962	-0.00802426	-0.0237394	0.15518	-0.221882	0.105823	-0.146926
control_346	NA	CCTAAACTCAGACGCACTAC	control	NA	NA	NA	NA	0.528834	0.409358	0.0188407	0.239552	0.353827	-0.0171111	0.608889	0.0978679	0.258727
control_347	NA	CCTAACCCCTGGCCAGGAAG	control	NA	NA	NA	NA	0.165373	-1.63874	0.212108	0.399689	-0.996902	0.654129	-1.84808	0.0672267	-2.11552
control_348	NA	CCTAAGGGGTACCACCATGG	control	NA	NA	NA	NA	0.270491	-0.0526444	-0.223893	0.290458	0.356819	0.34157	0.150386	0.247357	0.422189
control_349	NA	CCTACGCGGTAGGGAACTTT	control	NA	NA	NA	NA	-1.15475	-1.35159	-1.76682	-1.07042	-1.3249	-1.27506	-1.47154	-1.26406	-1.03732
control_35	NA	AAGCCATTGTATAACTCCAG	control	NA	NA	NA	NA	-0.041796	-0.198935	-0.115851	0.0609323	0.147726	0.161628	-0.15124	0.229888	0.0653409
control_350	NA	CCTACTCCCGTGTGTTATCC	control	NA	NA	NA	NA	-0.111995	-0.0754637	0.102809	-0.127765	0.133185	0.0226664	-0.0348509	0.160517	-0.108379
control_351	NA	CCTAGAGGTCCCAAGGCGTG	control	NA	NA	NA	NA	0.232781	0.263925	-0.0633327	-0.108345	0.29222	0.0981337	0.366582	0.0430528	0.0363628
control_352	NA	CCTAGTTCATAAGCTACGCC	control	NA	NA	NA	NA	0.356938	0.0848151	0.291525	0.501371	0.47397	0.628989	0.697296	0.392915	0.244217
control_353	NA	CCTCCGTGCTAACGCGGACG	control	NA	NA	NA	NA	0.233563	0.130145	0.0877086	0.398624	-0.0248937	0.321302	0.606559	0.420157	-0.0862575
control_354	NA	CCTCGATGGTCACCTGTAGC	control	NA	NA	NA	NA	0.772077	0.0913733	0.87075	0.33044	0.391308	0.389955	0.599802	0.574154	0.17621
control_355	NA	CCTCGGGCGTAAATACTCAT	control	NA	NA	NA	NA	-0.597256	-0.963271	-0.322496	-0.540852	-0.610679	-0.618896	-0.779424	-0.614654	-0.655704
control_356	NA	CCTCGTCCAGATTCCGGCGG	control	NA	NA	NA	NA	-0.0278363	0.0534275	-0.141295	-0.0985028	-0.476738	-0.217715	-0.0988294	-0.217583	-0.262695
control_357	NA	CCTCTCACCGACTCTGTGTC	control	NA	NA	NA	NA	0.410607	0.484956	0.604442	0.455367	0.439141	0.511458	0.580656	0.560046	0.29612
control_358	NA	CCTCTCCCAATCTACAGCTC	control	NA	NA	NA	NA	0.330292	0.266893	0.32336	0.39669	0.407083	0.415855	0.400039	0.389751	0.23579
control_359	NA	CCTCTGGAAGGACACTTCTG	control	NA	NA	NA	NA	0.120237	0.0348494	0.764391	0.367939	0.377145	0.320373	0.255817	0.260419	0.208661
control_36	NA	AAGCGGGCACACATGACAAG	control	NA	NA	NA	NA	0.274361	0.369189	0.260134	0.313606	0.649234	0.273732	0.383565	0.732646	0.22085
control_360	NA	CCTGCGCGTAGAACAGTGGT	control	NA	NA	NA	NA	-0.673565	-0.139686	-0.543317	-0.606674	-0.674066	-0.627572	-0.162551	-0.209237	-0.678573
control_361	NA	CCTGCGGTGCACGGCTAGCC	control	NA	NA	NA	NA	-0.073556	-0.0857722	-0.249889	-0.200175	-0.267146	-0.0929843	0.0141281	-0.506316	-0.231958
control_362	NA	CCTGTCGCTATCGTTAGAGA	control	NA	NA	NA	NA	0.319424	0.0825402	0.0111143	-0.0937968	-0.10907	-0.0389282	0.0101251	0.0771885	0.250436
control_363	NA	CCTTATGGAATCAGACCGTT	control	NA	NA	NA	NA	-0.149134	-0.378268	0.52626	0.339591	0.18377	0.135753	-0.0741138	-0.544867	0.237563
control_364	NA	CCTTGAAATCAAATCAAACC	control	NA	NA	NA	NA	-0.235765	-0.545564	-0.0534818	-0.252616	-0.0660648	0.0412165	-0.448609	-0.45796	0.122126
control_365	NA	CCTTGGCGAGACGGAGGTAC	control	NA	NA	NA	NA	-0.249374	-0.398995	0.790374	0.501898	-0.0789702	-0.0670089	-0.0574241	0.121432	0.59898
control_366	NA	CGAAACCCTCTTAAGTTAAC	control	NA	NA	NA	NA	-0.0769881	-0.355124	-0.163458	-0.754148	-0.669094	-0.110129	-0.659893	-0.553858	-0.220809
control_367	NA	CGAAACCTCCTAACTGAGAG	control	NA	NA	NA	NA	0.334106	-0.21128	-0.61303	-0.13482	0.0524749	-0.00629562	-0.155118	-0.265229	0.258868
control_368	NA	CGAACTTAATCCCGTGGCAA	control	NA	NA	NA	NA	-0.471455	-0.554398	-0.109987	-0.695982	0.0545751	-0.451573	-0.627499	-0.947404	-0.885003
control_369	NA	CGAACTTCTGGCTGCAGTTT	control	NA	NA	NA	NA	-0.0363132	-0.0318603	0.0298003	0.11895	0.107912	0.103414	-0.0219944	0.0655035	0.0965351
control_37	NA	AAGGACTGGAATATGGAGAG	control	NA	NA	NA	NA	-0.322893	-0.554674	-0.0500515	-0.0116556	-0.295228	-0.335915	-0.416313	-0.201782	-0.049044
control_370	NA	CGAAGTCTTTCTTAGATGGT	control	NA	NA	NA	NA	-0.111298	-0.596416	0.278479	-0.243212	-0.611601	-0.819531	-0.0725135	-0.336324	-0.243531
control_371	NA	CGAATATTATTTCTATCGGG	control	NA	NA	NA	NA	-1.15007	-0.934054	-0.199891	-0.849509	-0.954651	-1.02687	-1.10257	-0.808167	-0.472416
control_372	NA	CGAATCGGAACTTTGTACCG	control	NA	NA	NA	NA	-0.130993	-0.0613574	0.201757	0.0235602	0.183563	0.112955	-0.0158106	-0.0986999	0.207809
control_373	NA	CGACAACGTGCAGGTGTATC	control	NA	NA	NA	NA	0.360672	0.372569	0.181828	0.299777	0.432969	0.296857	0.299639	-0.0729765	0.32805
control_374	NA	CGACCCATGGATGTGAACCC	control	NA	NA	NA	NA	0.12922	0.700763	0.280505	-0.142775	0.338805	-0.32159	0.672519	-0.0267413	0.443973
control_375	NA	CGACGCTAGGTAACGTAGAG	control	NA	NA	NA	NA	-0.0834098	-0.0532596	-0.137039	-0.515322	-0.342526	0.106445	0.332776	-0.228226	-0.310193
control_376	NA	CGACGGTAATGCACCTACTA	control	NA	NA	NA	NA	0.622599	0.430832	-0.506034	0.365789	0.535917	0.140288	-0.0156617	0.181003	-0.173156
control_377	NA	CGACTAACCGGAAACTTTTT	control	NA	NA	NA	NA	-0.0824744	0.278714	-0.787404	0.123262	0.311328	-0.0119509	-0.362512	-0.0479743	-0.416706
control_378	NA	CGACTGACCCCTGGGTGAAG	control	NA	NA	NA	NA	-0.16546	0.0274732	-0.0511903	-0.210052	0.177756	0.0791222	-0.0381191	0.00135143	0.0280727
control_379	NA	CGAGCAAAGATTGTTGGATA	control	NA	NA	NA	NA	-0.0709049	-0.778843	0.343939	0.0686086	-0.0134898	-0.139112	-0.0705782	0.070208	-0.224711
control_38	NA	AAGGCAATTTACTGGATCCT	control	NA	NA	NA	NA	0.017967	0.143201	-0.113777	-0.0215956	0.123677	-0.0843644	-0.0907799	0.16747	0.288456
control_380	NA	CGAGTGGGAAACGGGAATCA	control	NA	NA	NA	NA	0.18561	0.369875	0.194643	0.341315	0.0471665	0.241665	0.222217	0.0492342	0.327625
control_381	NA	CGAGTGTTATACGCACCGTT	control	NA	NA	NA	NA	-0.559501	-0.626606	-0.935942	-0.433573	-0.551721	-0.38684	-0.446225	-0.698708	-0.510745
control_382	NA	CGATGCCCGTCTATGGCCCG	control	NA	NA	NA	NA	-0.268703	-0.0752824	0.0777025	-0.0275129	-0.0236246	0.0365315	0.163997	-0.433456	-0.208925
control_383	NA	CGATGGATCCCTAGTTCCTG	control	NA	NA	NA	NA	0.228125	0.495571	0.213312	0.228631	0.306143	0.32619	0.401697	0.283829	-0.0595844
control_384	NA	CGCAAGGTGTCGGTAACCCT	control	NA	NA	NA	NA	0.11492	0.191963	-0.355167	0.577915	0.284382	0.148842	0.644086	0.305879	-0.267747
control_385	NA	CGCAATCCCTTAGGATAGCC	control	NA	NA	NA	NA	0.448285	0.502466	0.0710824	0.309333	0.685971	0.25888	0.693264	0.25629	0.233241
control_386	NA	CGCACATCTAAAGTTACTAC	control	NA	NA	NA	NA	-0.321369	-0.497004	0.102277	-0.583329	-0.226785	-0.133069	-0.193148	-0.0284662	-0.00668187
control_387	NA	CGCACGACCATTGCTGCTGC	control	NA	NA	NA	NA	0.684223	0.396701	0.251611	-0.00892578	0.707946	0.314592	0.497581	0.251722	-0.391181
control_388	NA	CGCAGGCTAGATGACACCAG	control	NA	NA	NA	NA	0.313753	0.570373	0.896257	0.516482	0.705983	0.518832	0.586575	0.525885	0.283616
control_389	NA	CGCAGTACGTATAGACTTAA	control	NA	NA	NA	NA	0.00961071	-0.451609	0.366479	-0.0786203	0.119814	-0.436657	-0.172056	0.323703	0.0926682
control_39	NA	AAGGCGCGCGAATGTGGCAG	control	NA	NA	NA	NA	0.254321	0.118927	0.446674	0.375292	0.396167	0.425506	0.32106	0.380859	0.209959
control_390	NA	CGCAGTCATTCGATAGGAAT	control	NA	NA	NA	NA	0.139403	-0.162621	-0.0133063	0.10433	-0.0523434	0.041277	0.0883526	0.0511803	0.155609
control_391	NA	CGCATAAGTCGATAGACACA	control	NA	NA	NA	NA	-0.00126625	0.608019	-0.0327802	-0.226901	0.298014	-0.17359	0.10864	0.0780735	-0.0120468
control_392	NA	CGCCCGTTTATGTGGCTACC	control	NA	NA	NA	NA	-0.0209749	-0.440873	0.0317562	-0.559953	0.103819	0.0665662	0.128787	0.0160473	-0.0311543
control_393	NA	CGCCGGGACCGTTAGGGAAT	control	NA	NA	NA	NA	0.179887	0.50787	0.385614	-0.0272275	0.341662	0.266874	0.35814	0.526623	0.134816
control_394	NA	CGCCGGGCTGACAATTAACG	control	NA	NA	NA	NA	0.445287	0.0800979	0.382224	0.528287	0.361785	0.57461	0.326912	0.545859	0.353821
control_395	NA	CGCCGTTCCGAGATACTTGA	control	NA	NA	NA	NA	0.374178	0.395064	0.140363	0.139935	0.128284	0.411793	0.243303	0.451425	0.246952
control_396	NA	CGCCTAATTTCCGGATCAAT	control	NA	NA	NA	NA	-0.226396	-0.0197974	0.0191791	-0.146945	-0.159959	-0.179002	-0.374778	0.11901	-0.0632878
control_397	NA	CGCCTCTCACGTGTAGGCTT	control	NA	NA	NA	NA	0.417697	0.596773	0.112865	0.223115	0.258328	0.270729	0.531269	0.192988	0.283807
control_398	NA	CGCGACGACTCAACCTAGTC	control	NA	NA	NA	NA	0.418616	0.344831	0.126587	0.0753194	0.0711223	0.19261	0.476388	0.116226	0.320478
control_399	NA	CGCGCACCACGGGCGCGCAC	control	NA	NA	NA	NA	-0.918576	-1.1285	-1.08054	-1.18994	-1.39069	-1.37	-1.07982	-1.22814	-1.41454
control_4	NA	AAAATCGATGGGCTGAATCT	control	NA	NA	NA	NA	-0.245613	-0.386552	-0.34927	-0.158978	-0.215359	-0.118676	-0.480942	-0.118915	-0.0470065
control_40	NA	AAGGGCGTGCCCTGCGTTGT	control	NA	NA	NA	NA	0.255954	-0.051531	0.300765	0.0300312	0.22452	-0.00273321	0.589608	-0.000223346	-0.14889
control_400	NA	CGCGCAGAAGGCAAGCAGGG	control	NA	NA	NA	NA	0.42328	0.428765	0.878824	0.371484	0.54041	0.907178	0.896118	0.418209	0.483349
control_401	NA	CGCGGAAATTTTACCGACGA	control	NA	NA	NA	NA	-0.232214	-0.18921	-0.136469	-0.276216	-0.155811	-0.0606983	-0.376764	0.387015	-0.113296
control_402	NA	CGCGGCCCACGCGTCATCGC	control	NA	NA	NA	NA	0.00782732	-0.342951	0.227599	0.0735777	0.245903	-0.0090641	0.570049	0.00379662	-0.405204
control_403	NA	CGCGTGCATCTGCCGAAGGC	control	NA	NA	NA	NA	0.157621	0.592728	0.418307	0.0798854	0.214003	0.192772	0.685035	0.30248	0.299732
control_404	NA	CGCGTGTAGCTGGAGACAAG	control	NA	NA	NA	NA	0.0134517	-0.055305	0.136567	0.182136	0.501302	-0.0931836	0.4669	0.163605	0.160652
control_405	NA	CGCTAAATTGTCACACGTTT	control	NA	NA	NA	NA	-0.206542	0.0183463	0.0878329	-0.206866	-0.32878	-0.153467	-0.245268	-5.6394e-05	-0.144179
control_406	NA	CGCTAGGTCCGGTAAGTGCG	control	NA	NA	NA	NA	0.240425	-0.667395	-0.0562919	0.000826207	-0.116093	0.145697	0.177998	0.205882	-0.0367095
control_407	NA	CGCTAGGTTATTTCGTGGCC	control	NA	NA	NA	NA	-0.117763	0.186994	-0.229993	-0.364426	-0.12072	-0.0729463	-0.105515	0.0675921	-0.233288
control_408	NA	CGCTAGTACGCTCCTCTATA	control	NA	NA	NA	NA	-0.00319777	-0.254993	0.0297353	0.0851208	-0.138463	-0.137902	-0.103281	-0.429803	-0.352102
control_409	NA	CGCTTCCGCGGCCCGTTCAA	control	NA	NA	NA	NA	-1.16444	-1.33023	-1.39948	-0.980189	-1.21448	-1.04316	-1.32846	-1.20081	-1.13551
control_41	NA	AAGTGACAGATGGGCAGGCG	control	NA	NA	NA	NA	0.199001	0.18178	-0.00803689	0.0307962	0.337328	0.109908	0.443098	0.343295	0.103037
control_410	NA	CGGAGCTTAGCGTGGGGGCG	control	NA	NA	NA	NA	0.163836	-0.136251	0.183149	-0.18423	-0.105202	0.0246908	-0.0212511	-0.28552	0.183417
control_411	NA	CGGAGTAACAAGCGGACGGA	control	NA	NA	NA	NA	0.355459	-0.0935574	-0.165287	0.419317	0.252244	0.348892	0.186543	0.540434	-0.198304
control_412	NA	CGGAGTTAACCTGGAACCTT	control	NA	NA	NA	NA	-0.410527	0.150622	-0.72916	0.0420531	-0.255748	0.0768513	-0.115449	0.189851	0.155395
control_413	NA	CGGCACACCAATGCGTTCGT	control	NA	NA	NA	NA	-0.0827637	0.0644403	0.881362	0.551572	0.31691	0.346037	0.660725	0.136362	0.658097
control_414	NA	CGGCACCTGTTAGGCTATTC	control	NA	NA	NA	NA	0.0193961	0.242131	0.330364	-0.0352914	0.382545	0.143941	0.215432	-0.0872399	-0.256342
control_415	NA	CGGCACTAGAAGTTTTTGAA	control	NA	NA	NA	NA	-0.104106	0.023256	-0.271413	-0.166793	-0.169691	0.0686336	-0.472247	0.1869	0.0252656
control_416	NA	CGGCCAAAGAATTAGAAGTT	control	NA	NA	NA	NA	0.311598	-0.845692	0.0775019	0.157871	-0.243752	-0.00865995	-0.405927	0.459671	-0.391645
control_417	NA	CGGCCGCATCCTGTTATATT	control	NA	NA	NA	NA	0.0506916	0.30976	0.132944	-0.0550473	0.0586633	0.0272768	-0.247681	0.129974	-0.295191
control_418	NA	CGGCTCGTTCTACGCACTGA	control	NA	NA	NA	NA	0.224571	-0.0660678	0.464142	0.413867	0.141501	0.0713875	0.532299	-0.0186494	0.352641
control_419	NA	CGGCTGAGGCACCTGGTTTA	control	NA	NA	NA	NA	0.105596	0.152664	0.339019	0.0719248	0.365934	0.255869	0.16502	0.348297	0.390405
control_42	NA	AAGTGACGGTGTCATGCGGG	control	NA	NA	NA	NA	0.189938	-0.227332	-0.0799894	-0.137577	-0.0561023	-0.143853	0.302169	-0.149272	-0.389562
control_420	NA	CGGCTTTGTTGCCCGTAAGC	control	NA	NA	NA	NA	-0.159164	-0.161502	0.112752	-0.305115	0.031773	-0.142635	-0.418729	-0.000728675	-0.17029
control_421	NA	CGGGACGTCGCGAAAATGTA	control	NA	NA	NA	NA	-0.240933	-0.0443026	0.0708895	-0.206999	0.0343282	0.0454164	0.140945	-0.0795789	0.363262
control_422	NA	CGGGATGCAGCTGGAGAGGA	control	NA	NA	NA	NA	-0.0183324	0.40098	0.445037	-0.491613	0.266878	-0.16227	0.59586	-0.228723	0.629483
control_423	NA	CGGGATGGTCCCTGCCGAGA	control	NA	NA	NA	NA	-0.000395395	0.461978	-0.229579	0.152161	0.165814	-0.123116	0.435228	0.17774	-0.248035
control_424	NA	CGGGCCTATAACACCATCGA	control	NA	NA	NA	NA	0.0248842	0.398532	-0.302527	0.345476	0.238291	0.39247	0.239541	0.313163	0.142341
control_425	NA	CGGGGAATTGCACGGCGGAA	control	NA	NA	NA	NA	0.116211	-0.364071	0.443044	-0.00345956	0.0494176	0.370569	-0.148345	0.0714316	0.588414
control_426	NA	CGGGTCTCCAAAGATCGCTT	control	NA	NA	NA	NA	-0.183327	0.0444028	0.395285	-0.165528	-0.149092	0.0713474	0.0977124	-0.225228	-0.0172785
control_427	NA	CGGGTTATGTGATGCCATCT	control	NA	NA	NA	NA	0.186758	0.126178	0.0984969	-0.0627465	0.128047	0.102261	0.216363	0.177919	0.20716
control_428	NA	CGGTAGTATTAATCGCTGAC	control	NA	NA	NA	NA	-0.818185	-0.083639	-0.463342	-1.57069	-0.654017	-0.857808	-0.691004	-0.275269	0.120378
control_429	NA	CGGTGAGCCACACGAAGGAA	control	NA	NA	NA	NA	0.457525	0.202162	0.367349	0.225567	0.36703	0.597406	0.0504709	0.205634	0.00905707
control_43	NA	AAGTGTGTGCATAGCAGGGT	control	NA	NA	NA	NA	0.0336915	-0.00944389	0.117256	-0.244009	0.0461509	0.0418101	-0.0901588	0.116981	0.165727
control_430	NA	CGGTGCTGTGAAAGCCGAGC	control	NA	NA	NA	NA	0.0929928	-0.0655951	0.0801616	-0.483152	-0.180633	-0.0384078	0.135912	-0.109249	-0.285613
control_431	NA	CGGTGTGCCCCCAAATATTG	control	NA	NA	NA	NA	-0.0414507	-0.0815629	-0.493229	-0.146535	0.0649649	-0.207274	-0.338429	-0.0628537	-0.290368
control_432	NA	CGGTTTACATCTGCCCATCG	control	NA	NA	NA	NA	0.409998	0.392523	0.57253	0.280183	0.367917	0.250647	0.408665	0.237394	0.344699
control_433	NA	CGTAATTTTGTAATCGCTTC	control	NA	NA	NA	NA	-0.681794	-0.659176	-0.392245	-0.813501	-0.755262	-0.904485	-1.04855	-0.661701	-0.66913
control_434	NA	CGTAGTAAATATCTAGCTAA	control	NA	NA	NA	NA	-0.63116	-0.493084	-0.94013	-0.243741	-0.507576	-1.11843	-0.937083	-0.329806	-0.454082
control_435	NA	CGTATTCGACTCTCAACGCG	control	NA	NA	NA	NA	-0.447668	-0.601796	-0.0851185	-0.438071	-0.255925	-0.318428	-0.0843347	-0.399625	-0.425345
control_436	NA	CGTCAAGTATTAAGCTGCTT	control	NA	NA	NA	NA	0.22596	0.353647	0.0936471	-0.00789634	0.0969983	-0.0752112	0.190192	0.159948	0.101385
control_437	NA	CGTCATATACACAAACGCCC	control	NA	NA	NA	NA	-0.036502	0.180852	-0.402822	-0.276081	-0.0955248	-0.212555	-0.276631	-0.217737	0.0365505
control_438	NA	CGTCCAGAAGAACGGCCCCT	control	NA	NA	NA	NA	1.00941	0.0659815	0.234418	-0.238552	0.0103859	0.170379	1.20474	-0.0126099	0.245543
control_439	NA	CGTCCCTTCGTCTCTGCTTA	control	NA	NA	NA	NA	0.0295865	-0.388228	0.181752	-0.352715	0.0503684	-0.180751	0.19071	-0.0689741	0.168587
control_44	NA	AATATTTGGCTCGGCTGCGC	control	NA	NA	NA	NA	-0.38803	-0.432618	-0.356579	-0.280168	-0.352822	-0.536735	-0.411566	-0.446868	-0.556811
control_440	NA	CGTCGAGTGCTCGAACTCCA	control	NA	NA	NA	NA	0.268114	-0.314971	0.283727	0.256206	0.0810034	-0.162796	0.189512	0.257213	-0.0616248
control_441	NA	CGTCGCCATATGCCGGTGGC	control	NA	NA	NA	NA	0.197278	0.0352293	0.00299527	0.186756	0.17585	-0.180695	0.388068	0.140223	-0.170796
control_442	NA	CGTCGGGTAGCTATTTCTTT	control	NA	NA	NA	NA	-0.370785	-0.683986	-0.593349	-0.44536	-0.465177	-0.309678	-0.337187	-0.381193	-0.346052
control_443	NA	CGTGCCTTTACATTCACTTT	control	NA	NA	NA	NA	0.453688	-0.0759601	0.0230238	0.167828	0.141663	0.108509	-0.118959	0.508143	0.197245
control_444	NA	CGTGCGGTAAATACGAAATA	control	NA	NA	NA	NA	-0.685999	-0.418448	-0.237929	0.269584	-0.693274	-0.504827	-0.642423	-0.548162	-1.21851
control_445	NA	CGTGCGTGAAATCGCTAGCT	control	NA	NA	NA	NA	-0.460417	0.0719124	-0.40391	-0.168951	0.167485	-0.107246	-0.198787	0.0486625	0.149091
control_446	NA	CGTGGCCGGAACCGTCATAG	control	NA	NA	NA	NA	0.0539682	0.185994	0.184666	-0.2835	0.0257829	0.420192	0.0855636	-0.138242	0.26746
control_447	NA	CGTGGTAGGGGTTTCCTCAA	control	NA	NA	NA	NA	-0.0258266	0.162958	0.297937	-0.0397606	0.141518	0.105215	-0.159019	-0.393096	0.175298
control_448	NA	CGTGTAAAAATACCTTTCTA	control	NA	NA	NA	NA	-0.673107	-0.62113	-0.159874	-0.70818	-0.670775	-0.688128	-0.916083	-0.23704	0.100468
control_449	NA	CGTGTGTGGGTAAACGGAAA	control	NA	NA	NA	NA	0.143275	0.326276	-0.208671	0.115223	0.214431	-0.0458953	-0.137558	0.106624	0.000619307
control_45	NA	AATCGACTCGAACTTCGTGT	control	NA	NA	NA	NA	-0.0132747	-0.0941166	-0.0558067	-0.0998513	-0.0387904	-0.0160584	0.0508479	0.119145	-0.134782
control_450	NA	CGTGTTTGGAATTTGCCGCG	control	NA	NA	NA	NA	-0.625608	-0.81512	-0.298139	-0.387863	-0.349286	-0.191768	-0.4272	-0.211716	-0.306983
control_451	NA	CGTTAAGACTAGCTCGGTTT	control	NA	NA	NA	NA	0.00977771	-0.122721	0.117602	-0.0414735	-0.0209802	0.0952061	-0.218479	-0.217088	0.136389
control_452	NA	CGTTGGGCATAGCGAACACT	control	NA	NA	NA	NA	-0.120574	-0.603733	0.054119	-0.0894981	-0.0226142	0.105363	-0.0154003	-0.0231501	0.168663
control_453	NA	CGTTGTAGGGTCTTTCTTGA	control	NA	NA	NA	NA	-0.130412	-0.0776566	0.223739	-0.110163	-0.369726	-0.0787925	-0.0253142	0.0480888	-0.407879
control_454	NA	CTAACATGAGTACATAGATA	control	NA	NA	NA	NA	-0.409832	-0.68092	-0.466626	-0.661204	-0.246923	-0.169728	-0.625366	-0.584796	0.114676
control_455	NA	CTAACGGACTGCAGAACGGA	control	NA	NA	NA	NA	0.0364064	-0.222007	0.457948	0.269544	0.108157	0.0440072	0.37201	0.243745	-0.328388
control_456	NA	CTAAGTTTGTTAATGGGCCA	control	NA	NA	NA	NA	-0.0615459	0.298498	-0.228162	-0.243842	-0.101203	-0.316502	-0.429197	0.105986	-0.341363
control_457	NA	CTAATCACGACCTCACCCTA	control	NA	NA	NA	NA	0.146269	0.188792	0.256497	0.191822	0.272732	0.132967	0.289283	0.0651238	0.039644
control_458	NA	CTAGAGGGGTATAGCAACAA	control	NA	NA	NA	NA	0.101328	0.384156	-0.220204	0.319016	0.143211	-0.175223	-0.162881	-0.126299	-0.347936
control_459	NA	CTAGCCGCCCAGATCGAGCC	control	NA	NA	NA	NA	0.135619	0.0214808	0.222637	-0.136623	0.0875059	0.0926231	-0.0102698	0.409787	0.0118075
control_46	NA	AATCGCAGGTATCCCAGAGC	control	NA	NA	NA	NA	-0.154401	0.173669	-0.0120844	-0.497774	0.0488077	-0.153673	-0.00144678	-0.536379	0.555669
control_460	NA	CTATAACCGAATCAAAGGGT	control	NA	NA	NA	NA	-0.0204379	0.0497436	-0.0859424	-0.0378656	-0.0439761	-0.259787	-0.298372	-0.253725	-0.40709
control_461	NA	CTATATTGTCGCGCAGTGGA	control	NA	NA	NA	NA	-0.267679	-0.637238	-0.142722	-0.339357	-0.388718	-0.394713	-0.278773	-0.119366	-0.145653
control_462	NA	CTATCTCGAGTGGTAATGCG	control	NA	NA	NA	NA	-0.282475	-0.519844	0.158148	-0.047542	-0.0464451	-0.196747	-0.220532	-0.20999	-0.318065
control_463	NA	CTCAACCGACCGTATGGTCA	control	NA	NA	NA	NA	0.177386	0.350181	0.185356	0.0401385	0.420819	-0.264582	0.332363	0.485503	-0.220317
control_464	NA	CTCACGGGGACATACAGGGC	control	NA	NA	NA	NA	0.0901643	0.549405	0.251474	-0.140197	0.0502516	0.101225	0.256369	0.329945	0.0167726
control_465	NA	CTCAGTGGATACGATTTGCT	control	NA	NA	NA	NA	0.246132	0.153546	0.145141	0.0544987	0.247943	0.403063	0.249015	0.270133	0.247164
control_466	NA	CTCATGAGTCGTTTCTTTCA	control	NA	NA	NA	NA	0.09054	-0.221325	0.0191078	0.129638	-0.0645805	0.0420283	0.035365	-0.00562251	0.251057
control_467	NA	CTCCCAGTACCAGTCAGTTC	control	NA	NA	NA	NA	0.47109	0.261576	0.0672331	0.28291	0.29102	0.263198	0.399971	0.424916	0.379109
control_468	NA	CTCCCATTGATCTACGATGG	control	NA	NA	NA	NA	0.156142	-0.230428	0.356578	-0.240257	-0.00400549	0.0769537	0.119355	0.16579	0.0841892
control_469	NA	CTCCCTGCCGGCCGGGTTAG	control	NA	NA	NA	NA	0.222502	0.363114	0.0526713	0.0659693	0.49896	0.133277	0.121273	0.175419	-0.0305623
control_47	NA	AATCTTACTCGTCCTCCTTG	control	NA	NA	NA	NA	-0.19246	-0.197138	-0.0405826	-0.131269	-0.183275	-0.153018	-0.0306144	-0.0415097	-0.122213
control_470	NA	CTCCGTTATGTGGCATGAGA	control	NA	NA	NA	NA	0.0899474	0.205015	0.00258893	0.243087	0.0578716	0.139535	0.212306	0.170693	0.200738
control_471	NA	CTCCTTACGTCGGGCATTAA	control	NA	NA	NA	NA	0.132268	-0.455777	0.0795767	-0.224258	-0.195025	-0.0340157	0.274721	-0.0968572	0.14181
control_472	NA	CTCGACAGTTCGTCCCGAGC	control	NA	NA	NA	NA	-0.382477	-0.141578	-0.325032	-0.220461	-0.185905	-0.52151	-0.0719761	0.0559156	-0.231384
control_473	NA	CTCGCACCATTGAGGGTAGT	control	NA	NA	NA	NA	0.208395	0.509501	0.384734	0.358592	0.200367	0.303233	0.518868	0.814841	0.275932
control_474	NA	CTCGGAATACTCCTATTACA	control	NA	NA	NA	NA	0.14163	-0.10147	-0.114731	0.270411	-0.0763578	0.111666	0.0826133	0.263307	0.744742
control_475	NA	CTCGGCCCACTTGCGTTATA	control	NA	NA	NA	NA	-0.00371882	0.252559	0.0683025	0.0296482	-0.0165774	0.0463198	-0.168801	0.107436	0.235579
control_476	NA	CTCGGGACTAACGTGAGAGC	control	NA	NA	NA	NA	-0.145057	0.361468	0.0854404	0.156598	0.206231	-0.0237713	0.200765	-0.0779493	-0.130688
control_477	NA	CTCTCTCCTACCTGTCCACC	control	NA	NA	NA	NA	0.324574	0.457662	0.326615	0.374852	0.372046	0.319466	0.667697	0.411	0.313765
control_478	NA	CTCTGTGAGATGTCCCGAAA	control	NA	NA	NA	NA	0.0301844	-0.0774669	-0.224438	-0.170191	-0.149046	-0.0201525	-0.0567801	-0.225855	-0.183915
control_479	NA	CTCTTTTGAGATTGACAAGT	control	NA	NA	NA	NA	-0.282101	0.121416	-0.0772048	-0.303459	-0.277676	-0.42958	-0.305717	-0.280911	-0.304353
control_48	NA	AATGCGAGTGTATCCGCAGT	control	NA	NA	NA	NA	0.135787	0.0057178	-0.369977	-0.0718544	0.214707	-0.231982	-0.0587136	0.10338	-0.0611091
control_480	NA	CTGAAGGTGTCTGGCAGAGC	control	NA	NA	NA	NA	-0.358899	-0.198463	-0.64174	-0.533247	0.206022	0.0631786	-0.301221	-0.3007	0.0736446
control_481	NA	CTGACGTGTCTGAAATGAGT	control	NA	NA	NA	NA	0.149002	-0.343588	0.20568	0.0982378	0.24872	0.0399537	0.0679692	0.116501	0.191124
control_482	NA	CTGAGTGAAAAATAAAAGTT	control	NA	NA	NA	NA	-0.622669	-0.0466537	-0.086084	-0.649314	-0.409749	-0.371709	-0.894317	-0.104542	0.0690309
control_483	NA	CTGCACTGTGGAGACGCCCG	control	NA	NA	NA	NA	0.164659	-0.343189	-1.12511	-0.311385	-0.203186	0.516368	-0.766296	0.475375	-0.911898
control_484	NA	CTGCCCCAGGCGTAATCCTC	control	NA	NA	NA	NA	0.0961978	0.23464	0.329708	0.242686	0.281954	0.245061	0.379157	0.19328	0.0844695
control_485	NA	CTGCCCTCTTGAAATAGCCA	control	NA	NA	NA	NA	0.261455	-0.305487	0.210602	0.0448263	0.442528	0.469397	0.210569	0.257473	0.422396
control_486	NA	CTGCGTGTCTTGCTCGCATG	control	NA	NA	NA	NA	0.0858669	-0.470288	-0.302831	0.0106471	0.0551687	0.294256	0.316699	0.0780057	-0.241424
control_487	NA	CTGGATCGCCCGCAGAAATA	control	NA	NA	NA	NA	0.115966	0.158139	-0.0655417	0.369751	0.272786	0.429411	0.0925213	0.0515673	0.26272
control_488	NA	CTGGCCGAATCTCACTATGT	control	NA	NA	NA	NA	0.188148	0.238029	0.145562	0.0372806	0.172208	0.107208	0.135448	0.302564	0.227587
control_489	NA	CTGGCTTATTAGCTATAAAG	control	NA	NA	NA	NA	-0.394317	-0.564509	-0.752126	-0.411739	-0.393523	-0.486286	-1.11849	-0.285168	-0.0226628
control_49	NA	AATGGGTTGCCGGGAGTAAA	control	NA	NA	NA	NA	-0.235282	-0.404435	-0.0812499	-0.140641	-0.524565	-0.250832	-0.69893	-0.0800629	0.0944357
control_490	NA	CTGGTGACCGACAATTACAC	control	NA	NA	NA	NA	-0.106815	-0.180754	0.134312	-0.338429	-0.171141	-0.205977	-0.0382681	-0.240164	-0.477179
control_491	NA	CTGTATTAACGAACCTTGTG	control	NA	NA	NA	NA	-0.0726654	-0.195963	-0.173643	-0.250232	-0.206445	-0.21348	-0.37513	-0.311351	-0.159071
control_492	NA	CTGTCCACCTACAGCGATGT	control	NA	NA	NA	NA	-0.354553	-0.151702	-0.574362	0.134346	-0.363851	-0.358904	-0.00640268	-0.262313	-0.174808
control_493	NA	CTGTGTTGCTCCCCTCCCCT	control	NA	NA	NA	NA	-0.256538	0.181019	0.00929215	-0.38271	-0.0596292	-0.223555	0.11313	-0.13569	0.00812122
control_494	NA	CTTAACACTTTAGTGCGTCA	control	NA	NA	NA	NA	0.0501386	-0.275486	-0.109812	0.0233215	-0.201652	-0.00400834	-0.0909121	-0.20866	-0.0751413
control_495	NA	CTTAAGCTTATCAACATCCG	control	NA	NA	NA	NA	-0.224512	-0.134457	0.0735757	-0.564559	-0.168836	-0.355168	-0.242613	-0.344709	0.00873389
control_496	NA	CTTAAGGCGAGAAAAATTAG	control	NA	NA	NA	NA	-0.360073	-0.427397	-0.492884	-0.802927	-0.560719	-0.556685	-0.560981	-0.428861	-0.262463
control_497	NA	CTTAAGTCATGAGCAAAGAT	control	NA	NA	NA	NA	-0.231091	0.275296	0.134406	0.0704143	0.0946618	-0.360028	-0.504835	-0.0770165	0.127338
control_498	NA	CTTACAATCGTCGGTCCAAT	control	NA	NA	NA	NA	0.146301	-0.450532	-0.225982	0.31475	0.0470036	0.197225	0.253825	0.0287706	0.0699687
control_499	NA	CTTACCCCTATTATAATGAA	control	NA	NA	NA	NA	-0.16484	-0.708021	-0.36293	-0.494946	-0.737949	-0.601103	-0.849707	-0.612793	0.303962
control_5	NA	AAAATTATCGGAAACGGTAG	control	NA	NA	NA	NA	-0.227201	-0.606948	-0.324652	-0.497289	-0.190398	-0.0373168	-0.525417	-0.616598	-0.236836
control_50	NA	AATTTAAGCTTCGTAACTGG	control	NA	NA	NA	NA	-0.591474	-0.641295	-0.890831	-0.813704	-0.572965	-0.408294	-0.629223	-0.759104	-0.822911
control_500	NA	CTTACGCGCCTGGTCAAAAG	control	NA	NA	NA	NA	-1.46864	-1.51322	-1.65485	-1.31284	-1.21729	-1.18526	-1.47112	-1.6325	-1.0063
control_501	NA	CTTAGCTGACCGACAAGGTG	control	NA	NA	NA	NA	0.293934	0.082254	-0.377676	0.506609	0.0201302	-0.0404955	0.513634	0.175085	-0.0169505
control_502	NA	CTTAGGATTCCGAGGTATCT	control	NA	NA	NA	NA	-0.256803	0.126634	-0.48315	-0.133424	-0.0882067	-0.070324	-0.0838432	-0.486951	-0.0213785
control_503	NA	CTTATTACTCCAGTATAAGA	control	NA	NA	NA	NA	-0.768029	-1.05264	-0.310658	-1.02891	-0.55371	-0.643278	-0.715164	-0.408206	-0.35459
control_504	NA	CTTCCGTTATTCGGAAGTGA	control	NA	NA	NA	NA	-0.159886	0.0529666	-0.0818989	-0.354043	-0.325753	-0.479092	-0.287875	-0.479359	0.0234786
control_505	NA	CTTCCTGCGTGGCTTTAAAC	control	NA	NA	NA	NA	-0.434997	-0.0600204	-0.343944	-0.0793977	-0.402821	-0.485381	-0.261758	-0.606893	-0.316561
control_506	NA	CTTCGACGCCATCGTGCTCA	control	NA	NA	NA	NA	0.429819	0.287852	0.187231	0.335443	0.346625	0.284007	1.01351	0.398337	0.246625
control_507	NA	CTTCTAGCTGGTTCATTGCT	control	NA	NA	NA	NA	-0.155065	-0.182441	-0.145857	-0.0308812	-0.16785	-0.0489055	-0.258561	-0.15189	0.0558782
control_508	NA	CTTGTTGCGTATACGAGACT	control	NA	NA	NA	NA	-0.174278	-0.595242	-0.482087	-0.721168	-0.209369	-0.693889	-0.185658	-0.526968	-0.124544
control_509	NA	CTTTATCTGGCGTGGGGTAT	control	NA	NA	NA	NA	-0.296125	-0.132283	-0.43615	-0.520715	-0.403933	-0.477261	-0.533369	-0.536038	-0.352127
control_51	NA	AATTTATCGTCAACATTAAT	control	NA	NA	NA	NA	-0.677363	-0.293194	-0.43461	-1.11242	-0.750642	-0.477036	-0.910105	-0.439271	-0.668005
control_510	NA	CTTTGATAACGTGGGCGGTA	control	NA	NA	NA	NA	0.0575483	0.191727	0.4497	0.244126	-0.294746	-0.00935112	-0.255706	-0.269252	-0.401928
control_511	NA	CTTTTCAGCTGAGACGTACG	control	NA	NA	NA	NA	-0.400379	0.888366	-0.193011	-0.396875	-0.350256	0.01118	-0.54482	-0.0407395	-0.325174
control_512	NA	CTTTTTTTATTTATCGATCG	control	NA	NA	NA	NA	-1.38563	-1.48988	-1.81167	-1.4215	-1.52532	-1.39136	-2.04862	-1.06458	-1.22968
control_513	NA	GAAAACACGATGACGTCTCT	control	NA	NA	NA	NA	-0.54218	-0.0578323	-0.838235	-0.590118	0.00332989	-0.582526	-0.62691	0.184304	-0.850234
control_514	NA	GAAACGAGAAGTTTGTACTA	control	NA	NA	NA	NA	0.151189	-0.251066	-0.757954	0.161028	-0.295792	-0.224687	-0.421337	-0.451144	-0.124744
control_515	NA	GAAATGCTATGCTTCGGTTC	control	NA	NA	NA	NA	-0.113152	-0.0885261	-0.359329	0.175175	-0.138837	-0.226239	-0.16116	-0.180889	-0.0855667
control_516	NA	GAACCCAACCTTTTACCGCA	control	NA	NA	NA	NA	0.0991843	0.621074	0.00876051	0.159443	0.240477	0.329475	0.160017	0.299522	0.230378
control_517	NA	GAACCGACTTGAAGGGGGCT	control	NA	NA	NA	NA	0.307161	0.355308	0.173932	0.206487	0.354644	0.376155	0.154762	0.260315	0.32175
control_518	NA	GAACCTCCCCGAATATCTGG	control	NA	NA	NA	NA	0.0609311	0.375895	0.0721773	0.00400042	0.217492	0.117278	-0.325528	0.0827092	0.20019
control_519	NA	GAACGCCGCTCAAGTTGATA	control	NA	NA	NA	NA	0.124236	0.223098	-0.0214632	0.0784284	0.204453	0.232829	0.15072	0.263278	0.254473
control_52	NA	ACAAAAAACTACGGTGATTA	control	NA	NA	NA	NA	0.449317	-0.291942	0.878994	0.0614348	-0.299269	-0.480125	-0.502862	0.109983	0.0533468
control_520	NA	GAACGTAGAAATTCCCATTT	control	NA	NA	NA	NA	-0.200383	-0.448489	-0.175234	0.0754694	0.0406439	0.0690662	-0.499082	0.327147	0.000576684
control_521	NA	GAACGTCCAAGCAAGGGAGC	control	NA	NA	NA	NA	-0.229394	-0.717175	0.387526	0.324688	-0.335577	-0.0694399	0.118417	-0.325103	-0.367779
control_522	NA	GAACTCAACCAGAGGGCCAA	control	NA	NA	NA	NA	-0.0282215	0.511256	0.370255	0.551162	0.574751	0.0426952	-0.0930872	-0.277378	0.385705
control_523	NA	GAACTGGCAAACAGGCGTGG	control	NA	NA	NA	NA	0.243868	0.31564	-0.129261	0.379047	-0.0523814	0.613691	0.173168	0.492475	-0.110738
control_524	NA	GAAGCGATCCGAGAGTGTAT	control	NA	NA	NA	NA	-0.352157	0.427945	-0.0587103	-0.257712	0.156475	0.0774051	-0.119644	0.057368	0.201263
control_525	NA	GAAGCGGGACCGTGTCTCAC	control	NA	NA	NA	NA	0.340548	0.751562	0.286065	0.386701	0.318801	0.596859	0.622037	0.429362	0.218926
control_526	NA	GAATAGATTTGTCAGTTAGG	control	NA	NA	NA	NA	-0.492803	-0.253887	-0.445038	-0.272524	-0.442671	-0.378854	-0.762354	-0.408168	-0.316711
control_527	NA	GAATCGACCGACACTAATGT	control	NA	NA	NA	NA	-0.114268	0.23341	-0.20422	0.14221	-0.295497	0.17175	0.16454	0.312478	-0.0638713
control_528	NA	GACAATCATGGTGAAAGCGG	control	NA	NA	NA	NA	0.278716	0.127729	0.236307	0.163447	0.264835	0.296854	0.474981	-0.166268	0.228361
control_529	NA	GACACTATCCAACCCAAGAG	control	NA	NA	NA	NA	-0.0734625	-0.0370518	0.164463	0.477882	0.123188	0.269485	-0.00560985	0.364754	0.372049
control_53	NA	ACAAAATGCCGTGCGTCAAT	control	NA	NA	NA	NA	0.199547	0.172259	0.0554033	0.160074	-0.162096	0.0557728	0.161564	-0.0475849	0.0960722
control_530	NA	GACAGATCACGTATCAGGGC	control	NA	NA	NA	NA	-0.138437	-0.197463	-0.360926	-0.103657	0.0218007	-0.157	0.131701	-0.376103	-0.00472448
control_531	NA	GACAGTGAAATTAGCTCCCA	control	NA	NA	NA	NA	0.0789522	-0.257802	-0.722088	0.134924	0.169132	-0.222064	-0.19629	-0.195926	-0.155317
control_532	NA	GACCCCCGATAACTTTTGAC	control	NA	NA	NA	NA	-0.222253	-0.708879	-0.227574	-0.474042	-0.182639	-0.216479	-0.42285	-0.172886	-0.256315
control_533	NA	GACCGCAAAGTGGTCCGAAG	control	NA	NA	NA	NA	-0.384766	-0.229832	-0.229243	-0.0434538	-0.573845	-0.370364	-0.0501264	0.026734	-0.0500956
control_534	NA	GACCGCGTGAGATAACGTCA	control	NA	NA	NA	NA	-0.0595621	0.351837	0.336739	0.104591	0.277924	-0.0639041	0.375064	0.273949	-0.0104653
control_535	NA	GACCTATGCCAGAAAGTTCG	control	NA	NA	NA	NA	-0.121016	0.318112	-1.0537	-0.380543	-0.188746	0.219668	0.0373444	-0.101806	-0.0937143
control_536	NA	GACCTTCATTGAAGAAAAGC	control	NA	NA	NA	NA	0.10119	0.0790098	0.189517	0.000723818	-0.0788685	0.0411802	-0.229235	0.00353354	-0.0545379
control_537	NA	GACGAGGGCGGCAGAGCAGT	control	NA	NA	NA	NA	0.118354	0.0616637	0.0581077	0.207751	0.306858	0.0687889	0.508876	0.270052	0.14769
control_538	NA	GACGCCCTAATGCCCATCGT	control	NA	NA	NA	NA	0.126576	0.480048	0.481883	0.357347	0.373337	0.26369	0.31112	0.247256	0.223366
control_539	NA	GACGCCTTGCCCGGCTCACA	control	NA	NA	NA	NA	-0.133851	-0.211766	-0.0284841	-0.0904614	-0.071137	-0.25426	-0.0893205	0.000272395	-0.268861
control_54	NA	ACAAACGACCTTGAGCAGGG	control	NA	NA	NA	NA	0.181145	-0.306589	0.464484	0.64904	0.0835827	0.212491	0.337406	-0.18873	0.0959987
control_540	NA	GACGTAGCCTTCCGAAATAT	control	NA	NA	NA	NA	-0.270981	-0.357128	-0.435656	-0.37318	-0.361693	-0.366593	-0.376456	-0.249299	-0.289776
control_541	NA	GACTGAAATCCAAGGACTGT	control	NA	NA	NA	NA	0.324645	0.0563471	0.437105	0.257689	0.110617	0.308516	0.173774	0.192018	0.151757
control_542	NA	GACTTCTAGAATATAAAAGA	control	NA	NA	NA	NA	-0.780475	-0.519724	-0.106705	-0.85616	-0.697816	-0.930579	-1.17751	-1.0027	-0.291791
control_543	NA	GACTTTGGTTGAGCTTCAAT	control	NA	NA	NA	NA	-0.176883	-0.0533707	-0.76168	-0.329301	0.226757	-0.127788	-0.18827	0.102214	-0.240371
control_544	NA	GAGAAGGATGGAAATTAGAA	control	NA	NA	NA	NA	-0.15843	0.145089	-0.310902	-0.281759	0.129467	0.0658666	-0.490175	0.0897486	-0.111671
control_545	NA	GAGACCACTTTCGTGCAAGC	control	NA	NA	NA	NA	0.0806704	0.0811567	-0.50154	0.123825	0.0495901	0.0792613	-0.274513	-0.129907	0.0617135
control_546	NA	GAGAGCGTTAGCGTGGGATG	control	NA	NA	NA	NA	0.28434	0.379596	-0.0711361	0.365014	0.406262	0.0950614	0.355454	0.33418	0.0666834
control_547	NA	GAGAGTGCGCCTTGATAGTA	control	NA	NA	NA	NA	-0.144236	0.198856	0.144599	0.0471682	0.207052	-0.0179079	0.150585	0.207622	-0.0934993
control_548	NA	GAGATGATAACTTAATTTGT	control	NA	NA	NA	NA	-0.370085	-0.491838	0.00423734	-0.0914115	-0.46083	-0.402002	-0.755496	-0.363468	-0.00965233
control_549	NA	GAGCAATCCAAAGTTAACGG	control	NA	NA	NA	NA	0.181068	0.309478	0.473141	-0.291309	0.202909	0.139478	-0.26013	0.179039	0.478821
control_55	NA	ACAAAGATCGCATGGCATAC	control	NA	NA	NA	NA	0.232403	0.351352	0.0404403	0.349948	0.188741	0.0618449	0.0929598	0.390612	-0.145384
control_550	NA	GAGCAGCTGTCAGGTCTTGT	control	NA	NA	NA	NA	0.448388	0.420511	0.51236	0.264784	0.467817	0.395589	0.438063	0.33023	0.349526
control_551	NA	GAGCTTAGCAAAGGGTTGGG	control	NA	NA	NA	NA	0.490817	-0.0112131	0.31637	0.041907	0.0236357	0.225132	-0.038683	0.0423477	0.12904
control_552	NA	GAGGACCTTAAGGTGACATG	control	NA	NA	NA	NA	0.318255	-0.0626841	-0.145674	0.111146	0.229191	0.0477993	0.356776	0.303116	0.239523
control_553	NA	GAGGGGGCTTCAAACATGTG	control	NA	NA	NA	NA	0.0773722	0.223553	-0.0648315	0.0865332	0.280576	0.12348	-0.183632	0.0240944	-0.0113278
control_554	NA	GAGGTATGTCATCGCCATGA	control	NA	NA	NA	NA	0.174118	0.660154	0.238264	0.279557	0.284925	0.130806	0.239839	0.0232636	0.317969
control_555	NA	GAGTAATTTCGAACGTATTG	control	NA	NA	NA	NA	-0.705064	-0.75032	-1.27418	-0.269714	-0.573421	-0.778888	-0.890926	-0.55434	-0.521284
control_556	NA	GAGTACAGCGATTCCTCATG	control	NA	NA	NA	NA	0.122161	0.277995	0.107493	-0.169532	0.176218	0.150062	-0.056037	0.265161	0.299838
control_557	NA	GAGTCGAAGATGGTCTAGGA	control	NA	NA	NA	NA	-0.0183969	-0.288359	-0.162705	0.0805221	-0.00701468	0.197871	-0.225765	0.14786	0.0922924
control_558	NA	GAGTGATGCTTAGACTCCGT	control	NA	NA	NA	NA	-0.262248	-0.135008	-0.519291	-0.279677	-0.324989	-0.544371	-0.299916	-0.673427	-0.39714
control_559	NA	GAGTGTAAGCTAACACTCTG	control	NA	NA	NA	NA	0.111342	-0.95268	-0.19931	-0.464984	-0.189745	0.0147995	-0.684689	0.168153	-0.550036
control_56	NA	ACACCCATTCTCATAACGGA	control	NA	NA	NA	NA	-0.224297	-0.0523908	0.176757	-0.248913	0.0262317	0.0780778	0.183866	-0.231715	0.34923
control_560	NA	GAGTTATTTATTCTCTCGAG	control	NA	NA	NA	NA	-0.76888	-0.760909	-0.867326	-1.18369	-1.0859	-1.30618	-1.68602	-0.911203	-0.431863
control_561	NA	GAGTTTCTAGTAGTGGTAGG	control	NA	NA	NA	NA	-0.206922	-0.466606	-0.0278086	-0.296182	-0.301559	-0.189236	-0.722024	-0.318696	-0.177011
control_562	NA	GATATCCCGCGAAAAAATCT	control	NA	NA	NA	NA	-0.333994	-0.292322	-0.56873	-0.335213	-0.529133	-0.226532	-0.857923	-0.265784	0.124645
control_563	NA	GATCATAATCGCTTCAAGCA	control	NA	NA	NA	NA	0.0305158	0.539874	-0.160872	-0.330165	0.0428127	-0.0120621	-0.278342	0.166866	0.095125
control_564	NA	GATCCAGCAATATTTCTTAA	control	NA	NA	NA	NA	-0.242339	-0.329813	-0.471507	-0.258721	-0.357228	-0.285882	-0.807925	-0.0936082	0.194834
control_565	NA	GATCCAGGAGTGATCGAGTA	control	NA	NA	NA	NA	-0.00353381	0.229751	0.0411945	0.260791	0.1752	0.00253782	-0.122891	-0.160762	-0.0885351
control_566	NA	GATCCTTCTCTTTTTGGTTT	control	NA	NA	NA	NA	-0.212214	-0.0829441	-0.205228	-0.12398	-0.205269	-0.0813733	-0.573	-0.00740868	0.104389
control_567	NA	GATCTAGTCCTCTAATCGAT	control	NA	NA	NA	NA	-0.412542	-0.141036	0.0379727	0.0212832	-0.348724	-0.220033	-0.473263	-0.307049	-0.172352
control_568	NA	GATGGCGCGCAGTTGAGTCA	control	NA	NA	NA	NA	0.11833	-0.0713989	0.172192	0.0584575	0.27074	0.112901	0.174748	0.168768	-0.0275614
control_569	NA	GATGGCGCTTCAGTCGTCGG	control	NA	NA	NA	NA	0.111382	-0.213232	0.0803999	-0.157807	-0.00685977	0.0968065	0.075672	0.157287	0.146176
control_57	NA	ACACCGAAGCACCTGTACGT	control	NA	NA	NA	NA	0.407784	0.318774	0.372133	0.379042	0.48974	0.376139	0.6955	0.350665	0.209984
control_570	NA	GATGTGATCTATGGTTGCGA	control	NA	NA	NA	NA	-0.300348	-0.52263	-0.127651	-0.18534	-0.215192	-0.192698	-0.394077	-0.231994	-0.330606
control_571	NA	GATTCATACTAAACACTCTA	control	NA	NA	NA	NA	-0.322789	-0.482907	-0.135144	-0.316555	-0.387241	-0.305289	-0.820939	-0.180668	-0.2025
control_572	NA	GATTGTGGTCGCTCAAAACC	control	NA	NA	NA	NA	0.123095	-0.00425338	-0.467075	-0.251365	0.156935	0.0927092	-0.0739782	-0.376368	-0.453398
control_573	NA	GATTTTAGCTTAGGTCTTAC	control	NA	NA	NA	NA	-0.641841	-0.854565	-0.571301	-0.630282	-0.580906	-0.567456	-0.645449	-0.565757	-0.505178
control_574	NA	GCAAAAACCCAACGCTATTC	control	NA	NA	NA	NA	0.167777	0.630893	-0.155104	0.125393	-0.0128015	0.138018	0.0449079	-0.19803	0.0465224
control_575	NA	GCAAAAGTGGCATAAAACCG	control	NA	NA	NA	NA	0.153271	0.443851	-0.590653	0.34743	0.00447685	0.0500305	-0.356763	0.22109	0.0730188
control_576	NA	GCAAACCCGAGTGACACGTC	control	NA	NA	NA	NA	0.549117	0.626566	0.11616	-0.171893	0.0278345	0.11222	0.60055	0.145131	0.213414
control_577	NA	GCAAATTCAGACAGCTAATT	control	NA	NA	NA	NA	-0.312097	0.415415	-0.203656	0.273016	-0.0213043	-0.110591	0.100036	0.318979	-0.0491687
control_578	NA	GCAAGGTCATGAAACCAAGC	control	NA	NA	NA	NA	0.225809	-0.147254	0.0912888	0.227455	0.381372	0.121728	0.402164	-0.0836898	0.270213
control_579	NA	GCAATGCAATCGCAGGAGCA	control	NA	NA	NA	NA	0.573533	0.605575	-0.0580659	0.336286	0.319244	0.491841	0.690597	0.492128	-0.155393
control_58	NA	ACAGCCCTCACGAGCCCGAA	control	NA	NA	NA	NA	0.688042	0.372212	0.357497	0.429212	0.484921	0.570542	0.721581	0.44509	0.0133491
control_580	NA	GCACAAAACCAGCAATGGTC	control	NA	NA	NA	NA	0.464134	0.630163	0.152099	0.0821086	-0.110776	0.39556	0.101941	0.234573	0.753065
control_581	NA	GCACATCGTTATATACCAGA	control	NA	NA	NA	NA	-0.00392159	0.0603842	-0.0598781	0.0635647	-0.0146456	0.167735	-0.378575	-0.0655278	0.103637
control_582	NA	GCACGAGGTGAACAGCCGCT	control	NA	NA	NA	NA	0.427373	0.390015	-0.086163	0.135442	0.150304	0.239659	0.258262	0.385377	0.124148
control_583	NA	GCACGCTGTACAGACGACAA	control	NA	NA	NA	NA	0.132326	0.550501	0.210405	0.140807	0.236059	-0.00285944	0.353	0.200568	-0.0494874
control_584	NA	GCACTTTGTTTGGCCTACTG	control	NA	NA	NA	NA	-0.0642504	0.0306929	0.45596	0.069443	-0.0537714	-0.127328	-0.105782	-0.024307	0.109322
control_585	NA	GCAGCGAGATAACTTGACTC	control	NA	NA	NA	NA	0.01094	0.189692	0.199398	0.355529	0.287119	0.111848	0.209301	0.350047	0.323924
control_586	NA	GCAGTACTACTGAGTTTTTC	control	NA	NA	NA	NA	-0.120737	0.0704792	0.135133	0.0481469	-0.0773527	-0.00713238	-0.191333	-0.174423	0.275944
control_587	NA	GCCAACAAGAATCGGATCCC	control	NA	NA	NA	NA	0.244725	0.0326415	0.0950845	0.100429	0.20474	0.441563	0.385006	0.39514	0.143437
control_588	NA	GCCAGGGTATGGGCATCTCG	control	NA	NA	NA	NA	0.372244	0.630295	0.328811	0.0331346	0.321817	0.0271443	0.105907	0.310751	0.0227187
control_589	NA	GCCAGGGTTCTTGGTCCCGA	control	NA	NA	NA	NA	0.291785	0.539135	-0.0728963	0.0948528	0.311242	0.353628	0.393282	0.441907	0.43611
control_59	NA	ACAGCGCTCTCGTGTACTAT	control	NA	NA	NA	NA	0.515279	0.306511	-0.20583	0.0928809	0.169209	0.135797	-0.243155	-0.110657	0.188285
control_590	NA	GCCATTCTAGTCCCGGCATA	control	NA	NA	NA	NA	0.0400715	-0.0699415	0.252817	0.000409828	0.0761422	-0.0581075	-0.0799024	-0.0452396	0.292415
control_591	NA	GCCCCAAGCTAGAACTCAGC	control	NA	NA	NA	NA	0.42047	0.680032	0.256936	0.25745	0.442122	0.339054	0.235224	0.279026	0.30696
control_592	NA	GCCCCGCCGCCCTCCCCTCC	control	NA	NA	NA	NA	0.114801	0.0157138	-0.148741	-0.143491	0.188477	0.135888	0.304988	-0.0856949	-0.404447
control_593	NA	GCCCCGTAAATCTCATTACA	control	NA	NA	NA	NA	0.266658	-0.0179889	-0.0942237	-0.0051391	0.203885	0.554394	-0.00147039	0.241332	0.184301
control_594	NA	GCCCCTTATGATTGTTATAG	control	NA	NA	NA	NA	-0.144433	-0.142924	0.14155	0.047547	-0.0264704	-0.036095	-0.613553	0.00117673	0.372067
control_595	NA	GCCCTTCAATGCGTTCCGTA	control	NA	NA	NA	NA	0.386184	0.257846	0.301006	0.410012	0.429128	0.423679	0.390097	0.31985	0.137186
control_596	NA	GCCGCCGATTTCATAAGTAA	control	NA	NA	NA	NA	0.148564	0.187336	0.157599	0.301677	0.180425	0.311191	-0.191497	0.135287	0.35173
control_597	NA	GCCGTGGTATCAAGTCGGTA	control	NA	NA	NA	NA	0.22209	0.137127	0.184845	0.273918	0.390397	0.242904	0.188914	0.262844	0.195507
control_598	NA	GCCGTGTTGCTGGATACGCC	control	NA	NA	NA	NA	0.365044	0.465622	-0.143285	-0.418475	0.369515	-0.0190264	0.195861	0.0181814	0.0533418
control_599	NA	GCCTAGTCTCGGTAAGAGTG	control	NA	NA	NA	NA	0.311012	-0.0314873	0.278677	0.536456	0.4898	0.360744	0.455081	0.333337	0.260367
control_6	NA	AAACCCTATGCCCAAATGAG	control	NA	NA	NA	NA	0.366807	0.324469	-0.101274	0.0838008	0.133571	-0.105532	0.413215	0.463223	0.246175
control_60	NA	ACAGGTTCTTATTCATTGAC	control	NA	NA	NA	NA	-0.578918	-0.726896	-0.555549	-0.40406	-0.441737	-0.71544	-0.626134	-0.560869	-0.470435
control_600	NA	GCCTATCGGCATTCCCACTG	control	NA	NA	NA	NA	-0.0120668	-0.128952	0.139865	-0.395587	-0.0438468	0.155881	-0.243501	-0.202988	0.0841896
control_601	NA	GCCTGCCCTAAACCCCGGAA	control	NA	NA	NA	NA	0.531909	0.892802	0.506379	0.35329	0.221419	0.928776	0.127212	0.112512	0.43917
control_602	NA	GCCTGGGTTTTGGTGCATAC	control	NA	NA	NA	NA	0.169033	0.278791	0.282002	0.15802	0.267956	0.148169	0.132865	0.255497	0.152351
control_603	NA	GCGAACCCCGTAGCCAGGCT	control	NA	NA	NA	NA	0.340126	0.469038	0.477933	0.323061	0.422383	0.490245	0.531776	0.73285	0.186411
control_604	NA	GCGAATGCCTGAAAGTATAA	control	NA	NA	NA	NA	-0.390082	-0.196165	-0.698471	-0.0666514	-0.390201	-0.651962	-0.794167	-0.271398	-0.812428
control_605	NA	GCGATCGGAGTGCCACGATA	control	NA	NA	NA	NA	-0.0502165	-0.0418391	0.319141	0.0653185	0.00894635	0.217415	0.349085	-0.114376	0.0583273
control_606	NA	GCGGCGTCATCCACGCGTGC	control	NA	NA	NA	NA	0.178841	-0.0138512	0.0997734	-0.165615	0.162383	-0.142173	0.481185	-0.0807969	-0.123085
control_607	NA	GCGGCGTCTGGGAATCGTTC	control	NA	NA	NA	NA	0.267321	0.448272	0.294133	0.348223	0.430401	0.397005	0.428946	0.370247	0.14309
control_608	NA	GCGGGCAGAACGACCCTGAC	control	NA	NA	NA	NA	0.36649	0.387077	-0.206874	0.548324	-0.236063	-0.0134801	0.166751	-0.390631	0.0849692
control_609	NA	GCGGGGCGGTGACTTTCAAG	control	NA	NA	NA	NA	-0.933255	-0.8718	-1.14411	-0.997869	-0.872931	-0.889672	-0.854819	-1.01681	-0.922196
control_61	NA	ACATACCCCCCTGGTTCAGA	control	NA	NA	NA	NA	0.114411	-0.220984	-0.209734	0.0340614	0.212441	0.171065	-0.308014	0.09155	0.478091
control_610	NA	GCGGTTCCGGGAGCACATTT	control	NA	NA	NA	NA	0.0438791	0.0585371	-0.0406287	-0.412309	0.0221283	-0.0619137	-0.455456	-0.279161	0.0708612
control_611	NA	GCGTGCGTCCCGGGTTACCC	control	NA	NA	NA	NA	-0.218957	-0.380143	-0.0171506	-0.522453	-0.231383	0.0366238	-0.207164	-0.0608836	-0.263661
control_612	NA	GCGTTCCCCCACTGACGGGG	control	NA	NA	NA	NA	0.0593966	-0.202696	0.00621762	-0.146345	-0.0362328	-0.122766	0.027237	-0.0874435	-0.0308414
control_613	NA	GCTAAGGTCATGTTTGCAAT	control	NA	NA	NA	NA	0.15936	0.361253	0.262681	0.252933	-0.0459112	0.218717	-0.243093	0.164449	-0.00207306
control_614	NA	GCTAGTGTCGTGGGGGATGA	control	NA	NA	NA	NA	0.0206078	-0.238693	0.10855	-0.0245478	-0.136688	-0.0181965	0.0116717	0.117337	-0.243624
control_615	NA	GCTAGTTTCTGTTAGCTCCT	control	NA	NA	NA	NA	-0.207086	-0.785906	-0.762125	-0.314366	-0.195934	-0.230054	-0.277973	-0.068685	-0.0748931
control_616	NA	GCTCCCATCCATAGTAAAAA	control	NA	NA	NA	NA	-0.08268	0.0659059	0.141752	-0.0907669	-0.221973	-0.165711	-0.651162	-0.126611	0.525442
control_617	NA	GCTCGCAAGTATTTAAGGAC	control	NA	NA	NA	NA	-0.125401	-0.137051	-0.0763222	-0.000453015	-0.00128534	-0.208036	-0.400738	-0.538904	0.0462753
control_618	NA	GCTGAACGCCGACAGGACGG	control	NA	NA	NA	NA	-0.910244	-0.946329	-0.954226	-0.777961	-0.958622	-0.764303	-0.830668	-1.02274	-0.892499
control_619	NA	GCTGATATATACGACAAGCC	control	NA	NA	NA	NA	0.0788775	-0.659685	0.00606353	-0.283747	-0.172546	-0.177915	-0.488974	-0.0244608	0.0832739
control_62	NA	ACATAGTCGACGGCTCGATT	control	NA	NA	NA	NA	-0.215163	-0.0253786	-0.24211	-0.393197	-0.35444	-0.295142	-0.175315	-0.258509	-0.525129
control_620	NA	GCTGCGGCGAGATCACATAA	control	NA	NA	NA	NA	0.00711855	0.177456	0.0853923	0.142751	0.0897551	0.215893	0.146858	0.090222	0.245601
control_621	NA	GCTGGAGAGACAATTCTACT	control	NA	NA	NA	NA	0.0518792	0.268618	-0.0748084	0.288407	0.222013	0.122829	-0.0790692	0.0989663	0.363764
control_622	NA	GCTGTTCCGAAGTTGAGAAT	control	NA	NA	NA	NA	0.0194589	-0.160123	-0.555582	-0.382727	-0.116096	-0.0209673	-0.487661	0.0136294	-0.404589
control_623	NA	GCTGTTGTAACGGTAGATAT	control	NA	NA	NA	NA	-0.13592	-0.133265	-0.129219	-0.144774	-0.316682	-0.262182	-0.12913	-0.225753	0.162463
control_624	NA	GCTTAACCTATCCGCCAGTA	control	NA	NA	NA	NA	-0.0430193	0.0307624	0.39085	-0.281272	-0.129502	0.106481	-0.0270954	-0.256334	-0.342649
control_625	NA	GCTTAAGTCACGGCTTTCCA	control	NA	NA	NA	NA	0.0149647	0.155101	0.198585	0.126695	-0.0394014	0.117884	-0.133068	0.107308	0.145957
control_626	NA	GCTTCGCTGGCAGGACCTCA	control	NA	NA	NA	NA	-0.238042	-0.391622	0.147738	-0.177786	-0.207341	-0.359683	0.00478754	-0.203977	-0.530379
control_627	NA	GCTTGCATAATTCTGGCCAG	control	NA	NA	NA	NA	-0.287182	-0.311732	0.0192582	-0.273455	-0.256813	-0.152987	-0.538665	-0.172822	-0.0657052
control_628	NA	GCTTGCTATATGGGTGCGAG	control	NA	NA	NA	NA	-0.262705	-0.143048	0.2075	-0.411442	0.0355251	0.146454	-0.296924	0.147702	0.351932
control_629	NA	GCTTTCAATTGCAAAAATAC	control	NA	NA	NA	NA	-0.597938	-0.488514	-0.454749	-0.145987	-0.214239	-0.4518	-0.677763	-0.108099	-0.134871
control_63	NA	ACCACTAATGAGATTCTTGT	control	NA	NA	NA	NA	-0.0998372	-0.197383	-0.200375	-0.121131	-0.129753	-0.0770245	-0.0655335	0.00829052	-0.0370507
control_630	NA	GCTTTTTCCAGCGAGAGCAA	control	NA	NA	NA	NA	-0.0851461	0.44861	0.203634	0.0142742	-0.0088175	-0.0640045	-0.552574	0.248444	0.127388
control_631	NA	GGAAACTGGGTTTCATCGTC	control	NA	NA	NA	NA	-0.148666	-0.68914	-0.432752	-0.310298	-0.301997	-0.342864	-0.353926	-0.252382	-0.272108
control_632	NA	GGAACCCTCCCTGCGATAGA	control	NA	NA	NA	NA	0.0308793	0.128305	-0.081342	-0.131629	0.208041	0.0706078	0.0666384	-0.0293383	0.193638
control_633	NA	GGAACGAGGCAGTGACAGGG	control	NA	NA	NA	NA	0.198004	0.101605	0.168494	-0.0553714	-0.0419782	0.127245	0.557468	-0.0863655	-0.0523689
control_634	NA	GGAATCCGGAGCTCATGAGG	control	NA	NA	NA	NA	-0.0456908	0.0242024	-0.275353	0.0253534	-0.00361371	-0.177863	-0.181652	-0.305872	0.212412
control_635	NA	GGAATGTCCTAGGTTACTGA	control	NA	NA	NA	NA	-0.0494084	0.0576196	-0.0820064	0.0530546	-0.0514503	0.0296287	-0.227774	-0.0307807	-0.0774127
control_636	NA	GGAATTACGACTAACCGATT	control	NA	NA	NA	NA	-0.41722	-0.0272263	-0.476452	-0.402805	-0.320321	-0.403786	-0.0609893	-0.040951	-0.357058
control_637	NA	GGACCAACTCCCCTGCCCAC	control	NA	NA	NA	NA	0.171311	0.491731	0.30097	-0.151677	0.409843	-0.133364	0.347584	-0.0931894	-0.168035
control_638	NA	GGACGCACCATTCCGGGTGA	control	NA	NA	NA	NA	0.525129	0.440698	0.284292	0.335054	0.709315	0.283014	0.561243	0.403835	0.462931
control_639	NA	GGACTATCCACCGTTTACTC	control	NA	NA	NA	NA	0.0754627	-0.0883484	-0.396909	-0.0912982	-0.197509	-0.0283493	-0.230672	0.210367	0.153454
control_64	NA	ACCCAATGTGGCGGAGCCGA	control	NA	NA	NA	NA	0.234486	-0.173418	-0.0473585	0.294009	-0.216823	0.415115	0.0173447	0.157833	-0.653719
control_640	NA	GGACTTTAGTTCCAGTGGTT	control	NA	NA	NA	NA	-0.56336	-0.328444	0.00744155	-0.653787	-0.365611	-0.279139	-0.615004	-0.430409	-0.0409787
control_641	NA	GGAGAGGAAAATCGGCACAG	control	NA	NA	NA	NA	0.0884013	-0.0216115	0.208207	-0.0307134	0.020791	0.0373937	-0.154541	0.300665	0.342395
control_642	NA	GGAGAGGGCCCGCGAACTCA	control	NA	NA	NA	NA	-0.0467848	0.0357859	0.294491	0.325127	0.0589674	-0.123062	0.009206	-0.143096	0.10241
control_643	NA	GGAGATGCGGCCTTCTCAAA	control	NA	NA	NA	NA	0.00134588	-0.102528	-0.197304	0.111354	0.151362	0.126865	-0.187613	0.222185	0.336812
control_644	NA	GGAGTGGTCCCGTACGCAAC	control	NA	NA	NA	NA	-0.716319	0.0677098	-0.470652	-0.190009	-0.123842	-0.201846	0.10045	-0.364383	-0.826917
control_645	NA	GGATACCTGGGCCGACTTTC	control	NA	NA	NA	NA	-0.0361679	0.14384	0.272183	-0.237055	0.139881	0.0333521	-0.106225	-0.262759	0.357941
control_646	NA	GGATATTGAGTAAACCCGAT	control	NA	NA	NA	NA	-0.490864	0.00528871	-0.789228	-0.533568	-0.53711	-0.30689	-0.466314	-0.358209	-0.357003
control_647	NA	GGATCTAGCTACCTCAAAAG	control	NA	NA	NA	NA	0.0620115	0.0435839	-0.539902	-0.447378	-0.0999706	0.223757	-0.464264	0.313768	0.0489849
control_648	NA	GGATGTTTCTGTGCGCACAT	control	NA	NA	NA	NA	-0.628892	-0.561029	-0.330315	-0.324761	-0.33015	-0.603495	-0.327529	-0.136225	-0.363642
control_649	NA	GGATTAATTCGCTAAATGAT	control	NA	NA	NA	NA	-0.418719	-0.657709	-0.265937	-0.439716	-0.645848	-0.32151	-0.789331	-0.549571	-0.00611698
control_65	NA	ACCCATATATGCTGCCGCAC	control	NA	NA	NA	NA	0.357769	0.48159	0.141018	0.496082	0.36021	0.396793	0.47601	0.363187	0.466135
control_650	NA	GGATTGAATGGCTAACGCGG	control	NA	NA	NA	NA	-0.0805194	-0.0552837	-0.211041	0.261819	0.0744224	-0.103894	-0.0701658	0.302182	0.0509179
control_651	NA	GGATTTGTCGCTTGCCACAC	control	NA	NA	NA	NA	-0.0223955	-0.0331121	0.00330187	-0.0517052	0.0643202	-0.065059	0.0232033	0.0221658	-0.121821
control_652	NA	GGCACTCCGAAAGACCTTAT	control	NA	NA	NA	NA	-0.0560803	-0.0617355	-0.701577	0.103373	-0.271931	-0.102599	-0.575035	0.0161259	0.11285
control_653	NA	GGCCACAAAAACTCGCTAAG	control	NA	NA	NA	NA	0.0187817	0.303081	0.157891	0.198541	0.0156311	-0.278477	-0.300531	0.104418	0.296746
control_654	NA	GGCCACGAAGGGCGAAAAGG	control	NA	NA	NA	NA	-0.0326314	-1.20632	-0.347491	0.285443	-0.68238	-0.680383	-0.904772	0.170856	0.207016
control_655	NA	GGCCCTCTAGAAAAGTCTCG	control	NA	NA	NA	NA	0.271534	-0.215686	-0.305717	-0.0688514	0.0496342	0.095796	-0.0821219	1.08314	0.393821
control_656	NA	GGCCGTCGTATTCCCCCAAG	control	NA	NA	NA	NA	0.197859	0.26188	-0.0854497	0.00837564	0.162706	0.160535	-0.00105519	0.0557034	0.370331
control_657	NA	GGCGATTCGGGTGGAGGTCG	control	NA	NA	NA	NA	0.270637	0.565986	0.0785575	0.0382521	0.208641	0.0693702	0.101435	0.0145478	0.209759
control_658	NA	GGCGCATTAAAGTCGAGAGC	control	NA	NA	NA	NA	-0.174563	-0.0917419	-0.379355	0.0266017	-0.404476	0.178008	-0.172902	-0.181337	0.0337217
control_659	NA	GGCGTCAAAATTAGAAGCCG	control	NA	NA	NA	NA	-0.116521	-0.609336	-0.219302	-0.123396	-0.828411	-0.354037	-0.279906	0.294909	0.218657
control_66	NA	ACCCATGAGTTAAGTTTTCT	control	NA	NA	NA	NA	-0.0402836	-0.0818308	0.0845428	-0.163236	-0.36731	-0.217459	-0.337267	-0.192232	0.242567
control_660	NA	GGCGTTAATTAAACTGTTTT	control	NA	NA	NA	NA	-0.563031	-0.835645	-0.636779	-0.496114	-0.786809	-0.646511	-1.1098	-0.219072	-0.155569
control_661	NA	GGCTCTGGGGCTCACGGACG	control	NA	NA	NA	NA	0.300667	0.642871	-0.375268	0.304882	0.21229	0.0366336	0.374473	0.330324	0.300628
control_662	NA	GGCTGGTTGACCTTCCCGCT	control	NA	NA	NA	NA	0.054631	0.178907	0.0980442	-0.320801	-0.159546	-0.055167	0.0418605	0.0367871	-0.213714
control_663	NA	GGCTGGTTGACGACTCCTGA	control	NA	NA	NA	NA	0.0794135	0.452467	0.0842808	0.0658685	-0.0758437	0.0590798	-0.0751771	0.11704	-0.176945
control_664	NA	GGCTTACGTGGGGGGCAAAA	control	NA	NA	NA	NA	0.00744256	0.154946	0.123467	0.0167985	0.218359	0.0324471	0.00788584	0.0467234	0.373985
control_665	NA	GGGACATCCTTGCCGTCTCA	control	NA	NA	NA	NA	0.972367	-0.174906	0.433897	-0.187128	0.495993	0.402901	0.0587032	0.109956	-0.199491
control_666	NA	GGGACGCGAAAGAAACCAGT	control	NA	NA	NA	NA	0.192413	0.219488	0.0166157	0.238888	0.204414	0.0224218	0.018108	0.25139	0.150408
control_667	NA	GGGACTGATATATGGCGAAC	control	NA	NA	NA	NA	-0.339413	-0.482259	-0.622592	-0.227288	-0.518062	-0.326192	-0.908272	-0.347577	-0.474192
control_668	NA	GGGACTGTAGGAACATCCGC	control	NA	NA	NA	NA	-0.261987	-0.0981398	-0.347498	-0.0701005	0.0181282	-0.0162078	0.111276	-0.156494	-0.212728
control_669	NA	GGGAGTTGATTGTTTCGAGA	control	NA	NA	NA	NA	-0.401806	-0.573808	-0.222998	-0.457483	-0.201838	-0.208415	-0.796495	-0.317	-0.164894
control_67	NA	ACCCATTGAGAGTCGCCTGA	control	NA	NA	NA	NA	0.21201	0.399061	-0.0173882	0.271005	0.338207	0.306061	0.146281	0.164768	0.173507
control_670	NA	GGGATGCGTCTTGCTAAACC	control	NA	NA	NA	NA	0.120482	0.186945	-0.247019	-0.0616519	0.0278174	0.200775	-0.0456267	0.0492907	-0.137776
control_671	NA	GGGCAGAAGTTGCTGTCCTG	control	NA	NA	NA	NA	0.00927892	0.120064	0.195695	-0.0977922	0.0134237	-0.181581	-0.136958	-0.231007	0.167176
control_672	NA	GGGCCCGCATAGGATATCGC	control	NA	NA	NA	NA	-0.0148679	-0.0301407	-0.0425722	0.108566	-0.0964977	-0.0820594	-0.172628	-0.0920387	-0.312284
control_673	NA	GGGCCTACGATCAGAGGTGT	control	NA	NA	NA	NA	0.174407	0.175627	-0.15091	0.14369	0.265835	0.442474	0.117467	0.050164	-0.124761
control_674	NA	GGGCGCTAAGATATATGCCC	control	NA	NA	NA	NA	-0.488609	-0.831094	-0.662638	-0.124163	0.069189	-0.184024	-0.252282	-0.352501	0.0438614
control_675	NA	GGGCGGTCAGGTCGCTCCGA	control	NA	NA	NA	NA	-0.138789	-0.0420314	-0.242707	-0.474164	-0.258711	0.0276698	-0.0962529	0.121125	-0.147692
control_676	NA	GGGCGTGTATGTTCGTATTG	control	NA	NA	NA	NA	-0.415032	-0.249213	-0.314971	-0.343951	-0.549554	-0.317428	-0.700247	-0.456175	-0.259466
control_677	NA	GGGGAAACAAGTAGGCTTTG	control	NA	NA	NA	NA	-0.141538	-0.387115	0.169243	-0.240061	-0.226457	0.159069	-0.16192	0.142548	0.0342727
control_678	NA	GGGGCAGGGACCGAGTATCC	control	NA	NA	NA	NA	0.231176	0.407312	0.0852749	0.350957	0.0187613	0.242053	0.235377	0.230727	0.169414
control_679	NA	GGGGCTTACGTGAAGGGCGG	control	NA	NA	NA	NA	-0.0998882	-0.0893716	-0.220118	-0.206518	0.0548436	-0.0382517	0.134555	-0.23794	-0.133674
control_68	NA	ACCCGATAATAGCTACTGGT	control	NA	NA	NA	NA	-0.27632	0.0471464	0.169451	-0.266927	-0.178485	-0.0594051	-0.127374	-0.0600807	-0.284929
control_680	NA	GGGTATAGACGCGATCCTCA	control	NA	NA	NA	NA	-0.232769	-0.43528	-0.237853	-0.41335	-0.292691	-0.144427	-0.262193	-0.262351	-0.553792
control_681	NA	GGGTCGAGGACTAATAGATT	control	NA	NA	NA	NA	-0.13932	-0.126371	-0.428063	-0.259822	-0.270695	-0.189471	-0.454009	-0.13142	-0.0636451
control_682	NA	GGGTGCCCACTAATAGCCGC	control	NA	NA	NA	NA	-0.278586	0.190409	-0.274101	-0.150605	0.0624963	-0.224844	-0.258492	0.00059729	-0.309643
control_683	NA	GGGTGGTCATTCTCTACTTG	control	NA	NA	NA	NA	-0.144927	-0.60873	-0.077143	-0.130573	-0.106206	-0.290806	-0.39299	-0.0547648	-0.0361388
control_684	NA	GGTACCTGAACAACGGCACC	control	NA	NA	NA	NA	-0.152856	-0.634002	0.366699	0.0414416	0.00981359	0.0358255	0.294022	-0.173784	-0.59332
control_685	NA	GGTAGACGGGGCATCTCAGC	control	NA	NA	NA	NA	-0.125202	-0.269219	-0.049588	-0.164158	0.131865	-0.00034348	0.124417	-0.184447	-0.147362
control_686	NA	GGTATTCCGAAGTCCTCCGC	control	NA	NA	NA	NA	-0.0907972	-0.284562	-0.38857	-0.175763	-0.231513	-0.0581639	-0.264094	-0.240838	-0.396425
control_687	NA	GGTCACCGATCGAGAGCTAG	control	NA	NA	NA	NA	-0.1895	0.09229	-0.144237	-0.219882	-0.203655	0.0856541	-0.0958313	0.0290151	0.0388021
control_688	NA	GGTCCCTCAGGGTGCAACTT	control	NA	NA	NA	NA	0.30765	-0.315196	-0.0705128	0.387133	0.0615776	0.27399	0.136514	0.185919	-0.0323839
control_689	NA	GGTCCCTCTGGCTGGGTTAA	control	NA	NA	NA	NA	0.07038	0.173476	0.346164	0.081785	-0.0208782	0.0580947	-0.173157	0.254944	0.41985
control_69	NA	ACCCTCCGAATCGTAACGGA	control	NA	NA	NA	NA	-0.248759	0.469462	-0.241136	0.173669	0.21742	-0.06841	0.623037	0.335805	0.314568
control_690	NA	GGTCCGCGCACAAGAGCAGG	control	NA	NA	NA	NA	0.221552	0.441117	0.00337133	0.373431	0.230775	0.733831	0.315461	0.368272	0.199633
control_691	NA	GGTCGCCTGTGCGACATGCT	control	NA	NA	NA	NA	-0.0613464	-0.282824	-0.177113	-0.170236	-0.0792456	-0.476818	-0.0446226	-0.290477	-0.29685
control_692	NA	GGTCTCACCTGCACCCCGAA	control	NA	NA	NA	NA	0.173714	0.153952	0.0263873	0.175924	0.0122112	0.282549	-0.0329807	0.289875	0.254215
control_693	NA	GGTCTCTGTACGGGCCGCCC	control	NA	NA	NA	NA	0.127447	0.156196	0.0671791	0.241208	0.0235296	0.0468293	-0.00611543	-0.0940788	-0.0374743
control_694	NA	GGTCTGCTCCAATGGGAACC	control	NA	NA	NA	NA	0.146904	0.422463	-0.0759628	0.0326896	0.053386	-0.11816	0.365519	0.178533	0.127647
control_695	NA	GGTGCGGTCTGCTTGTAGAT	control	NA	NA	NA	NA	-0.00021502	0.0287639	-0.131401	-0.0326692	-0.0242225	0.0634697	0.0038413	-0.0242128	-0.0521892
control_696	NA	GGTGCTTAGCTCTGCGCACA	control	NA	NA	NA	NA	0.0103441	0.427214	0.0292141	0.304869	-0.276976	-0.031537	0.124011	0.106806	-0.225647
control_697	NA	GGTGTCACCACCGCTTACCA	control	NA	NA	NA	NA	0.0706643	0.0750342	-0.473501	-0.0474868	-0.0443206	-0.251014	0.0534335	-0.0465356	-0.112385
control_698	NA	GGTTAACATCGCCACTCTGA	control	NA	NA	NA	NA	-0.0482079	0.0448198	0.160693	0.0362051	-0.0142461	0.0201411	-0.0385294	0.00863724	0.108746
control_699	NA	GGTTAGAGACTAGGCGCGCG	control	NA	NA	NA	NA	-0.293311	-0.632356	-0.514152	-0.206669	-0.3422	-0.147865	-0.344525	-0.0716128	-0.216504
control_7	NA	AAACCTAGCCCCAATACTTA	control	NA	NA	NA	NA	-0.188766	-0.368831	0.0281319	-0.169773	0.0814201	-0.135589	-0.385334	0.292945	-0.0380341
control_70	NA	ACCGCTCATATAGGTAAAAA	control	NA	NA	NA	NA	-0.275593	-0.537855	0.190113	-0.178303	-0.38189	-0.391184	-1.02354	-0.19665	-0.231605
control_700	NA	GGTTCGAGACCTACTTAAGT	control	NA	NA	NA	NA	-0.593975	-0.297504	-0.357203	-0.410609	-0.302807	-0.304093	-0.262852	-0.420563	-0.498819
control_701	NA	GGTTGCTGTGACGAACGGGG	control	NA	NA	NA	NA	-0.12297	-0.308028	0.378834	-0.392467	-0.0463122	0.0713062	-0.239883	-0.0168418	0.191538
control_702	NA	GGTTTCACTTCGAGACCGGC	control	NA	NA	NA	NA	-0.445736	-0.389927	-0.545242	-0.753424	-0.630027	-0.291865	-0.353135	-0.504573	-0.677574
control_703	NA	GGTTTTATAAGGGTGGGCCT	control	NA	NA	NA	NA	-0.467131	-0.641595	-0.280533	-0.552792	-0.341612	-0.393969	-0.830943	-0.313774	-0.335267
control_704	NA	GTAAACTTTGTCTGGAGTAT	control	NA	NA	NA	NA	-0.27992	-0.313058	-0.129803	-0.691791	-0.232538	-0.474517	-0.76912	-0.30466	-0.400369
control_705	NA	GTAAAGAAGCGGAAAGGTCC	control	NA	NA	NA	NA	-0.0896065	-0.545604	0.348346	-0.0168508	-0.0980697	-0.102575	0.141369	-0.0238234	-0.136641
control_706	NA	GTAAATTAATGTAACTACCG	control	NA	NA	NA	NA	-1.06498	-0.870854	-0.17923	-1.00175	-0.904364	-0.245494	-0.655277	-0.908701	-0.212916
control_707	NA	GTAAGGCCCGCGTACGAGCT	control	NA	NA	NA	NA	0.329047	-0.315016	-0.176101	0.0850527	-0.0498176	0.0832938	0.0439538	0.265651	-0.400928
control_708	NA	GTAATTTTATGAGTTAAGTG	control	NA	NA	NA	NA	-0.800448	-0.569484	-0.726738	-0.921805	-0.736665	-0.704707	-1.32929	-0.636905	-0.554571
control_709	NA	GTACACACTTATGCCATCAC	control	NA	NA	NA	NA	0.150175	0.0827125	0.0587582	0.127015	0.114502	0.0218244	0.235949	-0.044692	-0.0236499
control_71	NA	ACCTATAATCGACCACATTT	control	NA	NA	NA	NA	-0.0239063	-0.157103	-0.216885	-0.00626331	-0.293736	-0.19287	-0.489838	-0.336336	-0.0118841
control_710	NA	GTACATTCCAGTATTCACGC	control	NA	NA	NA	NA	-0.325097	-0.0979572	-0.357289	-0.231316	-0.283174	-0.182154	-0.100974	-0.271553	-0.141927
control_711	NA	GTACCATACCGCGTACCCTT	control	NA	NA	NA	NA	-0.162393	0.283254	0.0976612	-0.00219323	0.111241	-0.0737781	0.239655	0.276889	0.19174
control_712	NA	GTACCATTGCCGGCTCCCTA	control	NA	NA	NA	NA	0.0532577	0.20515	0.0826594	0.0239841	0.00802184	-0.059341	-0.0473746	-0.208092	-0.202867
control_713	NA	GTACCCCTATGGCCGTTCTA	control	NA	NA	NA	NA	-0.210111	-0.267081	-0.392147	-0.307764	-0.12776	-0.325935	-0.604529	-0.233026	-0.0232679
control_714	NA	GTACGGGGCGATCATCCACA	control	NA	NA	NA	NA	-0.129212	0.101206	-0.510674	-0.00425219	0.0207056	-0.0708854	0.136956	0.0522669	0.0953872
control_715	NA	GTAGACGTCGTGAGCTTCAC	control	NA	NA	NA	NA	0.0654927	-0.854793	0.150375	-0.0127985	0.0431077	-0.00915397	0.606238	-0.0903401	0.0120433
control_716	NA	GTAGCTGCTGTAAATCGCAT	control	NA	NA	NA	NA	0.391499	0.402373	0.26273	0.334361	0.323103	0.543339	0.545674	0.176779	0.265574
control_717	NA	GTAGGCGCGCCGCTCTCTAC	control	NA	NA	NA	NA	0.175797	-0.105061	-0.685198	-0.083342	-0.0621353	-0.00446762	0.00349824	-0.0597483	-0.14909
control_718	NA	GTAGGGTACAGCGTCAGCTT	control	NA	NA	NA	NA	-0.06675	0.105584	0.287735	0.121646	0.067991	-0.102376	0.396179	0.076392	-0.066151
control_719	NA	GTATCCCATATCGGCACAGG	control	NA	NA	NA	NA	0.0704595	-0.00265277	0.0570443	-0.148984	-0.112095	0.141152	-0.0380411	0.0391479	-0.330667
control_72	NA	ACCTATTGTCCCTTCAAGCT	control	NA	NA	NA	NA	0.0421481	-0.182453	0.0772912	0.274758	0.0123708	-0.112544	0.171969	0.0228722	0.150046
control_720	NA	GTATTAAGATGCGTCTTAGA	control	NA	NA	NA	NA	-0.94765	-0.5611	-0.404671	-0.879995	-1.01721	-0.841529	-0.825007	-0.955503	-0.446759
control_721	NA	GTATTACTGATATTGGTGGG	control	NA	NA	NA	NA	-0.538658	-0.301225	-0.201281	-0.276339	-0.393674	-0.233257	-0.379785	-0.490937	-0.0505264
control_722	NA	GTCAAGAGATTATGAGATTC	control	NA	NA	NA	NA	-0.291422	-0.190763	-0.415655	-0.159746	-0.424062	-0.3072	-0.618705	-0.450522	-0.121675
control_723	NA	GTCAGGTAATAGTCGGACTC	control	NA	NA	NA	NA	-0.11682	0.260467	0.0455298	-0.0287985	0.0023044	-0.177837	0.0365643	0.021962	-0.0345993
control_724	NA	GTCATCAGCGATTTGACGAG	control	NA	NA	NA	NA	0.00526044	-0.0806431	-0.0813711	0.135574	0.168292	0.310123	0.221323	-0.159062	0.135162
control_725	NA	GTCCAATAAAAAGTGCCACT	control	NA	NA	NA	NA	0.0953419	-0.31859	0.140046	0.187917	-0.0514249	-0.00834894	-0.0952243	0.0843979	0.0507734
control_726	NA	GTCCCGTGATTTTAGCCAGG	control	NA	NA	NA	NA	0.267576	0.0370289	0.303064	0.0475795	0.204238	0.493509	0.181814	0.477879	0.294545
control_727	NA	GTCCTCATCCGGTCAGGCTG	control	NA	NA	NA	NA	0.0631243	0.261459	0.473726	0.110412	0.115839	0.314287	0.406721	0.147918	0.0371517
control_728	NA	GTCGCTGCGCCAGTGAGAAC	control	NA	NA	NA	NA	0.110576	0.361683	0.247278	0.0575313	0.0707464	-0.106383	0.199039	-0.0372874	0.0860739
control_729	NA	GTCGTCCGGGATTACAAAAT	control	NA	NA	NA	NA	-0.245482	-0.272598	-0.370823	-0.372674	-0.0797567	0.0993243	-0.330184	0.0322942	0.269126
control_73	NA	ACCTTACAATAAGTTATATT	control	NA	NA	NA	NA	-0.378522	-0.507159	-0.0876388	-0.555605	-0.661517	-0.633576	-0.977137	-0.823061	-0.706809
control_730	NA	GTCTTCACAGGGTGCAACGA	control	NA	NA	NA	NA	0.0339845	0.0331444	0.209797	0.15279	-0.00824375	0.176538	-0.124966	-0.0978114	-0.0280428
control_731	NA	GTGAAACAGAGGGTCCATCA	control	NA	NA	NA	NA	-0.0347335	0.147107	0.239055	0.343713	0.373553	0.41675	0.243664	0.103721	0.0216696
control_732	NA	GTGAACTGCAATCTTATTAT	control	NA	NA	NA	NA	-0.0372039	-0.198066	-0.254566	-0.120431	-0.311318	-0.107981	-0.468317	-0.183376	0.122523
control_733	NA	GTGAGATGCACCTTTTGGCC	control	NA	NA	NA	NA	0.110989	0.339188	0.0236588	0.0398472	0.26802	0.0876355	0.247816	0.17938	0.134711
control_734	NA	GTGATAATGATGTATTCTCG	control	NA	NA	NA	NA	-0.618313	-0.348083	-0.84799	-0.731693	-0.34327	-0.594227	-0.470292	-0.675647	-0.552262
control_735	NA	GTGCGACGAATTGTCCTGAG	control	NA	NA	NA	NA	-0.0337064	-0.286202	-0.49106	-0.115299	-0.0114774	0.040136	0.252485	0.095986	-0.59378
control_736	NA	GTGCGATGTCGCTTCAACGT	control	NA	NA	NA	NA	0.0533984	0.418196	-0.224951	-0.269149	0.0480357	-0.216442	0.330383	-0.141368	-0.341643
control_737	NA	GTGCGCATGGGCTGATGTTA	control	NA	NA	NA	NA	0.404571	-0.0489879	-0.0732635	0.0260624	0.159886	0.0878474	0.265629	0.108171	0.220489
control_738	NA	GTGCGTGAGTATTAACGCTC	control	NA	NA	NA	NA	-0.158279	-0.00711542	-0.0753588	0.283394	0.0237242	0.404598	0.219788	-0.123167	-0.168701
control_739	NA	GTGGGGTAGTCTGTTGCTCG	control	NA	NA	NA	NA	-0.206697	-0.0912988	-0.149393	-0.370464	-0.140898	-0.27912	-0.280191	-0.0912629	-0.173859
control_74	NA	ACGATCGGTAATGGTCTGTT	control	NA	NA	NA	NA	0.0611298	-0.175189	0.0282767	0.0154248	0.0685718	-0.193242	-0.144878	0.0415407	0.0500952
control_740	NA	GTGTAAATCTGTCCAAGTAG	control	NA	NA	NA	NA	-0.1407	-0.0712395	-0.48158	0.356723	-0.0225894	-0.224328	-0.50876	-0.084427	0.0921781
control_741	NA	GTGTAGTCCTAGCCATGGGG	control	NA	NA	NA	NA	-0.0483975	0.0984047	0.0436365	-0.207425	0.224963	-0.0536822	-0.290093	-0.0805658	0.368512
control_742	NA	GTGTATGAATGTTAATTCCG	control	NA	NA	NA	NA	-0.153898	-0.36633	-0.421922	-0.559526	-0.510611	-0.471639	-0.650258	-0.554278	-0.136666
control_743	NA	GTGTATGATGCTTCGACTTA	control	NA	NA	NA	NA	-0.486508	-0.390211	-0.280053	-0.506933	-0.473748	-0.415464	-0.562257	-0.515213	-0.186513
control_744	NA	GTGTCGGATTCCGCCGCTTA	control	NA	NA	NA	NA	0.104474	0.180456	-0.430254	-0.60967	0.215371	0.008435	0.00214713	0.115602	-0.0900933
control_745	NA	GTTACCTGCTACGAAAACGA	control	NA	NA	NA	NA	-0.188315	0.136383	-0.396823	0.0508232	-0.537864	-0.518976	-0.232169	-0.180999	-0.40579
control_746	NA	GTTACGTACCCTCCAACTTC	control	NA	NA	NA	NA	0.0220036	-0.625049	-0.215617	0.575803	0.222888	0.117176	0.108536	0.0309993	-0.140342
control_747	NA	GTTAGGAATAAAAGCTTTGA	control	NA	NA	NA	NA	-0.353688	-0.228968	-0.496209	-0.329082	-0.5619	-0.222649	-0.853748	-0.62648	-0.487799
control_748	NA	GTTATCCTGTCGAAGTAAAG	control	NA	NA	NA	NA	-0.464716	-0.681199	-0.582059	-0.312567	-0.795032	-0.38868	-0.891831	-0.235981	-0.271447
control_749	NA	GTTATTGACCCGTCGGGAGT	control	NA	NA	NA	NA	-0.0708137	-0.40197	-0.137721	-0.00874534	-0.197089	-0.207077	-0.596096	-0.25455	-0.259898
control_75	NA	ACGCATGCTTCCCAAAGCGT	control	NA	NA	NA	NA	-0.0372016	0.111888	-0.390665	0.118422	-0.0508298	0.313261	-0.113607	0.339191	0.0519339
control_750	NA	GTTCATTTCCAAGTCCGCTG	control	NA	NA	NA	NA	-0.0818518	0.350316	-0.148766	0.010419	-0.0586049	-0.161589	-0.109236	0.0251235	-0.145371
control_751	NA	GTTCCCCGGGAAGTCTATGC	control	NA	NA	NA	NA	-0.174252	-0.601241	-0.743312	-0.642064	-0.790736	-0.337875	-0.667198	-0.279305	-0.686313
control_752	NA	GTTCCGTGAGGGTTACTTCA	control	NA	NA	NA	NA	-0.00720849	-0.3089	0.108713	0.113711	0.0949327	-0.159354	-0.25323	0.0109318	0.0750266
control_753	NA	GTTCGCTTCGTAACGAGGAA	control	NA	NA	NA	NA	-0.291274	0.057097	0.0661303	0.46657	0.0508767	-0.113837	0.0130467	0.0666593	0.174707
control_754	NA	GTTCTGCCACCGACTTGGCC	control	NA	NA	NA	NA	0.16057	0.0783047	0.129062	0.377863	0.332384	0.388629	0.504881	0.265589	0.218745
control_755	NA	GTTGATCGAAAATGGGAGAA	control	NA	NA	NA	NA	-0.220903	-0.633172	-0.170344	-0.00695789	-0.0761513	-0.13826	-0.247257	-0.19287	-0.234888
control_756	NA	GTTGCGAGTTACTATTGGTT	control	NA	NA	NA	NA	-0.250185	-0.0945961	-0.11128	-0.258575	-0.293848	-0.31039	-0.378826	-0.115789	-0.216241
control_757	NA	GTTGGCATATTGGCCCAGAC	control	NA	NA	NA	NA	-0.402254	-0.444102	0.0282755	-0.421066	-0.203492	-0.630304	-0.067696	-0.0728926	-0.479328
control_758	NA	GTTTAAAGAAAGGGGCTAAG	control	NA	NA	NA	NA	-0.152674	0.0872541	-0.0196089	-0.33267	-0.202676	-0.627047	-0.503339	-0.0354781	-0.0406964
control_759	NA	GTTTACTCATATCCAGTCAC	control	NA	NA	NA	NA	-0.535228	-0.149145	-0.105663	-0.279582	-0.44325	-0.417496	-0.0885598	-0.256504	-0.39472
control_76	NA	ACGCCATATTTCTGGCTCTA	control	NA	NA	NA	NA	0.0031802	-0.0988848	0.121776	0.208756	-0.356584	-0.0573084	-0.329393	0.139098	0.282302
control_760	NA	GTTTCGAAACTTGAAGTAAG	control	NA	NA	NA	NA	-0.574079	-0.298105	-0.413775	-0.506788	-0.520629	-0.383845	-0.621417	-0.48376	-0.183093
control_761	NA	GTTTCTCTTGAACCCCGCGA	control	NA	NA	NA	NA	-0.221238	-0.387565	-0.634722	-0.5583	-0.186744	-0.274097	-0.615483	-0.228919	-0.110085
control_762	NA	GTTTTCAGTTGCCCAACAGC	control	NA	NA	NA	NA	-0.154555	-0.24528	-0.0163796	-0.212072	-0.163013	-0.270235	-0.0267893	-0.132311	-0.136024
control_763	NA	GTTTTTGGTTAATTGCCTAC	control	NA	NA	NA	NA	-0.629456	-0.404678	-0.476414	-0.575935	-0.536047	-0.833146	-0.917535	-0.57718	-0.557767
control_764	NA	TAAACAAAAAGGAAATAGTT	control	NA	NA	NA	NA	-0.232467	-0.613563	-0.205268	0.115899	-0.61596	0.164615	-0.472086	-0.441018	-0.037277
control_765	NA	TAAACCCTTGGCGCCCTCAC	control	NA	NA	NA	NA	0.218167	0.118394	0.23462	-0.0571673	0.013366	0.0633989	0.124889	-0.0383311	-0.0787195
control_766	NA	TAAAGCAGAAGAATATACAG	control	NA	NA	NA	NA	-0.228006	0.225761	-0.291221	0.1053	-0.166207	-0.10194	-0.531649	-0.2208	-0.0881233
control_767	NA	TAAATTCAGACCACAGCTAA	control	NA	NA	NA	NA	0.160387	-0.0711786	-0.483911	-0.41551	-0.232552	-0.273767	-0.476382	-0.232827	0.247973
control_768	NA	TAACCCAGAAGCCCATTCAG	control	NA	NA	NA	NA	0.209464	0.40884	-0.400813	0.452886	0.454752	0.421802	0.0200262	0.0151963	0.616044
control_769	NA	TAACCGATACTCCCCACATT	control	NA	NA	NA	NA	0.0368517	0.044172	0.159372	0.0148011	0.0579544	0.0289781	0.14127	0.0489484	0.0319843
control_77	NA	ACGCCTCCTCAAATTAGCTC	control	NA	NA	NA	NA	0.20204	0.188726	0.0352627	0.254184	0.181689	0.215793	0.147637	0.131025	0.080204
control_770	NA	TAACGCGCATATCTGAACAC	control	NA	NA	NA	NA	-0.00166748	-0.193947	0.126117	-0.812553	-0.344655	0.072669	0.0253209	-0.33598	-0.345236
control_771	NA	TAAGATCCGCGGGTGGCAAC	control	NA	NA	NA	NA	0.353627	-0.232911	0.0746018	-0.226768	0.215308	0.353008	0.282572	-0.0578412	0.229044
control_772	NA	TAAGCCTCATGAAGGAGGGG	control	NA	NA	NA	NA	-0.00458425	-0.420804	0.570222	0.0775779	-0.141562	0.560514	0.0741109	-0.107938	-0.373349
control_773	NA	TAAGGCGACCTGCGCTTGTG	control	NA	NA	NA	NA	-0.0986245	0.121129	-0.243971	0.112393	0.0347484	0.246361	0.182278	0.183784	-0.153637
control_774	NA	TAATCACATTGCTTAACCGG	control	NA	NA	NA	NA	-0.196383	-0.378979	0.175637	-0.146986	-0.0288222	0.05436	-0.218173	-0.074672	-0.0599559
control_775	NA	TAATCATGCACATTCGGGAC	control	NA	NA	NA	NA	-0.124197	-0.50209	-0.0648907	0.185385	-0.165606	0.0306851	0.051386	0.00410464	-0.0986806
control_776	NA	TAATGCTGCACACGCCGAAT	control	NA	NA	NA	NA	0.552934	0.343036	0.711894	0.405666	0.357379	0.273217	0.57631	0.411592	0.283024
control_777	NA	TACATGGTATAGTGTTTATT	control	NA	NA	NA	NA	-0.454287	-0.495824	-0.23665	-0.496773	-0.594752	-0.485173	-0.830178	-0.408937	-0.304509
control_778	NA	TACCCACGCGTATTCCATCT	control	NA	NA	NA	NA	0.163019	0.164291	0.360551	0.258009	0.331557	0.130395	0.160354	0.190288	0.0388929
control_779	NA	TACCCTCCGGATACGGACTG	control	NA	NA	NA	NA	-0.513214	-0.486432	-0.560994	-0.677651	-0.708848	-0.723951	-0.722082	-0.623159	-0.662146
control_78	NA	ACGCTCAGCACCCGCTATGC	control	NA	NA	NA	NA	0.164253	-0.334921	0.167608	0.150932	0.260324	0.102826	0.458038	0.0636642	0.00302017
control_780	NA	TACCCTGGATTGTCCTTGCG	control	NA	NA	NA	NA	-0.0804236	-0.050372	-0.133716	0.134362	0.118828	-0.0369717	0.132725	-0.00533558	-0.0669322
control_781	NA	TACGAAACATCATGGGTTCC	control	NA	NA	NA	NA	0.227945	0.304691	0.524643	0.237332	0.356739	0.168971	0.58655	0.384519	0.322972
control_782	NA	TACGCTTGCGTTTAGCGTCC	control	NA	NA	NA	NA	-0.682035	-0.122295	-0.321655	-0.332623	-0.504905	-0.623356	0.0418814	0.138867	-1.01014
control_783	NA	TACGGATCACCAAATCTTAG	control	NA	NA	NA	NA	-0.155696	0.494276	-0.0332153	0.291393	-0.0476296	0.156667	0.0952277	0.384981	-0.0589187
control_784	NA	TACGGGTGTCTCCATCTTGC	control	NA	NA	NA	NA	-0.300173	-0.502626	-0.215963	-0.309744	-0.16994	-0.244502	-0.177146	-0.168109	-0.229994
control_785	NA	TACGTAAGTGACGACAGGAA	control	NA	NA	NA	NA	-0.280856	-0.869522	0.307292	-0.206622	-0.163176	-0.577242	0.00594251	-0.10943	-0.235841
control_786	NA	TACGTCATTAAGAGTTCAAC	control	NA	NA	NA	NA	-0.224645	-0.0544042	-0.331224	-0.434592	-0.166368	-0.0949023	-0.24194	-0.234398	-0.242098
control_787	NA	TACTAACGCCGCTCCTACAG	control	NA	NA	NA	NA	0.126141	-0.0973238	-0.060312	0.429473	0.179408	0.0981366	0.120898	-0.134686	0.0708625
control_788	NA	TACTGGAGTTTGCGACTCGG	control	NA	NA	NA	NA	-0.0606201	-0.552258	0.0974148	-0.0255472	-0.0380118	0.205943	-0.293972	-0.0504724	-0.184795
control_789	NA	TACTTTTTGGAATCCGTCTA	control	NA	NA	NA	NA	-0.512541	-0.604288	-1.25761	-0.784557	-0.552143	-0.41962	-1.12909	-0.402745	-0.56212
control_79	NA	ACGCTCTCCTGGCAACAAGT	control	NA	NA	NA	NA	0.48261	0.401253	0.13309	0.457081	0.423651	0.383619	0.599084	0.479711	0.407192
control_790	NA	TAGAATTTGACCAAAGGCAC	control	NA	NA	NA	NA	0.21776	-0.472577	0.00304953	-0.170534	-0.0209591	0.0327595	-0.183383	0.36126	0.265361
control_791	NA	TAGACAACCGCGGAGAATGC	control	NA	NA	NA	NA	-0.129798	0.448243	0.543859	0.593114	0.411661	0.231264	0.203844	-0.318246	-0.274795
control_792	NA	TAGAGATATCCGATCGTGGT	control	NA	NA	NA	NA	-0.422867	0.0408487	0.0777219	0.21992	-0.244125	-0.397966	-0.513985	-0.0396172	-0.195582
control_793	NA	TAGAGTGCATAAGAGAACCA	control	NA	NA	NA	NA	-0.460372	-0.207625	0.599797	-0.341466	-0.17949	0.0464217	-0.306277	0.245187	0.226279
control_794	NA	TAGATCGAGTTTATTTTCCT	control	NA	NA	NA	NA	-0.43887	-0.591077	-0.416654	-0.479265	-0.386137	-0.504387	-0.629924	-0.49134	-0.266845
control_795	NA	TAGATTGGCCCCACAAAGCG	control	NA	NA	NA	NA	0.155328	-0.242514	0.248682	-0.176288	0.0795459	-0.0561624	0.0748296	0.132326	0.0146253
control_796	NA	TAGCTCGAGTCATTTCTCTA	control	NA	NA	NA	NA	0.20003	0.0709637	-0.00111834	0.0136897	0.0540132	0.0369331	-0.217036	0.0081873	0.154811
control_797	NA	TAGGAGCTGTATCTAGTGGC	control	NA	NA	NA	NA	-0.0131203	0.0675899	0.1424	-0.386696	-0.182463	-0.100464	0.0206733	0.0476303	0.0973706
control_798	NA	TAGGCGCCCGTAGCATTGGA	control	NA	NA	NA	NA	-0.0136635	-0.11794	0.0578409	0.0216834	0.0159814	0.296157	0.0460498	0.229147	-0.209034
control_799	NA	TAGGGGATTAGCTGACAGTC	control	NA	NA	NA	NA	-0.102278	-0.131258	-0.00230694	-0.12108	-0.128531	-0.173581	-0.0725291	0.0231812	-0.154311
control_8	NA	AAACGAGATCGAGAAAGGTA	control	NA	NA	NA	NA	-0.511987	-0.452085	0.146575	-0.0768661	-0.135362	0.398206	0.0859577	-0.0350451	-0.425908
control_80	NA	ACGCTGACGAGTAAAAGCGG	control	NA	NA	NA	NA	-0.0141076	0.538604	0.0866966	-0.116917	0.0893846	0.219426	0.0702898	0.57608	-0.540786
control_800	NA	TAGTACATGTGTGGTATTTA	control	NA	NA	NA	NA	-0.136527	0.106578	0.0793074	-0.220974	-0.091491	-0.361624	-0.216396	-0.0823992	-0.100001
control_801	NA	TAGTCAACATTCGCAAGAGG	control	NA	NA	NA	NA	-0.163381	0.247327	-0.0455789	-0.589884	0.467253	-0.599677	-0.0873365	0.173339	0.0264636
control_802	NA	TAGTCCTTAGGGTGGGCTGA	control	NA	NA	NA	NA	0.192724	0.365472	0.234922	0.00719242	0.25112	0.384343	0.232218	0.24883	0.206573
control_803	NA	TAGTCTCACCTGATGGCGTG	control	NA	NA	NA	NA	-0.0654304	0.415549	0.39567	0.0118715	-0.2128	-0.0316762	0.435902	0.101219	0.107552
control_804	NA	TAGTGGAAAATGAATATTGA	control	NA	NA	NA	NA	-2.26001	-2.21069	-2.50188	-2.07485	-2.33014	-1.38644	-1.29503	-2.24269	-2.19891
control_805	NA	TAGTGGGAATGGTCGCGTAG	control	NA	NA	NA	NA	-0.00553427	0.335935	0.158248	-0.114937	0.0498131	-0.35992	0.0844939	0.383596	-0.0133525
control_806	NA	TAGTTACAGACTCAGCGGGT	control	NA	NA	NA	NA	0.117256	-0.0871527	0.321757	0.149347	-0.454062	0.0870469	0.0917536	-0.409757	-0.0042893
control_807	NA	TAGTTCTAATCGTTCCTTGA	control	NA	NA	NA	NA	-0.45035	-0.217991	-0.350174	-0.379139	-0.3	-0.382242	-0.476136	-0.0251425	-0.188829
control_808	NA	TATAACGGTAATGGGATTCC	control	NA	NA	NA	NA	-0.692235	-0.511318	-0.575881	-0.87915	-0.772357	-0.568242	-0.760147	-0.651705	-0.550178
control_809	NA	TATACCAGACCACAGCGCCG	control	NA	NA	NA	NA	0.308557	-0.0745635	0.0915527	0.220228	0.429162	0.323975	0.0702486	0.313882	0.463121
control_81	NA	ACGGAAAGACCTCGCTATTC	control	NA	NA	NA	NA	0.0452669	-0.270753	-0.435208	0.127774	0.0597838	0.387046	0.597569	0.371879	0.254126
control_810	NA	TATACTGCGGATCAATCTGA	control	NA	NA	NA	NA	-0.379413	-0.195336	-0.506008	-0.160659	-0.220319	-0.0501302	-0.475229	-0.256706	-0.0180178
control_811	NA	TATAGACCTCCCAAATACAT	control	NA	NA	NA	NA	-0.382959	-0.554811	0.1674	-0.260523	0.176173	-0.00255822	-0.510539	-0.35115	-0.347939
control_812	NA	TATAGCTGTTTCGAAGGCGC	control	NA	NA	NA	NA	-0.0767648	0.074749	-0.0772692	-0.0515015	-0.391993	-0.394182	-0.0735396	-0.13849	-0.380582
control_813	NA	TATCAATCGTCCGGGTCACT	control	NA	NA	NA	NA	0.0250038	0.0782516	-0.0705426	0.0352227	-0.192617	-0.247969	-0.0825929	-0.076264	-0.253273
control_814	NA	TATCGCTTCCGATTAGTCCG	control	NA	NA	NA	NA	-0.465901	-0.280248	0.258993	-0.16251	-0.203225	-0.277642	-0.463505	-0.580847	-0.513827
control_815	NA	TATCTCTGCATAAAAGTGCC	control	NA	NA	NA	NA	-0.0255817	-0.291701	-1.02549	-0.525832	0.00522766	-0.343797	-0.475045	-0.319668	-0.0545007
control_816	NA	TATGACCCTGTTACATTGCC	control	NA	NA	NA	NA	0.10107	-0.0784611	-0.00286647	0.0346307	0.0972668	0.0469904	0.209875	-0.0549778	-0.118407
control_817	NA	TATTTATACACTATGCGGCA	control	NA	NA	NA	NA	-0.67185	-0.926515	-0.825568	-1.31797	-1.11589	-1.08175	-1.28634	-0.862474	-0.912356
control_818	NA	TATTTCTCCTAAGTCTAGCG	control	NA	NA	NA	NA	-0.38728	-0.517345	-0.460245	-0.819472	-0.43227	-0.446178	-0.585664	-0.214707	-0.487729
control_819	NA	TATTTTGACTTGACGCAGGC	control	NA	NA	NA	NA	-0.403688	-0.135139	-0.106422	-0.352716	-0.517326	-0.409463	-0.5016	-0.536858	-0.607918
control_82	NA	ACGGAGGCTAAGCGTCGCAA	control	NA	NA	NA	NA	0.551236	0.365167	0.0756472	0.463518	0.33129	0.0840194	0.118585	0.392233	-0.00669862
control_820	NA	TCAACCCCAGCGCACCGTTG	control	NA	NA	NA	NA	0.334524	0.364714	0.223573	0.609806	0.416648	0.362992	0.49569	0.262048	0.036263
control_821	NA	TCAAGGAGCCTTATTTCTTG	control	NA	NA	NA	NA	0.043204	0.0390708	0.0441927	0.0583199	0.110151	0.139994	-0.0680068	0.0446107	0.165415
control_822	NA	TCAATTCTCACTCACGACCA	control	NA	NA	NA	NA	0.151418	-0.108121	0.11856	0.0865965	0.156274	0.0777461	0.0139244	0.00225232	0.115164
control_823	NA	TCACCTCCGAACGAACACCT	control	NA	NA	NA	NA	0.29027	0.380337	0.13833	0.201037	0.381357	0.324965	0.610668	0.289242	0.205797
control_824	NA	TCACTTGTCTATACGGGGTA	control	NA	NA	NA	NA	-0.105292	0.317686	0.101571	0.170194	-0.188764	0.127642	0.00286346	-0.101236	0.0111983
control_825	NA	TCACTTTACACTTGTAGTGT	control	NA	NA	NA	NA	0.175131	-0.175725	0.29609	0.0643928	-0.161879	0.189987	-0.0213334	0.0331842	-0.00943713
control_826	NA	TCAGATTCCGCAAGGGTCCA	control	NA	NA	NA	NA	0.508328	0.316088	0.40632	0.28735	0.377297	0.13113	0.15255	0.125591	0.0773825
control_827	NA	TCAGCAAAGGACGAAACAAA	control	NA	NA	NA	NA	0.266408	0.269941	0.0560452	0.510304	-0.204818	0.609107	-0.0335738	0.364852	0.217045
control_828	NA	TCAGGATCAGGGTGTATGGC	control	NA	NA	NA	NA	-0.0549586	0.214706	0.328296	-0.0600895	0.218008	-0.123325	0.283655	-0.263847	0.0181337
control_829	NA	TCATCTTACATCTGGGAGAC	control	NA	NA	NA	NA	0.305903	-0.305298	-0.0773666	0.252375	0.398369	-0.225054	0.0328921	-0.291907	-0.357715
control_83	NA	ACGGGCGGCTATCGCTGACT	control	NA	NA	NA	NA	0.101625	0.118962	0.270045	-0.200758	-0.105946	-0.0772409	0.263621	-0.221212	0.0373715
control_830	NA	TCATGCTTGCTTGGGCAAAA	control	NA	NA	NA	NA	-0.147302	0.282314	0.0674837	-0.212837	-0.136277	0.0354327	-0.117394	-0.0763045	-0.261886
control_831	NA	TCCAGCGCGAGCTTACTCGT	control	NA	NA	NA	NA	0.226476	0.485885	0.212939	0.352126	0.278867	0.308707	0.481978	0.0919644	0.27857
control_832	NA	TCCCAAGGGTTTAAGTCGGG	control	NA	NA	NA	NA	0.019579	0.18158	-0.394949	-0.237069	-0.134543	-0.0991293	-0.164474	-0.206792	-0.244871
control_833	NA	TCCCCGAGACCATCTTAGGG	control	NA	NA	NA	NA	0.31264	-0.589707	0.197138	0.216664	-0.321607	0.283014	0.0262148	-0.128088	-0.619819
control_834	NA	TCCCGGTTGGTGAACGATAC	control	NA	NA	NA	NA	-0.356348	-0.717571	-0.151683	-0.302295	-0.354456	-0.625541	-0.681347	-0.312564	-0.531478
control_835	NA	TCCCTCCTAGTCAAGAAGAG	control	NA	NA	NA	NA	0.0621701	0.521765	0.231975	0.262404	0.269037	0.0112197	0.299467	0.231333	-0.238399
control_836	NA	TCCCTGCATTCATGGTTTTA	control	NA	NA	NA	NA	0.149643	0.217522	0.0633796	0.199133	0.0751612	0.253676	0.13969	0.249354	0.289604
control_837	NA	TCCGGAGGCTCAAACCAAGT	control	NA	NA	NA	NA	0.300882	0.606255	-0.323043	0.283111	0.108821	0.418989	-0.00892114	-0.078761	0.436405
control_838	NA	TCCGTCTGCTTCATGAGCGG	control	NA	NA	NA	NA	0.140519	-0.123401	0.257783	0.142807	0.193018	0.161059	0.319348	0.308515	0.152152
control_839	NA	TCCTCACCTAAAGTGCAATA	control	NA	NA	NA	NA	-0.381018	0.0757078	0.00166771	-0.191058	-0.260344	0.282122	0.0834979	-0.322719	-0.0136532
control_84	NA	ACGGGGTGAAACCATGTCGT	control	NA	NA	NA	NA	0.12169	0.355378	0.46342	0.139161	0.113756	-0.0391119	-0.000618278	-0.664105	0.560128
control_840	NA	TCCTCGATAGCTGGAATCCA	control	NA	NA	NA	NA	0.0321157	0.17428	-0.150124	0.0297324	-0.0242084	-0.16337	0.20345	-0.141173	-0.136603
control_841	NA	TCCTGCCAAGAAACACCCTT	control	NA	NA	NA	NA	0.223039	0.156419	0.0996894	0.248414	0.119768	-0.12396	-0.0606075	0.155952	0.103651
control_842	NA	TCCTGGATACCGCGTGGTTA	control	NA	NA	NA	NA	0.0857232	-0.0376064	0.321106	-0.164034	0.261029	0.0673159	0.209448	0.154261	-0.146711
control_843	NA	TCGAGAGGAAAAACACACTG	control	NA	NA	NA	NA	0.132581	0.19779	0.546345	0.293531	0.277907	0.414008	-0.124504	0.0960099	0.373989
control_844	NA	TCGAGATGCGCAGCAGATGA	control	NA	NA	NA	NA	0.101637	0.47014	0.50022	0.128035	-0.0928189	0.316304	0.350734	-0.0260534	-0.165591
control_845	NA	TCGATCGAGGTTGCATTCGG	control	NA	NA	NA	NA	0.012255	0.319709	0.0226546	0.154531	0.174067	0.0419035	0.41286	0.378176	-0.100295
control_846	NA	TCGATGTAGCCCCGCCCAAG	control	NA	NA	NA	NA	0.0586991	0.270833	0.222981	0.140058	0.333493	0.602832	0.222006	0.504425	0.401508
control_847	NA	TCGCAAGGAAGCCAGCTAAG	control	NA	NA	NA	NA	0.382659	-0.00344573	-0.198351	0.563987	0.158653	0.0319805	0.730965	0.164758	0.647022
control_848	NA	TCGCAGCGGCGTGGGATCGG	control	NA	NA	NA	NA	0.392789	0.257914	0.129739	-0.218352	0.00746058	0.219768	0.279955	0.354504	0.0165346
control_849	NA	TCGCGCTTGGGTTATACGCT	control	NA	NA	NA	NA	0.156499	0.234761	0.319132	0.0866891	0.266635	0.452704	0.391722	0.177948	0.301191
control_85	NA	ACGGTGGGGATGGACCTACT	control	NA	NA	NA	NA	-0.0435225	-0.100829	0.00100533	-0.055558	-0.0147559	0.0966135	-0.195131	-0.0300573	-0.289644
control_850	NA	TCGCGGACATAGGGCTCTAA	control	NA	NA	NA	NA	0.22976	0.0734351	-0.246227	0.107104	0.137212	0.0987526	0.248377	-0.0778759	-0.0763915
control_851	NA	TCGGAAGCAAACTTCTGGAG	control	NA	NA	NA	NA	0.27001	0.0653409	0.398533	-0.00403222	0.369322	0.00622805	0.0116186	0.598026	0.201399
control_852	NA	TCGGCATACGGGACACACGC	control	NA	NA	NA	NA	0.24847	0.713908	-0.406279	0.42295	0.510467	0.390885	0.552651	-0.0214836	0.0533166
control_853	NA	TCGGCTACAATCTTTGGCAT	control	NA	NA	NA	NA	0.129443	0.177556	-0.173478	0.385885	0.188443	0.209241	0.163525	0.137408	0.189198
control_854	NA	TCGGCTACGGCGTGGAGAAG	control	NA	NA	NA	NA	0.411327	0.544643	0.198266	0.228309	0.246625	0.166574	0.646797	0.401251	0.167504
control_855	NA	TCGGCTCCTGAAGCCAGTAT	control	NA	NA	NA	NA	0.205341	0.166771	0.257249	0.202654	-0.0920562	0.138877	-0.0294114	-0.361842	0.227161
control_856	NA	TCGGGCAGTGAGTACAATAC	control	NA	NA	NA	NA	-0.130448	0.0494931	0.207767	-0.358441	-0.0472489	0.0787021	0.604672	0.296315	0.428604
control_857	NA	TCGGGGACCACCCACGATCC	control	NA	NA	NA	NA	0.246539	0.428794	0.121891	-0.343514	0.155289	-0.470866	0.27138	0.224546	0.173409
control_858	NA	TCGTAAACACACGACCAAGT	control	NA	NA	NA	NA	-0.593384	0.304437	0.587878	-0.0603348	0.246511	-0.321144	-0.00506959	0.0055533	-0.283224
control_859	NA	TCTAAAGCCGTCCTGATGTT	control	NA	NA	NA	NA	-0.181804	-0.0256371	0.0254403	-0.0729191	-0.0152567	-0.162357	-0.172587	-0.298992	-0.125067
control_86	NA	ACGGTTATGGTCTCATGGGG	control	NA	NA	NA	NA	0.209524	0.346619	0.198952	-0.0142339	0.137349	-0.00580209	0.0842216	0.257712	0.398406
control_860	NA	TCTACCTATTGTGGAATTTG	control	NA	NA	NA	NA	-0.109766	-0.227533	-0.47158	-0.0773183	-0.0117987	-0.0143573	-0.124457	-0.114304	-0.154179
control_861	NA	TCTACGTGTAGTTGTACATA	control	NA	NA	NA	NA	-0.348884	-0.363402	-0.309398	0.230877	-0.221708	-0.254154	-0.118148	-0.129698	-0.385676
control_862	NA	TCTATTTTGTCTGCGCAGAA	control	NA	NA	NA	NA	-0.369079	-0.606035	-0.391341	-0.538054	-0.553197	-0.409084	-0.825844	-0.502271	-0.255211
control_863	NA	TCTCGTAGCCTAATGCGCCA	control	NA	NA	NA	NA	0.495206	0.213783	0.801444	-0.5329	-0.305266	0.14037	-0.474919	0.137506	-0.245921
control_864	NA	TCTCTCGGAGTGGAGCAACA	control	NA	NA	NA	NA	-0.336936	-0.310388	0.0127378	-0.328307	0.0998585	-0.353925	-0.0519391	-0.301356	-0.148572
control_865	NA	TCTGAAAAATAGGCCCAACC	control	NA	NA	NA	NA	-0.127508	0.0240359	-0.155248	-0.0969771	0.00618287	-0.116045	-0.245774	0.111668	-0.1182
control_866	NA	TCTGACGATTAATGCTTCTA	control	NA	NA	NA	NA	-0.402503	-0.313749	-0.42643	-0.218977	-0.264153	-0.335659	-0.379929	-0.451943	-0.35089
control_867	NA	TCTGGCTTGACACGACCGTT	control	NA	NA	NA	NA	0.235545	0.248729	0.213767	0.312458	0.0115486	0.103348	0.399382	0.0229497	0.184842
control_868	NA	TCTGGCTTGCACCGTGTCAT	control	NA	NA	NA	NA	0.14566	0.357397	0.168155	0.13672	0.0275206	0.260825	0.160598	-0.0594178	0.166441
control_869	NA	TGAACGCGTGTTTCCTTGCA	control	NA	NA	NA	NA	-0.165942	-0.19546	-0.329399	-0.120216	-0.241727	-0.228597	-0.0646426	-0.353451	-0.193934
control_87	NA	ACGTCAACTGCTGGAGTGGG	control	NA	NA	NA	NA	0.50281	-0.143013	0.236576	0.576409	-0.496045	0.430767	-0.588404	0.632357	0.0852279
control_870	NA	TGAACGGTGAAGAGATAGGG	control	NA	NA	NA	NA	-0.696806	-0.928875	0.0134099	-0.508409	-0.643481	-0.381448	-0.452926	-0.867571	-0.678864
control_871	NA	TGAAGTGGGGCGTCGGACAC	control	NA	NA	NA	NA	-0.0564672	0.355175	0.258102	0.492549	0.296934	0.145304	0.604122	0.260007	0.249269
control_872	NA	TGAATCGAATACAAACGATG	control	NA	NA	NA	NA	-0.043737	-0.409656	-0.00427005	0.350826	-0.226125	-0.399521	-0.111031	-0.1068	0.566792
control_873	NA	TGAATCGTAACCTCGCCATT	control	NA	NA	NA	NA	-0.0788542	0.00343136	-0.316196	0.10436	0.06125	0.0532552	0.510027	0.0936628	-0.110525
control_874	NA	TGACACATTGGCTGGGTGTT	control	NA	NA	NA	NA	0.106166	0.405715	0.291399	-0.0710322	0.00589586	-0.0943344	-0.00736831	0.0947304	-0.118596
control_875	NA	TGACCTCTGAGGAATTCACA	control	NA	NA	NA	NA	0.119948	-0.311779	-0.227101	-0.217493	0.145516	-0.111732	-0.152797	-0.04555	0.515011
control_876	NA	TGACGCGATAGAGTTGGCTT	control	NA	NA	NA	NA	-0.324492	-0.0266415	-0.142285	-0.0361337	-0.532273	-0.158474	0.0165818	-0.298136	-0.0325701
control_877	NA	TGACGCTCCACGTCCGGACC	control	NA	NA	NA	NA	-0.165332	-0.89683	-0.14957	-0.249826	-0.0988076	-0.100865	0.110062	-0.465372	-0.251135
control_878	NA	TGACTAGCTCTTACATATTC	control	NA	NA	NA	NA	-0.162857	-0.375897	-0.512116	-0.0492721	-0.393402	-0.129213	-0.0442929	-0.116042	-0.219398
control_879	NA	TGACTCGGGCAATATCGGTT	control	NA	NA	NA	NA	-0.0232333	-0.100989	-0.0344024	-0.0693413	-0.0315028	-0.125649	-0.00177846	0.112135	0.203625
control_88	NA	ACGTCCATACTGTCGGCTAC	control	NA	NA	NA	NA	0.161665	-0.50272	-0.0521827	0.219083	0.248238	-0.0997157	0.281955	0.107732	-0.00625085
control_880	NA	TGAGCATGTCGGGAGTAACT	control	NA	NA	NA	NA	0.0387927	0.0780745	0.0859271	0.220059	0.0311464	0.262607	0.368558	0.02644	0.0477049
control_881	NA	TGAGCATTCGTAGCCCAGCA	control	NA	NA	NA	NA	0.36883	-0.00205085	0.415684	0.083571	0.19221	0.108877	0.167885	0.31352	-0.144387
control_882	NA	TGAGCGGCCTCTAATTAATC	control	NA	NA	NA	NA	-0.176116	-0.123532	-0.601615	-0.307651	-0.43679	-0.285209	-0.571517	-0.448465	-0.165949
control_883	NA	TGAGGATCATGTCGAGCGCC	control	NA	NA	NA	NA	-0.241238	0.513305	-0.0565945	0.139772	0.423713	0.017454	0.368502	-0.0185284	0.399198
control_884	NA	TGAGTCTTACTAGGTCCTGT	control	NA	NA	NA	NA	-0.0354443	-0.145568	0.0173812	0.0320986	-0.00270578	0.154273	-0.0545575	-0.160124	-0.155617
control_885	NA	TGCAACCTTCCTTTTCAGGA	control	NA	NA	NA	NA	0.324851	0.143759	0.0421903	0.393418	0.274164	0.402049	0.28081	0.131982	0.312269
control_886	NA	TGCAAGGACCTGGTATGAAC	control	NA	NA	NA	NA	0.0461524	0.288304	0.295029	0.270786	-0.264957	0.229655	0.277258	0.219401	0.0439853
control_887	NA	TGCAGGTCTAGGTCCCAAAG	control	NA	NA	NA	NA	-0.0184533	0.292639	-0.267997	-0.128081	0.314583	0.445961	0.442388	0.33211	0.343181
control_888	NA	TGCAGTCGCGCTGAGCGTCA	control	NA	NA	NA	NA	0.544469	0.261498	0.541241	0.153695	0.771422	0.623465	1.01236	0.532479	0.243944
control_889	NA	TGCATGCCGAGCATTTTCAA	control	NA	NA	NA	NA	0.373417	0.34606	0.578452	0.285163	0.294385	0.365091	0.328032	0.541963	0.519924
control_89	NA	ACGTCGTTTAGCACCCGGCT	control	NA	NA	NA	NA	-0.0672327	0.205998	-0.0775067	0.215141	0.211908	0.0982916	-0.364421	-0.0917147	-0.0267223
control_890	NA	TGCCCACTTAGCAACACTCT	control	NA	NA	NA	NA	0.501458	0.639102	0.101195	0.598783	0.507148	0.0198463	0.219875	0.380446	0.308769
control_891	NA	TGCCCCACCCCAGTGCTCAG	control	NA	NA	NA	NA	0.466335	0.184306	0.259175	0.556845	0.449807	0.192195	1.87704	0.314658	0.219661
control_892	NA	TGCCGCTATACTAAAACCTT	control	NA	NA	NA	NA	-0.179305	0.130893	0.0908291	-0.19991	0.0175278	-0.106059	-0.435807	-0.199499	-0.00937033
control_893	NA	TGCCGTGAAAAGACGCTGCG	control	NA	NA	NA	NA	-0.236291	0.576726	0.210893	0.430268	0.653662	0.351655	0.490623	0.239994	0.174143
control_894	NA	TGCCGTTAGCATGCGATCCC	control	NA	NA	NA	NA	0.0116855	-0.0708843	-0.0682441	-0.0024272	-0.00276669	0.0693655	0.28668	-0.0556962	-0.17521
control_895	NA	TGCCTATGACCTAGGTACCA	control	NA	NA	NA	NA	0.249369	-0.0390486	-0.223447	0.367039	0.238949	0.281744	0.301624	0.0813921	0.463221
control_896	NA	TGCCTCTCCCTTACCCGGAC	control	NA	NA	NA	NA	0.162368	0.291672	-0.132888	0.101477	0.204009	0.0536504	0.377909	-0.0326287	-0.0795809
control_897	NA	TGCGCCTTACTCGTTAACTG	control	NA	NA	NA	NA	0.230267	0.0634191	0.319635	0.317959	0.173643	0.310647	0.308591	0.00311669	0.0825911
control_898	NA	TGCGGCGTAATGCTTGAAAG	control	NA	NA	NA	NA	0.0198875	0.00706219	-0.367637	-0.124744	-0.154281	0.00799467	0.172295	0.164262	-0.159247
control_899	NA	TGCGGGGAGCTCTCTTAATG	control	NA	NA	NA	NA	0.0761733	0.15067	0.268566	0.0376106	0.20053	-0.0544177	-0.0703256	-0.303215	0.081422
control_9	NA	AAACGGTACGACAGCGTGTG	control	NA	NA	NA	NA	-0.197913	-0.114302	-0.360211	-0.221786	-0.441474	0.0676213	0.115755	-0.255568	-0.353788
control_90	NA	ACGTGGGGACATATACGTGT	control	NA	NA	NA	NA	-0.153482	-0.106864	0.386946	-0.0909014	-0.00657221	-0.219218	-0.0299803	0.105412	-0.116227
control_900	NA	TGCTACCTTCGGGACCACCA	control	NA	NA	NA	NA	0.166264	0.0356846	0.0786015	0.180351	0.427294	0.00743642	0.213857	-0.18655	0.113794
control_901	NA	TGCTCACTCCACTCCTCAAC	control	NA	NA	NA	NA	0.333053	0.0958755	0.27503	0.270348	0.333516	0.340095	0.432643	0.303639	0.270577
control_902	NA	TGGAAAGCGAGCACACCGTC	control	NA	NA	NA	NA	0.196166	0.195721	0.407736	0.0787372	0.350998	0.358608	0.571967	0.363412	0.23886
control_903	NA	TGGAAATCGACTGTGCGCTT	control	NA	NA	NA	NA	-0.033415	-0.117754	0.0890775	0.0950292	-0.072117	-0.0727932	0.0743447	0.0568913	-0.035596
control_904	NA	TGGAGAAACGAGGTGTAATA	control	NA	NA	NA	NA	-0.0921372	-0.33052	0.388492	0.404218	0.046288	-0.053736	-0.133508	-0.106115	0.0592881
control_905	NA	TGGAGTGCACGCGAAAAGAA	control	NA	NA	NA	NA	-0.0510562	-0.06293	0.0403146	0.0744307	-0.175749	-0.0418856	0.254638	0.250293	0.404072
control_906	NA	TGGATCGGCAGTGGTACTGG	control	NA	NA	NA	NA	0.133717	0.316774	0.311815	0.133991	0.295176	0.313527	0.449544	0.193157	0.531675
control_907	NA	TGGCAGTGGAAAATCTGCGG	control	NA	NA	NA	NA	-1.3934	-1.42603	-1.49896	-1.92615	-1.53315	-0.512858	-0.815432	-1.41938	-1.40698
control_908	NA	TGGCCACGAATTCCGCCGCC	control	NA	NA	NA	NA	0.567121	0.668437	0.136692	0.299995	0.410723	0.337572	0.451087	0.355603	0.197964
control_909	NA	TGGCGGCCCAAACTTAACAC	control	NA	NA	NA	NA	-0.02454	-0.234022	0.261731	0.130217	0.111729	0.0700086	0.10478	0.261208	0.0256989
control_91	NA	ACGTTCGAGTACGACCAGCT	control	NA	NA	NA	NA	0.0729793	0.031345	0.446565	0.306823	0.309644	-0.0177507	0.478308	-3.09295e-05	0.162397
control_910	NA	TGGGAATTCCTCGGCCGATT	control	NA	NA	NA	NA	0.019467	0.113677	0.0962561	-0.0421295	0.0194744	-0.0714472	-0.385049	-0.022537	0.107719
control_911	NA	TGGGGACGTTTATCAATATA	control	NA	NA	NA	NA	-0.349374	-0.318126	-0.514718	-0.208147	-0.389236	-0.496772	-0.506144	-0.11041	-0.542632
control_912	NA	TGGTTCCGTAGGTCGGTATA	control	NA	NA	NA	NA	-0.199284	-0.240303	-0.313956	-0.26158	-0.229793	-0.176333	-0.163937	-0.151879	0.0769396
control_913	NA	TGTAGATATAGGGTGTCTAC	control	NA	NA	NA	NA	-0.429255	-0.437173	-0.461304	-0.608123	-0.11194	-0.405971	-0.0827544	-0.495864	-0.467086
control_914	NA	TGTAGCTAAGTGAGTATGCC	control	NA	NA	NA	NA	-0.0472357	-0.200322	0.000116648	-0.0196866	0.0261294	-0.00668948	0.191204	-0.175414	-0.0711611
control_915	NA	TGTAGTCTGGGGTAGACTCC	control	NA	NA	NA	NA	-0.187156	-0.386155	-0.732979	-0.348159	-0.197314	0.00875226	-0.165634	0.00336249	-0.505123
control_916	NA	TGTCAGTAGTCAGGACCCCG	control	NA	NA	NA	NA	0.0357515	-0.0774271	0.368143	-0.382186	0.22668	0.366824	0.233177	-0.0864335	-0.0609737
control_917	NA	TGTCATGCGTCACTTAGTGC	control	NA	NA	NA	NA	-0.0852159	-0.0247007	-0.236853	0.0370287	-0.0633622	-0.176094	0.202936	-0.60575	-0.169283
control_918	NA	TGTCATTAGCGTAACGATAT	control	NA	NA	NA	NA	-0.627684	-0.516376	-0.821163	-0.496769	-0.396944	-0.451868	-0.463996	-0.200088	-0.375951
control_919	NA	TGTCCCTTGCAACCTCCGTT	control	NA	NA	NA	NA	0.270804	0.421445	0.346642	0.293917	0.342049	0.167362	0.45073	0.296339	0.191431
control_92	NA	ACTACTCCGGCAAATACTCG	control	NA	NA	NA	NA	-0.393787	0.079481	0.0446571	-0.564376	-0.171107	-0.0897421	-0.0774676	0.00520429	-0.156481
control_920	NA	TGTCTTCGGATAGGCGGCTT	control	NA	NA	NA	NA	-0.0391949	-0.328934	0.0310418	-0.109276	-0.0217419	0.12159	0.10305	-0.101243	-0.155998
control_921	NA	TGTCTTTAAACACGCCATCG	control	NA	NA	NA	NA	0.0899453	-0.0665714	0.212007	0.0749497	-0.124376	0.104089	-0.0520776	0.120412	-0.189817
control_922	NA	TGTGAAAGTTTATGGTGTTA	control	NA	NA	NA	NA	-0.331683	-0.631253	-0.431512	-0.309337	-0.401598	-0.378112	-0.704483	-0.26233	0.0570638
control_923	NA	TGTGCACAAGTCGCAACGAA	control	NA	NA	NA	NA	-0.0566405	-0.623917	-0.314027	-0.415553	-0.162761	0.350328	0.0523179	0.174084	-0.160898
control_924	NA	TGTGTTAGCCGAGATCTCTG	control	NA	NA	NA	NA	-0.205561	-0.07913	0.275865	-0.143243	0.0478117	-0.100156	0.113405	-0.351082	-0.158037
control_925	NA	TGTTCTACTTTCGAAGTTAA	control	NA	NA	NA	NA	-0.470864	-0.703601	-0.665345	-0.469833	-0.389176	-0.596762	-0.696512	-0.446494	-0.445471
control_926	NA	TGTTTTGCATGTTGCATAGG	control	NA	NA	NA	NA	-0.167557	-0.375911	-0.167507	-0.361903	-0.0687233	-0.170737	-0.291943	-0.1235	0.0317136
control_927	NA	TTAACGCCTTATTTTTATGT	control	NA	NA	NA	NA	-0.660702	-0.646211	-0.930208	-0.997137	-0.825252	-0.791706	-1.07629	-0.746331	-0.435426
control_928	NA	TTAACTCGAACGCTCGAAAG	control	NA	NA	NA	NA	-0.098414	-0.840048	-0.0800978	-0.184427	-0.461587	0.0342234	-0.203096	-0.502474	0.334601
control_929	NA	TTAATTTGGGTGGGCCCTGC	control	NA	NA	NA	NA	-0.315335	-0.429417	-0.0336682	-0.471649	-0.579652	-0.188301	-0.746922	-0.400411	-0.0901286
control_93	NA	ACTACTGGCTATCCGCGCCA	control	NA	NA	NA	NA	-0.0919129	0.0202428	-0.447091	0.41845	0.158734	-0.167905	-0.261313	-0.212295	-0.106509
control_930	NA	TTAGCCAGTAGTGCATATGA	control	NA	NA	NA	NA	0.0445462	-0.318398	0.183073	0.0311211	-0.216008	0.0250011	-0.178963	-0.0457615	-0.12947
control_931	NA	TTAGCCCTCGATTGGTTGCG	control	NA	NA	NA	NA	-0.0919637	0.197481	-0.304107	-0.224939	0.0927997	-0.159772	-0.0390442	-0.127245	-0.294426
control_932	NA	TTATATGGTTTTAAACGGCT	control	NA	NA	NA	NA	-0.622953	-1.14785	-0.774941	-0.596097	-0.70943	-0.963365	-1.00662	-0.963133	-0.975678
control_933	NA	TTATGTGAGCACGCCATTAC	control	NA	NA	NA	NA	-0.0262855	-0.164363	-0.356164	-0.626202	-0.170126	-0.278204	0.225328	-0.302067	-0.370045
control_934	NA	TTCAATCACCTCACGGTAAG	control	NA	NA	NA	NA	0.46833	0.464714	0.451856	0.107339	0.578409	0.286405	0.421513	0.570591	0.175967
control_935	NA	TTCAATTCACCGAGGGCGCA	control	NA	NA	NA	NA	0.111968	-0.598222	-0.0578948	-0.29773	-0.133731	0.109591	0.166848	-0.165721	-0.0901466
control_936	NA	TTCACCGTCCACGTGCGCAT	control	NA	NA	NA	NA	0.22659	-0.14687	0.29157	0.218539	0.223706	-0.0591098	0.42732	-0.0937626	-0.155371
control_937	NA	TTCACGTCGTCTCGCGACCA	control	NA	NA	NA	NA	0	0	0	0	0	0	0	0	0
control_938	NA	TTCAGCGAGTGTGACTAAGC	control	NA	NA	NA	NA	0.0679268	-0.326869	0.231346	-0.514976	0.315751	-0.0558424	0.218773	0.0453524	-0.159185
control_939	NA	TTCCACGGTAAAATCGGTCA	control	NA	NA	NA	NA	-0.427934	-1.03814	-0.787151	-0.880038	-1.04396	-0.878665	-0.815585	-0.68408	-0.836905
control_94	NA	ACTAGAGTCATGATCAGCGA	control	NA	NA	NA	NA	-0.0745614	0.0147663	-0.303049	-0.152641	-0.484972	-0.268464	-0.244112	-0.223126	-0.593235
control_940	NA	TTCCATTGGCTGGAATCTGA	control	NA	NA	NA	NA	-0.0346727	-0.378015	0.0696041	-0.116449	0.0361908	-0.081146	-0.12778	-0.226872	-0.0810315
control_941	NA	TTCCTAAGATTTTTAAGACT	control	NA	NA	NA	NA	-0.538822	-0.539314	-0.243346	-0.182237	-0.727821	-0.77653	-1.05583	-0.311482	-0.20231
control_942	NA	TTCCTAGAGTTGGCAGACGC	control	NA	NA	NA	NA	-0.201087	-0.0310797	-0.0996917	-0.385195	-0.301532	-0.00409805	0.0775739	-0.340172	0.0163981
control_943	NA	TTCCTGCCCGAACTGCAGAA	control	NA	NA	NA	NA	0.178318	-0.209956	0.142273	0.220874	-0.127278	0.0180892	0.0192492	-0.298331	0.302087
control_944	NA	TTCGAGGTCCGGACAGGTCG	control	NA	NA	NA	NA	-0.021489	0.00883493	0.257079	-0.252684	0.0305842	-0.186154	0.205498	0.372251	0.017119
control_945	NA	TTCGCACGATTGCACCTTGG	control	NA	NA	NA	NA	0.163789	0.0702976	0.0755655	0.304432	-0.00833095	0.0530529	0.438743	0.1965	0.220134
control_946	NA	TTCGGAACTTACTCAGGGTA	control	NA	NA	NA	NA	0.0967077	0.0807957	-0.109519	-0.0572129	-0.197248	-0.102193	-0.308299	-0.139907	-0.071465
control_947	NA	TTCGTAGGAACTAAACTGTA	control	NA	NA	NA	NA	-0.288696	0.172745	-0.406786	-0.162931	-0.0110833	0.0197465	-0.496659	-0.220695	0.29742
control_948	NA	TTCGTGGTAGGTATAACTAT	control	NA	NA	NA	NA	-0.143445	-0.102177	0.435705	0.172808	-0.156403	-0.148819	-0.226297	-0.127858	-0.250332
control_949	NA	TTCTAAGCCACGTGTGGTAC	control	NA	NA	NA	NA	-0.279697	-0.638026	0.34619	-0.00235096	-0.172739	-0.0722522	0.169808	-0.153571	-0.386219
control_95	NA	ACTAGCCTGTTCGCGAGTAG	control	NA	NA	NA	NA	0.195761	-0.106742	-0.272623	-0.395505	-0.116578	-0.620803	-0.212909	-0.260979	-0.577407
control_950	NA	TTCTAAGCGCCCTGGGGACA	control	NA	NA	NA	NA	0.314218	-0.0235969	0.0173734	0.264029	0.424859	0.327127	0.207434	0.354993	0.237943
control_951	NA	TTCTTAGAAGTTGCTCCACG	control	NA	NA	NA	NA	-0.23281	-0.242373	-0.165554	0.0592657	-0.28165	-0.241096	-0.0312071	-0.122925	-0.0130646
control_952	NA	TTCTTCGGCCTACACCCGGT	control	NA	NA	NA	NA	-0.296987	-0.126324	-0.237264	-0.307563	-0.111371	-0.0782577	-0.040465	-0.0812813	-0.429829
control_953	NA	TTGCAAAGCTGATCGGCTGT	control	NA	NA	NA	NA	0.00474079	0.236984	0.267067	0.170815	-0.0908071	0.0503074	-0.0218358	0.0373523	-0.0586462
control_954	NA	TTGCAATGCTGCTATAGAAG	control	NA	NA	NA	NA	-0.00640012	-0.135495	0.290466	0.35887	0.122853	0.00877676	0.13292	-0.204558	0.313578
control_955	NA	TTGCAGCCACTCCTGCAATA	control	NA	NA	NA	NA	-0.0414305	-0.824436	-0.0735466	0.131885	0.168198	0.064492	-0.176942	0.152176	-0.504431
control_956	NA	TTGCGTCAGCGCTGCACATC	control	NA	NA	NA	NA	0.121897	0.0633157	0.379981	0.30023	0.0945431	0.230788	0.503557	0.153969	-0.0552453
control_957	NA	TTGGATATTAATTAGACATG	control	NA	NA	NA	NA	-0.666941	-0.777189	-0.465212	-0.829944	-0.689922	-0.812728	-0.911917	-0.690059	-0.286117
control_958	NA	TTGGCCTGGAATTTAGGATC	control	NA	NA	NA	NA	-0.127871	-0.171021	-0.184161	-0.272767	-0.1861	-0.180161	-0.138037	-0.24329	-0.24021
control_959	NA	TTGGGGATTAACCCAGAGCC	control	NA	NA	NA	NA	-0.0954053	-0.289661	-0.435504	-0.870918	-0.454544	-0.0800346	-0.655712	-0.294965	-0.256731
control_96	NA	ACTAGGGCAGTGTGTCTGCA	control	NA	NA	NA	NA	0.210684	-0.13193	-0.0549786	-0.239216	0.0193765	0.123454	0.186495	0.164437	-0.0156812
control_960	NA	TTGGTCCGAGTCTGGAGAAA	control	NA	NA	NA	NA	-0.0666543	-0.157825	-0.0129383	-0.0521844	-0.225117	-0.0777351	-0.327973	-0.144992	0.132542
control_961	NA	TTGTACGGTACTGGCTTTGT	control	NA	NA	NA	NA	-0.422268	-0.324961	-0.249731	-0.591482	-0.438005	-0.410737	-0.414827	-0.325184	-0.495265
control_962	NA	TTGTCCCTGAGAAAACGCGG	control	NA	NA	NA	NA	0.034977	-0.183515	-0.215578	0.0584672	0.0186321	0.227738	-0.184735	0.0803167	-0.0665557
control_963	NA	TTGTCCGTGACCCTGATTAA	control	NA	NA	NA	NA	-0.0947591	-0.211084	-0.829105	-0.29808	-0.156658	-0.047208	-0.10307	-0.229789	-0.178375
control_964	NA	TTTAACTGTCCCGGTGTGCA	control	NA	NA	NA	NA	-0.416539	0.30321	0.300759	-0.413412	-0.136475	-0.385698	-0.45677	-0.146186	-0.0805509
control_965	NA	TTTACGAAGTATACCAGGTC	control	NA	NA	NA	NA	-0.803304	-0.890037	-0.854646	-0.660269	-0.722062	-0.660551	-0.886251	-1.06211	-0.411106
control_966	NA	TTTACGATCTAGCGGCGTAG	control	NA	NA	NA	NA	-0.453431	-0.0637501	-0.100987	-0.282475	-0.10668	-0.229807	-0.188645	-0.43251	-0.682
control_967	NA	TTTATGCATTTAATACGCCG	control	NA	NA	NA	NA	-0.623087	-0.174259	-0.715782	-0.349473	-1.02729	-0.54963	-0.496552	-0.237904	-0.729579
control_968	NA	TTTCAGGCTACGGGCGCGGG	control	NA	NA	NA	NA	0.231495	-0.22146	-0.179677	0.0587627	0.180463	0.00628618	0.142942	-0.0206263	0.151689
control_969	NA	TTTCCCATGATCATTTAGTG	control	NA	NA	NA	NA	-0.214107	-0.178946	-0.0525068	-0.219676	-0.295796	-0.267801	-0.344923	-0.449437	-0.217952
control_97	NA	ACTATCATGGCACCCAATTG	control	NA	NA	NA	NA	0.267563	0.107825	0.126786	0.322939	0.184652	0.257421	0.019611	0.283432	0.363009
control_970	NA	TTTCGCCCAAGAGGCTTGGG	control	NA	NA	NA	NA	-0.265517	-0.725936	-0.47636	-0.681909	-0.44267	-0.496009	-0.478173	-0.443438	-0.26188
control_971	NA	TTTCGTGCCGATGTAACACA	control	NA	NA	NA	NA	-0.653692	-0.722302	-0.303232	-0.93505	-0.362396	-0.753902	-0.289573	-0.771541	-0.654633
control_972	NA	TTTCTAGTTACTACTGGACG	control	NA	NA	NA	NA	-0.672561	-0.627241	-0.706997	-0.598095	-0.507324	-0.931695	-0.790945	-0.727325	-0.731958
control_973	NA	TTTGGCAGTACCTTTTATTA	control	NA	NA	NA	NA	-0.401746	-0.138207	-0.69257	-0.362413	-0.298095	-0.429403	-0.915085	-0.280691	-0.651602
control_974	NA	TTTGGGTTTATCCGCCCCCA	control	NA	NA	NA	NA	-0.57231	-0.540837	-0.348469	-0.47506	-0.453135	-0.347778	-0.793173	-0.278603	-0.564568
control_975	NA	TTTGGTCAACGCATAGCTTG	control	NA	NA	NA	NA	0.0157971	-0.363618	0.22865	-0.0847308	-0.0948547	-0.331782	0.00879625	-0.10838	-0.125226
control_976	NA	TTTTACCTTGTTCACATGGA	control	NA	NA	NA	NA	-0.58136	-0.669229	-0.233711	-0.67916	-0.506667	-0.614664	-0.51206	-0.555408	-0.344609
control_977	NA	TTTTGACTCTAATCACCGGT	control	NA	NA	NA	NA	-0.372095	-0.798886	-1.12596	-0.47709	-0.72212	-0.311879	-0.525644	-0.541247	-1.11072
control_978	NA	TTTTTAATACAAGGTAATCT	control	NA	NA	NA	NA	-0.948573	-0.798607	-0.616575	-0.394806	-0.752811	-1.00763	-1.50704	-0.657184	-0.76965
control_979	NA	TTTTTCTCACCCGATGAATC	control	NA	NA	NA	NA	-0.433978	-0.470782	-0.397741	-0.525169	-0.531125	-0.440482	-0.517184	-0.29849	-0.37014
control_98	NA	ACTATTTAATATTGGTAAGT	control	NA	NA	NA	NA	-0.550727	-0.405013	-0.666563	-0.556066	-0.511412	-0.315902	-1.15488	-0.384078	-0.238862
control_99	NA	ACTCAGCCATTTTATTAGAA	control	NA	NA	NA	NA	-0.284807	-0.501769	-0.353196	0.0832837	-0.273728	-0.376639	-0.852044	-0.0349601	0.211801
CTNNB1_exon_34	CTNNB1	ACCACAGCTCCTTCTCTGAG	exon	chr3	41266124	41266143	+	-0.153473	0.328631	0.292501	-0.620574	0.528492	-1.12793	0.318427	-0.175652	0.471637
CTNNB1_exon_35	CTNNB1	ACCACTCAGAGAAGGAGCTG	exon	chr3	41266128	41266147	-	-0.292531	0.181067	0.166449	-1.12342	0.121597	-0.930135	-0.034508	-0.0769291	0.0739215
CTNNB1_exon_36	CTNNB1	AGAACGCATGATAGCGTGTC	exon	chr3	41266883	41266902	-	-0.51483	0.145597	-0.174881	-0.201846	-0.210913	-0.219719	0.222456	-0.354399	-0.127358
CTNNB1_exon_37	CTNNB1	AGCCAAACGCTGGACATTAG	exon	chr3	41266562	41266581	-	-0.541749	0.520948	-0.534354	-0.130691	0.129363	-0.377474	0.338963	-0.024294	0.399191
CTNNB1_exon_38	CTNNB1	AGCTACTTGTTCTTGAGTGA	exon	chr3	41266224	41266243	-	-0.549709	0.128727	-0.205921	-0.687798	-0.00997741	-1.38315	-0.0947001	-0.375472	0.0148921
CTNNB1_exon_39	CTNNB1	AGTCCTGTATGAGTGGGAAC	exon	chr3	41266186	41266205	+	-0.539621	-0.709774	0.198347	-0.037162	-0.224949	-0.951475	-0.500737	-0.538307	-0.111292
CTNNB1_exon_40	CTNNB1	ATCCCTGTTCCCACTCATAC	exon	chr3	41266192	41266211	-	-0.36991	0.112672	-0.0178788	-0.33209	0.00399163	-0.49858	0.081828	-0.390896	-0.0118407
CTNNB1_exon_41	CTNNB1	ATGCAATGACTCGAGCTCAG	exon	chr3	41266460	41266479	+	-0.539431	0.260989	0.012966	-0.63061	0.129649	-1.01645	0.0288452	-0.407975	-0.17158
CTNNB1_exon_42	CTNNB1	ATGCCCTCATCTAATGTCTC	exon	chr3	41266504	41266523	-	-0.338015	0.0222368	-0.155338	-0.472991	-0.0701831	-0.451836	0.0500621	-0.383383	-0.207513
CTNNB1_exon_43	CTNNB1	CAACAGTCTTACCTGGACTC	exon	chr3	41266082	41266101	+	-0.376966	0.590284	0.402469	-0.333806	0.227251	-1.32758	0.524833	-0.328877	-0.175426
CTNNB1_exon_44	CTNNB1	CAATCCTGAGGAAGAGGATG	exon	chr3	41266153	41266172	+	-0.516565	-0.00663532	-1.17483	0.075749	0.425292	-0.282688	0.276914	-0.230431	0.0606257
CTNNB1_exon_45	CTNNB1	CAGAATGGATTCCAGAGTCC	exon	chr3	41266096	41266115	-	-0.758589	0.502817	-0.256726	-0.342569	0.317339	-1.07537	0.0844043	-0.199215	0.270454
CTNNB1_exon_46	CTNNB1	CAGAGAAGGAGCTGTGGTAG	exon	chr3	41266122	41266141	-	-0.440843	0.671974	0.318435	-0.665347	0.440597	-0.615889	0.0631273	-0.43306	0.403103
CTNNB1_exon_47	CTNNB1	CAGCATCAAACTGTGTAGAT	exon	chr3	41266533	41266552	-	0.333569	0.767698	0.592953	0.340686	0.639542	0.0804748	0.39977	0.439834	0.0781548
CTNNB1_exon_48	CTNNB1	CAGTTCAGGGATTGCACGTG	exon	chr3	41266652	41266671	-	0.00991302	0.381176	0.511308	-0.367951	0.432279	-0.693101	0.46384	-0.104779	0.142176
CTNNB1_exon_49	CTNNB1	CATGGAACCAGACAGAAAAG	exon	chr3	41266042	41266061	+	-0.0831682	-0.637184	-0.0352311	-0.584931	0.342435	-0.54633	-0.240917	-0.011142	0.582897
CTNNB1_exon_50	CTNNB1	CCACTCATACAGGACTTGGG	exon	chr3	41266182	41266201	-	0.0188058	0.536832	0.403847	0.167455	0.625246	-0.641072	0.447493	0.3779	0.613439
CTNNB1_exon_51	CTNNB1	CCTCCCAAGTCCTGTATGAG	exon	chr3	41266179	41266198	+	-0.355636	0.133378	0.220423	-0.30859	0.0697132	-0.592456	0.0875948	-0.340722	0.302611
CTNNB1_exon_52	CTNNB1	CGCTTTTCTGTCTGGTTCCA	exon	chr3	41266044	41266063	-	0.00607671	0.0600035	-0.112146	0.0635687	0.0585975	0.194441	-0.136464	0.107344	0.136128
CTNNB1_exon_53	CTNNB1	CTAACAGCCGCTTTTCTGTC	exon	chr3	41266052	41266071	-	0.0863871	0.09736	-0.253915	0.0150844	0.184797	0.102701	-0.0637615	0.122086	0.185681
CTNNB1_exon_54	CTNNB1	CTCCCAAGTCCTGTATGAGT	exon	chr3	41266180	41266199	+	0.194325	0.668634	0.492747	-0.17987	0.445709	-0.779471	0.307359	0.0307671	0.389342
CTNNB1_exon_55	CTNNB1	CTGGACTCTGGAATCCATTC	exon	chr3	41266094	41266113	+	-0.701418	-0.0601213	-0.224461	-1.34025	0.0816793	-0.996818	0.047204	-0.527992	0.183087
CTNNB1_exon_56	CTNNB1	CTGGCAGCAACAGTCTTACC	exon	chr3	41266075	41266094	+	-0.144681	0.00648299	0.165852	-0.576962	0.171054	-0.339741	0.295365	-0.0835559	0.189622
CTNNB1_exon_57	CTNNB1	CTGTGGTAGTGGCACCAGAA	exon	chr3	41266111	41266130	-	-0.389853	-0.268013	0.186976	-1.20892	-0.267919	-0.676966	-0.0391425	-0.204874	-0.00226075
CTNNB1_exon_58	CTNNB1	CTTCCTTTTTAGAAAGCTGA	exon	chr3	41266857	41266876	-	-0.285135	-0.130945	-0.281917	-0.388016	-0.264052	-0.257387	-0.38641	0.0533528	-0.277561
CTNNB1_exon_59	CTNNB1	GAAAAGCGGCTGTTAGTCAC	exon	chr3	41266056	41266075	+	-0.568499	0.187372	0.486138	-0.672866	0.343589	-1.21001	-0.0960777	-0.475992	0.100492
CTNNB1_exon_60	CTNNB1	GACAAAACTGCTAAATGACG	exon	chr3	41266671	41266690	+	-0.181616	0.350674	0.317086	-0.0301355	0.278996	-0.362053	-0.186159	0.052375	0.305289
CTNNB1_exon_61	CTNNB1	GAGTGGTAAAGGCAATCCTG	exon	chr3	41266141	41266160	+	-0.842122	-0.575175	-0.107925	-1.20509	-0.0723819	-1.453	-0.170947	-0.807348	-0.0549113
CTNNB1_exon_62	CTNNB1	GATGGAGTTGGACATGGCCA	exon	chr3	41266024	41266043	+	0.177535	0.242072	-0.20272	0.362242	0.170901	-0.144728	0.227631	0.0334681	-0.0396635
CTNNB1_exon_63	CTNNB1	GCAGCATCAAACTGTGTAGA	exon	chr3	41266534	41266553	-	-0.00634605	0.172504	0.380134	0.0718992	0.154837	0.0428488	0.212531	0.0525139	0.372179
CTNNB1_exon_64	CTNNB1	GCATGTTTCAGCATCTGTGA	exon	chr3	41266588	41266607	-	-0.23152	-0.581371	0.256605	-0.782483	0.268039	-0.793905	0.120969	-0.257281	-0.136555
CTNNB1_exon_65	CTNNB1	GCCAAACGCTGGACATTAGT	exon	chr3	41266561	41266580	-	0.338403	-0.0757346	0.262872	0.202793	0.543704	-0.366133	0.128499	-0.354229	0.307396
CTNNB1_exon_66	CTNNB1	GCTCCTTCTCTGAGTGGTAA	exon	chr3	41266130	41266149	+	0.113276	0.514761	0.421724	0.452419	0.871235	0.0982012	0.895884	0.541037	0.493265
CTNNB1_exon_67	CTNNB1	GGTCCATCAGCTTTCTAAAA	exon	chr3	41266851	41266870	+	0.0272448	-0.24653	0.0151048	-0.044851	-0.0827254	-0.293101	-0.543885	0.0141351	0.198178
CTNNB1_exon_68	CTNNB1	GGTTAATAAGGCTGCAGTTA	exon	chr3	41266830	41266849	+	-0.376019	-0.440466	-0.159383	-0.77094	-0.270933	-0.792715	-0.428694	-0.40516	0.239643
CTNNB1_exon_69	CTNNB1	GTATCCACATCCTCTTCCTC	exon	chr3	41266160	41266179	-	-0.684602	-0.0527445	-0.104579	-0.309115	0.155904	-0.845678	0.0817066	-0.726219	0.118912
CTNNB1_exon_70	CTNNB1	GTCCTGTATGAGTGGGAACA	exon	chr3	41266187	41266206	+	0.0207227	0.342628	0.701375	-0.00409028	0.313371	-0.673154	0.346647	0.275678	0.186323
CTNNB1_exon_71	CTNNB1	GTGATGGTTCAGCCAAACGC	exon	chr3	41266572	41266591	-	-1.0232	-0.353121	-0.562671	-1.19053	-0.151022	-1.3491	-0.0955799	-0.536609	-0.0354654
CTNNB1_exon_72	CTNNB1	GTTCCCACTCATACAGGACT	exon	chr3	41266186	41266205	-	-1.00125	-1.02916	-0.875116	-0.804813	-0.459116	-1.07634	-0.417378	-0.915646	-0.400517
CTNNB1_exon_73	CTNNB1	GTTCCCTGAGACATTAGATG	exon	chr3	41266497	41266516	+	-0.686873	-0.24257	0.15405	-0.584967	-0.0583256	-1.20716	-0.305	-0.387565	-0.185768
CTNNB1_exon_74	CTNNB1	TAAAGGCAATCCTGAGGAAG	exon	chr3	41266147	41266166	+	-0.599033	-0.422509	-0.267544	0.0331573	0.299737	-0.750797	-0.33011	-0.62989	-0.0135028
CTNNB1_exon_75	CTNNB1	TCCCACTAATGTCCAGCGTT	exon	chr3	41266557	41266576	+	-0.718613	0.0293206	-0.0629202	-1.08147	-0.0320479	-0.940251	0.103871	-0.685033	0.0539948
CTNNB1_exon_76	CTNNB1	TGATTTGATGGAGTTGGACA	exon	chr3	41266018	41266037	+	-0.700178	0.131919	-0.169203	-0.302479	-0.127602	-1.06476	-0.215392	-0.735619	-0.229812
CTNNB1_exon_77	CTNNB1	TGCAATGACTCGAGCTCAGA	exon	chr3	41266461	41266480	+	0.0860393	0.112756	0.424322	-0.0448703	0.515534	0.0865296	0.200988	0.14074	0.572212
CTNNB1_exon_78	CTNNB1	TGCCCTCATCTAATGTCTCA	exon	chr3	41266503	41266522	-	0.289344	0.52052	0.530486	0.293181	0.564295	0.117027	0.707374	0.26121	0.722728
CTNNB1_exon_79	CTNNB1	TTAGCAGTTTTGTCAGTTCA	exon	chr3	41266665	41266684	-	0.0754716	0.310222	0.153317	0.255634	0.115765	0.10756	-0.131339	0.105605	0.292
CTNNB1_exon_80	CTNNB1	TTCCCACTCATACAGGACTT	exon	chr3	41266185	41266204	-	-0.401095	-0.123368	0.144702	-0.287945	0.078462	-0.494886	0.0982218	-0.299597	0.259949
CTNNB1_exon_81	CTNNB1	TTCCCTGAGACATTAGATGA	exon	chr3	41266498	41266517	+	-0.605177	-0.109826	0.0705357	-0.672523	0.100803	-0.68602	0.0910627	-0.381436	0.523493
CTNNB1_exon_82	CTNNB1	TTGCCTTTACCACTCAGAGA	exon	chr3	41266136	41266155	-	-0.799214	-0.249471	-0.283849	-1.14889	-0.202715	-1.29534	-0.148956	-0.634166	-0.0211224
CTNNB1_exon_83	CTNNB1	TTTAGCAGTTTTGTCAGTTC	exon	chr3	41266666	41266685	-	-0.610955	-0.690662	-0.349893	-0.379506	-0.486207	-0.484422	-0.63692	-0.644079	-0.584368
CTNNB1_intron_100	CTNNB1	TGACAAGTAAGCAGGGAGAG	TSS	chr3	41265660	41265679	-	0.0041145	-0.18381	0.0772364	0.138421	0.0731968	0.156299	0.293745	-0.00820618	0.385708
CTNNB1_intron_101	CTNNB1	TGAGCAGAAAATGGAGCAAA	TSS	chr3	41265688	41265707	-	0.126441	-0.0446816	-1.09595	0.625394	0.00436916	0.0792521	0.05102	0.298324	0.253495
CTNNB1_intron_102	CTNNB1	TGCTATTTCACCAAGCCATT	TSS	chr3	41265716	41265735	-	-0.132128	-0.0875737	-0.00696121	-0.0852345	-0.0407654	-0.0313352	-0.256632	-0.00747307	0.210274
CTNNB1_intron_103	CTNNB1	TTTCTGCTCACTCCTCCTAA	TSS	chr3	41265698	41265717	+	-0.759149	-0.204118	-0.168606	-0.43683	-0.372351	-0.710374	-0.449146	-0.815092	-0.322153
CTNNB1_intron_84	CTNNB1	AAATCTTTAGTTACTGAATT	TSS	chr3	41265585	41265604	+	-0.464393	-0.316011	-0.252879	-0.342771	-0.714838	-0.554516	-1.20551	-0.705826	-0.166702
CTNNB1_intron_85	CTNNB1	AAGCAGGGAGAGAGGAAAGC	TSS	chr3	41265652	41265671	-	-0.922799	-0.0977092	-0.656697	-2.23479	-0.155575	-1.70351	-0.170481	-1.18884	-0.309096
CTNNB1_intron_86	CTNNB1	AATCTTTAGTTACTGAATTG	TSS	chr3	41265586	41265605	+	-0.86459	0.324128	-0.290387	-0.431259	-0.287341	-0.573993	-0.440074	-0.131572	0.137856
CTNNB1_intron_87	CTNNB1	AGCAGGGAGAGAGGAAAGCA	TSS	chr3	41265651	41265670	-	-1.0564	0.0997589	-0.15769	-1.95951	0.0814667	-1.72237	-0.497654	-1.97373	-0.374565
CTNNB1_intron_88	CTNNB1	AGGTAGCCTGACAAGTAAGC	TSS	chr3	41265668	41265687	-	-0.283865	0.315112	-0.101134	-0.433575	-0.00910201	-0.271327	-0.109977	-0.163944	-0.157073
CTNNB1_intron_89	CTNNB1	CAGGGAGAGAGGAAAGCAGG	TSS	chr3	41265649	41265668	-	-0.515606	0.922112	0.293751	-2.86392	0.949812	-2.52281	-0.153091	-3.95262	0.567057
CTNNB1_intron_90	CTNNB1	CAGGGGGATCTCAGCCAGAC	TSS	chr3	41265633	41265652	-	0.312565	0.397252	-0.316896	0.314858	0.322651	0.184439	0.224006	0.47953	0.267898
CTNNB1_intron_91	CTNNB1	GCAGGGAGAGAGGAAAGCAG	TSS	chr3	41265650	41265669	-	-0.936589	0.39374	0.413812	-2.62454	0.586214	-2.82516	0.239018	-4.1712	0.114641
CTNNB1_intron_92	CTNNB1	GCTCACTCCTCCTAATGGCT	TSS	chr3	41265703	41265722	+	-0.14116	0.197775	0.279014	0.215233	0.452997	-0.189155	0.438236	-0.223283	0.24809
CTNNB1_intron_93	CTNNB1	GGTAGCCTGACAAGTAAGCA	TSS	chr3	41265667	41265686	-	-0.490487	-0.0856236	0.262242	0.147029	0.195601	-0.127289	-0.538767	-0.710422	0.369094
CTNNB1_intron_94	CTNNB1	TAAATCTTTAGTTACTGAAT	TSS	chr3	41265584	41265603	+	-1.50853	-1.1304	-0.381205	-0.845718	-0.884733	-0.905658	-1.32434	-0.947986	-0.802713
CTNNB1_intron_95	CTNNB1	TAGGAGGAGTGAGCAGAAAA	TSS	chr3	41265697	41265716	-	0.012542	-0.175525	0.26598	0.0903982	0.261076	0.0988447	-0.377674	-0.477043	0.559377
CTNNB1_intron_96	CTNNB1	TATTTCACCAAGCCATTAGG	TSS	chr3	41265713	41265732	-	-0.581785	0.185065	-0.0592727	0.0612964	0.0247683	-0.315592	-0.197949	-0.370639	0.085001
CTNNB1_intron_97	CTNNB1	TCGTTGCCATTAAGCCAGTC	TSS	chr3	41265616	41265635	+	0.239103	0.481506	0.439134	-0.287398	0.202972	-0.0375258	0.367495	-0.175679	-0.0207697
CTNNB1_intron_98	CTNNB1	TCTCAGCCAGACTGGCTTAA	TSS	chr3	41265625	41265644	-	-0.469908	0.741582	0.417102	-0.255529	-0.389324	-0.400634	-0.332561	0.293231	-0.105442
CTNNB1_intron_99	CTNNB1	TCTCTCCCTGCTTACTTGTC	TSS	chr3	41265659	41265678	+	-0.191271	-0.0625148	-0.717605	-0.420853	-0.0259643	-0.149243	0.211472	-0.721317	-0.133699
CTNNB1_TSS_1	CTNNB1	AACGCTCCGCGCTGCGCCGG	TSS	chr3	41240915	41240934	+	-0.19742	0.483192	0.17595	0.189929	-0.216792	-0.374688	0.340552	-0.280387	0.135075
CTNNB1_TSS_10	CTNNB1	CCCCGCCCCTTGTCCTCGCG	TSS	chr3	41240889	41240908	+	0.184913	0.297774	0.361017	0.449701	0.454562	0.274501	0.360807	-0.0439314	0.134696
CTNNB1_TSS_11	CTNNB1	CCGCGCGAGGACAAGGGGCG	TSS	chr3	41240892	41240911	-	0.025298	-0.248959	0.0749004	0.323028	0.331751	0.0380964	0.704645	0.0609538	-0.0140674
CTNNB1_TSS_12	CTNNB1	CCGCTGTATCCTGCCGCCAC	TSS	chr3	41240934	41240953	-	0.603006	0.477294	0.764321	0.871813	-0.0727907	0.152144	0.746695	0.193968	0.560961
CTNNB1_TSS_13	CTNNB1	CCGGTGGCGGCAGGATACAG	TSS	chr3	41240931	41240950	+	-1.82832	-1.37725	-1.47372	-1.32952	-2.10289	-2.18139	-2.01271	-2.01244	-1.4504
CTNNB1_TSS_14	CTNNB1	CGCCCCTTGTCCTCGCGCGG	TSS	chr3	41240892	41240911	+	-0.340747	-0.77617	-0.622138	-0.514571	-0.715884	-0.941902	-0.292711	-1.13603	-0.46917
CTNNB1_TSS_15	CTNNB1	CGCCGCGCGAGGACAAGGGG	TSS	chr3	41240894	41240913	-	-0.264659	-0.0114531	-0.377733	-0.127142	-0.203807	-0.51076	0.564154	-0.865878	-0.431445
CTNNB1_TSS_16	CTNNB1	CGCGCTGCGCCGGTGGCGGC	TSS	chr3	41240922	41240941	+	-0.909111	-1.05109	-0.632029	-1.01656	-0.931461	-1.16809	-0.779847	-1.08325	-1.18763
CTNNB1_TSS_17	CTNNB1	CGCTGCTGCCACAGACCGAG	TSS	chr3	41241002	41241021	-	-0.158854	0.214411	-0.0535524	0.366558	0.27837	-0.124044	0.119612	-0.169541	0.270226
CTNNB1_TSS_18	CTNNB1	CGGAACGCTCCGCGCTGCGC	TSS	chr3	41240912	41240931	+	-0.576415	0.0337189	-0.89121	-0.151315	-0.30714	-0.619041	-0.0428738	-0.585975	-0.766417
CTNNB1_TSS_19	CTNNB1	CGGCGCCATTTTAAGCCTCT	TSS	chr3	41240984	41241003	+	0.0185181	-0.442094	0.376977	0.250085	-0.0700455	-0.260406	0.00125496	-0.076715	0.0726334
CTNNB1_TSS_2	CTNNB1	ACAAGGGGCGGGGCGCGAGG	TSS	chr3	41240882	41240901	-	-0.166594	0.495071	0.774905	-1.97931	0.549465	-0.192269	0.660162	-0.667419	0.715454
CTNNB1_TSS_20	CTNNB1	CGTTCCGCCGCGCGAGGACA	TSS	chr3	41240899	41240918	-	-0.501177	-0.702457	-0.581733	-0.223877	-0.531216	-0.709079	-0.427803	-0.779603	-0.743325
CTNNB1_TSS_21	CTNNB1	CTGCCGCCACCGGCGCAGCG	TSS	chr3	41240924	41240943	-	-1.33957	-1.00395	-1.1708	-1.13185	-1.0881	-1.0328	-1.178	-1.27248	-1.30983
CTNNB1_TSS_22	CTNNB1	CTGTGGCAGCAGCGTTGGCC	TSS	chr3	41241008	41241027	+	-0.278957	-0.503659	-0.114087	-0.228704	-0.312574	-0.3952	0.0315613	-0.500017	-0.263569
CTNNB1_TSS_23	CTNNB1	GACAAGGGGCGGGGCGCGAG	TSS	chr3	41240883	41240902	-	-0.270786	-0.470447	0.164814	-1.06723	0.0328843	-0.877012	-0.185362	-0.434129	-0.440872
CTNNB1_TSS_24	CTNNB1	GCAGACTGCTGGGCGGCGCG	TSS	chr3	41240842	41240861	+	0.0488746	0.361858	0.145266	-0.0522001	0.322369	-0.00366327	0.321242	0.191275	0.133554
CTNNB1_TSS_25	CTNNB1	GCCGCGCGAGGACAAGGGGC	TSS	chr3	41240893	41240912	-	0.36816	0.887192	0.750495	0.584847	0.6802	0.481064	0.219172	0.256903	0.260989
CTNNB1_TSS_26	CTNNB1	GCGGAGCGTTCCGCCGCGCG	TSS	chr3	41240905	41240924	-	-1.03311	-1.43854	-0.862325	-1.25139	-0.691307	-1.02232	-0.842755	-1.30973	-1.25293
CTNNB1_TSS_27	CTNNB1	GCTCCGCGCTGCGCCGGTGG	TSS	chr3	41240918	41240937	+	-1.28672	-1.38729	-0.870504	-1.28023	-1.57957	-1.62466	-1.28604	-1.42756	-1.48182
CTNNB1_TSS_28	CTNNB1	GCTTAAAATGGCGCCGCACA	TSS	chr3	41240980	41240999	-	-0.782863	-0.355227	-0.267759	-0.521229	-0.0354811	-0.640918	-0.078206	-0.588125	-0.135861
CTNNB1_TSS_29	CTNNB1	GGACAAGGGGCGGGGCGCGA	TSS	chr3	41240884	41240903	-	-0.0992888	0.23992	0.120012	-0.403073	0.357498	-0.311578	0.424719	-0.459298	0.213152
CTNNB1_TSS_3	CTNNB1	ACAGACCGAGAGGCTTAAAA	TSS	chr3	41240992	41241011	-	-0.392551	-0.107367	0.290616	0.353716	-0.00344226	-0.591421	-0.318442	-0.685001	0.0496936
CTNNB1_TSS_30	CTNNB1	GGCGGGGCGCGAGGGGGCGG	TSS	chr3	41240876	41240895	-	-0.810751	-0.162825	-0.043901	-2.69286	-0.355129	-1.38376	0.553295	-2.6815	0.121
CTNNB1_TSS_31	CTNNB1	GTTCCGCCGCGCGAGGACAA	TSS	chr3	41240898	41240917	-	0.133958	0.268338	0.309584	0.233489	0.222994	-0.0754221	0.599128	-0.100433	0.476255
CTNNB1_TSS_32	CTNNB1	TCGGTCTGTGGCAGCAGCGT	TSS	chr3	41241003	41241022	+	-0.0365561	-0.0173442	0.677814	0.292658	-0.464772	-0.42304	-0.653791	-0.301795	0.205123
CTNNB1_TSS_33	CTNNB1	TTCCGCCGCGCGAGGACAAG	TSS	chr3	41240897	41240916	-	0.254011	0.306143	-0.0996105	0.304067	0.624027	0.119446	0.547412	-0.370505	0.5542
CTNNB1_TSS_4	CTNNB1	ACTTATAAGAGCTCCTTGTG	TSS	chr3	41240964	41240983	+	-0.642004	-0.388387	-0.0574641	-0.323999	-1.00451	-0.535412	-1.28112	-0.789657	-0.21171
CTNNB1_TSS_5	CTNNB1	AGCAGCGTTGGCCCGGCCCC	TSS	chr3	41241015	41241034	+	0.227286	0.254676	0.641277	0.282565	-0.230308	0.103436	0.654547	-0.283459	0.556713
CTNNB1_TSS_6	CTNNB1	AGGACAAGGGGCGGGGCGCG	TSS	chr3	41240885	41240904	-	-0.725914	0.212956	-0.176045	-0.191484	0.186989	-0.0319279	0.343569	-0.333367	-0.0472849
CTNNB1_TSS_7	CTNNB1	AGGGGCGGGGCGCGAGGGGG	TSS	chr3	41240879	41240898	-	-0.24765	0.0232935	-0.052462	-1.42729	0.217826	0.0351387	0.105634	0.139691	0.262663
CTNNB1_TSS_8	CTNNB1	ATTTTAAGCCTCTCGGTCTG	TSS	chr3	41240991	41241010	+	-0.756231	-0.727546	-0.112354	-0.411974	-0.295857	-0.83192	-0.363769	-0.652498	-0.654237
CTNNB1_TSS_9	CTNNB1	CAGCAGCGTTGGCCCGGCCC	TSS	chr3	41241014	41241033	+	-0.084428	0.707596	0.182784	-0.463038	-0.613152	0.155518	0.415909	-0.327425	-0.156285
DHPS_exon_100	DHPS	GTATTGGTGACCACAGCTGG	exon	chr19	12790711	12790730	-	-1.57008	0.0756943	0.0823942	-2.94419	0.0211007	-2.55415	-0.146826	-4.33828	-0.137851
DHPS_exon_101	DHPS	GTGCCTGGCGCCCACATACT	exon	chr19	12790667	12790686	-	-0.372554	-0.0514338	-0.246582	-0.564334	-0.0604991	-0.399417	-0.0287863	-0.667614	-0.248404
DHPS_exon_102	DHPS	GTGCTGCACAAGGTAGCGAA	exon	chr19	12790981	12791000	+	-0.567789	-0.199281	-0.176924	-2.28598	0.158721	-1.76277	0.0635251	-3.83218	-0.06055
DHPS_exon_103	DHPS	GTGGGCGGCGGCTCTGGGTC	exon	chr19	12791067	12791086	+	-0.684521	0.220996	0.476097	-1.28553	0.19162	-0.416778	0.192185	-0.955944	-0.243835
DHPS_exon_104	DHPS	TACCAGCTGCACCATTTTCC	exon	chr19	12791046	12791065	-	0.0237623	0.0875	-0.474133	-0.287861	0.295727	-0.121034	-0.208853	-0.0887497	-0.0326151
DHPS_exon_105	DHPS	TCCCAGGAAAATGGTGCAGC	exon	chr19	12791041	12791060	+	-0.275537	1.22868	-0.0695664	-1.26156	0.401003	-0.646775	0.230673	-1.89327	0.017395
DHPS_exon_106	DHPS	TCTGGGTCAGGTCCGCGTGC	exon	chr19	12791079	12791098	+	-0.816794	0.0628908	0.803248	-1.21976	0.201171	-1.59394	0.268471	-2.03616	-0.114073
DHPS_exon_107	DHPS	TGAGAATTACTGCAAGTTTG	exon	chr19	12790490	12790509	-	-0.836504	0.0202377	0.276986	-1.42306	-0.0557775	-1.02609	-0.380432	-2.66773	0.061786
DHPS_exon_108	DHPS	TGAGGTTGGATGTATATCCC	exon	chr19	12791025	12791044	+	-1.61863	-0.416043	-0.0675746	-1.74951	-0.338518	-2.51952	-0.479845	-2.92767	0.083242
DHPS_exon_109	DHPS	TGCAGCTGGTAAGTGGGCGG	exon	chr19	12791055	12791074	+	0.0338351	0.616247	0.798841	-0.774128	0.930724	-0.265925	0.862168	-0.49197	0.534145
DHPS_exon_110	DHPS	TGCCTGGCGCCCACATACTT	exon	chr19	12790666	12790685	-	-0.562377	0.482269	0.48717	-1.10788	0.373415	-1.0431	0.292916	-2.48999	0.0961482
DHPS_exon_111	DHPS	TGGGCGAGTTTAGCCTCAGG	exon	chr19	12790647	12790666	-	-0.815579	0.369623	-0.164399	-2.25486	0.0372693	-1.8942	0.0608585	-3.79408	0.0144697
DHPS_exon_112	DHPS	TGGGCGCCAGGCACTTGATG	exon	chr19	12790673	12790692	+	-0.792563	0.560494	0.387552	-2.36221	0.505545	-2.21231	0.536143	-3.46045	0.163526
DHPS_exon_113	DHPS	TGGTAAGTGGGCGGCGGCTC	exon	chr19	12791061	12791080	+	-0.301683	-0.00224344	0.153195	-0.791887	-0.0755303	-0.525609	0.167574	-0.733436	-0.105229
DHPS_exon_114	DHPS	TGGTCTTCATCCTGTGACAG	exon	chr19	12791099	12791118	+	-0.821728	-0.272832	-0.146365	-0.896996	0.0783333	-0.894767	0.201778	-1.38568	-0.0823908
DHPS_exon_115	DHPS	TGGTGCAGCTGGTAAGTGGG	exon	chr19	12791052	12791071	+	0.184395	0.161252	1.14609	-0.98965	0.565646	-0.471233	1.06291	-1.49987	0.94015
DHPS_exon_116	DHPS	TTCCTCCACGCCGCCAGCTG	exon	chr19	12790698	12790717	+	-0.916715	0.367939	0.408223	-2.55137	0.460736	-2.95716	0.499396	-4.55771	0.0678652
DHPS_exon_117	DHPS	TTGGGCGAGTTTAGCCTCAG	exon	chr19	12790648	12790667	-	-1.22827	-0.467674	0.136668	-2.65023	-0.257194	-1.64009	-0.173829	-3.05171	0.0499501
DHPS_exon_68	DHPS	AAAATGGTGCAGCTGGTAAG	exon	chr19	12791048	12791067	+	-1.22789	-0.515684	-0.207464	-2.00177	-0.297616	-1.67822	-0.377463	-2.32213	-0.217342
DHPS_exon_69	DHPS	AAACTTGCAGTAATTCTCAT	exon	chr19	12790491	12790510	+	-0.809786	-1.0848	-0.774861	-1.1069	-0.583854	-0.75534	-0.830662	-1.06368	-0.871109
DHPS_exon_70	DHPS	AAATGGTGCAGCTGGTAAGT	exon	chr19	12791049	12791068	+	-0.389037	0.0732797	0.317266	-1.67011	0.506048	-0.83355	0.328097	-2.09033	0.827164
DHPS_exon_71	DHPS	AACTTGCAGTAATTCTCATT	exon	chr19	12790492	12790511	+	-0.794637	0.130217	0.0398094	-1.49714	-0.0479151	-0.693818	-0.138974	-1.92027	0.457556
DHPS_exon_72	DHPS	AATTCTCATTGGGCACCAGC	exon	chr19	12790502	12790521	+	-1.42033	-0.140742	-0.320007	-2.90816	-0.0416989	-1.81149	-0.385576	-3.76976	-0.422416
DHPS_exon_73	DHPS	ACAGGATGAAGACCAGCACG	exon	chr19	12791094	12791113	-	-0.533482	0.568478	0.340134	-0.692169	0.367558	-0.544208	0.560572	-1.37263	0.355559
DHPS_exon_74	DHPS	ACATCCAACCTCATCAGTTC	exon	chr19	12791018	12791037	-	-0.79991	0.343572	0.206155	-2.28074	0.487241	-1.14796	0.535917	-3.10682	0.354058
DHPS_exon_75	DHPS	ACCAGCTGCACCATTTTCCT	exon	chr19	12791045	12791064	-	-0.280356	0.699453	0.699412	-1.56162	0.736075	-0.392227	0.615812	-2.13953	0.682951
DHPS_exon_76	DHPS	ACTTGGGCGAGTTTAGCCTC	exon	chr19	12790650	12790669	-	-0.960979	-0.181814	-0.0072186	-1.88479	-0.18683	-0.926485	-0.287337	-1.70911	-0.0679617
DHPS_exon_77	DHPS	ATTACTGCAAGTTTGAGGAC	exon	chr19	12790485	12790504	-	-0.949004	-0.538102	0.0536745	-2.19132	-0.100044	-1.45903	-0.0103956	-3.25913	0.00299456
DHPS_exon_78	DHPS	CAAGGTAGCGAATGGTCTCA	exon	chr19	12790989	12791008	+	-0.816385	0.570531	-0.134385	-1.92604	0.475703	-1.90519	0.39467	-3.36414	0.00696562
DHPS_exon_79	DHPS	CACGGATGCCTGAACTGATG	exon	chr19	12791007	12791026	+	-0.40141	0.625897	0.804524	-2.01008	0.624192	-2.15326	0.564047	-3.39623	0.518064
DHPS_exon_80	DHPS	CCCGGAGCTCCTTCCCCCTG	exon	chr19	12790631	12790650	+	-0.930242	0.545879	0.213595	-2.38842	0.560781	-2.036	0.762269	-4.45273	0.276899
DHPS_exon_81	DHPS	CCTCAGGGGGAAGGAGCTCC	exon	chr19	12790634	12790653	-	-0.415144	0.750188	0.480045	-1.48683	0.686919	-1.32947	1.06563	-3.13903	0.651801
DHPS_exon_82	DHPS	CGAGTTTAGCCTCAGGGGGA	exon	chr19	12790643	12790662	-	-0.404845	0.31592	-0.14175	-2.13362	0.246087	-0.384198	0.110399	-2.64196	0.906106
DHPS_exon_83	DHPS	CGCCCAAGTATGTGGGCGCC	exon	chr19	12790661	12790680	+	-1.19472	-1.29844	-1.50653	-1.41826	-1.32832	-1.17631	-1.12938	-1.15341	-1.52371
DHPS_exon_84	DHPS	CTAAACTCGCCCAAGTATGT	exon	chr19	12790654	12790673	+	-0.651523	-0.035429	0.289687	-2.87731	0.0981414	-1.64053	0.0497357	-3.44518	0.268314
DHPS_exon_85	DHPS	CTTGGGCGAGTTTAGCCTCA	exon	chr19	12790649	12790668	-	-0.182591	-0.355218	-0.190782	-0.556984	-0.349249	-0.500428	-0.197079	-0.960877	-0.295963
DHPS_exon_86	DHPS	GAAGCTGGAACCACTGTCAC	exon	chr19	12791112	12791131	-	-0.142679	0.765399	0.0684857	-0.462209	0.6429	-0.323394	0.55046	-0.578202	0.209878
DHPS_exon_87	DHPS	GACCACAGCTGGCGGCGTGG	exon	chr19	12790703	12790722	-	-1.45006	0.303229	-0.314166	-2.19215	0.347057	-3.18293	0.296036	-3.18882	-0.190777
DHPS_exon_88	DHPS	GACGTATTGGTGACCACAGC	exon	chr19	12790714	12790733	-	-0.828556	0.00932534	-0.108999	-1.71976	-0.0262811	-1.11467	0.119972	-3.19359	-0.274753
DHPS_exon_89	DHPS	GATGCCCATTCTGGACCAGA	exon	chr19	12790460	12790479	-	-0.411986	-0.178236	0.285884	-1.83672	0.106219	-1.77318	0.235597	-3.75235	0.428561
DHPS_exon_90	DHPS	GATGCCTGAACTGATGAGGT	exon	chr19	12791011	12791030	+	-1.17819	-0.0211334	0.265601	-2.51764	0.17268	-3.17967	0.303328	-5.10178	-0.187977
DHPS_exon_91	DHPS	GCCTCAGGGGGAAGGAGCTC	exon	chr19	12790635	12790654	-	-1.14309	0.0278699	-0.383975	-2.38429	-0.736072	-2.35492	-0.0312774	-4.04464	-0.27827
DHPS_exon_92	DHPS	GCTAAACTCGCCCAAGTATG	exon	chr19	12790653	12790672	+	-0.998719	-0.182607	-0.0267748	-2.32685	-0.154414	-0.631065	-0.787304	-2.86516	-0.287527
DHPS_exon_93	DHPS	GGAAGACCTCATCAAGTGCC	exon	chr19	12790682	12790701	-	-0.560031	0.240098	0.144496	-1.92962	0.623724	-1.99077	0.546265	-3.76716	0.34441
DHPS_exon_94	DHPS	GGAAGGAGCTCCGGGAGAAC	exon	chr19	12790626	12790645	-	-0.787816	-0.271997	0.180775	-1.22444	0.439294	-1.64868	0.697315	-2.94906	0.051244
DHPS_exon_95	DHPS	GGACTGGCTGATGCCCATTC	exon	chr19	12790469	12790488	-	0.0112865	-0.0886554	0.10507	-0.267585	0.125166	-0.69975	-0.118305	-0.540986	-0.0533814
DHPS_exon_96	DHPS	GGATGTATATCCCAGGAAAA	exon	chr19	12791032	12791051	+	-0.855116	-1.0289	-0.347384	-1.02934	-0.786356	-1.39387	-1.11468	-1.10808	0.0614778
DHPS_exon_97	DHPS	GGGAAGGAGCTCCGGGAGAA	exon	chr19	12790627	12790646	-	-1.33574	-0.0880561	0.187645	-2.72498	-0.161887	-2.14836	-0.565968	-3.37681	-0.187823
DHPS_exon_98	DHPS	GGTAAGTGGGCGGCGGCTCT	exon	chr19	12791062	12791081	+	-0.510775	0.296254	-0.0308736	-0.623625	0.220617	-0.181849	0.323394	-0.641399	0.376011
DHPS_exon_99	DHPS	GGTGACCACAGCTGGCGGCG	exon	chr19	12790706	12790725	-	-0.707762	0.315727	0.241402	-2.31727	0.261867	-1.46712	0.062897	-2.78482	-0.103349
DHPS_intron_118	DHPS	AATCGCTTGAACCCGCGAGG	TSS	chr19	12791735	12791754	-	-1.31662	0.0592094	0.308193	-2.05596	-0.0611257	-3.0103	-0.742048	-3.46825	0.00204416
DHPS_intron_119	DHPS	CACTGCAACCTCCACCTCGC	TSS	chr19	12791721	12791740	+	-0.696367	0.705626	0.475803	-2.73775	0.817159	-3.23982	0.967453	-5.62606	0.660418
DHPS_intron_120	DHPS	CAGGCGCGCAACACCATGCC	TSS	chr19	12791788	12791807	+	-1.15571	0.344281	0.346568	-2.23487	0.179064	-2.52576	0.91934	-3.98366	0.111482
DHPS_intron_121	DHPS	CCCAGCTACTCGGGAGGCTG	TSS	chr19	12791764	12791783	-	-0.417446	0.435366	0.206616	-2.84528	0.294049	-2.38017	0.710045	-3.55509	0.398367
DHPS_intron_122	DHPS	CCTCAGCCTCCCGAGTAGCT	TSS	chr19	12791761	12791780	+	-1.21855	0.578436	0.0391838	-2.93607	0.521873	-2.92757	0.740287	-5.09839	0.473624
DHPS_intron_123	DHPS	CGCCTGTAGTCCCAGCTACT	TSS	chr19	12791774	12791793	-	-1.7896	-0.553241	-0.144796	-2.52806	-0.359207	-3.0393	-0.200333	-4.09292	-0.256374
DHPS_intron_124	DHPS	CGCTTGAACCCGCGAGGTGG	TSS	chr19	12791732	12791751	-	-1.46974	-0.0816307	-0.225024	-2.20955	-0.304816	-3.18543	-0.25816	-4.09175	-0.17594
DHPS_intron_125	DHPS	CTAAAATGCAAAAAATTAGC	TSS	chr19	12791810	12791829	-	-1.05657	-0.910973	-0.734112	-0.590488	-0.765491	-0.821496	-1.22481	-0.314255	-0.393673
DHPS_intron_126	DHPS	GAGAATCGCTTGAACCCGCG	TSS	chr19	12791738	12791757	-	-1.26484	-0.337386	-0.121489	-2.79974	0.196983	-2.77311	-1.34552	-3.29217	-0.157084
DHPS_intron_127	DHPS	GCCTCAGCCTCCCGAGTAGC	TSS	chr19	12791760	12791779	+	-1.73816	-0.597252	-0.21787	-3.1315	-0.411808	-3.81539	-0.0845825	-5.56562	-0.634994
DHPS_intron_128	DHPS	GCCTGTAGTCCCAGCTACTC	TSS	chr19	12791773	12791792	-	-0.983619	0.473432	0.094251	-2.5018	0.485562	-3.30817	0.462028	-4.90796	0.397847
DHPS_intron_129	DHPS	GCTACTCGGGAGGCTGAGGC	TSS	chr19	12791760	12791779	-	-1.16091	0.521024	0.388376	-3.11283	0.143808	-3.24982	0.289152	-4.17433	-0.248474
DHPS_intron_130	DHPS	TAAAATGCAAAAAATTAGCC	TSS	chr19	12791809	12791828	-	-0.966758	-0.259517	-0.263311	-2.27834	-0.118964	-1.91338	-0.608723	-3.2397	-0.0486287
DHPS_intron_131	DHPS	TCACTGCAACCTCCACCTCG	TSS	chr19	12791720	12791739	+	-1.30256	-0.113481	-0.389163	-2.86769	-0.036756	-3.71889	0.155649	-5.02502	0.193201
DHPS_intron_132	DHPS	TCCCGAGTAGCTGGGACTAC	TSS	chr19	12791769	12791788	+	-1.75246	-0.0836148	0.123807	-3.14707	-0.141715	-2.98126	0.0408651	-3.8337	-0.263415
DHPS_intron_133	DHPS	TGCAAAAAATTAGCCGGGCA	TSS	chr19	12791804	12791823	-	-0.800316	0.118632	-0.0150675	-0.485238	0.133219	-0.50035	-0.730778	-1.55709	0.71049
DHPS_intron_134	DHPS	TGCGCCACTGCACTCCAGCC	TSS	chr19	12791692	12791711	-	-1.1527	0.47102	0.426499	-3.23546	0.521626	-3.02358	0.687921	-5.40063	0.154434
DHPS_intron_135	DHPS	TGTAGTCCCAGCTACTCGGG	TSS	chr19	12791770	12791789	-	-1.39863	-0.0566764	0.281949	-3.41031	-0.138175	-3.19697	0.0280747	-4.35211	0.0173116
DHPS_intron_136	DHPS	TTTGCATTTTAGTAGAGACA	TSS	chr19	12791818	12791837	+	-1.28451	-0.260489	-0.01999	-2.37396	-0.0395531	-0.98572	-0.437832	-2.92326	-0.00293065
DHPS_intron_137	DHPS	TTTTGCATTTTAGTAGAGAC	TSS	chr19	12791817	12791836	+	-1.6314	-1.43859	-1.69613	-1.56015	-1.60697	-1.65312	-1.27178	-1.56456	-1.54802
DHPS_TSS_1	DHPS	AAATTAAGGGAGGATATGGG	TSS	chr19	12792055	12792074	-	-0.474722	-0.21339	-0.404059	-0.604159	-0.322648	-0.478379	-0.659984	-0.993769	-0.0105104
DHPS_TSS_10	DHPS	ATGCTCTCTGATTCCTAAAA	TSS	chr19	12791957	12791976	-	-0.653133	0.104651	-0.44533	-0.29438	-0.180448	-0.601048	-0.333312	-1.10134	0.241695
DHPS_TSS_11	DHPS	ATGGCGGCGACCTGGTTTAC	TSS	chr19	12792750	12792769	-	-0.477798	0.126661	-0.283646	-0.6049	-0.362095	-0.685733	-0.242203	-0.550625	-0.301547
DHPS_TSS_12	DHPS	ATTCCTAAAAGGGTGGGGGC	TSS	chr19	12791947	12791966	-	-1.0754	-0.66364	-0.801544	-0.770936	-0.21316	-0.293631	-0.172663	-1.24586	-0.2455
DHPS_TSS_13	DHPS	ATTTTTAGCCCCTGTAAACC	TSS	chr19	12792737	12792756	+	-0.517085	-0.599254	-0.517982	-0.824979	-0.524591	-0.78056	-0.837067	-0.788328	-0.43116
DHPS_TSS_14	DHPS	CAGCCAGCCCCCACCCTTTT	TSS	chr19	12791941	12791960	+	0.395762	0.459971	0.238743	0.167188	0.51897	0.464979	0.299822	0.326507	0.615286
DHPS_TSS_15	DHPS	CATTTAAAGCTTTCTGGAAT	TSS	chr19	12792096	12792115	-	0.368581	-0.192921	0.170908	0.0637051	0.0633966	-0.0113634	-0.224497	0.237945	0.015354
DHPS_TSS_16	DHPS	CCCCTAGGCCGGGCTTACGG	TSS	chr19	12792612	12792631	+	-0.939248	-0.895868	0.0305961	-0.98537	-1.29895	-0.874095	-0.90686	-1.52808	-0.192489
DHPS_TSS_17	DHPS	CCCTACTTCCTGTGCTCTTG	TSS	chr19	12792672	12792691	-	-0.524184	0.212388	0.115888	-0.167368	0.210795	-0.202682	0.490218	-0.446336	0.120869
DHPS_TSS_18	DHPS	CCCTTAATTTGTCTTGCCCC	TSS	chr19	12792065	12792084	+	-0.0467076	0.094335	0.327711	0.101626	0.179497	-0.0718938	-0.0133659	-0.210785	0.320473
DHPS_TSS_19	DHPS	CCGCAAGAGCACAGGAAGTA	TSS	chr19	12792669	12792688	+	-0.0397943	0.706333	0.615968	0.495541	0.453381	0.233779	0.493496	-0.201041	0.298716
DHPS_TSS_2	DHPS	ACATTTAAAGCTTTCTGGAA	TSS	chr19	12792097	12792116	-	-0.63637	-0.468761	-0.272202	-0.58936	-0.583627	-0.820295	-0.911774	-1.23805	-0.433926
DHPS_TSS_20	DHPS	CCGCCGTAAGCCCGGCCTAG	TSS	chr19	12792615	12792634	-	-0.541341	0.465555	-0.0453273	-0.669817	0.430358	-0.514323	0.452193	-0.789482	0.519344
DHPS_TSS_21	DHPS	CCTGGGGCAAGACAAATTAA	TSS	chr19	12792068	12792087	-	-0.0276751	0.109525	0.289515	0.0123616	0.174668	0.429046	-0.456483	-0.209245	-0.240521
DHPS_TSS_22	DHPS	CTAAAAGGGTGGGGGCTGGC	TSS	chr19	12791943	12791962	-	0.0730091	-0.215942	-0.327712	-0.370081	-0.342315	-0.398282	-0.205334	-0.522746	-0.182224
DHPS_TSS_23	DHPS	CTCTCTGATTCCTAAAAGGG	TSS	chr19	12791954	12791973	-	-0.948748	-0.532368	-0.262112	-0.321449	-0.0144596	-1.15946	-0.558442	-1.12964	-0.151814
DHPS_TSS_24	DHPS	CTCTGATTCCTAAAAGGGTG	TSS	chr19	12791952	12791971	-	-0.372968	-0.166057	0.0313261	-0.0609448	0.0705383	-0.133658	0.568968	-1.19411	-0.11132
DHPS_TSS_25	DHPS	CTGCCCCTAGGCCGGGCTTA	TSS	chr19	12792609	12792628	+	-0.291839	0.0619657	0.165719	-0.26762	0.0608029	0.248665	0.169958	-0.156674	-0.32385
DHPS_TSS_26	DHPS	GAACACACGCACAAAAATGG	TSS	chr19	12792766	12792785	-	-0.139941	0.324935	0.283732	0.0974922	-0.0428076	-0.0728872	0.115454	-0.327959	0.335762
DHPS_TSS_27	DHPS	GACAAATTAAGGGAGGATAT	TSS	chr19	12792058	12792077	-	-0.116479	0.0523869	0.78019	-0.626409	0.270695	0.0508583	-0.0536261	-0.24671	-0.132343
DHPS_TSS_28	DHPS	GATCCGGTCCCTTCCCCGCT	TSS	chr19	12791986	12792005	+	-0.327541	0.208571	0.508293	-0.00480507	0.32283	-0.393236	0.376332	-0.29612	0.155701
DHPS_TSS_29	DHPS	GATGCTCTCTGATTCCTAAA	TSS	chr19	12791958	12791977	-	-0.67497	-0.525925	0.124792	-0.535412	-0.251606	-0.610989	-0.44842	-0.887378	-0.104746
DHPS_TSS_3	DHPS	ACGGAACACACGCACAAAAA	TSS	chr19	12792769	12792788	-	0.578486	-0.155911	0.553133	0.357981	0.19486	-0.255212	-0.103698	-0.567918	0.158863
DHPS_TSS_30	DHPS	GCACAAAAATGGCGGCGACC	TSS	chr19	12792758	12792777	-	-0.56221	-0.32127	-0.92836	-0.0826439	0.28693	-0.31184	-0.0257999	-0.242516	0.453324
DHPS_TSS_31	DHPS	GCCGCCGTAAGCCCGGCCTA	TSS	chr19	12792616	12792635	-	-0.852431	-0.722434	-0.562065	-1.07307	-0.907591	-1.30792	-0.92999	-1.46712	-0.926307
DHPS_TSS_32	DHPS	GCCTGGGGCAAGACAAATTA	TSS	chr19	12792069	12792088	-	-0.0493311	0.0221378	-0.221427	-0.52726	-0.117972	-0.00877726	-0.436224	-0.0114241	0.141691
DHPS_TSS_33	DHPS	GGAAGTAGGGAACGTGCTTT	TSS	chr19	12792682	12792701	+	-0.316177	0.363986	0.362673	-0.719023	0.325749	-0.0636723	0.295748	-0.333906	0.308064
DHPS_TSS_34	DHPS	GGCCGCCGTAAGCCCGGCCT	TSS	chr19	12792617	12792636	-	-0.800949	-1.22576	-1.39733	-0.590564	-0.622885	-0.825671	-1.00064	-0.916452	-0.838246
DHPS_TSS_35	DHPS	GGCGGCGACCTGGTTTACAG	TSS	chr19	12792748	12792767	-	-0.547263	-0.0137495	0.170382	-0.528407	-0.524802	-0.538515	-0.494165	-0.654723	0.0580222
DHPS_TSS_36	DHPS	GGGAAGGGACCGGATCTGAA	TSS	chr19	12791982	12792001	-	-0.452473	0.0427786	0.0845663	-0.736571	-0.129602	-1.04592	-0.119215	-0.671039	-0.00406807
DHPS_TSS_37	DHPS	GGGAGGAGGAGCCTAAGTCT	TSS	chr19	12792038	12792057	-	-0.412687	-0.0474718	0.317449	-0.386069	0.443863	-0.173032	0.44834	-1.00657	0.291723
DHPS_TSS_38	DHPS	GGGGCAAGACAAATTAAGGG	TSS	chr19	12792065	12792084	-	-0.510551	-0.0126555	0.298625	-0.648426	-0.310703	-0.532049	-0.364271	-0.809537	0.0895191
DHPS_TSS_39	DHPS	GGGTGGGGGCTGGCTGGGCG	TSS	chr19	12791937	12791956	-	-0.533156	-0.100341	-0.417906	-0.587957	-0.139495	-0.496948	-0.275687	-0.454055	-0.0285051
DHPS_TSS_4	DHPS	ACGTGCTTTGGGCGAAAGAC	TSS	chr19	12792693	12792712	+	0.275977	-0.132906	-0.196654	-0.35216	0.0706678	0.0584433	0.225147	-0.40665	-0.25922
DHPS_TSS_40	DHPS	GTCAAAGCTGCCCCTAGGCC	TSS	chr19	12792602	12792621	+	-0.32606	0.498615	0.339643	-0.721521	-0.0905982	-0.640331	0.551439	-1.01224	0.331902
DHPS_TSS_41	DHPS	GTCGGGGTTTAACGCGTTTC	TSS	chr19	12792639	12792658	-	-0.117309	0.12723	-0.106639	-0.467799	-0.198205	-0.159761	-0.59825	-0.140609	-0.448366
DHPS_TSS_42	DHPS	TAAAAGGGTGGGGGCTGGCT	TSS	chr19	12791942	12791961	-	0.071814	0.120773	-0.043858	-0.169402	0.111043	0.0918749	0.234257	0.031364	0.338821
DHPS_TSS_43	DHPS	TAGATTTGCTTTTCCCAGCG	TSS	chr19	12792002	12792021	-	-0.0251829	0.125228	0.0185955	-0.139937	-0.0918595	-0.256909	-0.50348	-0.463469	-0.104319
DHPS_TSS_44	DHPS	TAGGTACATTTAAAGCTTTC	TSS	chr19	12792102	12792121	-	-0.298908	-0.448594	-0.287192	-0.418694	-0.295006	-0.522599	-0.834677	-0.591699	-0.326109
DHPS_TSS_45	DHPS	TCACGTGATAAACCAACTTC	TSS	chr19	12792715	12792734	-	-0.28749	-0.315042	-0.267066	-0.336428	-0.226103	-0.265489	-0.294291	-0.318116	-0.126915
DHPS_TSS_46	DHPS	TCCGCAAGAGCACAGGAAGT	TSS	chr19	12792668	12792687	+	-0.456557	-0.95076	-0.0976956	-0.846733	-1.13182	-0.533336	-0.707623	-1.52724	-0.580791
DHPS_TSS_47	DHPS	TCGGGGTTTAACGCGTTTCT	TSS	chr19	12792638	12792657	-	-0.0239107	-0.0582477	0.0604163	-0.700249	0.0324496	-0.327797	-0.0883194	-0.2634	0.174872
DHPS_TSS_48	DHPS	TCTCTGATTCCTAAAAGGGT	TSS	chr19	12791953	12791972	-	-1.83015	-1.8569	-1.77464	-1.69081	-1.83018	-1.77241	-1.87175	-1.80328	-1.53457
DHPS_TSS_49	DHPS	TCTGATTCCTAAAAGGGTGG	TSS	chr19	12791951	12791970	-	-0.262277	-0.0342905	-0.0547515	-0.285848	-0.155049	-0.452634	-0.218761	-0.977505	0.647898
DHPS_TSS_5	DHPS	AGACAAATTAAGGGAGGATA	TSS	chr19	12792059	12792078	-	-0.503047	-0.724907	-0.188472	-0.502323	-0.286355	-0.577838	-0.847273	-0.993067	-0.255863
DHPS_TSS_50	DHPS	TCTGGAATGGGCGGAGCCTG	TSS	chr19	12792084	12792103	-	0.0324249	0.282197	0.500444	-0.00104162	0.439431	0.453748	0.700758	0.212025	0.306106
DHPS_TSS_51	DHPS	TGGCGGCGACCTGGTTTACA	TSS	chr19	12792749	12792768	-	-0.390978	-0.281965	0.395523	-0.188712	0.0553069	-0.153605	0.0478167	-0.468407	-0.394751
DHPS_TSS_52	DHPS	TGGGAGGAGGAGCCTAAGTC	TSS	chr19	12792039	12792058	-	-0.301677	-0.00740607	-0.183367	-0.569697	-0.0621991	-0.321036	0.145527	-0.285573	-0.17328
DHPS_TSS_53	DHPS	TGGGGGCTGGCTGGGCGCGG	TSS	chr19	12791934	12791953	-	-1.47176	-0.514549	-0.0729569	-3.31507	-0.140072	-2.83743	0.210101	-5.39633	0.714507
DHPS_TSS_54	DHPS	TGGTTTACAGGGGCTAAAAA	TSS	chr19	12792738	12792757	-	-0.0959727	-0.385173	-0.0976394	-0.210296	-0.145212	-0.322228	-0.0072041	-0.55375	0.397711
DHPS_TSS_55	DHPS	TGTGCGTGTGTTCCGTAATA	TSS	chr19	12792773	12792792	+	-0.30287	0.185845	0.452974	-0.623358	-0.314121	-0.506737	-0.15387	-0.875422	-0.258737
DHPS_TSS_56	DHPS	TTAAAGCTTTCTGGAATGGG	TSS	chr19	12792093	12792112	-	-0.536827	-0.459082	0.00840636	-0.479683	-0.481649	-0.898906	-0.499747	-0.551428	-0.561842
DHPS_TSS_57	DHPS	TTAAGGGAGGATATGGGAGG	TSS	chr19	12792052	12792071	-	-0.978593	-0.157431	0.0596754	-1.7152	-0.0942698	-0.785711	-0.0150048	-1.79138	-0.0299574
DHPS_TSS_58	DHPS	TTAGATTTGCTTTTCCCAGC	TSS	chr19	12792003	12792022	-	-1.18245	-0.706314	-0.380199	-0.722403	-0.41917	-0.941083	-0.643898	-1.31903	-0.242489
DHPS_TSS_59	DHPS	TTCAAGAACCGCCCAGACTT	TSS	chr19	12792024	12792043	+	-0.594262	0.279614	-0.325618	-0.198046	-0.154399	-0.38203	0.101025	-0.743546	-0.0193259
DHPS_TSS_6	DHPS	AGAGCATCTCCTTTCAGATC	TSS	chr19	12791970	12791989	+	-0.937837	-0.0426972	0.0501336	-0.579432	-0.0310623	-0.686597	-0.130852	-1.03227	-0.412307
DHPS_TSS_60	DHPS	TTCTGGAATGGGCGGAGCCT	TSS	chr19	12792085	12792104	-	0.19896	-0.117452	0.196294	0.0828802	0.0865274	0.119081	0.00799704	0.0368036	0.155567
DHPS_TSS_61	DHPS	TTGCTTTTCCCAGCGGGGAA	TSS	chr19	12791997	12792016	-	-0.347477	0.0375402	0.257821	-0.400889	-0.0324358	-0.410986	-0.619712	-0.671367	-0.0985317
DHPS_TSS_62	DHPS	TTGGGCGAAAGACCGGAAGT	TSS	chr19	12792700	12792719	+	0.000561867	-0.138455	0.105307	0.0419191	0.111161	-0.250145	0.241037	-0.124024	0.288284
DHPS_TSS_63	DHPS	TTTAGATTTGCTTTTCCCAG	TSS	chr19	12792004	12792023	-	-0.989261	-0.481605	-0.663122	-0.737122	-0.580259	-0.883697	-1.03327	-1.00069	-0.435463
DHPS_TSS_64	DHPS	TTTCCCAGCGGGGAAGGGAC	TSS	chr19	12791992	12792011	-	-0.542428	-0.198157	0.16622	-1.13662	-0.234234	-0.701185	0.120635	-1.14496	-0.176096
DHPS_TSS_65	DHPS	TTTCTGGAATGGGCGGAGCC	TSS	chr19	12792086	12792105	-	-0.574512	-0.437817	-0.378087	-0.480685	-0.511728	-0.400465	-0.447414	-0.523145	-0.331281
DHPS_TSS_66	DHPS	TTTCTGGGCCGCCGTAAGCC	TSS	chr19	12792623	12792642	-	-0.655299	-0.587042	-0.44706	-0.657477	-0.217074	-0.596054	0.0284973	-0.825078	-0.488608
DHPS_TSS_67	DHPS	TTTGCTTTTCCCAGCGGGGA	TSS	chr19	12791998	12792017	-	-0.459013	-0.217423	-0.304854	-0.437109	-0.141464	-0.403082	-0.66177	-0.750166	-0.260378
DHPS_TSS_7	DHPS	AGATCCGGTCCCTTCCCCGC	TSS	chr19	12791985	12792004	+	-1.70319	-0.421305	-0.203883	-1.9185	-0.370626	-1.92895	-0.00630905	-2.56615	-0.447919
DHPS_TSS_8	DHPS	AGGAAGTAGGGAACGTGCTT	TSS	chr19	12792681	12792700	+	-0.722192	0.00391346	0.0806964	-1.01561	-0.0236892	-0.635216	-0.0146488	-1.10431	-0.605636
DHPS_TSS_9	DHPS	AGGAGGAGCCTAAGTCTGGG	TSS	chr19	12792035	12792054	-	-0.128333	0.192102	-0.112275	-0.27625	0.423576	-0.264433	0.309591	-0.354287	0.269809
EGFR_exon_100	EGFR	TGAACCGCACGGCGCCATGC	exon	chr7	55214306	55214325	-	-0.164955	0.275249	0.354966	-0.111369	0.203849	-0.684148	0.875523	-0.107179	0.0359602
EGFR_exon_101	EGFR	TGAGCTTGTTACTCGTGCCT	exon	chr7	55209986	55210005	-	-0.313061	-0.0832979	-0.199417	-0.500596	-0.10912	-0.330282	0.10017	-0.0484368	-0.0501352
EGFR_exon_102	EGFR	TGAGGTGGTCCTTGGGAATT	exon	chr7	55210064	55210083	+	-0.25921	-0.0424184	0.170847	-0.0168751	0.0387264	-0.315792	-0.148034	0.0987463	-0.0148272
EGFR_exon_103	EGFR	TGCAAATAAAACCGGACTGA	exon	chr7	55211135	55211154	+	-0.516872	-0.579881	0.217276	-1.09194	-0.0980695	-1.25219	-0.501776	-0.156855	0.336131
EGFR_exon_104	EGFR	TGCGACCCTCCGGGACGGCC	exon	chr7	55086972	55086991	+	-0.223036	0.631266	0.143963	-0.193614	0.0679247	-0.0306248	0.559225	0.0800253	-0.195681
EGFR_exon_105	EGFR	TGCGCTCTGCCCGGCGAGTC	exon	chr7	55087018	55087037	+	0.145395	0.211374	0.569574	-0.218943	0.21149	-0.0485821	0.379332	0.0287055	0.231368
EGFR_exon_106	EGFR	TGGAAATTACCTATGTGCAG	exon	chr7	55210084	55210103	+	-0.497232	-0.261903	-0.221661	-0.406377	-0.304181	-0.264924	-0.468228	-0.201835	-0.0990085
EGFR_exon_57	EGFR	AAATCCTGCATGGCGCCGTG	exon	chr7	55214299	55214318	+	0.0746669	0.539007	0.265553	-0.376648	0.336312	-0.880606	0.356497	0.000160821	0.281356
EGFR_exon_58	EGFR	AACTATGATGCAAATAAAAC	exon	chr7	55211127	55211146	+	-0.498124	-0.00160507	-0.105823	-0.00373749	-0.865743	-0.786535	-0.597305	-0.50491	-0.135055
EGFR_exon_59	EGFR	AATAACTGTGAGGTGGTCCT	exon	chr7	55210056	55210075	+	-0.424535	-0.442562	-0.372525	-0.371347	-0.352302	-0.313467	-0.534788	-0.303591	-0.45116
EGFR_exon_60	EGFR	AATTCGCTCCACTGTGTTGA	exon	chr7	55211035	55211054	-	0.105011	-0.0379602	-1.03729	-0.239302	0.186083	-0.543556	0.128387	-0.0569633	0.478102
EGFR_exon_61	EGFR	AGAGCGCAGCCAGCAGCGCC	exon	chr7	55087006	55087025	-	0.029657	0.443385	-0.0662055	0.154499	-0.427274	-0.665202	0.467695	-0.0246013	0.224116
EGFR_exon_62	EGFR	AGATAAGACTGCTAAGGCAT	exon	chr7	55211107	55211126	-	-0.550978	-0.498105	0.0521322	-0.522554	-0.417681	-0.803477	-0.180047	-0.878038	-0.461456
EGFR_exon_63	EGFR	AGGGTTGTTGCTGAACCGCA	exon	chr7	55214317	55214336	-	-0.251684	-0.564769	-0.231049	-0.56284	0.018101	-1.37441	0.0875776	-0.254549	-0.176055
EGFR_exon_64	EGFR	AGGTAATTTCCAAATTCCCA	exon	chr7	55210076	55210095	-	-0.543828	-0.151699	-0.403978	-0.54932	-0.528712	-1.05653	-0.949533	-0.725083	-0.0258101
EGFR_exon_65	EGFR	AGTAACAAGCTCACGCAGTT	exon	chr7	55209993	55210012	+	0.185732	0.141812	-0.0375159	-0.301875	-0.0950418	-0.619643	-0.17133	0.093263	-0.0697411
EGFR_exon_66	EGFR	AGTTATTGAACATCCTCTGG	exon	chr7	55210043	55210062	-	-1.27159	-0.205838	-0.166295	-0.891859	-0.309931	-2.2383	-0.733283	-0.812639	-0.435036
EGFR_exon_67	EGFR	ATAACCAGCCACCTCCTGGA	exon	chr7	55211002	55211021	-	0.0150818	-0.175628	-0.242743	-1.52134	0.254329	-1.61631	0.290926	-0.0737991	0.0868157
EGFR_exon_68	EGFR	ATAACTGTGAGGTGGTCCTT	exon	chr7	55210057	55210076	+	-0.502143	-0.352631	-0.243046	-0.298796	0.218255	-0.881213	-0.126028	-0.41319	0.285422
EGFR_exon_69	EGFR	ATAGTTAGATAAGACTGCTA	exon	chr7	55211113	55211132	-	-0.238184	-0.194799	-0.284574	-0.490234	-0.354124	-1.34596	-0.284968	-0.342698	-0.370672
EGFR_exon_70	EGFR	ATCATAATTCCTCTGCACAT	exon	chr7	55210096	55210115	-	-0.604722	-0.129018	-0.206959	-0.731089	-0.298297	-0.954404	-0.386265	-0.3627	0.103568
EGFR_exon_71	EGFR	ATCATTTTCTCAGCCTCCAG	exon	chr7	55210027	55210046	+	-0.286556	-0.226449	-0.050031	-0.629633	-0.16942	-0.795243	-0.337053	-0.393483	0.0485179
EGFR_exon_72	EGFR	ATGATCTGCAGGTTTTCCAA	exon	chr7	55211058	55211077	-	-0.640807	-0.306955	-0.329159	-0.704934	-0.119185	-1.18037	-0.406013	-0.740172	-0.139436
EGFR_exon_73	EGFR	ATGCGACCCTCCGGGACGGC	exon	chr7	55086971	55086990	+	-0.18711	0.170185	0.631222	-0.205816	0.350647	0.0475509	0.425388	0.119478	0.131401
EGFR_exon_74	EGFR	CACAGTGGAGCGAATTCCTT	exon	chr7	55211039	55211058	+	0.172124	0.078398	0.473904	0.102825	0.14958	-0.0183073	0.0541934	-0.0145565	0.398055
EGFR_exon_75	EGFR	CACAGTTATTGAACATCCTC	exon	chr7	55210046	55210065	-	-0.0838558	0.281779	-0.00231786	-0.428231	0.279773	-1.29575	0.319707	-0.0540211	0.0867876
EGFR_exon_76	EGFR	CAGCGCCAGGAGCGCTGCCC	exon	chr7	55086993	55087012	-	-1.71708	-1.57397	-2.07285	-1.83374	-1.43885	-1.83062	-1.66939	-1.63969	-1.87393
EGFR_exon_77	EGFR	CATGGGCAGCTCCTTCAGTC	exon	chr7	55211149	55211168	-	-0.244304	0.809325	0.650685	0.178404	0.236606	-0.812883	0.288655	-0.0351453	0.119202
EGFR_exon_78	EGFR	CCACTGTGTTGAGGGCAATG	exon	chr7	55211027	55211046	-	0.199877	0.193466	-0.422308	0.0166329	0.382836	-0.626471	0.487393	0.639911	-0.0242899
EGFR_exon_79	EGFR	CCCGGCGAGTCGGGCTCTGG	exon	chr7	55087027	55087046	+	-0.501592	-0.279523	-0.390275	-0.919859	-0.408331	-0.923472	-0.534515	-0.263733	-0.135478
EGFR_exon_80	EGFR	CCTCATTGCCCTCAACACAG	exon	chr7	55211024	55211043	+	0.264794	0.321768	0.358547	0.233527	0.482102	-0.00938467	0.547482	0.535344	0.333434
EGFR_exon_81	EGFR	CCTCCAGAGCCCGACTCGCC	exon	chr7	55087030	55087049	-	0.713908	0.990411	0.686165	0.496193	0.992998	0.340559	1.32706	0.976285	0.829073
EGFR_exon_82	EGFR	CGCTGCCCCGGCCGTCCCGG	exon	chr7	55086981	55087000	-	-0.237433	0.157366	-0.167113	-0.554777	0.169926	-0.899826	-0.184398	0.245479	0.136059
EGFR_exon_83	EGFR	CTGCCCGGCGAGTCGGGCTC	exon	chr7	55087024	55087043	+	-0.425267	0.406082	-0.284728	-0.307553	-0.0855685	-0.979862	-0.261391	-0.187865	-0.140119
EGFR_exon_84	EGFR	CTGCGCTCTGCCCGGCGAGT	exon	chr7	55087017	55087036	+	-1.61006	-1.19828	-1.26587	-1.59729	-1.2595	-2.31761	-1.239	-1.73037	-1.41015
EGFR_exon_85	EGFR	GAAAACCTGCAGATCATCAG	exon	chr7	55211061	55211080	+	0.372113	-0.15454	0.122374	-0.48371	-0.366649	-1.35799	0.0211593	-0.145833	0.0488354
EGFR_exon_86	EGFR	GAATTCGCTCCACTGTGTTG	exon	chr7	55211036	55211055	-	-0.535657	-0.225564	0.0438847	-0.471272	-0.0455848	-1.71827	-0.0423265	-0.293406	-0.0440743
EGFR_exon_87	EGFR	GACGGCCGGGGCAGCGCTCC	exon	chr7	55086985	55087004	+	-0.0877929	0.307999	-0.022129	-0.291051	0.164746	-0.695758	0.286321	-0.289293	-0.306322
EGFR_exon_88	EGFR	GAGCGCTGCCCCGGCCGTCC	exon	chr7	55086984	55087003	-	-0.897904	-1.22555	-0.743627	-1.33255	-0.661979	-1.6235	-0.464786	-0.891329	-0.815902
EGFR_exon_89	EGFR	GAGGATGTTCAATAACTGTG	exon	chr7	55210046	55210065	+	-0.32926	0.137621	-0.30967	-0.389036	-0.345605	-1.48798	-0.27394	-0.498376	-0.0731348
EGFR_exon_90	EGFR	GAGTAACAAGCTCACGCAGT	exon	chr7	55209992	55210011	+	-0.894774	-0.31833	-0.769277	-0.633716	-0.116061	-1.55094	0.159344	-0.447001	-0.645044
EGFR_exon_91	EGFR	GATGTTCAATAACTGTGAGG	exon	chr7	55210049	55210068	+	-0.162349	-0.360538	-0.270879	-0.745818	-0.0578562	-1.55142	-0.512668	-0.315862	0.106334
EGFR_exon_92	EGFR	GCGACCCTCCGGGACGGCCG	exon	chr7	55086973	55086992	+	-0.474805	-0.647225	-0.50609	-0.324067	-0.30495	-0.495819	-0.417433	-0.170663	0.343907
EGFR_exon_93	EGFR	GCTGCCCATGAGAAATTTAC	exon	chr7	55211159	55211178	+	0.085473	0.0798697	0.0920305	0.0355074	0.185873	0.0937508	-0.100084	0.145807	0.303893
EGFR_exon_94	EGFR	GCTGCCCCGGCCGTCCCGGA	exon	chr7	55086980	55086999	-	0.157604	0.0208309	-0.141759	-0.35859	0.126753	-1.13538	-0.712852	-0.178505	0.0797347
EGFR_exon_95	EGFR	GCTGCTGGCTGCGCTCTGCC	exon	chr7	55087009	55087028	+	0.113378	0.328164	0.234965	-0.425066	0.338244	-1.04702	0.086584	-0.105616	0.415235
EGFR_exon_96	EGFR	GGACATAACCAGCCACCTCC	exon	chr7	55211006	55211025	-	-0.394451	0.683823	-0.0129489	-0.520204	0.291169	-1.5341	0.0883375	-0.170886	-0.0424658
EGFR_exon_97	EGFR	GGCAGCGCTCCTGGCGCTGC	exon	chr7	55086994	55087013	+	-0.725816	-0.504158	-0.96951	-0.970103	-0.946369	-0.845568	-0.837868	-0.916569	-1.04822
EGFR_exon_98	EGFR	TATTTCCTCTGATGATCTGC	exon	chr7	55211069	55211088	-	-0.774975	-0.470163	-0.160141	-0.889865	-0.383824	-1.37236	-0.200305	-0.877956	-0.295024
EGFR_exon_99	EGFR	TCCTCCAGAGCCCGACTCGC	exon	chr7	55087031	55087050	-	-0.567978	0.143754	-0.078799	-1.10022	-0.156336	-0.789654	0.131543	-0.109745	-0.380846
EGFR_intron_107	EGFR	CAGCCCGCCCAACCGCGCAC	TSS	chr7	55087115	55087134	+	0.00963607	-0.0843979	-0.246885	0.00566392	0.269338	-0.385742	0.15323	0.264194	0.0573314
EGFR_intron_108	EGFR	CCAACCGCGCACCGGCGCAC	TSS	chr7	55087123	55087142	+	0.213636	0.434839	0.127062	-0.0719904	0.288668	-0.0791367	0.332254	-0.00258042	0.397415
EGFR_intron_109	EGFR	CGGGGTCCGGGGCGCGATCC	TSS	chr7	55087095	55087114	-	0.244925	0.0475897	0.281733	-0.489228	0.253567	0.193377	0.171282	0.228655	0.00396163
EGFR_intron_110	EGFR	GCCGCCCCCGGATCGCGCCC	TSS	chr7	55087086	55087105	+	-0.153539	-0.0891458	-0.236546	-0.24665	0.131677	-0.021029	-0.146204	-0.0676159	0.0292594
EGFR_intron_111	EGFR	GCCGGCTCCCGCGCCGCCCC	TSS	chr7	55087074	55087093	+	-1.25198	-0.938115	-0.783871	-2.97856	-0.778942	-2.85788	-0.45568	-2.99296	-1.07631
EGFR_intron_112	EGFR	GCGCCGGTGCGCGGTTGGGC	TSS	chr7	55087121	55087140	-	-0.911993	-0.371737	-0.37024	-0.972353	-0.695998	-0.933911	-0.807128	-1.12665	-0.798195
EGFR_intron_113	EGFR	GCGCGATCCGGGGGCGGCGC	TSS	chr7	55087084	55087103	-	-0.189855	0.0653827	0.395875	-0.207956	-0.0236864	0.0258798	0.454998	0.254282	0.0262968
EGFR_intron_114	EGFR	GCGCGGTTGGGCGGGCTGCG	TSS	chr7	55087113	55087132	-	-1.00714	0.717191	0.304649	-1.46577	0.847832	-1.83591	0.561752	-2.24434	0.382396
EGFR_intron_115	EGFR	GCGGGGTCCGGGGCGCGATC	TSS	chr7	55087096	55087115	-	-0.368821	-0.336728	-0.62903	-0.723356	-0.254937	-0.608556	-0.36726	-0.464261	-0.255906
EGFR_intron_116	EGFR	GGCGCGATCCGGGGGCGGCG	TSS	chr7	55087085	55087104	-	-0.38082	-1.21555	-0.520125	-1.00032	-0.947999	-0.365131	-0.401576	-0.458358	-0.937799
EGFR_intron_117	EGFR	GGGGTCCGGGGCGCGATCCG	TSS	chr7	55087094	55087113	-	-0.418323	0.00118684	-0.661361	-0.648135	-0.293071	-0.212068	-0.349843	-0.161566	-0.333124
EGFR_intron_118	EGFR	GGGTCCGGGGCGCGATCCGG	TSS	chr7	55087093	55087112	-	-0.195184	-0.328249	-0.161841	-0.486834	-0.168819	-0.572015	-0.634296	-0.31678	0.0741692
EGFR_intron_119	EGFR	GTGCGCGGTTGGGCGGGCTG	TSS	chr7	55087115	55087134	-	-0.211987	-0.0537945	-0.0901812	-0.762278	-0.216686	-0.485709	-0.182948	-0.629213	-0.210311
EGFR_intron_120	EGFR	GTTGGGCGGGCTGCGGGGTC	TSS	chr7	55087108	55087127	-	-0.244476	0.0619501	-0.0133444	-0.48683	-0.00161644	-0.19115	-0.460106	-0.255284	-0.221725
EGFR_intron_121	EGFR	TCCGGGGCGCGATCCGGGGG	TSS	chr7	55087090	55087109	-	0.0396163	-1.0838	-0.727996	-0.616393	-0.602922	-0.19275	-0.358113	-0.189839	-0.275774
EGFR_intron_122	EGFR	TCCGGGGGCGGCGCGGGAGC	TSS	chr7	55087078	55087097	-	-0.538623	-0.339335	0.0547001	-0.36771	0.401047	-0.117295	0.190886	-0.0191713	0.149455
EGFR_intron_123	EGFR	TGCGCCGGTGCGCGGTTGGG	TSS	chr7	55087122	55087141	-	-0.666413	-0.472586	-0.433394	-0.772588	-1.01631	-0.828402	-0.557239	-0.636252	-0.763521
EGFR_intron_124	EGFR	TGCGCGGTTGGGCGGGCTGC	TSS	chr7	55087114	55087133	-	0.0405507	0.172415	-0.0854882	-0.754507	0.193452	-0.0629364	0.626772	0.0846008	0.0816468
EGFR_intron_125	EGFR	TGGGCGGGCTGCGGGGTCCG	TSS	chr7	55087106	55087125	-	0.124163	0.467922	0.357001	-0.215285	0.521604	0.336992	0.419495	0.344146	0.246612
EGFR_intron_126	EGFR	TTGGGCGGGCTGCGGGGTCC	TSS	chr7	55087107	55087126	-	-0.201279	0.096626	-0.150241	-0.570701	0.22695	-0.391149	0.341843	-0.189844	0.114851
EGFR_TSS_1	EGFR	AGCAGCCTCCGCCCCCCGCA	TSS	chr7	55086745	55086764	+	0.289907	0.495467	0.285013	-0.0132878	0.412694	0.214738	0.43203	0.112563	0.418036
EGFR_TSS_10	EGFR	CCCGGACGTCTAGCTCGCGC	TSS	chr7	55086701	55086720	-	0.31114	0.498327	0.581791	0.111533	0.632064	0.174358	-0.107413	0.290733	0.430915
EGFR_TSS_11	EGFR	CCGATCCCTCCTCCGCCGCC	TSS	chr7	55086639	55086658	+	0.582123	0.679183	0.439959	0.321263	0.754381	0.619212	0.997048	0.386427	0.266771
EGFR_TSS_12	EGFR	CCGGAGTCCCGAGCTAGCCC	TSS	chr7	55086795	55086814	+	0.0766605	0.368054	0.10194	0.111686	0.234081	-0.0897526	-0.188868	0.224064	0.327976
EGFR_TSS_13	EGFR	CCGGCCGCCTCGGCCGCGTC	TSS	chr7	55086779	55086798	-	-1.0661	-1.08236	-1.00375	-1.12256	-0.898876	-1.00624	-0.95589	-1.02684	-1.04509
EGFR_TSS_14	EGFR	CCGGGGCTAGCTCGGGACTC	TSS	chr7	55086798	55086817	-	0.108746	0.376141	-0.185727	-0.0259704	0.424868	0.261385	0.284792	0.0669213	-0.125248
EGFR_TSS_15	EGFR	CGAGGCGCGGGGAGGCAGGG	TSS	chr7	55086677	55086696	-	-1.70217	-0.691901	-0.319514	-3.37366	-1.09785	-1.70045	-1.61794	-3.54906	-1.03539
EGFR_TSS_16	EGFR	CGCCCTGCCTCCCCGCGCCT	TSS	chr7	55086675	55086694	+	-0.17552	0.239639	0.325639	-0.262571	0.113958	-0.191197	0.182367	-0.136167	0.282333
EGFR_TSS_17	EGFR	CGCTCACACCGTGCGGGGGG	TSS	chr7	55086756	55086775	-	0.200037	0.527861	0.458301	0.159086	0.35595	0.0689733	0.231755	0.024668	0.159194
EGFR_TSS_18	EGFR	CGGGAGGAGGAGGGACCAGG	TSS	chr7	55086657	55086676	-	-0.874932	0.0929217	0.432771	-2.2935	0.620901	-2.40665	0.303244	-3.33724	0.345299
EGFR_TSS_19	EGFR	CGGGCGCTCACACCGTGCGG	TSS	chr7	55086760	55086779	-	-0.044364	0.217904	-0.184188	-0.489795	0.163717	-0.63989	-0.30035	-0.117445	-0.130904
EGFR_TSS_2	EGFR	AGCGCCCGACGCGGCCGAGG	TSS	chr7	55086772	55086791	+	-0.478784	-1.46654	-0.5793	-0.750326	-0.401955	-0.841638	-1.67429	-0.325276	-0.84559
EGFR_TSS_20	EGFR	CGGGGAGGCAGGGCGGGAGG	TSS	chr7	55086670	55086689	-	-0.939794	-1.07562	-0.251335	-2.943	-1.63547	-2.18667	0.00721091	-3.90957	-0.546874
EGFR_TSS_21	EGFR	CGTCGGGCGCTCACACCGTG	TSS	chr7	55086763	55086782	-	-0.64082	-0.683109	-0.425499	-1.29498	-0.584199	-0.368928	-0.353993	-0.572867	-0.694057
EGFR_TSS_22	EGFR	CGTCTAGCTCGCGCGGGCCG	TSS	chr7	55086695	55086714	-	-1.15426	0.0786544	-0.147059	-0.530433	-0.518608	-0.602751	-0.423183	-0.684242	-0.339475
EGFR_TSS_23	EGFR	CTAGACGTCCGGGCAGCCCC	TSS	chr7	55086708	55086727	+	-0.618006	0.608184	0.371988	-0.454273	-0.0580784	-0.704787	-0.21328	-0.196477	0.0917122
EGFR_TSS_24	EGFR	CTCGCGCGGGCCGAGGCGCG	TSS	chr7	55086688	55086707	-	-1.70749	-1.32536	-1.19252	-2.33166	-1.32072	-1.6223	-1.34588	-1.24337	-1.00442
EGFR_TSS_25	EGFR	CTGCGGCCGCGCTGCGCCGG	TSS	chr7	55086727	55086746	-	-0.308294	0.485384	0.0174214	-0.283389	-0.0446516	-0.234372	-0.103643	-0.317061	-0.0894705
EGFR_TSS_26	EGFR	CTGCTGCGGCCGCGCTGCGC	TSS	chr7	55086730	55086749	-	-1.08292	-1.19598	-1.04688	-1.45586	-0.936041	-0.907301	-0.781804	-1.24673	-0.911519
EGFR_TSS_27	EGFR	GAGGAGGAGGGACCAGGCGG	TSS	chr7	55086654	55086673	-	-1.18709	-0.734374	0.372638	-2.91579	-0.927589	-2.42231	-0.567549	-3.58674	0.122194
EGFR_TSS_28	EGFR	GAGGAGGGACCAGGCGGCGG	TSS	chr7	55086651	55086670	-	-1.30083	-0.209335	0.0822247	-2.43024	-0.704736	-1.65372	-0.792112	-2.85469	0.135175
EGFR_TSS_29	EGFR	GAGGCAGGGCGGGAGGAGGA	TSS	chr7	55086666	55086685	-	-0.929451	-0.421672	0.0989637	-2.06301	0.360248	-1.4063	0.0758495	-4.05883	0.885569
EGFR_TSS_3	EGFR	AGCTCGCGCGGGCCGAGGCG	TSS	chr7	55086690	55086709	-	-0.684912	-1.01975	-0.930866	-0.56232	-1.05669	-0.825362	-1.61526	-0.394541	-0.356412
EGFR_TSS_30	EGFR	GAGGCGCGGGGAGGCAGGGC	TSS	chr7	55086676	55086695	-	-0.334029	-0.0353479	0.3418	-2.04852	-0.276483	-1.36266	-0.605218	-2.61891	0.0523846
EGFR_TSS_31	EGFR	GAGGGACCAGGCGGCGGAGG	TSS	chr7	55086648	55086667	-	-0.346682	-0.905113	-0.0547419	-1.27641	-0.719859	-0.646079	-1.50293	-0.449911	-1.55934
EGFR_TSS_32	EGFR	GAGTCCCGAGCTAGCCCCGG	TSS	chr7	55086798	55086817	+	-0.296299	-0.210341	-0.370623	-0.371936	-0.310793	-0.474898	-0.154223	-0.0676986	-0.0708662
EGFR_TSS_33	EGFR	GCCCGCGCGAGCTAGACGTC	TSS	chr7	55086697	55086716	+	-0.18051	-0.224195	0.475706	-0.780147	-0.096028	-0.663914	-0.202086	-0.266613	-0.14115
EGFR_TSS_34	EGFR	GCCCGGACGTCTAGCTCGCG	TSS	chr7	55086702	55086721	-	-0.0699982	-0.0525346	-0.263338	-0.296615	-0.124193	-0.564235	-0.451527	-0.172191	0.221905
EGFR_TSS_35	EGFR	GCGCGGGCCGAGGCGCGGGG	TSS	chr7	55086685	55086704	-	-0.780084	-1.75216	-0.719651	-1.2846	-1.13656	-1.15334	-1.17064	-1.48352	-2.47394
EGFR_TSS_36	EGFR	GCGCGGGGAGGCAGGGCGGG	TSS	chr7	55086673	55086692	-	-0.68372	0.126921	0.0177257	-2.37787	0.337233	-0.863427	-0.0517381	-2.35542	0.358705
EGFR_TSS_37	EGFR	GCGCTGCGCCGGGGGCTGCC	TSS	chr7	55086719	55086738	-	-0.797976	-0.684125	-1.00619	-1.23077	-0.828743	-0.618703	-0.637478	-0.602323	-0.790397
EGFR_TSS_38	EGFR	GCGGCCGCCGGGGCTAGCTC	TSS	chr7	55086805	55086824	-	-1.82647	-1.36364	-1.31533	-1.64568	-1.47707	-1.78061	-1.89365	-1.52136	-1.31946
EGFR_TSS_39	EGFR	GCGGCGGAGGAGGGATCGGG	TSS	chr7	55086638	55086657	-	-1.04153	-0.734411	0.23973	-2.40439	0.162414	-2.20078	-1.41674	-3.24694	0.0516177
EGFR_TSS_4	EGFR	AGGGACCAGGCGGCGGAGGA	TSS	chr7	55086647	55086666	-	0.343524	0.713562	0.614562	0.407841	0.721145	0.408965	0.67595	0.415225	0.849112
EGFR_TSS_40	EGFR	GCGGGGGGCGGAGGCTGCTG	TSS	chr7	55086744	55086763	-	-1.48299	0.05646	-0.182646	-2.99159	-0.205364	-2.30644	-0.539692	-3.09379	-0.281754
EGFR_TSS_41	EGFR	GCTCGCGCGGGCCGAGGCGC	TSS	chr7	55086689	55086708	-	-0.351609	-0.0662248	-0.806472	-0.896091	-0.677486	-0.641035	-0.527802	-0.898338	-0.377364
EGFR_TSS_42	EGFR	GCTCGGGACTCCGGCCGCCT	TSS	chr7	55086789	55086808	-	0.0498196	-0.353346	-0.437088	-0.495787	-0.368755	-0.321764	-0.587032	-0.409945	-0.227617
EGFR_TSS_43	EGFR	GCTGCGGCCGCGCTGCGCCG	TSS	chr7	55086728	55086747	-	-0.906754	-1.1688	-0.701831	-0.849691	-0.763011	-1.20348	-1.11184	-0.837533	-0.862614
EGFR_TSS_44	EGFR	GGAGGCAGGGCGGGAGGAGG	TSS	chr7	55086667	55086686	-	-1.55553	-1.69346	-0.493752	-2.61854	-0.977054	-2.28437	-1.14978	-3.77179	-1.03494
EGFR_TSS_45	EGFR	GGAGGGATCGGGAGGAGCAG	TSS	chr7	55086630	55086649	-	-0.826994	-1.73709	-0.168951	-2.20356	-1.13652	-2.47197	-1.2686	-3.75533	-1.69113
EGFR_TSS_46	EGFR	GGCCGAGGCGCGGGGAGGCA	TSS	chr7	55086680	55086699	-	0.10425	0.329993	0.122319	-0.562241	0.266903	-0.428083	0.566438	0.227243	0.909653
EGFR_TSS_47	EGFR	GGGCAGCCCCCGGCGCAGCG	TSS	chr7	55086718	55086737	+	-0.77515	-0.636954	-1.02934	-0.935711	-1.13871	-0.688892	-1.53546	-0.715587	-1.16492
EGFR_TSS_48	EGFR	GGGCCGAGGCGCGGGGAGGC	TSS	chr7	55086681	55086700	-	-0.4263	-0.274146	-0.299372	-1.51344	-0.113085	-0.437739	0.00511128	-0.785569	-0.05275
EGFR_TSS_49	EGFR	GGGCGCTCACACCGTGCGGG	TSS	chr7	55086759	55086778	-	-0.13038	0.624358	0.388881	-0.160435	0.549687	-0.685335	-0.0811783	-0.0370005	0.415073
EGFR_TSS_5	EGFR	CACGGTGTGAGCGCCCGACG	TSS	chr7	55086763	55086782	+	-0.0137068	0.00771484	-0.298318	0.286205	0.107957	-0.000743536	0.527291	-0.0951551	-0.0437118
EGFR_TSS_50	EGFR	GGGCGGGAGGAGGAGGGACC	TSS	chr7	55086660	55086679	-	-0.967987	-0.78977	-0.33747	-2.60678	-1.27596	-0.800339	0.121325	-1.12723	-0.377469
EGFR_TSS_51	EGFR	GTCGGGCGCTCACACCGTGC	TSS	chr7	55086762	55086781	-	-0.167292	0.606318	0.323348	-0.41255	0.275049	-0.334369	0.105442	-0.242718	0.475223
EGFR_TSS_52	EGFR	GTGAGCGCCCGACGCGGCCG	TSS	chr7	55086769	55086788	+	-0.0981414	0.16824	-0.155186	-0.358383	-0.105504	-0.160558	-0.00113898	-0.0287803	-0.0255875
EGFR_TSS_53	EGFR	TCACACCGTGCGGGGGGCGG	TSS	chr7	55086753	55086772	-	0.29677	-0.23618	-0.548921	-0.126927	-0.794156	0.0188386	0.559502	-0.0952298	-0.0141957
EGFR_TSS_54	EGFR	TCCGGCCGCCTCGGCCGCGT	TSS	chr7	55086780	55086799	-	-0.412514	-0.214387	-0.948439	-0.607035	-0.621479	-0.362637	-0.500736	-0.23237	-0.899726
EGFR_TSS_55	EGFR	TCGGGCGCTCACACCGTGCG	TSS	chr7	55086761	55086780	-	-0.141538	0.384467	-0.0388473	-0.154965	-0.112354	-0.0789552	0.00218439	-0.0882751	-0.00635867
EGFR_TSS_56	EGFR	TGCTGCGGCCGCGCTGCGCC	TSS	chr7	55086729	55086748	-	0.200197	0.19829	0.329153	0.0229158	0.214625	0.263521	0.653114	0.334676	0.0440313
EGFR_TSS_6	EGFR	CAGGCGGCGGAGGAGGGATC	TSS	chr7	55086641	55086660	-	-0.718979	-1.00726	-0.502504	-1.69203	-0.841379	-1.1867	-0.671145	-1.31623	-1.41234
EGFR_TSS_7	EGFR	CCAGGCGGCGGAGGAGGGAT	TSS	chr7	55086642	55086661	-	-1.57964	-1.55787	-1.45482	-1.77543	-1.79984	-1.97049	-2.01965	-1.64973	-1.76509
EGFR_TSS_8	EGFR	CCCGACGCGGCCGAGGCGGC	TSS	chr7	55086776	55086795	+	-1.07084	-1.01302	-1.25124	-1.96314	-0.464421	-1.01649	-0.638863	-1.60159	-1.00708
EGFR_TSS_9	EGFR	CCCGCGCGAGCTAGACGTCC	TSS	chr7	55086698	55086717	+	-0.256837	0.151852	0.48829	-0.106028	0.0691103	-0.750324	-0.101594	-0.20371	0.286795
EP300_exon_46	EP300	AAAAGCCCAATGACACAGGC	exon	chr22	41513463	41513482	+	-0.583643	0.641043	-0.479939	-0.253218	0.124154	-0.420888	0.121651	-1.1822	-0.106556
EP300_exon_47	EP300	AACCTCAATATGGGAGTTGG	exon	chr22	41513370	41513389	+	0.0468568	0.222844	-0.182715	-0.663184	-0.208216	-0.886274	-0.106719	-1.16226	0.0155023
EP300_exon_48	EP300	AACTCCCATATTGAGGTTAG	exon	chr22	41513368	41513387	-	0.0556809	0.469394	0.0696361	-0.190042	0.465321	-0.30397	0.146359	-0.68545	0.304836
EP300_exon_49	EP300	AATATGGGAGTTGGTGGCCC	exon	chr22	41513376	41513395	+	-0.207733	-0.356745	-0.603497	-0.921151	-0.327802	-1.09025	-0.196622	-1.18161	-0.308682
EP300_exon_50	EP300	AATCAGCTTCAGACAAGTCT	exon	chr22	41513280	41513299	+	0.181619	0.0731344	0.146913	-0.538518	0.180737	-1.21963	-0.151714	-1.37098	0.0887279
EP300_exon_51	EP300	ACAGAATTGGGACTAACCAA	exon	chr22	41513247	41513266	+	-0.00938488	0.394735	0.0324002	-0.668513	-0.0481639	-2.06166	-0.322629	-1.03599	0.289695
EP300_exon_52	EP300	ACTCTCATCTCCGGCCCTCT	exon	chr22	41489059	41489078	+	0.123283	0.256825	0.186228	-0.589309	0.181869	-0.819734	0.220355	-0.799145	0.108815
EP300_exon_53	EP300	ACTGCTCTGTTGGGCCTGGC	exon	chr22	41513413	41513432	-	0.179261	0.042744	0.0663507	0.138899	0.270108	0.205526	0.379222	-0.205043	-0.100138
EP300_exon_54	EP300	AGATGAGAGTTTAGGCCGCT	exon	chr22	41489049	41489068	-	-0.210902	-0.203316	-0.385757	-0.956243	0.0769981	-1.98894	-0.267971	-2.05753	-0.228066
EP300_exon_55	EP300	AGGGCCGGAGATGAGAGTTT	exon	chr22	41489057	41489076	-	-0.386491	0.101775	0.0380533	-1.11075	-0.0319399	-1.76254	-0.00408668	-2.08892	-0.0355223
EP300_exon_56	EP300	AGGTCAAGTCATGGCCAGCC	exon	chr22	41513396	41513415	+	-0.336305	0.662995	-0.209276	-0.00528037	0.217202	0.0634101	0.0917453	0.408741	0.140474
EP300_exon_57	EP300	AGTTCCCCTAACCTCAATAT	exon	chr22	41513361	41513380	+	-0.216056	0.126566	0.149989	-0.77025	0.0974808	-1.23945	-0.117978	-1.15692	0.00621071
EP300_exon_58	EP300	AGTTTAGGCCGCTTGGCTGA	exon	chr22	41489042	41489061	-	-0.084243	-0.118416	-0.130369	-1.38096	-0.0829129	-1.26927	-0.159449	-1.53127	-0.121157
EP300_exon_59	EP300	ATCGCTGGCGGACGCCGAGA	exon	chr22	41489076	41489095	-	0.337248	0.689733	0.357662	-0.820217	0.142626	-1.32478	0.284639	-1.69026	-0.0946661
EP300_exon_60	EP300	ATTAATCAACTCTACAGAAT	exon	chr22	41513234	41513253	+	-0.731793	-0.761215	-0.373663	-1.00278	-0.527999	-1.17763	-0.810144	-0.894776	-0.622222
EP300_exon_61	EP300	ATTAGGTTTGATAAATAGCA	exon	chr22	41513438	41513457	+	-0.718173	-1.08743	-0.889398	-1.01869	-0.89922	-1.65641	-1.29534	-1.58811	-0.485958
EP300_exon_62	EP300	CAACAGAGCAGTCCTGGATT	exon	chr22	41513421	41513440	+	0.123646	0.302595	0.552633	-0.542099	0.606649	-0.590718	0.512112	-0.704635	0.43634
EP300_exon_63	EP300	CAACTCCCATATTGAGGTTA	exon	chr22	41513369	41513388	-	0.257604	0.471568	0.223179	-0.23144	0.421398	0.216727	-0.114158	-0.242629	0.528827
EP300_exon_64	EP300	CAGGACTGCTCTGTTGGGCC	exon	chr22	41513417	41513436	-	0.172622	0.0499799	0.0473999	-1.13784	0.376812	-0.973032	0.532871	-0.855894	0.115423
EP300_exon_65	EP300	CAGGCCCAACAGAGCAGTCC	exon	chr22	41513415	41513434	+	0.704227	0.405897	0.586393	-0.355232	0.784199	-0.89403	0.743225	-0.662163	0.489446
EP300_exon_66	EP300	CATCGCTGGCGGACGCCGAG	exon	chr22	41489077	41489096	-	0.257388	0.571028	0.0190895	-0.75608	0.0562546	-1.88203	-0.0850079	-1.07072	-0.165502
EP300_exon_67	EP300	CCAACTCCCATATTGAGGTT	exon	chr22	41513370	41513389	-	-0.192323	-0.103081	0.0481365	-0.544658	0.324577	-0.729279	-0.0895673	-1.00389	0.12514
EP300_exon_68	EP300	CCCCGGTTCCACCACATTCT	exon	chr22	41489016	41489035	-	0.631036	0.434967	0.167585	-0.281516	0.331959	-0.500322	0.342223	-0.387983	0.279306
EP300_exon_69	EP300	CCGAGAATGTGGTGGAACCG	exon	chr22	41489013	41489032	+	0.774995	0.350221	0.400043	-0.533568	0.391386	-1.21201	0.198956	-0.667992	0.30367
EP300_exon_70	EP300	CCTAACCTCAATATGGGAGT	exon	chr22	41513367	41513386	+	0.199674	0.323753	0.00320816	-0.546849	0.406261	-0.967462	0.216816	-0.854476	0.345817
EP300_exon_71	EP300	CGCTTGGCTGAAGGCGGCCC	exon	chr22	41489033	41489052	-	0.267763	-0.382531	-0.762339	-1.70879	0.220303	-0.952665	0.0260012	-0.757703	-0.283997
EP300_exon_72	EP300	CGGGGCCGCCTTCAGCCAAG	exon	chr22	41489031	41489050	+	0.133596	0.0605089	-0.285273	-0.914465	0.353225	-0.793678	0.229817	-1.03103	0.0520972
EP300_exon_73	EP300	CTAATCCAGGACTGCTCTGT	exon	chr22	41513423	41513442	-	-0.104754	-0.150976	-0.0580923	-0.530618	0.041618	-0.345908	-0.0363199	-1.39449	-0.241717
EP300_exon_74	EP300	CTATTTATCAAACCTAATCC	exon	chr22	41513436	41513455	-	-0.399766	-0.432898	-0.299581	-1.07996	-0.288957	-1.17891	-0.651374	-1.17837	-0.188312
EP300_exon_75	EP300	CTCTCGGCGTCCGCCAGCGA	exon	chr22	41489075	41489094	+	-0.140673	0.0819539	-0.25963	-0.940114	0.311219	-1.60033	0.150841	-1.83856	-0.093141
EP300_exon_76	EP300	CTGATTAATATCACCACCAT	exon	chr22	41513266	41513285	-	-0.368785	-0.441325	0.402542	-0.344618	0.0518546	-0.693363	-0.158793	-0.934051	0.173938
EP300_exon_77	EP300	CTGGCGGACGCCGAGAGGGC	exon	chr22	41489072	41489091	-	-0.132332	0.173051	0.107833	-1.27691	-0.275012	-1.38011	0.283729	-1.21545	-0.467167
EP300_exon_78	EP300	CTGTCAGAATTGCTGCGATC	exon	chr22	41513337	41513356	+	0.171219	0.339181	0.477225	-0.523408	0.339081	0.0220593	0.129135	-0.271708	0.331372
EP300_exon_79	EP300	GAATTGGGACTAACCAATGG	exon	chr22	41513250	41513269	+	-0.488557	0.154108	-1.05938	-0.709782	-0.199448	-1.53396	-0.489043	-0.801171	-0.0930186
EP300_exon_80	EP300	GCCGAGAATGTGGTGGAACC	exon	chr22	41489012	41489031	+	0.387972	-0.0764552	-0.17828	-0.421483	-0.0822732	-1.2655	-0.575063	-1.0089	-0.149697
EP300_exon_81	EP300	GCGGCCTAAACTCTCATCTC	exon	chr22	41489050	41489069	+	0.242801	0.520817	0.192132	-0.791866	0.461228	-0.926576	0.240869	-0.873786	0.172238
EP300_exon_82	EP300	GCTTCAGACAAGTCTTGGCA	exon	chr22	41513285	41513304	+	0.399103	0.0764166	-0.037841	-0.657706	0.331535	-1.03345	0.170211	-1.55575	0.250966
EP300_exon_83	EP300	GGCCACCAACTCCCATATTG	exon	chr22	41513375	41513394	-	-0.082728	0.282431	0.381754	-0.947412	0.316205	-1.24842	0.137006	-1.11283	0.230534
EP300_exon_84	EP300	GGCCGAGAATGTGGTGGAAC	exon	chr22	41489011	41489030	+	0.203407	0.158502	0.00872642	-0.47403	0.12598	-0.884984	0.382486	-0.871353	0.0710094
EP300_exon_85	EP300	GGCTGGCCATGACTTGACCT	exon	chr22	41513396	41513415	-	0.370739	0.397591	-0.0313351	-0.541104	0.534353	-1.22514	0.0655913	-0.498223	0.354293
EP300_exon_86	EP300	GGTCAAAAGCCCAATGACAC	exon	chr22	41513459	41513478	+	-0.118933	-0.436241	-0.626447	-0.526527	0.295388	-1.07982	0.24993	-0.995011	0.0267924
EP300_exon_87	EP300	GTAGAGTTGATTAATTCATC	exon	chr22	41513229	41513248	-	-0.448412	0.0872983	-0.559391	-1.33469	-0.646992	-1.38878	-0.941008	-1.09781	-0.209522
EP300_exon_88	EP300	TAATCCAGGACTGCTCTGTT	exon	chr22	41513422	41513441	-	0.323309	0.394203	0.683188	-0.759453	0.136344	-1.15266	0.270816	-1.13504	0.271918
EP300_exon_89	EP300	TAGTTCCCCTAACCTCAATA	exon	chr22	41513360	41513379	+	-1.01333	-0.754074	-0.995242	-1.00608	-0.317233	-1.431	-0.518432	-1.50411	-0.671554
EP300_exon_90	EP300	TCAAGCCTGCCTGTGTCATT	exon	chr22	41513471	41513490	-	0.360608	0.233394	0.580604	-0.131813	0.402158	0.459073	0.618481	-0.235804	0.436591
EP300_exon_91	EP300	TGGCTGGCCATGACTTGACC	exon	chr22	41513397	41513416	-	0.258844	0.247019	0.186811	-0.509763	0.222213	-1.07569	0.354021	-0.862492	0.174815
EP300_exon_92	EP300	TGGTGGCCCAGGTCAAGTCA	exon	chr22	41513387	41513406	+	0.00293372	0.0659492	-0.0826128	-1.08922	0.0831377	-0.9836	0.22659	-1.47735	0.122164
EP300_exon_93	EP300	TTAATCAACTCTACAGAATT	exon	chr22	41513235	41513254	+	-0.121013	-0.283794	-0.186344	-0.495411	-0.321154	-0.476141	-0.8044	-0.324288	0.102552
EP300_exon_94	EP300	TTAGGCCGCTTGGCTGAAGG	exon	chr22	41489039	41489058	-	0.23926	0.064899	-0.113559	-1.0067	0.212845	-1.4882	-0.174642	-1.57427	-0.116578
EP300_exon_95	EP300	TTTTGGCTCTCTATTTGACT	exon	chr22	41513192	41513211	+	-0.354875	-0.313698	-0.56746	-0.47069	-0.500964	-0.643552	-0.669922	-0.615453	-0.228994
EP300_intron_100	EP300	AATACCTTTAAAATTAATTA	TSS	chr22	41489212	41489231	-	-1.80578	-1.15023	-1.24298	-1.45256	-1.83363	-1.62216	-1.83483	-1.43388	-0.900353
EP300_intron_101	EP300	ACCGAGTAGAAAAGATTAAA	TSS	chr22	41489137	41489156	-	-0.366722	-0.242417	0.19378	-1.01659	-0.332256	-0.451015	-0.926773	-0.250811	-0.00834518
EP300_intron_102	EP300	AGAAAAGATTAAAGGGAACG	TSS	chr22	41489130	41489149	-	-0.687245	-0.442769	-0.915159	-0.76901	-0.482694	-0.727366	-0.981406	-1.1556	-1.10773
EP300_intron_103	EP300	AGAGAGGAAGAAAAAAAAAA	TSS	chr22	41489174	41489193	-	-0.321572	0.147513	0.840894	-0.652512	-0.0729304	-0.408506	-0.21829	-0.0642087	-0.00876432
EP300_intron_104	EP300	AGGAGGCAAAGAAAATGGTT	TSS	chr22	41489264	41489283	-	-0.337835	-0.1037	-0.451368	-0.252641	0.242245	-0.497604	-0.0860851	-0.553931	0.188745
EP300_intron_105	EP300	ATACCTTTAAAATTAATTAA	TSS	chr22	41489211	41489230	-	-1.44066	-0.989847	-0.682651	-1.44946	-1.41987	-1.29019	-1.71782	-1.12008	-0.152419
EP300_intron_106	EP300	CACCGAGTAGAAAAGATTAA	TSS	chr22	41489138	41489157	-	-0.662058	0.223692	-0.266908	-0.867919	-0.379586	-0.544516	-1.09412	-0.306254	-0.455182
EP300_intron_107	EP300	GGGCAGGGAACTAGAGAGAG	TSS	chr22	41489190	41489209	-	-0.265792	-0.00310196	0.063533	-0.973644	-0.00828038	-1.03565	-0.0337652	-0.605803	-0.0573602
EP300_intron_108	EP300	TAAAGGGAACGTGGAAGGCC	TSS	chr22	41489121	41489140	-	-0.393138	0.724218	0.24366	-0.628844	0.277869	-0.796694	0.3255	-0.435261	0.0694838
EP300_intron_109	EP300	TACCTTTAAAATTAATTAAG	TSS	chr22	41489210	41489229	-	-0.707038	-0.612316	-0.370747	-0.682695	-0.877476	-1.32237	-1.10161	-1.06782	-0.0189382
EP300_intron_110	EP300	TCCCTTTAATCTTTTCTACT	TSS	chr22	41489133	41489152	+	-0.490056	-0.50159	-0.102801	-0.502208	-0.521766	-0.469269	-0.80314	-0.50763	-0.288034
EP300_intron_111	EP300	TGCCCCTTAATTAATTTTAA	TSS	chr22	41489205	41489224	+	-0.496282	-0.595155	-0.22912	-0.278874	-0.685691	-0.573132	-1.10148	-0.454808	-0.0571751
EP300_intron_112	EP300	TTAAAATTAATTAAGGGGCA	TSS	chr22	41489205	41489224	-	-0.943174	-0.807048	-0.265595	-0.830698	-0.896269	-0.586084	-0.940192	-0.603846	0.106952
EP300_intron_113	EP300	TTAAAGGGAACGTGGAAGGC	TSS	chr22	41489122	41489141	-	-0.804234	-0.754367	-0.616964	-1.78209	-0.209883	-1.91795	-0.497601	-1.43609	-0.720701
EP300_intron_114	EP300	TTAAAGGTATTTGAATGAGC	TSS	chr22	41489221	41489240	+	-0.728394	-0.842788	-1.40339	-1.89862	-0.616403	-1.26082	-1.13045	-1.71377	-0.312342
EP300_intron_115	EP300	TTTAAAATTAATTAAGGGGC	TSS	chr22	41489206	41489225	-	-1.00748	-0.904638	-1.02393	-1.39243	-1.12573	-1.34216	-1.57211	-1.26807	-1.51076
EP300_intron_96	EP300	AAAAAAAAATGGAAGAATAA	TSS	chr22	41489163	41489182	-	-0.424591	-0.0666896	-0.129617	-0.70663	-0.345413	-0.592937	-0.627215	-0.347933	-0.358149
EP300_intron_97	EP300	AAAGAAAATGGTTGGGCTAC	TSS	chr22	41489257	41489276	-	-0.274542	-0.113986	0.160834	-0.492977	0.024346	-0.547545	-0.437283	-0.34202	-0.0712852
EP300_intron_98	EP300	AAAGGGAACGTGGAAGGCCG	TSS	chr22	41489120	41489139	-	0.352538	0.295675	0.561365	-0.24021	0.407724	-0.208627	0.507565	0.115606	0.264581
EP300_intron_99	EP300	AAGATTAAAGGGAACGTGGA	TSS	chr22	41489126	41489145	-	-0.520752	0.544988	-1.00905	-0.164406	0.135041	-0.299163	-0.510466	0.05131	-0.541098
EP300_TSS_1	EP300	AAGAGACACTCACCTCCTCC	TSS	chr22	41488528	41488547	-	-0.0180367	0.394454	0.520651	-0.622783	0.641172	-0.474556	0.542431	-0.694865	0.645356
EP300_TSS_10	EP300	CCTGCCCAGCCGAGGTCTCT	TSS	chr22	41488653	41488672	-	0.346143	0.234487	0.146734	-0.0874362	0.518161	-0.399326	0.737732	0.0828185	0.580864
EP300_TSS_11	EP300	CGAAAAGGGGGGAGAGGAGG	TSS	chr22	41488555	41488574	-	-0.609523	-0.169117	-0.775173	-2.43842	-0.207967	-0.583408	0.821614	-3.39686	-0.325222
EP300_TSS_12	EP300	CGAGAGACCTCGGCTGGGCA	TSS	chr22	41488651	41488670	+	0.519488	0.318477	0.508645	-0.346726	0.664309	-0.753452	0.349751	-0.271662	0.493758
EP300_TSS_13	EP300	CGGGGGCGAAAAGGGGGGAG	TSS	chr22	41488561	41488580	-	-0.417978	-0.145552	0.0355396	-1.00853	-0.220949	-0.368567	-0.135815	-0.202035	-0.0744376
EP300_TSS_14	EP300	CTCATCGCCACAAGGAGGCG	TSS	chr22	41488579	41488598	-	0.072105	0.0528534	-0.344111	-0.606623	0.272805	-0.504291	0.545726	0.0656643	-0.155943
EP300_TSS_15	EP300	GAAGAGGTTGATGGCGGCGG	TSS	chr22	41488623	41488642	+	-0.190896	0.138254	0.174809	-0.945098	-0.0429171	-1.29959	-1.23764	-0.712038	0.114843
EP300_TSS_16	EP300	GAAGGAGGAGGACAGCGCCG	TSS	chr22	41488598	41488617	+	0.0299069	0.529418	0.639592	-0.340181	0.671102	-0.173939	0.760131	0.0208787	0.760017
EP300_TSS_17	EP300	GACCTCGGCTGGGCAGGGGC	TSS	chr22	41488656	41488675	+	0.0720271	0.0495554	0.640607	-1.46924	-0.348315	-1.02295	0.0665779	-0.626459	0.194653
EP300_TSS_18	EP300	GAGAGACCTCGGCTGGGCAG	TSS	chr22	41488652	41488671	+	-0.351805	0.9082	0.988536	-1.03389	0.408288	-1.80585	-0.0900246	-1.85391	0.314731
EP300_TSS_19	EP300	GAGCTCCGAGAGACCTCGGC	TSS	chr22	41488645	41488664	+	0.243994	-0.225625	-0.933181	-0.36814	0.216255	-1.49243	-0.0680465	-1.07934	-0.289052
EP300_TSS_2	EP300	AAGGAGGCGGGGGCGAAAAG	TSS	chr22	41488568	41488587	-	-0.160484	0.403489	0.434123	-0.182653	0.320416	-0.113225	0.145363	-0.0637464	0.207765
EP300_TSS_20	EP300	GAGGAAGAGGTTGATGGCGG	TSS	chr22	41488620	41488639	+	-0.52744	0.441423	0.398842	-0.786335	-0.194672	-1.33502	-0.713897	-0.488164	-0.22504
EP300_TSS_21	EP300	GAGGAGGAAGAGGTTGATGG	TSS	chr22	41488617	41488636	+	-1.04745	0.452308	0.346961	-2.43723	-0.013916	-1.6257	-0.552376	-1.92604	-0.331549
EP300_TSS_22	EP300	GCCATCAACCTCTTCCTCCT	TSS	chr22	41488618	41488637	-	0.364726	0.659386	0.445887	0.103635	0.592074	0.0573953	0.608662	0.175709	0.42403
EP300_TSS_23	EP300	GCCGAGGAGGAAGAGGTTGA	TSS	chr22	41488614	41488633	+	0.0645553	0.556683	0.817824	-2.18525	0.427633	-1.16016	-0.0134115	-1.21368	0.657277
EP300_TSS_24	EP300	GCCTCCTTGTGGCGATGAGA	TSS	chr22	41488580	41488599	+	-0.248112	0.198351	0.0366376	-0.264136	0.344429	-0.782902	0.161653	-0.635539	0.108224
EP300_TSS_25	EP300	GCGCAGTCCCCGGCCCGCCA	TSS	chr22	41488682	41488701	-	-0.0273092	0.85579	0.242796	-0.557964	0.197566	-0.879297	-0.206099	-0.0453557	-0.0823019
EP300_TSS_26	EP300	GGACAGCGCCGAGGAGGAAG	TSS	chr22	41488607	41488626	+	-0.288088	0.746403	0.120625	-0.463429	0.296299	-1.21583	-0.872396	-0.52202	-0.291729
EP300_TSS_27	EP300	GGAGGAGGACAGCGCCGAGG	TSS	chr22	41488601	41488620	+	-0.578207	0.564433	0.187932	-1.54921	0.218639	-2.12866	-0.194083	-2.51494	0.252619
EP300_TSS_28	EP300	GGAGGCGGGGGCGAAAAGGG	TSS	chr22	41488566	41488585	-	-0.862334	-0.80776	-0.0480596	-1.9239	0.133494	-1.88766	-0.541266	-2.63944	-0.00837559
EP300_TSS_29	EP300	GGCCGGCCCCTGCCCAGCCG	TSS	chr22	41488661	41488680	-	-0.750878	-0.259308	0.227835	-1.15525	-0.0633604	-1.34994	-1.34212	-0.580798	-0.394472
EP300_TSS_3	EP300	ACAAGGAGGCGGGGGCGAAA	TSS	chr22	41488570	41488589	-	-0.00666572	-0.0386225	-0.302059	-0.33503	0.27977	-0.17456	0.355601	-0.246639	0.227786
EP300_TSS_30	EP300	GGCGGAGCTCCGAGAGACCT	TSS	chr22	41488641	41488660	+	-0.529339	-0.0426442	0.181126	-1.00527	-0.0444124	-1.32192	-0.192272	-0.792132	-0.16155
EP300_TSS_31	EP300	GGCTCTAGAGGCGCAGTCCC	TSS	chr22	41488692	41488711	-	-0.127294	0.295794	0.055101	-0.957046	0.139026	-0.973193	0.0798851	-0.644137	-0.0605006
EP300_TSS_32	EP300	GGCTGGGCAGGGGCCGGCCG	TSS	chr22	41488662	41488681	+	-0.291035	0.0630473	-0.0695028	-0.193825	0.229683	-0.00378161	-0.266829	0.660763	0.320738
EP300_TSS_33	EP300	GGGCAGGGGCCGGCCGTGGC	TSS	chr22	41488666	41488685	+	-0.0399909	0.126371	0.450547	0.0828367	0.410584	-0.248728	0.136396	-0.0546965	-0.148859
EP300_TSS_34	EP300	GGGCCGGCCGTGGCGGGCCG	TSS	chr22	41488672	41488691	+	0.266856	-0.555699	-0.569107	-0.0860973	-0.171886	-0.254258	-0.0502509	0.421224	-0.35782
EP300_TSS_35	EP300	GGGCGAAAAGGGGGGAGAGG	TSS	chr22	41488558	41488577	-	-1.17972	-1.80271	-0.427211	-2.36642	-0.543289	-1.87053	-0.0153661	-2.69746	-0.677978
EP300_TSS_36	EP300	GGGGCCGGCCGTGGCGGGCC	TSS	chr22	41488671	41488690	+	0.276219	-0.00457469	0.0316447	-0.507255	0.0180725	0.223243	-0.0679434	0.481468	0.316576
EP300_TSS_37	EP300	TCATCGCCACAAGGAGGCGG	TSS	chr22	41488578	41488597	-	-0.195063	0.00189925	-0.908677	-0.093112	0.0418146	-0.612167	-1.12558	-0.719074	-0.425897
EP300_TSS_38	EP300	TCCTCCTTCTCATCGCCACA	TSS	chr22	41488587	41488606	-	-0.18973	0.347767	0.236906	-0.289424	0.21593	-0.272338	0.422666	-0.463615	0.0310502
EP300_TSS_39	EP300	TCCTTCTCATCGCCACAAGG	TSS	chr22	41488584	41488603	-	-0.211999	0.290348	-0.129444	-0.529388	0.258865	-0.353845	0.0829159	-0.320455	0.114948
EP300_TSS_4	EP300	AGCTCCGAGAGACCTCGGCT	TSS	chr22	41488646	41488665	+	-0.468019	0.0828482	-0.435308	-0.509372	-0.289794	-1.20814	-0.889614	-1.18507	-0.60955
EP300_TSS_40	EP300	TCCTTGTGGCGATGAGAAGG	TSS	chr22	41488583	41488602	+	-0.579285	-0.13315	-0.0187931	-0.649068	-0.119862	-0.733481	-0.515449	-0.782283	-0.706868
EP300_TSS_41	EP300	TCTCATCGCCACAAGGAGGC	TSS	chr22	41488580	41488599	-	-1.06447	-1.0463	-1.09661	-1.09661	-1.05785	-1.06234	-1.06022	-1.04171	-1.0024
EP300_TSS_42	EP300	TGGGCAGGGGCCGGCCGTGG	TSS	chr22	41488665	41488684	+	-0.562851	-0.246629	0.014225	-1.00086	0.355847	-0.735986	0.191472	-0.49767	-0.00508189
EP300_TSS_43	EP300	TTCTCATCGCCACAAGGAGG	TSS	chr22	41488581	41488600	-	-0.124864	-0.145937	-0.120872	-0.0746492	0.0185419	-0.45707	-0.173822	-0.479098	0.154529
EP300_TSS_44	EP300	TTGTGGCGATGAGAAGGAGG	TSS	chr22	41488586	41488605	+	-0.143125	-0.386464	0.132414	-0.423063	-0.322917	-0.672142	-0.816063	-0.712449	-0.144517
EP300_TSS_45	EP300	TTTTCGCCCCCGCCTCCTTG	TSS	chr22	41488569	41488588	+	-0.475196	0.0530285	-0.0253139	-0.464795	-0.152426	-0.90481	-0.210915	-0.696276	-0.279651
EP300_TSS_5	EP300	AGGAGGCGGGGGCGAAAAGG	TSS	chr22	41488567	41488586	-	-0.366891	-0.124861	0.697904	-1.59416	-0.145071	-0.123699	-0.0933069	-1.36736	0.427258
EP300_TSS_6	EP300	AGGGGCCGGCCGTGGCGGGC	TSS	chr22	41488670	41488689	+	0.448288	0.102966	-0.0584234	-0.785833	0.279162	0.0378663	0.0386954	-0.109173	0.0622442
EP300_TSS_7	EP300	AGTCCCCGGCCCGCCACGGC	TSS	chr22	41488678	41488697	-	0.105303	0.340143	0.245743	-0.50779	0.359804	-0.443245	0.407494	-0.386583	-0.314714
EP300_TSS_8	EP300	CAAGGAGGCGGGGGCGAAAA	TSS	chr22	41488569	41488588	-	0.0468061	-0.115057	-0.311921	-0.418311	-0.112969	-0.579618	-0.023258	-0.125872	-0.039412
EP300_TSS_9	EP300	CCGAGAGACCTCGGCTGGGC	TSS	chr22	41488650	41488669	+	-1.13414	-1.17917	-1.23136	-1.7427	-1.25754	-0.896611	-0.81268	-1.12655	-1.19608
ERBB2_exon_100	ERBB2	GAGCATGTCCAGGTGGGTCT	exon	chr17	37863288	37863307	-	-0.138435	0.336119	0.18896	-0.25568	0.258647	-0.851974	0.20696	-0.532152	0.135904
ERBB2_exon_101	ERBB2	GCACGTAGCCCTGCACCTCC	exon	chr17	37864582	37864601	-	0.109311	0.170688	-0.075247	-0.168108	0.454546	-0.205481	0.513187	-0.0597209	-0.131798
ERBB2_exon_102	ERBB2	GCAGTGGGACCTGCCTCACT	exon	chr17	37864618	37864637	-	-0.0342071	-0.0503905	-0.0534864	-0.456006	-0.0402768	-0.161659	-0.0449797	-0.0738758	-0.266498
ERBB2_exon_103	ERBB2	GCCCTGGCCGTGCTAGACAA	exon	chr17	37864685	37864704	+	-1.11091	-0.622356	-0.0978342	-1.57116	-0.470465	-2.34736	-0.434187	-0.928672	-0.661283
ERBB2_exon_104	ERBB2	GCGAGGCACCCAGCTCTTTG	exon	chr17	37864654	37864673	+	0.754787	-0.1067	-0.0629335	-0.183442	0.507987	-0.610655	0.065696	0.558098	-0.393275
ERBB2_exon_105	ERBB2	GCTGGCATTGGTGGGCAGGT	exon	chr17	37863360	37863379	-	-0.69403	0.149049	-0.0338781	-1.55206	0.0975275	-1.84189	0.097346	-2.32082	-0.344397
ERBB2_exon_106	ERBB2	GGAGGCCCCTGTGACAGGGG	exon	chr17	37864728	37864747	-	-0.463478	-0.0742392	-0.137938	-0.803498	-0.0169781	-1.39005	0.128837	-0.568197	0.166558
ERBB2_exon_107	ERBB2	GGCAGCCCTGGTAGAGGTGG	exon	chr17	37863310	37863329	-	-0.154097	-0.678358	0.473191	-0.614726	-0.143638	-1.37218	-1.16158	-0.0428315	-0.630013
ERBB2_exon_108	ERBB2	GGTGGCGGAGCATGTCCAGG	exon	chr17	37863295	37863314	-	-0.827678	-0.684119	-0.472582	-0.461305	-0.470853	-1.58998	-0.37879	-1.0155	-0.115755
ERBB2_exon_109	ERBB2	GGTGGGTCTCGGGACTGGCA	exon	chr17	37863277	37863296	-	0.0917766	0.370828	0.0280119	-0.701308	0.333789	-0.576768	0.161056	-0.103483	0.326873
ERBB2_exon_110	ERBB2	GTCCAGGTGGGTCTCGGGAC	exon	chr17	37863282	37863301	-	0.0453029	0.156651	0.455751	-0.432482	-0.0897369	-0.787367	0.664004	-0.598886	0.225827
ERBB2_exon_111	ERBB2	GTGGCGGAGCATGTCCAGGT	exon	chr17	37863294	37863313	-	-0.394614	0.301561	-0.0250001	-0.549477	0.277586	-1.4232	0.0273117	-1.06559	0.0661297
ERBB2_exon_112	ERBB2	TCATCGCTCACAACCAAGTG	exon	chr17	37864602	37864621	+	-0.172452	0.303162	0.434347	-0.415976	0.328084	-1.4326	0.487698	0.0499048	-0.0423894
ERBB2_exon_113	ERBB2	TCCATTGTCTAGCACGGCCA	exon	chr17	37864689	37864708	-	-0.0100017	0.462317	0.0815888	-0.638184	0.372226	-1.7602	0.125824	-0.390548	-0.0844758
ERBB2_exon_114	ERBB2	TGAGGCAGGTCCCACTGCAG	exon	chr17	37864620	37864639	+	-0.166164	0.431893	0.232858	-0.470887	0.301002	-1.59563	0.535773	-0.248665	0.384493
ERBB2_exon_115	ERBB2	TGCCAGTCCCGAGACCCACC	exon	chr17	37863277	37863296	+	0.0800513	0.18196	0.621014	-0.114142	0.385929	-0.870452	0.573277	0.308395	0.433814
ERBB2_exon_116	ERBB2	TGGGCAGGTAGGTGAGTTCC	exon	chr17	37863349	37863368	-	0.242085	0.202132	0.381478	-0.272317	0.342264	0.0726061	0.445235	0.168345	0.244152
ERBB2_exon_67	ERBB2	AACAATACCACCCCTGTCAC	exon	chr17	37864718	37864737	+	-0.0991159	0.205857	0.12374	-0.49838	0.141135	-0.854321	0.180878	-0.291802	0.00599537
ERBB2_exon_68	ERBB2	AAGGACAGGCTGGCATTGGT	exon	chr17	37863368	37863387	-	-0.0790725	0.521052	0.386206	-0.286991	0.231029	-1.16994	0.48284	-0.331431	0.395928
ERBB2_exon_69	ERBB2	ACAATACCACCCCTGTCACA	exon	chr17	37864719	37864738	+	-0.458096	-0.348478	-0.0604596	-0.499923	-0.0684153	-0.743751	0.0670727	-0.773299	0.254668
ERBB2_exon_70	ERBB2	ACAATCCGCAGCCTCTGCAG	exon	chr17	37864634	37864653	-	-0.58346	-0.173824	-0.115408	-0.790461	0.219917	-2.02021	0.102844	-0.945747	-0.168507
ERBB2_exon_71	ERBB2	ACAGGCTGGCATTGGTGGGC	exon	chr17	37863364	37863383	-	0.0998305	0.420893	0.0787732	-0.32209	0.204739	-1.03739	0.494329	-0.376015	0.172443
ERBB2_exon_72	ERBB2	ACAGGGGTGGTATTGTTCAG	exon	chr17	37864715	37864734	-	-0.498592	0.0134966	-0.45178	-0.69607	-0.297592	-1.51188	-0.399292	-0.786589	-0.0661429
ERBB2_exon_73	ERBB2	AGAGGTGGCGGAGCATGTCC	exon	chr17	37863298	37863317	-	-1.00228	0.131194	-0.0320853	-1.59103	-0.011596	-2.71728	0.0998819	-1.91656	-1.00791
ERBB2_exon_74	ERBB2	AGCATGTCCAGGTGGGTCTC	exon	chr17	37863287	37863306	-	0.349807	0.575915	0.264212	0.516217	0.503673	-0.40169	0.713267	0.126748	0.572468
ERBB2_exon_75	ERBB2	AGGTCCCACTGCAGAGGCTG	exon	chr17	37864626	37864645	+	-0.329141	0.0684661	0.437066	-0.782446	0.559662	-0.815041	0.628331	-0.454155	0.605346
ERBB2_exon_76	ERBB2	AGGTGGGTCTCGGGACTGGC	exon	chr17	37863278	37863297	-	-0.248754	-0.11441	-0.846716	-0.465205	-0.325419	-0.210173	-0.035583	-0.387985	-0.432606
ERBB2_exon_77	ERBB2	ATAGTTGTCCTCAAAGAGCT	exon	chr17	37864665	37864684	-	-0.56375	-0.463084	-0.0590347	-0.150313	-0.0104784	-1.36734	0.125065	-0.39833	0.0783723
ERBB2_exon_78	ERBB2	ATGCTCCGCCACCTCTACCA	exon	chr17	37863302	37863321	+	-0.113918	0.278819	0.401337	-0.390699	0.301411	-1.68511	0.438777	-0.208288	0.298622
ERBB2_exon_79	ERBB2	CAATACCACCCCTGTCACAG	exon	chr17	37864720	37864739	+	0.275734	0.587014	0.446284	0.344005	0.822847	-0.596607	0.659322	0.223924	0.596851
ERBB2_exon_80	ERBB2	CAATCCGCAGCCTCTGCAGT	exon	chr17	37864633	37864652	-	0.0362137	0.809508	0.31255	-0.419268	0.664599	-0.533908	0.520351	-0.351256	0.488754
ERBB2_exon_81	ERBB2	CAGAGGCTGCGGATTGTGCG	exon	chr17	37864637	37864656	+	-0.406239	-0.40118	-0.628921	-1.12191	-0.502649	-1.35702	-0.399536	-0.583952	-0.522429
ERBB2_exon_82	ERBB2	CAGGAAGGACAGGCTGGCAT	exon	chr17	37863372	37863391	-	-0.355964	0.896082	0.0522285	-0.499561	0.573756	-1.42517	0.857403	-0.604157	0.414363
ERBB2_exon_83	ERBB2	CAGGGCTGCCAGGTGGTGCA	exon	chr17	37863320	37863339	+	0.352249	0.725325	0.448651	-0.119067	0.535459	-0.891558	0.520502	0.500321	0.426725
ERBB2_exon_84	ERBB2	CAGGGGTGGTATTGTTCAGC	exon	chr17	37864714	37864733	-	-0.499649	0.053076	0.101317	-0.646222	0.0623106	-0.772018	-0.163295	-0.715663	0.0189077
ERBB2_exon_85	ERBB2	CATAGTTGTCCTCAAAGAGC	exon	chr17	37864666	37864685	-	-0.408221	0.419644	-0.294265	-1.33367	-0.240368	-1.59648	-0.203216	-0.888858	-0.698387
ERBB2_exon_86	ERBB2	CATGCTCCGCCACCTCTACC	exon	chr17	37863301	37863320	+	-0.0568711	0.0838665	0.0287935	-0.213495	0.175728	-1.26578	0.484119	-0.19139	0.105824
ERBB2_exon_87	ERBB2	CCACCTCTACCAGGGCTGCC	exon	chr17	37863310	37863329	+	0.690678	0.759287	0.835402	0.283337	0.773588	0.836277	0.701058	0.434079	0.48536
ERBB2_exon_88	ERBB2	CCACCTGGCAGCCCTGGTAG	exon	chr17	37863316	37863335	-	-0.233393	0.0829986	0.333674	-0.656073	0.258899	-1.72768	0.320901	-0.450742	0.163765
ERBB2_exon_89	ERBB2	CCAGGGCTGCCAGGTGGTGC	exon	chr17	37863319	37863338	+	-0.22384	0.289986	0.0605494	-0.686343	0.0173727	-0.759729	0.196066	-0.168326	-0.0303932
ERBB2_exon_90	ERBB2	CCAGGTGGTGCAGGGAAACC	exon	chr17	37863328	37863347	+	0.117472	0.135366	-0.100505	-0.467885	0.344595	-0.534121	0.450479	-0.365984	0.378725
ERBB2_exon_91	ERBB2	CCAGGTTTCCCTGCACCACC	exon	chr17	37863331	37863350	-	0.0195985	0.260986	0.245162	-0.011643	0.407387	-0.67545	0.530931	0.0772754	-0.0929495
ERBB2_exon_92	ERBB2	CCTCTACCAGGGCTGCCAGG	exon	chr17	37863313	37863332	+	-0.162098	0.3204	0.363903	0.0562562	0.406422	-1.21488	0.626857	-0.329368	0.629698
ERBB2_exon_93	ERBB2	CCTGCACCACCTGGCAGCCC	exon	chr17	37863322	37863341	-	0.273865	0.669115	0.692637	-0.185411	0.765363	-0.335894	0.742365	-0.18737	0.374758
ERBB2_exon_94	ERBB2	CCTGGCAGCCCTGGTAGAGG	exon	chr17	37863313	37863332	-	-0.314422	-0.0371664	-0.116173	-0.559125	0.0544584	-1.45108	0.346778	-1.07192	0.56667
ERBB2_exon_95	ERBB2	CGCTCACAACCAAGTGAGGC	exon	chr17	37864606	37864625	+	0.0877391	0.360194	0.0424904	-0.0600109	0.427226	-0.214038	0.0851351	-0.148764	-0.25276
ERBB2_exon_96	ERBB2	CGGGTCTCCATTGTCTAGCA	exon	chr17	37864695	37864714	-	0.0133755	0.154815	0.0753071	-0.441482	0.049092	-0.970212	0.146166	-0.280038	0.15527
ERBB2_exon_97	ERBB2	CTCCATTGTCTAGCACGGCC	exon	chr17	37864690	37864709	-	-0.153178	0.403904	0.365927	-0.341674	0.270512	-1.31921	0.388866	-0.0692153	0.24508
ERBB2_exon_98	ERBB2	CTTTGAGGACAACTATGCCC	exon	chr17	37864669	37864688	+	-0.57136	-0.0433424	0.0432576	-1.00604	0.152789	-1.77337	0.104484	-0.565971	0.152386
ERBB2_exon_99	ERBB2	GAAGGACAGGCTGGCATTGG	exon	chr17	37863369	37863388	-	-0.448885	0.364693	0.229941	-1.13356	0.0266827	-2.17003	0.156169	-0.945374	0.173978
ERBB2_intron_117	ERBB2	AACAGAGGGCTCAGCCCAGC	TSS	chr17	37863433	37863452	-	0.125696	0.163031	0.0665745	-0.202227	0.229954	-0.031743	0.225613	-0.327124	0.486476
ERBB2_intron_118	ERBB2	AGAGAGGAAACAGAAGGGCA	TSS	chr17	37863481	37863500	-	-1.04533	0.169426	-0.656028	-1.02518	-0.0722887	-1.67419	0.0728906	-1.67813	0.710172
ERBB2_intron_119	ERBB2	AGAGGGCTCAGCCCAGCTGG	TSS	chr17	37863430	37863449	-	-0.425909	-1.10795	-0.528979	-1.48233	-0.0824164	-1.18295	-0.181278	-1.39121	-0.421578
ERBB2_intron_120	ERBB2	AGCCAGGCCCTGCCTCCAGC	TSS	chr17	37863415	37863434	+	-0.225999	0.152143	-0.165034	-0.464194	0.41147	-0.609343	0.313357	-0.227584	-0.172991
ERBB2_intron_121	ERBB2	AGCTGGAGGCAGGGCCTGGC	TSS	chr17	37863416	37863435	-	-0.453515	-0.184107	0.109394	-0.95802	-0.0396646	-0.299058	0.391529	-0.194838	-0.202988
ERBB2_intron_122	ERBB2	CTGAGCCCTCTGTTTACAGG	TSS	chr17	37863439	37863458	+	-0.414622	-0.0895582	-0.178999	-0.331444	-0.131004	-1.33875	-0.141176	-0.760289	0.152884
ERBB2_intron_123	ERBB2	GCCACCCACCTGTAAACAGA	TSS	chr17	37863447	37863466	-	0.207127	0.619759	0.638978	0.114675	0.398947	-0.340855	0.476997	0.151124	0.456807
ERBB2_intron_124	ERBB2	GCCAGGCCCTGCCTCCAGCT	TSS	chr17	37863416	37863435	+	0.327916	0.555533	-0.0969584	0.418977	0.579222	-0.572316	0.789429	-0.0257777	0.403323
ERBB2_intron_125	ERBB2	GCCCAGCTGGAGGCAGGGCC	TSS	chr17	37863420	37863439	-	-1.50757	-1.20145	-2.00157	-1.49466	-1.31385	-1.3471	-1.42112	-1.49286	-1.61312
ERBB2_intron_126	ERBB2	GCCCTCTGTTTACAGGTGGG	TSS	chr17	37863443	37863462	+	-0.0963295	-0.114538	0.142589	-0.187612	0.136094	-0.347363	0.0298057	-0.577305	0.0125602
ERBB2_intron_127	ERBB2	GCTCAGCCCAGCTGGAGGCA	TSS	chr17	37863425	37863444	-	0.0271418	0.546769	0.471971	-0.211602	0.343209	-0.403022	0.284429	0.15153	0.419802
ERBB2_intron_128	ERBB2	GCTGGAGGCAGGGCCTGGCT	TSS	chr17	37863415	37863434	-	-0.662479	0.203037	0.502766	-2.24905	0.312273	-1.71019	0.416317	-2.05111	-0.0610014
ERBB2_intron_129	ERBB2	GGCCCGTGGGCAACCCAGCC	TSS	chr17	37863399	37863418	+	0.177081	0.399391	0.270754	0.125736	0.272722	0.263416	0.321302	0.413361	0.114187
ERBB2_intron_130	ERBB2	GGCCTGGCTGGGTTGCCCAC	TSS	chr17	37863404	37863423	-	0.203445	0.470336	0.41812	-0.50681	0.444261	-0.563528	0.598276	-0.0769368	0.608954
ERBB2_intron_131	ERBB2	GGCTCAGCCCAGCTGGAGGC	TSS	chr17	37863426	37863445	-	-0.951091	-1.0741	-0.589528	-1.49647	-0.904797	-1.69131	-0.604934	-1.17045	-0.557162
ERBB2_intron_132	ERBB2	GGGCCTGGCTGGGTTGCCCA	TSS	chr17	37863405	37863424	-	-0.549137	0.0558758	-0.229035	-0.620658	-0.111694	-1.05925	-0.186686	-0.484204	0.031589
ERBB2_intron_133	ERBB2	GGGCTGAGCCCTCTGTTTAC	TSS	chr17	37863436	37863455	+	-0.396375	-0.0820358	-0.884547	-0.896327	-0.544979	-0.8248	-0.628204	-0.995073	-0.86473
ERBB2_intron_134	ERBB2	TACAGGTGGGTGGCAGAAGA	TSS	chr17	37863453	37863472	+	-0.216072	-0.257637	-0.207649	-0.169667	0.0639931	-0.309264	-0.110669	-0.186902	-0.0734473
ERBB2_intron_135	ERBB2	TGAGCCCTCTGTTTACAGGT	TSS	chr17	37863440	37863459	+	-0.070385	0.393193	0.215307	-0.143529	0.251717	-0.778683	0.360552	-0.0298302	0.0587158
ERBB2_intron_136	ERBB2	TGCCACCCACCTGTAAACAG	TSS	chr17	37863448	37863467	-	-0.158418	-0.155451	-0.036178	-0.0445777	0.226375	-0.716809	0.0515931	-0.174561	-0.0617898
ERBB2_TSS_1	ERBB2	AACTGCATTCCAACAAGTCT	TSS	chr17	37856189	37856208	-	0.0713515	0.255639	0.333183	0.068735	0.453839	-0.554146	0.257409	0.192596	0.469731
ERBB2_TSS_10	ERBB2	AGAAAGGATGGCCGGCCTGG	TSS	chr17	37844255	37844274	-	-0.733711	0.0404507	-0.169061	-0.681316	0.163834	-0.756023	0.0119085	-0.812616	-0.252461
ERBB2_TSS_11	ERBB2	AGAGAGGGAGAAAGTGAAGC	TSS	chr17	37856152	37856171	+	-1.08453	-0.066143	-0.0310339	-0.940221	0.0926799	-1.41666	-0.211224	-0.747348	-0.632468
ERBB2_TSS_12	ERBB2	AGCCAGGGAGAAAGGATGGC	TSS	chr17	37844263	37844282	-	-0.296717	-0.0246979	0.0134592	-0.805734	0.0134792	-0.942511	0.0944187	-1.00219	-0.0228805
ERBB2_TSS_13	ERBB2	AGCTGAGATTCCCCTCCATT	TSS	chr17	37856307	37856326	+	-0.369506	0.625289	-0.122587	0.311327	0.272895	-0.519971	-0.0766599	-0.467913	0.58459
ERBB2_TSS_14	ERBB2	AGGGGGACGAGGGGCGGGGC	TSS	chr17	37844417	37844436	-	-0.448831	-0.299258	-0.202856	-0.982175	0.33023	-0.100882	0.269613	-0.210659	-0.325686
ERBB2_TSS_15	ERBB2	ATAAAGAACACAGGAACTTC	TSS	chr17	37844336	37844355	-	-0.269564	0.163542	-0.361132	-0.287212	-0.0877939	-0.225548	-0.560992	-0.601147	-0.330207
ERBB2_TSS_16	ERBB2	ATACTCCTAAGCTCCTCCCC	TSS	chr17	37844291	37844310	-	-0.32456	-0.115566	0.369488	-0.375326	-0.0372207	-0.487458	0.186137	-0.820216	-0.131828
ERBB2_TSS_17	ERBB2	ATCACAGGAGAAGGAGGAGG	TSS	chr17	37856242	37856261	+	-1.19115	-1.05978	0.344411	-1.77003	-0.224544	-1.71215	-0.0625827	-2.73463	0.146811
ERBB2_TSS_18	ERBB2	CAACTGCATTCCAACAAGTC	TSS	chr17	37856190	37856209	-	0.120486	0.478257	-0.377676	-0.605002	0.0713782	-0.784563	0.468223	-0.810339	-0.0454202
ERBB2_TSS_19	ERBB2	CAGACTTGTTGGAATGCAGT	TSS	chr17	37856188	37856207	+	-0.76072	0.0260609	-0.585049	-0.505402	-0.128702	-1.21525	-0.179039	-0.897622	-0.0903361
ERBB2_TSS_2	ERBB2	AAGCTGAGATTCCCCTCCAT	TSS	chr17	37856306	37856325	+	-0.530332	-0.0364195	-0.0417011	-0.265076	-0.058971	-1.47339	-0.297059	-1.06858	0.169148
ERBB2_TSS_20	ERBB2	CATTCCAACAAGTCTGGGAG	TSS	chr17	37856184	37856203	-	-0.171221	-0.303608	0.151606	-0.0434259	0.00752501	-1.22392	-0.530601	-0.261047	0.518488
ERBB2_TSS_21	ERBB2	CCAATCACAGGAGAAGGAGG	TSS	chr17	37856239	37856258	+	-0.448458	-0.822777	0.444424	-0.90233	-0.614172	-0.981837	-0.485484	-0.981374	0.331425
ERBB2_TSS_22	ERBB2	CCCAGGCCTGCGCGAAGAGA	TSS	chr17	37856137	37856156	+	-0.0336266	0.594637	0.48292	-0.404666	0.627229	-0.986627	0.294826	-0.51479	0.592481
ERBB2_TSS_23	ERBB2	CCCTCTCTTCGCGCAGGCCT	TSS	chr17	37856140	37856159	-	-0.00095612	0.457642	0.527358	-0.0368095	0.389124	-0.398993	0.624292	-0.0441425	0.525348
ERBB2_TSS_24	ERBB2	CCCTGGCTCGCCGCCGGGGG	TSS	chr17	37844275	37844294	+	0.288117	0.128705	-0.494285	-0.0782165	-0.283726	0.10477	-0.0991565	-0.303145	-0.305447
ERBB2_TSS_25	ERBB2	CCTCCCCCGGCGGCGAGCCA	TSS	chr17	37844278	37844297	-	-0.968466	-0.745814	-0.711453	-0.930683	-0.753203	-0.846033	-0.925835	-0.690968	-0.792357
ERBB2_TSS_26	ERBB2	CCTCCTCCTTCTCCTGTGAT	TSS	chr17	37856242	37856261	-	-0.380279	-0.08654	-0.213482	-0.620911	-0.393418	-0.827842	-0.171119	-0.660562	-0.350263
ERBB2_TSS_27	ERBB2	CGCCGCCGGGGGAGGAGCTT	TSS	chr17	37844283	37844302	+	-0.0813709	0.385889	0.327689	-1.02778	0.206497	0.259708	0.598992	0.339988	0.336256
ERBB2_TSS_28	ERBB2	CGGCGGCGAGCCAGGGAGAA	TSS	chr17	37844271	37844290	-	-0.0787636	0.218128	0.494433	-0.225144	-0.0454366	-0.102027	0.133242	-0.287539	0.0249121
ERBB2_TSS_29	ERBB2	CTCCCAATCACAGGAGAAGG	TSS	chr17	37856236	37856255	+	0.0910415	0.7639	-0.173708	-0.134193	0.253267	-0.497788	-0.156214	-0.0170967	-0.100661
ERBB2_TSS_3	ERBB2	AAGGAGGAGGTGGAGGAGGA	TSS	chr17	37856252	37856271	+	-0.947483	-1.60081	0.179113	-1.96797	-0.898166	-2.00634	-0.473274	-2.72225	-1.87082
ERBB2_TSS_30	ERBB2	CTCCTAAGCTCCTCCCCCGG	TSS	chr17	37844288	37844307	-	-0.238903	0.273754	0.169912	-0.430533	0.303828	-0.679783	0.419843	-0.298955	0.220414
ERBB2_TSS_31	ERBB2	CTCCTCCTTCTCCTGTGATT	TSS	chr17	37856241	37856260	-	0.0120633	0.468738	0.370499	-0.0673888	0.412364	-0.638451	0.410087	-0.37315	0.441181
ERBB2_TSS_32	ERBB2	CTTGTTGGAATGCAGTTGGA	TSS	chr17	37856192	37856211	+	-0.488073	0.0707606	0.0503815	-0.391306	-0.209608	-1.0166	-0.33997	-0.384586	0.137202
ERBB2_TSS_33	ERBB2	CTTTCTCCCTCTCTTCGCGC	TSS	chr17	37856146	37856165	-	-0.704101	-0.095443	0.00989081	-0.603039	-0.164179	-1.3865	-0.144137	-1.17032	-0.243061
ERBB2_TSS_34	ERBB2	CTTTCTCCCTGGCTCGCCGC	TSS	chr17	37844269	37844288	+	-0.385369	-0.238384	-0.166957	-0.378686	-0.220875	-0.441737	-0.0322211	-0.672503	-0.380285
ERBB2_TSS_35	ERBB2	GAACTTTAATTTAAACTGTG	TSS	chr17	37844377	37844396	-	-0.496944	0.107482	0.0980421	-1.3065	-0.767075	-1.2244	-0.948097	-0.643809	-0.749743
ERBB2_TSS_36	ERBB2	GAAGGAGGAGGTGGAGGAGG	TSS	chr17	37856251	37856270	+	-1.41232	-1.28527	0.0568075	-2.6537	-1.32617	-2.77944	-0.503207	-3.85237	-0.614208
ERBB2_TSS_37	ERBB2	GACCAACCGCGCCGCCAGGC	TSS	chr17	37844241	37844260	+	0.452459	0.304832	0.460504	-0.329971	0.144796	-0.177061	0.133578	-0.226283	0.676717
ERBB2_TSS_38	ERBB2	GAGAGGGAGAAAGTGAAGCT	TSS	chr17	37856153	37856172	+	-0.0776666	0.574617	-0.570786	-0.69918	-0.0809321	-1.24964	-0.133852	-0.500733	0.379606
ERBB2_TSS_39	ERBB2	GAGAGTAGAATAAAGAACAC	TSS	chr17	37844345	37844364	-	-0.109649	-0.36816	-0.514474	-0.322411	-0.265002	-0.440814	-0.426797	-0.118591	0.189183
ERBB2_TSS_4	ERBB2	ACAGGAACTTCCGGTTACTC	TSS	chr17	37844327	37844346	-	-0.0294147	0.118995	0.0400141	0.192577	0.339303	-0.0388668	-0.0694294	-0.100272	-0.0970403
ERBB2_TSS_40	ERBB2	GAGTATGAAGCTTCCACTTC	TSS	chr17	37844305	37844324	+	-0.519584	0.140104	-0.16635	-0.639752	-0.170565	-0.511599	0.13844	-0.197559	-0.449318
ERBB2_TSS_41	ERBB2	GCAGGACCAACCGCGCCGCC	TSS	chr17	37844237	37844256	+	-0.367008	0.239713	-0.112397	-0.35427	0.219175	-0.0864121	0.156473	-0.0322171	-0.073207
ERBB2_TSS_42	ERBB2	GCAGGCGCCCACAAAAATCC	TSS	chr17	37844399	37844418	-	-0.282682	-0.0853842	0.104712	-0.556128	0.264807	0.10168	-0.397064	-0.148411	0.0673745
ERBB2_TSS_43	ERBB2	GCAGTTGGAGGGGGCGAGCT	TSS	chr17	37856203	37856222	+	0.232611	0.596198	0.595515	-0.0264721	0.527911	-0.0738332	0.458888	0.1133	0.761583
ERBB2_TSS_44	ERBB2	GCGCGCTTGCTCCCAATCAC	TSS	chr17	37856227	37856246	+	-0.460926	0.148763	-0.331565	-0.306817	0.026735	-1.22218	-0.0960302	-0.550799	0.251191
ERBB2_TSS_45	ERBB2	GCTTCCACTTCCGGAGTAAC	TSS	chr17	37844314	37844333	+	0.132404	-0.0137488	-0.0363145	-0.194261	-0.395299	-0.20762	0.154048	0.0792333	0.382966
ERBB2_TSS_46	ERBB2	GGAGAAGGAGGAGGTGGAGG	TSS	chr17	37856248	37856267	+	-1.50709	-1.76913	-0.690373	-2.87693	-1.75153	-2.64291	-1.54345	-4.28713	-1.83054
ERBB2_TSS_47	ERBB2	GGATGGCCGGCCTGGCGGCG	TSS	chr17	37844250	37844269	-	-0.208374	0.149505	-0.396967	-0.463767	0.181579	-0.728314	-0.079913	-0.430873	0.103664
ERBB2_TSS_48	ERBB2	GGCAGGCGCCCACAAAAATC	TSS	chr17	37844400	37844419	-	-0.513446	-1.21825	-0.959706	-1.2769	-0.955732	-1.28448	-1.00112	-0.922732	-0.956505
ERBB2_TSS_49	ERBB2	GGCCGGCCATCCTTTCTCCC	TSS	chr17	37844258	37844277	+	-0.266807	0.262632	-0.0473089	-0.783128	-0.0875066	-1.08048	0.108594	-0.287028	-0.0811431
ERBB2_TSS_5	ERBB2	ACAGGAGAAGGAGGAGGTGG	TSS	chr17	37856245	37856264	+	-1.07871	-1.67671	-0.540678	-2.71912	-1.37077	-2.68208	-1.70869	-3.40143	-1.50633
ERBB2_TSS_50	ERBB2	GGCCGGCCTGGCGGCGCGGT	TSS	chr17	37844246	37844265	-	-1.2458	-1.35106	-0.92414	-1.41089	-1.28249	-2.27127	-1.20353	-1.49313	-1.28877
ERBB2_TSS_51	ERBB2	GGCGAGCCAGGGAGAAAGGA	TSS	chr17	37844267	37844286	-	-0.717509	-0.933323	0.419122	-1.32976	0.205621	-0.57271	0.453484	-0.823553	-0.220775
ERBB2_TSS_52	ERBB2	GGGAGAAAGGATGGCCGGCC	TSS	chr17	37844258	37844277	-	-0.412248	0.202627	0.368607	-0.472001	0.215048	-0.774365	0.356071	-0.538451	0.0090513
ERBB2_TSS_53	ERBB2	GTTGCCACTCCCAGACTTGT	TSS	chr17	37856177	37856196	+	-0.246572	-0.158125	0.0706126	-0.350446	0.0327312	-0.77707	-0.265352	-0.824815	0.108355
ERBB2_TSS_54	ERBB2	TAAAGTTCCCGGATTTTTGT	TSS	chr17	37844389	37844408	+	-0.13962	-0.437605	0.00581172	-0.110127	-0.0803673	-0.0991276	-0.625015	-0.0960404	0.0286574
ERBB2_TSS_55	ERBB2	TCCCTCTCTTCGCGCAGGCC	TSS	chr17	37856141	37856160	-	-0.180963	0.166433	0.0180033	-0.375834	-0.0956892	-0.998488	0.0597991	-0.606561	-0.26294
ERBB2_TSS_56	ERBB2	TCCTCCCCCGGCGGCGAGCC	TSS	chr17	37844279	37844298	-	-0.081128	-0.0446092	-0.0917461	-0.133266	0.0593964	0.00755414	0.0603853	-0.0558784	-0.0751535
ERBB2_TSS_57	ERBB2	TCTCCCTGGCTCGCCGCCGG	TSS	chr17	37844272	37844291	+	-0.0853305	0.104214	0.57896	0.282763	-0.454529	-0.528211	-0.344323	0.122942	-0.288866
ERBB2_TSS_58	ERBB2	TGCAGTTGGAGGGGGCGAGC	TSS	chr17	37856202	37856221	+	-0.335431	0.1715	-0.277244	-0.54	-0.0559561	-0.840956	-0.11134	-0.514268	-0.0818907
ERBB2_TSS_59	ERBB2	TGGAGGAGGAGGGCTGCTTG	TSS	chr17	37856262	37856281	+	-0.431924	0.440483	0.411987	-1.06726	0.278158	-1.01727	0.302201	-0.450501	0.061661
ERBB2_TSS_6	ERBB2	ACAGTTTAAATTAAAGTTCC	TSS	chr17	37844378	37844397	+	-1.126	-0.592115	-0.600251	-0.896581	-0.591927	-0.844256	-0.999486	-0.82673	-0.703967
ERBB2_TSS_60	ERBB2	TGTTGGAATGCAGTTGGAGG	TSS	chr17	37856194	37856213	+	-0.155669	0.152829	0.353213	-0.262988	0.209418	-1.0341	-0.229211	-0.460143	0.258343
ERBB2_TSS_61	ERBB2	TTAAACTGTGTGGACTTCAG	TSS	chr17	37844367	37844386	-	-0.60491	-0.29143	-0.397721	-0.0985663	-0.162273	-0.858443	-0.37829	-0.836832	0.0896408
ERBB2_TSS_62	ERBB2	TTAAAGTTCCCGGATTTTTG	TSS	chr17	37844388	37844407	+	-0.637703	-0.755268	-0.708381	-1.04951	-0.900703	-0.764429	-1.63699	-0.690881	-0.339143
ERBB2_TSS_63	ERBB2	TTCTCCCTGGCTCGCCGCCG	TSS	chr17	37844271	37844290	+	-0.183036	0.285413	0.304628	-0.44799	0.271953	0.0386334	0.59981	-0.134813	0.0805822
ERBB2_TSS_64	ERBB2	TTGCTCCCAATCACAGGAGA	TSS	chr17	37856233	37856252	+	-0.303869	0.0297793	-0.240543	-0.0878381	0.0676403	-0.968014	-0.414688	-0.53977	-0.192554
ERBB2_TSS_65	ERBB2	TTGTTGGAATGCAGTTGGAG	TSS	chr17	37856193	37856212	+	-0.697343	-0.195133	-0.0553427	-0.834419	-0.324069	-1.7085	-0.395351	-1.08474	-0.0300284
ERBB2_TSS_66	ERBB2	TTTCTCCCTGGCTCGCCGCC	TSS	chr17	37844270	37844289	+	-0.564311	-0.0577171	-0.0191173	-0.464584	-0.0931277	-0.114453	-0.0968015	-0.620948	-0.410563
ERBB2_TSS_7	ERBB2	ACCCAGGCCTGCGCGAAGAG	TSS	chr17	37856136	37856155	+	0.00460311	0.463148	0.209104	-0.14038	-0.108731	0.0412776	-0.0156243	-0.253984	-0.163262
ERBB2_TSS_8	ERBB2	ACTTCCGGTTACTCCGGAAG	TSS	chr17	37844321	37844340	-	-0.514862	-0.258236	0.161183	-0.0464594	-0.000795085	-0.200271	-0.522742	-0.698729	-0.763606
ERBB2_TSS_9	ERBB2	ACTTGTTGGAATGCAGTTGG	TSS	chr17	37856191	37856210	+	-1.0609	-0.373085	-0.516402	-1.04686	-0.753674	-1.61692	-1.01647	-0.994942	-0.625196
HNF1B_exon_47	HNF1B	ATGGAAGACCGGCTTGGTGT	exon	chr17	36104687	36104706	+	-0.337097	0.261448	0.131321	-2.38403	-1.14739	-2.4172	-0.936544	-0.53816	0.103627
HNF1B_exon_48	HNF1B	CACCAAGGAGGTGCTGGTTC	exon	chr17	36104794	36104813	-	-0.378197	-0.422886	-0.446487	-2.84876	-0.808315	-2.31793	-0.807616	-0.727947	-0.94885
HNF1B_exon_49	HNF1B	CACGCCAAGGGCCGCTTGTC	exon	chr17	36104652	36104671	-	0.324533	0.334692	0.394085	-2.6431	-0.28557	-1.05093	-0.00592	0.150998	0.413692
HNF1B_exon_50	HNF1B	CAGCACCTCCTTGGTGACCC	exon	chr17	36104798	36104817	+	0.0670993	0.414311	0.0715239	-2.75945	-0.755036	-2.52765	-1.37955	-0.106801	0.547203
HNF1B_exon_51	HNF1B	CAGCTTCACCCCGAAGTTCG	exon	chr17	36104747	36104766	+	0.0119625	0.0725685	0.125143	-0.873127	-0.687188	-2.47867	-1.24116	0.338518	0.497998
HNF1B_exon_52	HNF1B	CCAGCTTCACCCCGAAGTTC	exon	chr17	36104746	36104765	+	0.129065	0.433721	0.466873	-1.95164	-0.109244	-1.58427	0.353204	0.585655	0.322425
HNF1B_exon_53	HNF1B	CCCGAACTTCGGGGTGAAGC	exon	chr17	36104749	36104768	-	0.663619	0.627548	0.484232	-1.48082	0.237535	-0.574737	0.0109575	0.175747	-0.293491
[truncated: 2,931 more rows]
