# Supplementary material for: Complementary information derived from CRISPR Cas9 mediated gene deletion and suppression
Source: Nat Commun. 2017 May 23;8:15403. doi: 10.1038/ncomms15403 (PMC5457492; doi:10.1038/ncomms15403)
Supplement: Supplementary Data 2 — CRISPRi and CRISPRc mediated proliferation changes 21 DPI with a tiling pooled sgRNA library in 4 cancer cell lines. [file ncomms15403-s3.xlsx]

## Sheet: Table_S3
Cell_line	spacer	gene	TSS_rank	Is_TSS	Is_exon	HT29	HT29
Cas9						Cas9	KRAB-dCas9
AATF_TSS_1	CGCGCGGTCTCTGGCGGAGT	AATF	1	TRUE	FALSE	-0.492343	-0.165057
AATF_TSS_2	CTCTGGCGGAGTCGGGGAAT	AATF	1	TRUE	FALSE	-0.768213	-0.325773
AATF_TSS_3	CGACTCCGCCAGAGACCGCG	AATF	1	TRUE	FALSE	-0.470867	-0.873429
AATF_TSS_4	GGAGTCGGGGAATCGGATCA	AATF	1	TRUE	FALSE	-1.08743	-1.40716
AATF_TSS_5	GCCGGTCCAGAGCTGTGGGG	AATF	1	TRUE	FALSE	-1.48762	-1.21934
AATF_TSS_6	GGGAATCGGATCAAGGCGAG	AATF	1	TRUE	FALSE	-0.658816	-1.8383
AATF_TSS_7	AAGTGGCCGGTCCAGAGCTG	AATF	1	TRUE	FALSE	-1.53316	-0.871615
AATF_EX_1	GTTGAACCCGCGACCAAGCG	AATF	NA	FALSE	TRUE	-1.91446	0.0289993
AATF_EX_2	CTCCTTGGATCCCAACGATC	AATF	NA	FALSE	TRUE	-0.287018	0.205051
AATF_EX_3	GGACCCTGAAGCGGACCCCG	AATF	NA	FALSE	TRUE	-1.37731	-0.389987
AATF_EX_4	GTCTACTCACCAGACGATCC	AATF	NA	FALSE	TRUE	-0.876041	0.60586
AATF_EX_5	CGCTCTGTCTATCGAGTTCT	AATF	NA	FALSE	TRUE	-0.121124	-0.117341
AATF_EX_6	AGTCAAGATTGAGCGTTCAA	AATF	NA	FALSE	TRUE	-1.11576	-0.254592
AAVS1_CONT_1	CAATTGCCTTAGTGGCTAGG	AAVS1	NA	FALSE	FALSE	-0.691017	0.329307
AAVS1_CONT_10	AGGGTACCAGCCTCACCAAG	AAVS1	NA	FALSE	FALSE	-0.610011	0.0205473
AAVS1_CONT_100	CCAATATCAGGAGACTAGGA	AAVS1	NA	FALSE	FALSE	-0.108979	0.448246
AAVS1_CONT_101	ATATCAGGAGACTAGGAAGG	AAVS1	NA	FALSE	FALSE	-1.50757	0.0430391
AAVS1_CONT_102	GACAGAAAAGCCCCATCCTT	AAVS1	NA	FALSE	FALSE	-0.424323	0.179907
AAVS1_CONT_103	ACCCCACAGTGGGGCCACTA	AAVS1	NA	FALSE	FALSE	-0.0351663	-0.225758
AAVS1_CONT_104	GTCACCAATCCTGTCCCTAG	AAVS1	NA	FALSE	FALSE	-0.527323	-0.0220164
AAVS1_CONT_105	GTCCCCTCCACCCCACAGTG	AAVS1	NA	FALSE	FALSE	-1.54086	0.405046
AAVS1_CONT_106	CTGTCCCCTCCACCCCACAG	AAVS1	NA	FALSE	FALSE	-0.770199	0.416521
AAVS1_CONT_107	TGTCCCTAGTGGCCCCACTG	AAVS1	NA	FALSE	FALSE	-0.260158	0.244582
AAVS1_CONT_108	TCCCTAGTGGCCCCACTGTG	AAVS1	NA	FALSE	FALSE	-0.302202	0.132214
AAVS1_CONT_109	ATTCCCAGGGCCGGTTAATG	AAVS1	NA	FALSE	FALSE	-0.567287	-0.297248
AAVS1_CONT_11	GTTCTTAGGGTACCCCACGT	AAVS1	NA	FALSE	FALSE	-0.469287	0.0716263
AAVS1_CONT_110	AGAACCAGAGCCACATTAAC	AAVS1	NA	FALSE	FALSE	-0.312286	-0.0150984
AAVS1_CONT_111	GGGACCACCTTATATTCCCA	AAVS1	NA	FALSE	FALSE	-0.489225	-0.239935
AAVS1_CONT_112	AGAGCCACATTAACCGGCCC	AAVS1	NA	FALSE	FALSE	-0.256002	-0.0964991
AAVS1_CONT_113	CCGGCCCTGGGAATATAAGG	AAVS1	NA	FALSE	FALSE	-0.874686	0.494514
AAVS1_CONT_114	GGATCCTGTGTCCCCGAGCT	AAVS1	NA	FALSE	FALSE	0.0728917	0.406585
AAVS1_CONT_115	AATATAAGGTGGTCCCAGCT	AAVS1	NA	FALSE	FALSE	-0.261157	0.173195
AAVS1_CONT_116	TATAAGGTGGTCCCAGCTCG	AAVS1	NA	FALSE	FALSE	-0.711733	-0.38455
AAVS1_CONT_117	TGGTCCCAGCTCGGGGACAC	AAVS1	NA	FALSE	FALSE	-0.0634359	-0.016078
AAVS1_CONT_118	CAGCATGTTTGCTGCCTCCA	AAVS1	NA	FALSE	FALSE	-0.357932	-0.332263
AAVS1_CONT_119	GCTCGGGGACACAGGATCCC	AAVS1	NA	FALSE	FALSE	-0.743986	-1.11024
AAVS1_CONT_12	AAGTGGTTGATAAACCCACG	AAVS1	NA	FALSE	FALSE	-0.389243	0.0671739
AAVS1_CONT_120	CGGGCCCCTATGTCCACTTC	AAVS1	NA	FALSE	FALSE	-0.10943	0.0317488
AAVS1_CONT_121	GCAAACATGCTGTCCTGAAG	AAVS1	NA	FALSE	FALSE	-0.566427	-0.0615821
AAVS1_CONT_122	TGCTGTCCTGAAGTGGACAT	AAVS1	NA	FALSE	FALSE	-0.503715	0.262906
AAVS1_CONT_123	CTGTCCTGAAGTGGACATAG	AAVS1	NA	FALSE	FALSE	-0.703786	-0.444332
AAVS1_CONT_124	TAGTCTTCTTCCTCCAACCC	AAVS1	NA	FALSE	FALSE	-0.489381	0.0213844
AAVS1_CONT_125	AAGAAGACTAGCTGAGCTCT	AAVS1	NA	FALSE	FALSE	-0.315858	-0.020923
AAVS1_CONT_126	CCTGTCATGGCATCTTCCAG	AAVS1	NA	FALSE	FALSE	-0.852539	0.102758
AAVS1_CONT_127	TAGCTGAGCTCTCGGACCCC	AAVS1	NA	FALSE	FALSE	-0.428453	-0.112517
AAVS1_CONT_128	GCTCTTCCAGCCCCCTGTCA	AAVS1	NA	FALSE	FALSE	-0.575497	-0.114837
AAVS1_CONT_129	CCCCTGGAAGATGCCATGAC	AAVS1	NA	FALSE	FALSE	0.316638	0.451564
AAVS1_CONT_13	GTGGTTGATAAACCCACGTG	AAVS1	NA	FALSE	FALSE	-0.401109	0.00807936
AAVS1_CONT_130	CCTGGAAGATGCCATGACAG	AAVS1	NA	FALSE	FALSE	0.156308	0.586487
AAVS1_CONT_131	AGAGCTAGCACAGACTAGAG	AAVS1	NA	FALSE	FALSE	-0.630529	0.00112384
AAVS1_CONT_132	TAGCACAGACTAGAGAGGTA	AAVS1	NA	FALSE	FALSE	0.0975255	-0.0860315
AAVS1_CONT_133	GCACAGACTAGAGAGGTAAG	AAVS1	NA	FALSE	FALSE	-0.457525	-0.265005
AAVS1_CONT_134	AGGGGAGCTGCCCAAATGAA	AAVS1	NA	FALSE	FALSE	0.0316124	0.2144
AAVS1_CONT_135	GCCCAAATGAAAGGAGTGAG	AAVS1	NA	FALSE	FALSE	0.191518	0.553547
AAVS1_CONT_136	CTGGACACCCCGTTCTCCTG	AAVS1	NA	FALSE	FALSE	-0.182406	0.768583
AAVS1_CONT_137	GAGAGGTGACCCGAATCCAC	AAVS1	NA	FALSE	FALSE	-0.679596	-0.250265
AAVS1_CONT_138	CCCGAATCCACAGGAGAACG	AAVS1	NA	FALSE	FALSE	0.325124	-0.0538659
AAVS1_CONT_139	GTCCAGGCAAAGAAAGCAAG	AAVS1	NA	FALSE	FALSE	0.14317	-0.317327
AAVS1_CONT_14	CGTGGGGTACCCTAAGAACT	AAVS1	NA	FALSE	FALSE	-0.148803	0.292057
AAVS1_CONT_140	CAGAAAAACGGTGATGATGC	AAVS1	NA	FALSE	FALSE	-0.297504	-0.0559172
AAVS1_CONT_141	GTCCCGCCTCCCCTTCTTGT	AAVS1	NA	FALSE	FALSE	-0.621128	0.407497
AAVS1_CONT_142	GATGATGCAGGCCTACAAGA	AAVS1	NA	FALSE	FALSE	-0.536802	0.282792
AAVS1_CONT_143	TGATGCAGGCCTACAAGAAG	AAVS1	NA	FALSE	FALSE	-0.460499	0.202213
AAVS1_CONT_144	CTTAGGATGGCCTTCTCCGA	AAVS1	NA	FALSE	FALSE	-0.68836	-0.155175
AAVS1_CONT_145	GACGCAAGGGAGACATCCGT	AAVS1	NA	FALSE	FALSE	-1.0015	-0.17265
AAVS1_CONT_146	CCATCTCTCGTTTCTTAGGA	AAVS1	NA	FALSE	FALSE	-0.170745	0.34046
AAVS1_CONT_147	CCATCCTAAGAAACGAGAGA	AAVS1	NA	FALSE	FALSE	-0.416958	0.222585
AAVS1_CONT_148	TAAGAAACGAGAGATGGCAC	AAVS1	NA	FALSE	FALSE	-0.61876	0.370239
AAVS1_CONT_149	CCCTTTTCCTTCTCCTTCTG	AAVS1	NA	FALSE	FALSE	-0.0773474	0.149723
AAVS1_CONT_15	CAAGCATCGCCCCCCTGCTG	AAVS1	NA	FALSE	FALSE	-0.176108	0.361497
AAVS1_CONT_150	GAGATGGCACAGGCCCCAGA	AAVS1	NA	FALSE	FALSE	-0.526501	-0.360899
AAVS1_CONT_151	GCACAGGCCCCAGAAGGAGA	AAVS1	NA	FALSE	FALSE	0.0100011	0.802857
AAVS1_CONT_152	CCATGCCGTCTTCACTCGCT	AAVS1	NA	FALSE	FALSE	-1.08586	-0.322968
AAVS1_CONT_153	GGGAACCCAGCGAGTGAAGA	AAVS1	NA	FALSE	FALSE	-0.0674089	0.638478
AAVS1_CONT_154	CCCAGCGAGTGAAGACGGCA	AAVS1	NA	FALSE	FALSE	-0.679158	-0.135994
AAVS1_CONT_155	CCCGTGTCTGGGTCCTCTCC	AAVS1	NA	FALSE	FALSE	-0.131393	0.207477
AAVS1_CONT_156	AGCGGATCCTCCCCGTGTCT	AAVS1	NA	FALSE	FALSE	-0.82796	-0.201876
AAVS1_CONT_157	GCCCGGAGAGGACCCAGACA	AAVS1	NA	FALSE	FALSE	-0.454588	-0.638104
AAVS1_CONT_158	CCGGAGAGGACCCAGACACG	AAVS1	NA	FALSE	FALSE	-0.313064	0.472904
AAVS1_CONT_159	TCCGCTCAGAGGACATCACG	AAVS1	NA	FALSE	FALSE	-0.193046	-0.194684
AAVS1_CONT_16	AACTTGGGAACAGCCACAGC	AAVS1	NA	FALSE	FALSE	-1.02278	0.0775068
AAVS1_CONT_160	TTTCCGGAGCACTTCCTTCT	AAVS1	NA	FALSE	FALSE	-0.271626	-0.181184
AAVS1_CONT_161	GCGCCGAGAAGGAAGTGCTC	AAVS1	NA	FALSE	FALSE	-0.772217	-0.0468957
AAVS1_CONT_162	CTCTGCTGTGTTGCTGCCCA	AAVS1	NA	FALSE	FALSE	-0.0604457	0.321162
AAVS1_CONT_163	TGCTCCGGAAAGAGCATCCT	AAVS1	NA	FALSE	FALSE	-0.769799	-0.142674
AAVS1_CONT_164	GCAACACAGCAGAGAGCAAG	AAVS1	NA	FALSE	FALSE	0.675384	0.900462
AAVS1_CONT_165	GCCTGGGTCACCTCTACGGC	AAVS1	NA	FALSE	FALSE	-0.0921032	0.460587
AAVS1_CONT_166	TGTGGCCTGGGTCACCTCTA	AAVS1	NA	FALSE	FALSE	-0.537534	0.346221
AAVS1_CONT_167	CTGTCTGCAGCTTGTGGCCT	AAVS1	NA	FALSE	FALSE	0.279494	0.0717111
AAVS1_CONT_168	GCCAGCCGTAGAGGTGACCC	AAVS1	NA	FALSE	FALSE	-0.825458	0.0125501
AAVS1_CONT_169	CGCTTTCTGTCTGCAGCTTG	AAVS1	NA	FALSE	FALSE	0.44934	0.151243
AAVS1_CONT_17	CTTGGGAACAGCCACAGCAG	AAVS1	NA	FALSE	FALSE	-1.19118	0.0783351
AAVS1_CONT_170	CTGCAGACAGAAAGCGGCAC	AAVS1	NA	FALSE	FALSE	-0.292333	0.0672665
AAVS1_CONT_171	TGACCTGCATTCTCTCCCCT	AAVS1	NA	FALSE	FALSE	-0.261933	0.216515
AAVS1_CONT_172	ACAGAAAGCGGCACAGGCCC	AAVS1	NA	FALSE	FALSE	-0.413792	0.625662
AAVS1_CONT_173	GAATGCAGGTCAGAGAAAGC	AAVS1	NA	FALSE	FALSE	-0.307346	-0.579636
AAVS1_CONT_174	ACTGTTTCCCCTTCCCAGGC	AAVS1	NA	FALSE	FALSE	-0.684813	-0.0121992
AAVS1_CONT_175	GCCCACTGTTTCCCCTTCCC	AAVS1	NA	FALSE	FALSE	0.0609033	0.390194
AAVS1_CONT_176	AAAGCAGGACCTGCCTGGGA	AAVS1	NA	FALSE	FALSE	-0.462427	0.109439
AAVS1_CONT_177	ACTGGCTTCTGCGCCGCCTC	AAVS1	NA	FALSE	FALSE	0.0138248	-0.0665297
AAVS1_CONT_178	CAGTAGAGCTCAAAGTGGTC	AAVS1	NA	FALSE	FALSE	-0.605806	0.163383
AAVS1_CONT_179	TGCCGTCTCTCTCCTGAGTC	AAVS1	NA	FALSE	FALSE	-0.214521	0.0132338
AAVS1_CONT_18	TCCTGCATCCTTCTCCAGGC	AAVS1	NA	FALSE	FALSE	-0.493921	0.27452
AAVS1_CONT_180	GCTCAAAGTGGTCCGGACTC	AAVS1	NA	FALSE	FALSE	-0.479969	-0.0781204
AAVS1_CONT_181	GTCCGGACTCAGGAGAGAGA	AAVS1	NA	FALSE	FALSE	-0.472079	0.48385
AAVS1_CONT_182	GAGTGCCCTTGCTGTGCCGC	AAVS1	NA	FALSE	FALSE	-0.484311	-0.0475747
AAVS1_CONT_183	AGAGTTCCGGCGGCACAGCA	AAVS1	NA	FALSE	FALSE	-0.25401	-0.502653
AAVS1_CONT_184	GGCGGCACAGCAAGGGCACT	AAVS1	NA	FALSE	FALSE	-0.406065	0.134064
AAVS1_CONT_185	CGGCACAGCAAGGGCACTCG	AAVS1	NA	FALSE	FALSE	-0.5824	0.243501
AAVS1_CONT_186	AGGGCAGCGCAAAGTGACAA	AAVS1	NA	FALSE	FALSE	-0.662923	-0.172424
AAVS1_CONT_187	AGCGCAAAGTGACAATGGCC	AAVS1	NA	FALSE	FALSE	-0.42131	-0.254238
AAVS1_CONT_188	AAGTGACAATGGCCAGGGCC	AAVS1	NA	FALSE	FALSE	-0.153683	-0.292234
AAVS1_CONT_189	CCAGCTCCCATAGCTCAGTC	AAVS1	NA	FALSE	FALSE	0.382027	0.518144
AAVS1_CONT_19	CTCGTCCTGCATCCTTCTCC	AAVS1	NA	FALSE	FALSE	-0.596984	-0.43333
AAVS1_CONT_190	AGATAGACCAGACTGAGCTA	AAVS1	NA	FALSE	FALSE	-0.659317	-0.728817
AAVS1_CONT_191	CCAGACTGAGCTATGGGAGC	AAVS1	NA	FALSE	FALSE	-0.114969	0.0132545
AAVS1_CONT_192	TGAGCCCCTCCAGCCGGTCC	AAVS1	NA	FALSE	FALSE	-0.736283	-0.165626
AAVS1_CONT_193	CAGGGAAGGAGACAAAGTCC	AAVS1	NA	FALSE	FALSE	-0.759171	-0.00888511
AAVS1_CONT_194	CGATGTTGAGCCCCTCCAGC	AAVS1	NA	FALSE	FALSE	-0.692366	-0.289854
AAVS1_CONT_195	AGACAAAGTCCAGGACCGGC	AAVS1	NA	FALSE	FALSE	-0.383959	0.468919
AAVS1_CONT_196	CAAAGTCCAGGACCGGCTGG	AAVS1	NA	FALSE	FALSE	-0.5299	0.392276
AAVS1_CONT_197	GAGGGGCTCAACATCGGAAG	AAVS1	NA	FALSE	FALSE	0.220873	0.372422
AAVS1_CONT_198	GGGGCTCAACATCGGAAGAG	AAVS1	NA	FALSE	FALSE	-0.368704	-0.0183111
AAVS1_CONT_199	AGGACTGCATGGGTCAGCAC	AAVS1	NA	FALSE	FALSE	-0.168712	-0.340769
AAVS1_CONT_2	CTGCACCCCAATTGCCTTAG	AAVS1	NA	FALSE	FALSE	0.0812723	0.309988
AAVS1_CONT_20	ACCTGCCTGGAGAAGGATGC	AAVS1	NA	FALSE	FALSE	0.109265	0.268546
AAVS1_CONT_200	GCTTTAACTGGCCCTGGCTT	AAVS1	NA	FALSE	FALSE	-0.46605	0.390915
AAVS1_CONT_201	GGAGTCGCTTTAACTGGCCC	AAVS1	NA	FALSE	FALSE	-0.205805	0.0986464
AAVS1_CONT_202	CAGCACAGGCTGCCAAAGCC	AAVS1	NA	FALSE	FALSE	-0.301681	-0.117678
AAVS1_CONT_203	CGACCTACTCTCTTCCGCAT	AAVS1	NA	FALSE	FALSE	-0.473269	-0.117887
AAVS1_CONT_204	CAGTTAAAGCGACTCCAATG	AAVS1	NA	FALSE	FALSE	-0.0559488	0.283375
AAVS1_CONT_205	ACTCCAATGCGGAAGAGAGT	AAVS1	NA	FALSE	FALSE	-0.738924	-0.313385
AAVS1_CONT_206	TGTGCTGACCACTCTGCCCC	AAVS1	NA	FALSE	FALSE	-0.0257064	0.0717527
AAVS1_CONT_207	GCAGAGTGGTCAGCACAGAG	AAVS1	NA	FALSE	FALSE	-0.0282278	-0.0199206
AAVS1_CONT_208	GAGCCGCTTCAACTGGCCCT	AAVS1	NA	FALSE	FALSE	0.0378864	0.0962969
AAVS1_CONT_209	AGCACAGAGTGGCTAAGCCC	AAVS1	NA	FALSE	FALSE	-0.972698	-0.168165
AAVS1_CONT_21	CCGGCCAGTTTCTCCACCTG	AAVS1	NA	FALSE	FALSE	-0.45192	0.182356
AAVS1_CONT_210	CGAATTGGAGCCGCTTCAAC	AAVS1	NA	FALSE	FALSE	0.0804126	-0.117661
AAVS1_CONT_211	AAGCCCAGGGCCAGTTGAAG	AAVS1	NA	FALSE	FALSE	-0.584079	0.0796215
AAVS1_CONT_212	CGACCACCCCACTTCCGAAT	AAVS1	NA	FALSE	FALSE	-0.23219	6.59808e-05
AAVS1_CONT_213	CAGTTGAAGCGGCTCCAATT	AAVS1	NA	FALSE	FALSE	-0.59365	-0.413181
AAVS1_CONT_214	AAGCGGCTCCAATTCGGAAG	AAVS1	NA	FALSE	FALSE	-0.405385	-0.0634349
AAVS1_CONT_215	GCGGCTCCAATTCGGAAGTG	AAVS1	NA	FALSE	FALSE	0.103417	0.117062
AAVS1_CONT_216	GCTCCAATTCGGAAGTGGGG	AAVS1	NA	FALSE	FALSE	-0.227442	-0.0699916
AAVS1_CONT_217	GCCCCGTCGTTCCTGGCCCT	AAVS1	NA	FALSE	FALSE	-0.374886	-0.183112
AAVS1_CONT_218	AGCATAGGGTGGCAAAGCCC	AAVS1	NA	FALSE	FALSE	-1.11965	0.258473
AAVS1_CONT_219	AAGCCCAGGGCCAGGAACGA	AAVS1	NA	FALSE	FALSE	-1.25042	-0.272581
AAVS1_CONT_22	AGGACGAGAAACACAGCCCC	AAVS1	NA	FALSE	FALSE	-0.452033	-0.348337
AAVS1_CONT_220	GCCCAGGGCCAGGAACGACG	AAVS1	NA	FALSE	FALSE	-0.345764	-0.410103
AAVS1_CONT_221	GCGGATCGAGACTGGCAACG	AAVS1	NA	FALSE	FALSE	-0.0343488	-0.0148215
AAVS1_CONT_222	ACCCTCTGCTGCGCCACCTG	AAVS1	NA	FALSE	FALSE	-0.267108	0.480032
AAVS1_CONT_223	CCACCCTCTGCTGCGCCACC	AAVS1	NA	FALSE	FALSE	-0.227512	0.481282
AAVS1_CONT_224	GCCCGGCGTCTCCCGGGGCC	AAVS1	NA	FALSE	FALSE	0.0659856	0
AAVS1_CONT_225	CCCCCGCCCGGCGTCTCCCG	AAVS1	NA	FALSE	FALSE	0.0674275	0.0395668
AAVS1_CONT_226	GCCCCCCGCCCGGCGTCTCC	AAVS1	NA	FALSE	FALSE	0.3971	-0.535381
AAVS1_CONT_227	CCAGGTCAGCGCCCCCCGCC	AAVS1	NA	FALSE	FALSE	-0.103656	0.463219
AAVS1_CONT_228	GACCTGGCCCCGGGAGACGC	AAVS1	NA	FALSE	FALSE	-0.74322	0.112528
AAVS1_CONT_229	CGGTATCAGCGCCCTGCACC	AAVS1	NA	FALSE	FALSE	-0.812965	0.0971425
AAVS1_CONT_23	ACGAGAAACACAGCCCCAGG	AAVS1	NA	FALSE	FALSE	-0.073647	0.703266
AAVS1_CONT_230	CTGGACTCCACCAACGCCGA	AAVS1	NA	FALSE	FALSE	-0.317448	0.429823
AAVS1_CONT_231	GTGCAGGGCGCTGATACCGT	AAVS1	NA	FALSE	FALSE	-0.391994	-0.148886
AAVS1_CONT_232	GGCGCTGATACCGTCGGCGT	AAVS1	NA	FALSE	FALSE	-0.301183	-0.00793786
AAVS1_CONT_233	GCTGATACCGTCGGCGTTGG	AAVS1	NA	FALSE	FALSE	-0.301767	-0.270562
AAVS1_CONT_234	GCCGCCCGCCCGCGCCGTGC	AAVS1	NA	FALSE	FALSE	-1.13477	-0.531165
AAVS1_CONT_235	GCATCAGACGCGCCTCGTCC	AAVS1	NA	FALSE	FALSE	-1.1358	-0.0674073
AAVS1_CONT_236	GAGTTCCTGGCGGCCTGTGC	AAVS1	NA	FALSE	FALSE	-0.749863	-0.0780883
AAVS1_CONT_237	GTCCAGGTCGCCGCCCGCAC	AAVS1	NA	FALSE	FALSE	-1.27141	-0.198134
AAVS1_CONT_238	GCGCGCCGCCGAGTTCCTGG	AAVS1	NA	FALSE	FALSE	-0.603147	-0.07815
AAVS1_CONT_239	CGAGCGCGCCGCCGAGTTCC	AAVS1	NA	FALSE	FALSE	-0.864904	-0.142775
AAVS1_CONT_24	ACAGCCCCAGGTGGAGAAAC	AAVS1	NA	FALSE	FALSE	-0.518724	-0.135633
AAVS1_CONT_240	CGCCGCCCGCACAGGCCGCC	AAVS1	NA	FALSE	FALSE	-0.0747161	0.286748
AAVS1_CONT_241	CGCACAGGCCGCCAGGAACT	AAVS1	NA	FALSE	FALSE	-0.997252	-0.455496
AAVS1_CONT_242	ACAGGCCGCCAGGAACTCGG	AAVS1	NA	FALSE	FALSE	-0.815541	0.420944
AAVS1_CONT_243	GCGCTCTCCGGGGCCAGGCT	AAVS1	NA	FALSE	FALSE	-0.951381	-0.811346
AAVS1_CONT_244	CGCTCGCTCGCTCGCTGGGC	AAVS1	NA	FALSE	FALSE	-0.829077	-0.358842
AAVS1_CONT_245	GCTGGCCCCCCACCGCCCCA	AAVS1	NA	FALSE	FALSE	-0.13393	0.151599
AAVS1_CONT_246	CCACCGCCCCAAGGATCTCC	AAVS1	NA	FALSE	FALSE	-0.457289	0.235893
AAVS1_CONT_247	CGCCGTGACGTCAGCACGCC	AAVS1	NA	FALSE	FALSE	0.527428	0.326501
AAVS1_CONT_248	AGGATCTCCCGGTCCCCGCC	AAVS1	NA	FALSE	FALSE	0.0471027	-0.270061
AAVS1_CONT_249	CGCCCGGCGTGCTGACGTCA	AAVS1	NA	FALSE	FALSE	0.0936626	-0.0557295
AAVS1_CONT_25	CCCCAGGTGGAGAAACTGGC	AAVS1	NA	FALSE	FALSE	-0.036344	0.306619
AAVS1_CONT_250	GCGACCTGCCCAGCACACCC	AAVS1	NA	FALSE	FALSE	-0.22593	0.310247
AAVS1_CONT_251	TGACGTCACGGCGCTGCCCC	AAVS1	NA	FALSE	FALSE	-0.232663	-0.440695
AAVS1_CONT_252	CCAAGGGCCACTTCTGCTAA	AAVS1	NA	FALSE	FALSE	-0.195701	0.370997
AAVS1_CONT_253	ATGGAGTCCATTAGCAGAAG	AAVS1	NA	FALSE	FALSE	-0.0226669	-0.152125
AAVS1_CONT_254	CGACTCCTGGAAGTGGCCAA	AAVS1	NA	FALSE	FALSE	-0.541128	0.099165
AAVS1_CONT_255	CCATTAGCAGAAGTGGCCCT	AAVS1	NA	FALSE	FALSE	-0.648824	0.378435
AAVS1_CONT_256	GGCACAGCGACTCCTGGAAG	AAVS1	NA	FALSE	FALSE	-0.759608	-0.0195854
AAVS1_CONT_257	CATCGGGGCACAGCGACTCC	AAVS1	NA	FALSE	FALSE	-0.497783	0.0298343
AAVS1_CONT_258	AGTGGCCCTTGGCCACTTCC	AAVS1	NA	FALSE	FALSE	-1.72135	-1.7444
AAVS1_CONT_259	GGACTTCCCAGTGTGCATCG	AAVS1	NA	FALSE	FALSE	-0.0173714	-0.295939
AAVS1_CONT_26	GATGGTTGGTCACTGTCTCT	AAVS1	NA	FALSE	FALSE	-0.517276	-0.0243935
AAVS1_CONT_260	CGCTGTGCCCCGATGCACAC	AAVS1	NA	FALSE	FALSE	0.0761546	-0.115514
AAVS1_CONT_261	GCGATTTCCACTGGGCGCCT	AAVS1	NA	FALSE	FALSE	-0.664701	0.207923
AAVS1_CONT_262	CTGGGAAGTCCGCAGCTCCG	AAVS1	NA	FALSE	FALSE	-0.854272	-0.353127
AAVS1_CONT_263	CTCATCTGGCGATTTCCACT	AAVS1	NA	FALSE	FALSE	-0.482123	0.0213031
AAVS1_CONT_264	CGCAGCTCCGAGGCGCCCAG	AAVS1	NA	FALSE	FALSE	-0.25769	-0.8361
AAVS1_CONT_265	CCCCGGAGGAGGCCCTCATC	AAVS1	NA	FALSE	FALSE	0.105802	0.340785
AAVS1_CONT_266	CCAGTGGAAATCGCCAGATG	AAVS1	NA	FALSE	FALSE	-0.952897	0.265918
AAVS1_CONT_267	CGCCAGATGAGGGCCTCCTC	AAVS1	NA	FALSE	FALSE	-0.0312363	-0.181489
AAVS1_CONT_27	GTTACGTGGCCAAGAAGCAG	AAVS1	NA	FALSE	FALSE	-0.180211	-0.298254
AAVS1_CONT_28	GATTCCCTTCTCAGGTTACG	AAVS1	NA	FALSE	FALSE	-0.407412	-0.372671
AAVS1_CONT_29	AGAGGAGGGATTCCCTTCTC	AAVS1	NA	FALSE	FALSE	0.367846	0.0474427
AAVS1_CONT_3	CCCCAACCCCCTAGCCACTA	AAVS1	NA	FALSE	FALSE	0.122387	0.193899
AAVS1_CONT_30	CTTGGCCACGTAACCTGAGA	AAVS1	NA	FALSE	FALSE	-0.655867	0.172275
AAVS1_CONT_31	CCAGCCCACCCCAATGCTCC	AAVS1	NA	FALSE	FALSE	0.172941	-0.0304162
AAVS1_CONT_32	ACTCTTCGGGGTATCCCAGG	AAVS1	NA	FALSE	FALSE	-0.29833	0.258004
AAVS1_CONT_33	CTCACTCTTCGGGGTATCCC	AAVS1	NA	FALSE	FALSE	0.0295316	0.0519532
AAVS1_CONT_34	CTTGGCAAACTCACTCTTCG	AAVS1	NA	FALSE	FALSE	0.226504	0.0147046
AAVS1_CONT_35	TGCTTGGCAAACTCACTCTT	AAVS1	NA	FALSE	FALSE	0.116547	0.291365
AAVS1_CONT_36	CCAACTGTGGGGTGACTGCT	AAVS1	NA	FALSE	FALSE	-0.186535	-0.190556
AAVS1_CONT_37	TGGATTCTCCTCCAACTGTG	AAVS1	NA	FALSE	FALSE	0.0671716	-0.418705
AAVS1_CONT_38	GGTGGATTCTCCTCCAACTG	AAVS1	NA	FALSE	FALSE	-0.366203	0.153588
AAVS1_CONT_39	CCAAGCAGTCACCCCACAGT	AAVS1	NA	FALSE	FALSE	-1.8447	0.115806
AAVS1_CONT_4	CCCCTAGCCACTAAGGCAAT	AAVS1	NA	FALSE	FALSE	0.0117175	0.442991
AAVS1_CONT_40	AGCAGTCACCCCACAGTTGG	AAVS1	NA	FALSE	FALSE	-0.149975	0.348052
AAVS1_CONT_41	CTACCAGGCTGCCTTTTGGG	AAVS1	NA	FALSE	FALSE	-0.0480706	0.103507
AAVS1_CONT_42	TGGAGGAGAATCCACCCAAA	AAVS1	NA	FALSE	FALSE	0.690752	0.431227
AAVS1_CONT_43	AATCCACCCAAAAGGCAGCC	AAVS1	NA	FALSE	FALSE	-0.272463	-0.483639
AAVS1_CONT_44	CAAAAGGCAGCCTGGTAGAC	AAVS1	NA	FALSE	FALSE	-0.414225	-0.35323
AAVS1_CONT_45	CTTGGCCTGGACCCCACGAG	AAVS1	NA	FALSE	FALSE	-0.154925	0.184658
AAVS1_CONT_46	CCCAGGCCACCTACTTGGCC	AAVS1	NA	FALSE	FALSE	-0.046266	0.112965
AAVS1_CONT_47	GAGGCCCCAGGCCACCTACT	AAVS1	NA	FALSE	FALSE	-0.012934	0.234074
AAVS1_CONT_48	CTGCATCCCCCAGAGGCCCC	AAVS1	NA	FALSE	FALSE	-0.43321	0.869539
AAVS1_CONT_49	TCCAGGCCAAGTAGGTGGCC	AAVS1	NA	FALSE	FALSE	-0.257451	-0.613303
AAVS1_CONT_5	CCTAGCCACTAAGGCAATTG	AAVS1	NA	FALSE	FALSE	0.189127	0.588923
AAVS1_CONT_50	CCTTCCCCTGCATCCCCCAG	AAVS1	NA	FALSE	FALSE	0.124545	0.30361
AAVS1_CONT_51	TCAGTCTGAAGAGCAGAGCC	AAVS1	NA	FALSE	FALSE	0.0555932	0.0828946
AAVS1_CONT_52	CTCCTGCCCCTTCCCTACAG	AAVS1	NA	FALSE	FALSE	0.0135468	0.298367
AAVS1_CONT_53	CTCTCCTGCCCCTTCCCTAC	AAVS1	NA	FALSE	FALSE	0.0223958	0.0331978
AAVS1_CONT_54	GCAGAGCCAGGAACCCCTGT	AAVS1	NA	FALSE	FALSE	-0.564204	0.687894
AAVS1_CONT_55	GCCAGGAACCCCTGTAGGGA	AAVS1	NA	FALSE	FALSE	-0.631859	-0.037906
AAVS1_CONT_56	CAGGAACCCCTGTAGGGAAG	AAVS1	NA	FALSE	FALSE	-0.769545	-0.413938
AAVS1_CONT_57	CGTCCACCATCTCATGCCCC	AAVS1	NA	FALSE	FALSE	-0.272234	0.458964
AAVS1_CONT_58	CAAGCCCAGGAGAGGCGCTC	AAVS1	NA	FALSE	FALSE	-1.2032	0.295053
AAVS1_CONT_59	GTCCTTGGCAAGCCCAGGAG	AAVS1	NA	FALSE	FALSE	-0.49246	-0.384582
AAVS1_CONT_6	CACTAAGGCAATTGGGGTGC	AAVS1	NA	FALSE	FALSE	-0.11677	0.161789
AAVS1_CONT_60	TTTGAGTCCTTGGCAAGCCC	AAVS1	NA	FALSE	FALSE	-0.659784	-0.522062
AAVS1_CONT_61	GGAAGCCTGAGCGCCTCTCC	AAVS1	NA	FALSE	FALSE	-0.578829	0.531709
AAVS1_CONT_62	CGCCTCTCCTGGGCTTGCCA	AAVS1	NA	FALSE	FALSE	0.0160861	0.182791
AAVS1_CONT_63	CTTCCCTAAGGCCCTGCTCT	AAVS1	NA	FALSE	FALSE	-0.200463	0.0886981
AAVS1_CONT_64	AGCAGGGTCCCGCTTCCCTA	AAVS1	NA	FALSE	FALSE	-0.0588299	0.0140155
AAVS1_CONT_65	GAAGCCCAGAGCAGGGCCTT	AAVS1	NA	FALSE	FALSE	0.606791	0.197439
AAVS1_CONT_66	ATATTCCTCCGCCCAGAGCA	AAVS1	NA	FALSE	FALSE	-0.185816	0.526791
AAVS1_CONT_67	GAATATGTCCCAGATAGCAC	AAVS1	NA	FALSE	FALSE	-0.297598	0.464646
AAVS1_CONT_68	ATATGTCCCAGATAGCACTG	AAVS1	NA	FALSE	FALSE	-0.0812972	0.0656081
AAVS1_CONT_69	GGGGACTCTTTAAGGAAAGA	AAVS1	NA	FALSE	FALSE	-0.39645	-0.0907026
AAVS1_CONT_7	TATCAACCACTTGGTGAGGC	AAVS1	NA	FALSE	FALSE	-0.361383	-0.452009
AAVS1_CONT_70	CCTAGGTGTTCACCAGGTCG	AAVS1	NA	FALSE	FALSE	-0.773385	0.0798424
AAVS1_CONT_71	GTGCGTCCTAGGTGTTCACC	AAVS1	NA	FALSE	FALSE	-1.00612	-0.380595
AAVS1_CONT_72	GAGTAGAGGCGGCCACGACC	AAVS1	NA	FALSE	FALSE	-0.7357	-0.495239
AAVS1_CONT_73	TTGTGAGAATGGTGCGTCCT	AAVS1	NA	FALSE	FALSE	-0.235844	-0.00831392
AAVS1_CONT_74	CCACGACCTGGTGAACACCT	AAVS1	NA	FALSE	FALSE	0.0444791	0.766308
AAVS1_CONT_75	AGGACGCACCATTCTCACAA	AAVS1	NA	FALSE	FALSE	-0.311157	0.339036
AAVS1_CONT_76	CACAAAGGGAGTTTTCCACA	AAVS1	NA	FALSE	FALSE	0.102416	0.357358
AAVS1_CONT_77	GCTTCCTTACACTTCCCAAG	AAVS1	NA	FALSE	FALSE	-0.540841	-0.132823
AAVS1_CONT_78	TGTAAGGAAGCTGCAGCACC	AAVS1	NA	FALSE	FALSE	-0.870932	-0.270644
AAVS1_CONT_79	GATCAGTGAAACGCACCAGA	AAVS1	NA	FALSE	FALSE	-0.19304	-0.187258
AAVS1_CONT_8	GGTTTATCAACCACTTGGTG	AAVS1	NA	FALSE	FALSE	-0.440188	0.293111
AAVS1_CONT_80	CGGCCGCGTCAGAGCAGCTC	AAVS1	NA	FALSE	FALSE	-0.476179	0.0950357
AAVS1_CONT_81	CGTCAGAGCAGCTCAGGTTC	AAVS1	NA	FALSE	FALSE	-0.774654	0.151338
AAVS1_CONT_82	GCAGGGTGGCCACTGAGAAC	AAVS1	NA	FALSE	FALSE	-0.224446	-0.127821
AAVS1_CONT_83	GTGGCCACTGAGAACCGGGC	AAVS1	NA	FALSE	FALSE	-1.01056	0.553716
AAVS1_CONT_84	ATGGAGCCAGAGAGGATCCT	AAVS1	NA	FALSE	FALSE	-0.730147	-0.0656169
AAVS1_CONT_85	CCTGCCAAGCTCTCCCTCCC	AAVS1	NA	FALSE	FALSE	-0.751528	-0.12542
AAVS1_CONT_86	TGCTTACGATGGAGCCAGAG	AAVS1	NA	FALSE	FALSE	-0.126031	-0.517991
AAVS1_CONT_87	CTCCCTCCCAGGATCCTCTC	AAVS1	NA	FALSE	FALSE	-0.104779	-0.00892166
AAVS1_CONT_88	CCTCTAAGGTTTGCTTACGA	AAVS1	NA	FALSE	FALSE	-0.364395	0.693835
AAVS1_CONT_89	TCTCCTTGCCAGAACCTCTA	AAVS1	NA	FALSE	FALSE	-0.207564	0.0456544
AAVS1_CONT_9	ACGTGGGTTTATCAACCACT	AAVS1	NA	FALSE	FALSE	0.533768	0.806358
AAVS1_CONT_90	CCATCGTAAGCAAACCTTAG	AAVS1	NA	FALSE	FALSE	-0.584611	0.122278
AAVS1_CONT_91	AAACCTTAGAGGTTCTGGCA	AAVS1	NA	FALSE	FALSE	-0.352892	-0.415683
AAVS1_CONT_92	GGTGACACACCCCCATTTCC	AAVS1	NA	FALSE	FALSE	0.0511285	0.17239
AAVS1_CONT_93	GCAAGGAGAGAGATGGCTCC	AAVS1	NA	FALSE	FALSE	-0.102457	0.296957
AAVS1_CONT_94	AGAGAGATGGCTCCAGGAAA	AAVS1	NA	FALSE	FALSE	-0.623285	-0.459275
AAVS1_CONT_95	AGAGATGGCTCCAGGAAATG	AAVS1	NA	FALSE	FALSE	-0.586713	-0.0152406
AAVS1_CONT_96	GGAATCTGCCTAACAGGAGG	AAVS1	NA	FALSE	FALSE	-0.799908	-0.0509416
AAVS1_CONT_97	AATCTGCCTAACAGGAGGTG	AAVS1	NA	FALSE	FALSE	-0.637509	-0.271044
AAVS1_CONT_98	TGGGGGTTAGACCCAATATC	AAVS1	NA	FALSE	FALSE	-0.428089	-0.415332
AAVS1_CONT_99	AGACCCAATATCAGGAGACT	AAVS1	NA	FALSE	FALSE	-0.00319164	0.154735
ACACA_TSS_1	TGCTGGGCGGGAGGAGACGC	ACACA	1	TRUE	FALSE	-0.899698	-0.934081
ACACA_TSS_2	TCAGCCATCGCCCGAGCCGC	ACACA	1	TRUE	FALSE	-0.596874	-1.00482
ACACA_TSS_3	TGGAGGAACTGCTGGGCGGG	ACACA	1	TRUE	FALSE	-1.51767	-0.533007
ACACA_TSS_4	CCCTGCGTGGAGGAACTGCT	ACACA	1	TRUE	FALSE	-0.475498	-0.597282
ACACA_TSS_5	ATTCCGGAGCCCCTGCGTGG	ACACA	1	TRUE	FALSE	-1.67341	-1.65287
ACACA_TSS_6	CGGCTCGGGCGATGGCTGAC	ACACA	1	TRUE	FALSE	-0.759255	-1.01681
ACACA_TSS_7	GCCCAGCAGTTCCTCCACGC	ACACA	1	TRUE	FALSE	-1.41152	-0.366783
ACACA_TSS_10	TCCTGGCGCGTGGGGCTGTT	ACACA	2	TRUE	FALSE	-0.495762	0.211456
ACACA_TSS_11	CTGAGGCTTCCTGGCGCGTG	ACACA	2	TRUE	FALSE	-1.39372	-0.723996
ACACA_TSS_12	CGCCTCACCGCACTCCGGAG	ACACA	2	TRUE	FALSE	-1.20749	-0.00680288
ACACA_TSS_13	TGGGGCTGTTTGGTCCCCTC	ACACA	2	TRUE	FALSE	-0.934483	0.449133
ACACA_TSS_14	GCCCGTTGCCTGAGGCTTCC	ACACA	2	TRUE	FALSE	-0.574531	0.118619
ACACA_TSS_8	AAGGCCAAGAGGGCGGTGGC	ACACA	2	TRUE	FALSE	-0.984937	-0.28459
ACACA_TSS_9	CCGGGAAAAGGCCAAGAGGG	ACACA	2	TRUE	FALSE	-1.08711	-0.707787
ACACA_TSS_15	GTTCACCTCCGACCCCGCTC	ACACA	3	TRUE	FALSE	-1.47568	-0.904735
ACACA_TSS_16	GGAGCGGGGTCGGAGGTGAA	ACACA	3	TRUE	FALSE	-0.541265	0.0210362
ACACA_TSS_17	GGGGTCGGAGGTGAACGGCC	ACACA	3	TRUE	FALSE	-0.835548	-0.350841
ACACA_TSS_18	ACTACGTCCGGGGTTACTCC	ACACA	3	TRUE	FALSE	-1.89367	-0.62052
ACACA_TSS_19	CCATGAGGTGACTACGTCCG	ACACA	3	TRUE	FALSE	-1.47684	-1.06703
ACACA_TSS_20	TGAACGGCCTGGAGTAACCC	ACACA	3	TRUE	FALSE	-0.59886	-0.756635
ACACA_TSS_21	CTCAGCCGGCGAGCTCCATG	ACACA	3	TRUE	FALSE	-0.655032	-0.961299
ACACA_EX_1	TGCAATTAGATTCGTTGTCA	ACACA	NA	FALSE	TRUE	-0.713003	-0.166345
ACACA_EX_2	TGGCTTGCACCTAGTAAAGC	ACACA	NA	FALSE	TRUE	-0.716131	0.0719647
ACACA_EX_3	CAACAACAACTATGCAAATG	ACACA	NA	FALSE	TRUE	-1.0839	0.660003
ACACA_EX_4	GATCACTATGTGCCAGTGCC	ACACA	NA	FALSE	TRUE	-0.58957	-0.0457106
ACACA_EX_5	GCAGAATTTGTTACTCGCTT	ACACA	NA	FALSE	TRUE	-0.75375	0.148326
ACACA_EX_6	GAAGACCTTAAAGCCAATGC	ACACA	NA	FALSE	TRUE	-1.64105	0.457769
ADCY8_TSS_1	TTCGCACCCATCGCTGCCGC	ADCY8	1	TRUE	FALSE	-0.81084	0.388906
ADCY8_TSS_2	CACTGCTCCGCGGCTGCAGG	ADCY8	1	TRUE	FALSE	-0.693626	-0.206757
ADCY8_TSS_3	CGGTGACCGGCGGCAGCGAT	ADCY8	1	TRUE	FALSE	-0.656261	-0.0587645
ADCY8_TSS_4	TTTGGACGCCCACTGCTCCG	ADCY8	1	TRUE	FALSE	-0.805472	-0.505096
ADCY8_TSS_5	CCCTGCAGCCGCGGAGCAGT	ADCY8	1	TRUE	FALSE	-1.60146	0.238357
ADCY8_TSS_6	GGGTGCGAAGTTAGCAGATG	ADCY8	1	TRUE	FALSE	-1.04049	0.141915
ADCY8_TSS_7	CTGGCTGCTGCACTGGGCTT	ADCY8	1	TRUE	FALSE	-0.9313	0.254105
ADCY8_TSS_10	GACGGCGGTGCGACACATCA	ADCY8	2	TRUE	FALSE	-0.847368	-0.4424
ADCY8_TSS_11	TTCATTCACGGGCACCGGGG	ADCY8	2	TRUE	FALSE	-1.25942	-1.57179
ADCY8_TSS_12	GCGGCTGCTGTGGCAGACGG	ADCY8	2	TRUE	FALSE	-0.62014	-0.156799
ADCY8_TSS_13	CGGCAGCGGGAGTGGAGGCT	ADCY8	2	TRUE	FALSE	-1.01873	-1.16293
ADCY8_TSS_14	AAAGTCTTCCCGGAACGCAG	ADCY8	2	TRUE	FALSE	-1.19084	-0.139181
ADCY8_TSS_8	ACGGAGCAGCGCTTCATTCA	ADCY8	2	TRUE	FALSE	-0.226951	0.216703
ADCY8_TSS_9	AGCGCTTCATTCACGGGCAC	ADCY8	2	TRUE	FALSE	-0.18649	0.3315
ADCY8_EX_1	CCACTTCCGATTTGCGCCTT	ADCY8	NA	FALSE	TRUE	0.687704	0.176743
ADCY8_EX_2	ATGGGCCAGTCGATCAAATC	ADCY8	NA	FALSE	TRUE	-0.477745	-0.0183153
ADCY8_EX_3	TCCATCGCTATGAGAACGTC	ADCY8	NA	FALSE	TRUE	-0.97656	-0.29245
ADCY8_EX_4	GATCAACGACATGACCAATG	ADCY8	NA	FALSE	TRUE	-0.315269	0.404466
ADCY8_EX_5	CGTAGCCTATGCCGTCGCCC	ADCY8	NA	FALSE	TRUE	-1.6756	-0.320819
ADCY8_EX_6	CTTTGCCAGATTTGATCGAC	ADCY8	NA	FALSE	TRUE	0.0422168	-0.236004
AKT2_TSS_1	CGTTGGGCCTGCCTCGGAGG	AKT2	1	TRUE	FALSE	-0.574213	0.107776
AKT2_TSS_2	GTGTTTCCCGGCAGCGGCAA	AKT2	1	TRUE	FALSE	-0.427241	0.255393
AKT2_TSS_3	GCTAGCCGTTGGGCCTGCCT	AKT2	1	TRUE	FALSE	-0.196915	-0.286581
AKT2_TSS_4	TTCCTTGTGTTTCCCGGCAG	AKT2	1	TRUE	FALSE	-1.08506	-0.273083
AKT2_TSS_5	GCCGCGCCGTGCTAGCCGTT	AKT2	1	TRUE	FALSE	-0.177373	-0.175947
AKT2_TSS_6	CTCCTCCGAGGCAGGCCCAA	AKT2	1	TRUE	FALSE	-0.349676	-0.100999
AKT2_TSS_7	TGCCGCTGCCGGGAAACACA	AKT2	1	TRUE	FALSE	0.13793	0.609916
AKT2_TSS_10	GGCCCTCGAGCCCCTCCTTC	AKT2	2	TRUE	FALSE	-0.29482	0.052351
AKT2_TSS_11	CACCCCCACTCAGCTCCTGA	AKT2	2	TRUE	FALSE	-0.241107	0.0370518
AKT2_TSS_12	CCACTCAGCTCCTGAAGGAG	AKT2	2	TRUE	FALSE	-0.345072	-0.991075
AKT2_TSS_13	GCTCCTGAAGGAGGGGCTCG	AKT2	2	TRUE	FALSE	-0.0376248	-0.682904
AKT2_TSS_14	AAGGAGGGGCTCGAGGGCCG	AKT2	2	TRUE	FALSE	0.041825	-0.00975258
AKT2_TSS_8	CTCCTTCAGGAGCTGAGTGG	AKT2	2	TRUE	FALSE	-0.806061	-1.11338
AKT2_TSS_9	GCTGAGTGGGGGTGGCCGAG	AKT2	2	TRUE	FALSE	-1.00375	0.06006
AKT2_TSS_15	CTCGGCACAGTCAGAGCACC	AKT2	3	TRUE	FALSE	-0.495786	0.47518
AKT2_TSS_16	CCAACTCGGCACCCACAGCA	AKT2	3	TRUE	FALSE	-0.341092	0.384575
AKT2_TSS_17	AGAGCACCTGGGCCCTGCTG	AKT2	3	TRUE	FALSE	-2.41666	0.10608
AKT2_TSS_18	CCGGCTTGCTGTCCCTCGCT	AKT2	3	TRUE	FALSE	0.108595	0.346047
AKT2_TSS_19	GGCAGGACCCACTGCCAACT	AKT2	3	TRUE	FALSE	-0.127078	0.3218
AKT2_TSS_20	TGCTCTGACTGTGCCGAGCG	AKT2	3	TRUE	FALSE	0.201303	-0.631595
AKT2_TSS_21	CCCTGCTGTGGGTGCCGAGT	AKT2	3	TRUE	FALSE	-0.567634	0.173793
AKT2_EX_1	CAATGATGACTTCCTTCCGC	AKT2	NA	FALSE	TRUE	-0.665292	-0.107559
AKT2_EX_2	CATCGAGAGGACCTTCCACG	AKT2	NA	FALSE	TRUE	0.120364	0.353859
AKT2_EX_3	TCGCCAACAGCCTCAAGCAG	AKT2	NA	FALSE	TRUE	-0.690589	0.408835
AKT2_EX_4	TCTCGTCTGGAGAATCCACG	AKT2	NA	FALSE	TRUE	-0.14419	-0.134627
AKT2_EX_5	TTAAACAACTTCTCCGTAGC	AKT2	NA	FALSE	TRUE	-0.013425	-0.251584
AKT2_EX_6	GACCCCATGGACTACAAGTG	AKT2	NA	FALSE	TRUE	-0.485	0.152151
ARCN1_TSS_1	GGGGCCGCCATCTTGGCAAG	ARCN1	1	TRUE	FALSE	-0.386604	-0.147562
ARCN1_TSS_2	GTTCCTGTCAAGGGGGCAGC	ARCN1	1	TRUE	FALSE	-0.812364	0.342157
ARCN1_TSS_3	GGACCTGCTGCCCCCTTGAC	ARCN1	1	TRUE	FALSE	-0.418172	-0.0115023
ARCN1_TSS_4	GGCAAGAGGCGAAGCGGCAG	ARCN1	1	TRUE	FALSE	0.125733	-1.3505
ARCN1_TSS_5	AACGGGAGCACCAGCAGCTC	ARCN1	1	TRUE	FALSE	-1.86541	-0.80235
ARCN1_TSS_6	CATCTTGGCAAGAGGCGAAG	ARCN1	1	TRUE	FALSE	-0.526973	-2.49014
ARCN1_TSS_7	AGCGGCAGCGGTTCCTGTCA	ARCN1	1	TRUE	FALSE	-0.582203	-1.43255
ARCN1_EX_1	GCATGCTCCACCCATTAATA	ARCN1	NA	FALSE	TRUE	0.087872	0.164981
ARCN1_EX_2	GACTCAAGAACGTGAAGCTA	ARCN1	NA	FALSE	TRUE	-1.35486	0.506135
ARCN1_EX_3	AATGACCCGAACTCGGATTG	ARCN1	NA	FALSE	TRUE	-0.848163	0.259522
ARCN1_EX_4	ATACCGGGAGAATGTTAACT	ARCN1	NA	FALSE	TRUE	-1.47601	0.0800587
ARCN1_EX_5	ATAAGCCCTCAATCCGAGTT	ARCN1	NA	FALSE	TRUE	-0.966615	0.127879
ARCN1_EX_6	AGTACGCTTGCCCATACTAG	ARCN1	NA	FALSE	TRUE	-0.631668	0.429848
ARHGAP23_TSS_1	ACCCTCACCTGTGGGGGCCG	ARHGAP23	1	TRUE	FALSE	0.357834	0.111486
ARHGAP23_TSS_10	CGCCGCTGCCACCCGATGAA	ARHGAP23	1	TRUE	FALSE	-0.109387	0.529346
ARHGAP23_TSS_11	GAGTCGCCTTCTGCCTGGTC	ARHGAP23	1	TRUE	FALSE	-0.981352	0.367881
ARHGAP23_TSS_12	CAGAAGGCGACTCCATTCAT	ARHGAP23	1	TRUE	FALSE	-1.42418	0.0363097
ARHGAP23_TSS_13	CTCCATTCATCGGGTGGCAG	ARHGAP23	1	TRUE	FALSE	-1.32994	-0.166086
ARHGAP23_TSS_8	CGGGATCCCGACCAGGCAGA	ARHGAP23	1	TRUE	FALSE	-1.16057	-0.0184639
ARHGAP23_TSS_9	GAATGGAGTCGCCTTCTGCC	ARHGAP23	1	TRUE	FALSE	-0.351286	0.579076
ARHGAP23_TSS_14	CTGCAACCGGGCTGAGGCAG	ARHGAP23	2	TRUE	FALSE	-1.55497	0.0103706
ARHGAP23_TSS_2	CTCTGCCTCAGCCCGGTTGC	ARHGAP23	2	TRUE	FALSE	-1.21692	0.261466
ARHGAP23_TSS_3	TCAGCCCGGTTGCAGGTCTG	ARHGAP23	2	TRUE	FALSE	-1.7514	0.657675
ARHGAP23_TSS_4	AAGGGCCACAGACCTGCAAC	ARHGAP23	2	TRUE	FALSE	-0.954005	0.00455636
ARHGAP23_TSS_5	CGCTCGCCTCTGCCTCAGCC	ARHGAP23	2	TRUE	FALSE	-0.396234	0.784688
ARHGAP23_TSS_6	ACAGACCTGCAACCGGGCTG	ARHGAP23	2	TRUE	FALSE	-1.87753	0.172776
ARHGAP23_TSS_7	AGGTCTGTGGCCCTTGAGCG	ARHGAP23	2	TRUE	FALSE	-0.905355	-0.112554
ARHGAP23_EX_1	GTCTATCATGCCCAAGGACG	ARHGAP23	NA	FALSE	TRUE	-0.939303	-0.816408
ARHGAP23_EX_2	CGGGTGGGTACACGATGAAG	ARHGAP23	NA	FALSE	TRUE	-1.02458	0.0652001
ARHGAP23_EX_3	CTGGAGGATGTCCTCGTCCT	ARHGAP23	NA	FALSE	TRUE	-0.334669	0.121938
ARHGAP23_EX_4	CATCGTGTACCCACCCGAGT	ARHGAP23	NA	FALSE	TRUE	-0.780939	-0.314465
ARHGAP23_EX_5	TCCCTGCAGGAGGAAGAGAA	ARHGAP23	NA	FALSE	TRUE	-1.26766	-0.0305742
ARHGAP23_EX_6	GAGTGAAGCCAAAGCCGTCC	ARHGAP23	NA	FALSE	TRUE	-1.16188	-0.572551
ASAP1_TSS_10	GCGGGCGAGCACTGTGCGCT	ASAP1	1	TRUE	FALSE	-1.10231	-0.489093
ASAP1_TSS_11	CACTGTGCGCTGGGCAGCCC	ASAP1	1	TRUE	FALSE	-1.2505	-0.881897
ASAP1_TSS_12	GAACTGCGACCGGGAAGCGC	ASAP1	1	TRUE	FALSE	-1.2788	-0.131251
ASAP1_TSS_13	CGACTGTGGGCGACTCCGCC	ASAP1	1	TRUE	FALSE	-0.915338	0.0129646
ASAP1_TSS_14	GGCGGAGTCGCCCACAGTCG	ASAP1	1	TRUE	FALSE	-1.57034	-0.308186
ASAP1_TSS_8	CAGCGCACAGTGCTCGCCCG	ASAP1	1	TRUE	FALSE	-1.63803	0.441723
ASAP1_TSS_9	ACAGTGCTCGCCCGCGGCAG	ASAP1	1	TRUE	FALSE	-1.11133	-1.54352
ASAP1_TSS_16	ATTCCATCGCGGGTTCGGCC	ASAP1	2	TRUE	FALSE	-1.08494	0.39066
ASAP1_TSS_17	GCATTATTCCATCGCGGGTT	ASAP1	2	TRUE	FALSE	-1.00219	-0.436408
ASAP1_TSS_3	ACCATGTGCCGAGGGGGAGG	ASAP1	2	TRUE	FALSE	-0.495163	0.382001
ASAP1_TSS_4	CGGGCGACCATGTGCCGAGG	ASAP1	2	TRUE	FALSE	-1.37068	0.630263
ASAP1_TSS_5	GCCTCCTCCCCCTCGGCACA	ASAP1	2	TRUE	FALSE	-0.586782	0.0211045
ASAP1_TSS_6	AGCCGAGCGCGGCGCAGGAA	ASAP1	2	TRUE	FALSE	-0.632618	-0.322416
ASAP1_TSS_7	GCGGCTCGCACGATCCCGCT	ASAP1	2	TRUE	FALSE	-0.876506	-0.252438
ASAP1_TSS_1	CCCTTCCACCTCAGGCGGGG	ASAP1	3	TRUE	FALSE	-0.777849	0.160041
ASAP1_TSS_15	AGGCGAAGGACGCCCGACCC	ASAP1	3	TRUE	FALSE	-1.68724	-0.867045
ASAP1_TSS_18	GGGCATGGGGCGGAAGGCGA	ASAP1	3	TRUE	FALSE	-1.15356	-0.472241
ASAP1_TSS_19	TCGCCTTCCGCCCCATGCCC	ASAP1	3	TRUE	FALSE	-1.58529	-0.0324604
ASAP1_TSS_2	CCCACCCCTTCCACCTCAGG	ASAP1	3	TRUE	FALSE	-1.19978	0.336006
ASAP1_TSS_20	GTGGGAGGGGCCCCAGACCT	ASAP1	3	TRUE	FALSE	-0.893149	-0.158314
ASAP1_TSS_21	ACCTCAGGCGGGGAGGAGGC	ASAP1	3	TRUE	FALSE	-1.99049	-0.962145
ASAP1_EX_1	AGTCGAGACAACCCCGACCT	ASAP1	NA	FALSE	TRUE	0.223274	-0.103249
ASAP1_EX_2	GCACAAGTTCTTGATAAGTT	ASAP1	NA	FALSE	TRUE	0.257575	0.389557
ASAP1_EX_3	TCACATTGTGGCTCAAACCC	ASAP1	NA	FALSE	TRUE	-1.4444	-0.618428
ASAP1_EX_4	TTACTCCTTTGACTCCCTTT	ASAP1	NA	FALSE	TRUE	-0.177644	0.00610569
ASAP1_EX_5	CTTTGTCTCATAATCTTTCC	ASAP1	NA	FALSE	TRUE	-0.0523891	-0.604685
ASAP1_EX_6	AGAAGCCATTTGACAAAGCC	ASAP1	NA	FALSE	TRUE	0.401322	-0.145708
ASXL1_TSS_1	ACGGCAGACACGCACGCACC	ASXL1	1	TRUE	FALSE	0.41324	0.277641
ASXL1_TSS_13	GACTGAGACAGGACCGACGG	ASXL1	1	TRUE	FALSE	-0.481039	0.0253615
ASXL1_TSS_14	GTGAGTGTGTGTGAAGAGTG	ASXL1	1	TRUE	FALSE	-0.71074	-0.436459
ASXL1_TSS_2	AGACAGGACCGACGGCGGGG	ASXL1	1	TRUE	FALSE	-0.768163	-0.853912
ASXL1_TSS_3	CGGCTTTCCCTTCGGCGCCC	ASXL1	1	TRUE	FALSE	0.0906526	0.231149
ASXL1_TSS_4	GCGAGACGCGGCTTTCCCTT	ASXL1	1	TRUE	FALSE	-0.123424	-0.191978
ASXL1_TSS_5	GGGTGCGTGCGTGTCTGCCG	ASXL1	1	TRUE	FALSE	-0.318799	-0.358524
ASXL1_TSS_15	CGCGCTGCGTCAGTCGCCCA	ASXL1	2	TRUE	FALSE	-0.292898	-0.519314
ASXL1_TSS_16	CGTGGGCGACTGACGCAGCG	ASXL1	2	TRUE	FALSE	0.15995	0.0559569
ASXL1_TSS_17	TCAGTCGCCCACGGCGGCAG	ASXL1	2	TRUE	FALSE	-1.08059	-0.390625
ASXL1_TSS_18	CGCATTCCTTAGCGATCGCG	ASXL1	2	TRUE	FALSE	-0.475531	-1.06636
ASXL1_TSS_6	CGGCTGCCCCGCGATCGCTA	ASXL1	2	TRUE	FALSE	-1.41507	-0.977767
ASXL1_TSS_7	CCCGCGATCGCTAAGGAATG	ASXL1	2	TRUE	FALSE	-1.12191	-0.762197
ASXL1_TSS_8	CAGCTCCACGCGGGACCTCC	ASXL1	2	TRUE	FALSE	-0.449737	0.0368634
ASXL1_TSS_10	GCGCGAGGGCGAGCGGAAAA	ASXL1	3	TRUE	FALSE	-0.617592	-0.0659698
ASXL1_TSS_11	AAAGGCGCCACATCCCATCC	ASXL1	3	TRUE	FALSE	-0.327409	0.416865
ASXL1_TSS_12	TTTAGCTGCGCGGGGCGGGG	ASXL1	3	TRUE	FALSE	-0.877891	-1.19132
ASXL1_TSS_19	CGGAATTTAGCTGCGCGGGG	ASXL1	3	TRUE	FALSE	-0.254801	-0.443376
ASXL1_TSS_20	GGGACAGCCCCGCAAGGCGA	ASXL1	3	TRUE	FALSE	-0.594692	-0.51709
ASXL1_TSS_21	AGCCCCGCAAGGCGAGGGGT	ASXL1	3	TRUE	FALSE	-0.641461	-1.15794
ASXL1_TSS_9	CGCTCCGCCGGGATGGGATG	ASXL1	3	TRUE	FALSE	-0.193089	-0.298883
ASXL1_EX_1	GTGGGCCGAGGCCGCGCGCC	ASXL1	NA	FALSE	TRUE	0.0771509	-0.468698
ASXL1_EX_2	CACTGCTGCTGAGACGCAAC	ASXL1	NA	FALSE	TRUE	-0.291666	0.772029
ASXL1_EX_3	TCCACATCAGCCGTGTCCTC	ASXL1	NA	FALSE	TRUE	-0.185765	0.250478
ASXL1_EX_4	CCTCACCAGGCGCGCGGCCT	ASXL1	NA	FALSE	TRUE	-0.0651793	0.230062
ASXL1_EX_5	TCGCCATCCAGCTACAGTGG	ASXL1	NA	FALSE	TRUE	-0.80221	0.0305484
ASXL1_EX_6	TCAGAGCTGGCGGGAGCGCC	ASXL1	NA	FALSE	TRUE	-0.232808	-0.265172
BCL2L1_TSS_10	CTCGATCCGGGCGATGGAGG	BCL2L1	1	TRUE	FALSE	-1.42537	-0.901587
BCL2L1_TSS_11	TTGCTTCCTCCTCCATCGCC	BCL2L1	1	TRUE	FALSE	-0.602326	0.174624
BCL2L1_TSS_12	GGGAGCCCAGAAGGCGACAC	BCL2L1	1	TRUE	FALSE	-0.316403	-0.160412
BCL2L1_TSS_13	CTCCTCCATCGCCCGGATCG	BCL2L1	1	TRUE	FALSE	-0.274696	0.456909
BCL2L1_TSS_14	CGGCAGGCTGGGAGCCCAGA	BCL2L1	1	TRUE	FALSE	-0.865225	-0.328946
BCL2L1_TSS_8	GGAGGAGGAAGCAAGCGAGG	BCL2L1	1	TRUE	FALSE	-1.78273	-0.314481
BCL2L1_TSS_9	ACACAGGAATTGCGAAGCTC	BCL2L1	1	TRUE	FALSE	-0.809869	-0.352565
BCL2L1_TSS_15	TCAGTTTCCCCTGAAGAGAC	BCL2L1	2	TRUE	FALSE	0.788422	-0.119818
BCL2L1_TSS_16	GCCGGCTTGTTCGGGAGAGA	BCL2L1	2	TRUE	FALSE	-0.15127	0.328739
BCL2L1_TSS_17	GACGGCGCGAGCAGTCAGCC	BCL2L1	2	TRUE	FALSE	-0.403326	-0.497762
BCL2L1_TSS_18	GAAACTGAGGCCGGCTTGTT	BCL2L1	2	TRUE	FALSE	-0.110466	0.361618
BCL2L1_TSS_4	GCCGTCTCTCCCGAACAAGC	BCL2L1	2	TRUE	FALSE	-0.0736629	-0.165598
BCL2L1_TSS_6	TGTCTCTTCAGGGGAAACTG	BCL2L1	2	TRUE	FALSE	-0.640362	0.323689
BCL2L1_TSS_7	AAGTTCCCCTGTCTCTTCAG	BCL2L1	2	TRUE	FALSE	-0.247175	0.186027
BCL2L1_TSS_1	AGCGGCTTCTCGAGCTCACT	BCL2L1	3	TRUE	FALSE	-1.06199	-0.861764
BCL2L1_TSS_19	AGAAGCCGCTAGGCCGCAGC	BCL2L1	3	TRUE	FALSE	-0.638407	0.146314
BCL2L1_TSS_2	CTCCGGAGAGGTGCAGCCCC	BCL2L1	3	TRUE	FALSE	-1.66153	-0.250522
BCL2L1_TSS_20	AGTGAGCTCGAGAAGCCGCT	BCL2L1	3	TRUE	FALSE	-0.399374	-0.387921
BCL2L1_TSS_21	CTGCACCTCTCCGGAGCCCA	BCL2L1	3	TRUE	FALSE	-1.08147	-0.0836614
BCL2L1_TSS_3	GCTTTCTGGCGCCCCCGGGA	BCL2L1	3	TRUE	FALSE	-0.847452	-0.327065
BCL2L1_TSS_5	AAGTGGCTTTCTGGCGCCCC	BCL2L1	3	TRUE	FALSE	-0.611168	-0.421171
BCL2L1_EX_1	TGCCCGGGAGGTGATCCCCA	BCL2L1	NA	FALSE	TRUE	-0.128274	-0.574805
BCL2L1_EX_2	ATCTCCGATTCAGTCCCTTC	BCL2L1	NA	FALSE	TRUE	-0.0785575	0.0779276
BCL2L1_EX_3	GAGACCCCCAGTGCCATCAA	BCL2L1	NA	FALSE	TRUE	-0.750099	-0.147545
BCL2L1_EX_4	CAGGCGACGAGTTTGAACTG	BCL2L1	NA	FALSE	TRUE	-0.964468	0.0250763
BCL2L1_EX_5	GCCAGGAACGCTTCAACCGC	BCL2L1	NA	FALSE	TRUE	-1.17105	0.306065
BCL2L1_EX_6	TGAAGCGTTCCTGGCCCTTT	BCL2L1	NA	FALSE	TRUE	-0.398773	-0.375607
BMP8A_TSS_1	CACAGCCGGACTGGTGGGAA	BMP8A	1	TRUE	FALSE	-0.289366	0.392664
BMP8A_TSS_2	GAGCCGGGGCAAGGACTCGC	BMP8A	1	TRUE	FALSE	-0.979505	-0.00725448
BMP8A_TSS_3	GTGGGAACGGCGGCGACAGA	BMP8A	1	TRUE	FALSE	-0.99054	0.293148
BMP8A_TSS_4	CGTTCCCACCAGTCCGGCTG	BMP8A	1	TRUE	FALSE	-0.41873	-0.0232526
BMP8A_TSS_5	GACCGCAGCCACAGCCGGAC	BMP8A	1	TRUE	FALSE	-0.640359	-0.044297
BMP8A_TSS_6	CACCAGTCCGGCTGTGGCTG	BMP8A	1	TRUE	FALSE	-0.231907	0.436023
BMP8A_TSS_7	CGCCGCCGTTCCCACCAGTC	BMP8A	1	TRUE	FALSE	-0.193045	-0.126211
BMP8A_EX_1	CGTCCTCAGTCTCCACATAG	BMP8A	NA	FALSE	TRUE	-0.637644	0.257743
BMP8A_EX_2	CGCCCAGCGCGCACAACGTC	BMP8A	NA	FALSE	TRUE	-0.520194	-0.980651
BMP8A_EX_3	CTTCAGCAACCAGCAGTCAC	BMP8A	NA	FALSE	TRUE	-1.29823	-0.146797
BMP8A_EX_4	AGTGGAGCGAGACCGTGCCC	BMP8A	NA	FALSE	TRUE	-0.651575	0.0488951
BMP8A_EX_5	CTCGTCGTCGTCGCCAGCCA	BMP8A	NA	FALSE	TRUE	-0.157899	-0.0752237
BMP8A_EX_6	GGCACCTGTTGGACTGCTCC	BMP8A	NA	FALSE	TRUE	-0.234606	0.421442
BRAF_TSS_1	GCAGCCGAGCCTGAGGGGAT	BRAF	1	TRUE	FALSE	-1.10527	-1.21922
BRAF_TSS_11	TCCCCCAATCCCCTCAGGCT	BRAF	1	TRUE	FALSE	-1.18728	-1.00741
BRAF_TSS_12	AGCCTGAGGGGATTGGGGGA	BRAF	1	TRUE	FALSE	-1.27101	-0.874444
BRAF_TSS_14	GCCGGTACCTGAGGTGGCCC	BRAF	1	TRUE	FALSE	-0.912135	-1.17381
BRAF_TSS_2	CCACCTCAGGTACCGGCCCG	BRAF	1	TRUE	FALSE	-0.881991	-0.064604
BRAF_TSS_6	GCCTGGGCCACCTCAGGTAC	BRAF	1	TRUE	FALSE	-0.929608	-0.518728
BRAF_TSS_7	GTCCTTCCCCCAATCCCCTC	BRAF	1	TRUE	FALSE	-0.277297	-0.111187
BRAF_TSS_10	CCGTTGAACAGAGCCTGGCC	BRAF	2	TRUE	FALSE	-2.09158	-0.657999
BRAF_TSS_13	TGTCCCCGTTGAACAGAGCC	BRAF	2	TRUE	FALSE	-1.75545	-0.128263
BRAF_TSS_3	CGGCTGGCTGGTGTTTATTT	BRAF	2	TRUE	FALSE	0.0541015	0.190446
BRAF_TSS_4	GCCATCTTATAACCGAGAGC	BRAF	2	TRUE	FALSE	-1.34175	-1.74123
BRAF_TSS_5	GGCTCTCGGTTATAAGATGG	BRAF	2	TRUE	FALSE	-1.58001	-1.37493
BRAF_TSS_8	TATAAGATGGCGGCGCTGAG	BRAF	2	TRUE	FALSE	-3.18617	-1.23585
BRAF_TSS_9	ATGGCGGCGCTGAGCGGTGG	BRAF	2	TRUE	FALSE	-1.84142	-0.713311
BRAF_EX_1	CCCCACCAAATTTGTCCAAT	BRAF	NA	FALSE	TRUE	0.103458	0.291743
BRAF_EX_2	TAGCACTGAAAGGCTAGAAG	BRAF	NA	FALSE	TRUE	-1.06253	0.27953
BRAF_EX_3	GTTGCTCCGTGCCACATCTG	BRAF	NA	FALSE	TRUE	-1.48123	0.211457
BRAF_EX_4	TGATACCATAGGTACCTGCA	BRAF	NA	FALSE	TRUE	-2.49593	-0.342876
BRAF_EX_5	GAGGCCCTATTGGACAAATT	BRAF	NA	FALSE	TRUE	0.377786	0.204686
BRAF_EX_6	GTGCTTTCTTTAGACTGTCT	BRAF	NA	FALSE	TRUE	-1.99389	0.080956
C17orf78_TSS_1	GGTGGAATCAGAGTCTCTCA	C17orf78	1	TRUE	FALSE	-0.7523	0.262234
C17orf78_TSS_2	GAGTCTCTCAGGGTCAAACT	C17orf78	1	TRUE	FALSE	-0.253768	0.243451
C17orf78_TSS_3	GGGCTGTGACAGATGAGCAG	C17orf78	1	TRUE	FALSE	-0.898201	0.183476
C17orf78_TSS_4	AACTTGGTTCCAGCTGCGTG	C17orf78	1	TRUE	FALSE	-0.789513	-0.260178
C17orf78_TSS_5	AACTAGAGGCAGAGCTATCA	C17orf78	1	TRUE	FALSE	-0.969914	-0.0142134
C17orf78_TSS_6	TTGCTTTCACCACACGCAGC	C17orf78	1	TRUE	FALSE	-1.0396	-0.428784
C17orf78_TSS_7	CGTGTGGTGAAAGCAACTAG	C17orf78	1	TRUE	FALSE	-0.70455	0.148029
C17orf78_EX_1	CTGATGCTTCTCACGTCTTT	C17orf78	NA	FALSE	TRUE	-0.0764923	-0.0318335
C17orf78_EX_2	AGCTAACATGGATACCATCT	C17orf78	NA	FALSE	TRUE	-0.098287	0.272854
C17orf78_EX_3	CAGAGATAGCAGTTGCCGAC	C17orf78	NA	FALSE	TRUE	-0.500665	-0.274987
C17orf78_EX_4	ACTGCAGGGTAGCTATAGTC	C17orf78	NA	FALSE	TRUE	-1.17003	-0.732612
C17orf78_EX_5	ATAGCTACCCTGCAGTGCCT	C17orf78	NA	FALSE	TRUE	-0.730709	-0.229281
C17orf78_EX_6	CATCATAGGATGCAATGATT	C17orf78	NA	FALSE	TRUE	-0.496652	-0.373955
C17orf96_TSS_10	ACGCGGTCTCCGGGAGCCAG	C17orf96	1	TRUE	FALSE	-1.51881	0.148126
C17orf96_TSS_11	CTTTCTTCCCCGCTGGCTCC	C17orf96	1	TRUE	FALSE	-1.79825	-0.0200322
C17orf96_TSS_12	TCGGTTTCTTTCTTCCCCGC	C17orf96	1	TRUE	FALSE	-1.88797	-0.396703
C17orf96_TSS_13	GGGGGCAGTTCTCTATAACG	C17orf96	1	TRUE	FALSE	-0.767327	0.500678
C17orf96_TSS_14	TTCTCTATAACGCGGTCTCC	C17orf96	1	TRUE	FALSE	-1.09179	-0.667668
C17orf96_TSS_8	CGGGGAAGAAAGAAACCGAG	C17orf96	1	TRUE	FALSE	-2.07837	-0.327114
C17orf96_TSS_9	AAAGAAACCGAGCGGGCGGA	C17orf96	1	TRUE	FALSE	-2.07963	0.0539879
C17orf96_EX_1	GGCGTTCCTAACACCGCCGC	C17orf96	NA	FALSE	TRUE	-1.83745	0.30808
C17orf96_EX_2	CGTAACACCAAAGTTTCGAC	C17orf96	NA	FALSE	TRUE	-1.3147	0.40512
C17orf96_EX_3	TGGACACTCCGAGTTTGCGC	C17orf96	NA	FALSE	TRUE	-1.56996	-0.183151
C17orf96_EX_4	GAAACTTTGGTGTTACGCGA	C17orf96	NA	FALSE	TRUE	-2.14156	-0.562248
C17orf96_EX_5	CGGGGGGTTTCCATCGACTT	C17orf96	NA	FALSE	TRUE	-1.25505	0.420362
C17orf96_EX_6	ATCTACGACCAGCTTCGCCT	C17orf96	NA	FALSE	TRUE	-1.51683	0.187229
C19orf47_TSS_15	GATTCTAACCCCCATTCCAC	C19orf47	1	TRUE	FALSE	-0.716541	0.174355
C19orf47_TSS_18	ACTGTCAGACACTCCTCCCC	C19orf47	1	TRUE	FALSE	-0.6779	0.0821381
C19orf47_TSS_19	TTTCCTCCCCTGTGGAATGG	C19orf47	1	TRUE	FALSE	-0.431865	-0.817145
C19orf47_TSS_20	TATAAAGCCGGTGATACAGT	C19orf47	1	TRUE	FALSE	-0.723027	0.337999
C19orf47_TSS_21	GGGGAGGAGTGTCTGACAGT	C19orf47	1	TRUE	FALSE	-0.598303	0.134798
C19orf47_TSS_32	TGTCTGACAGTTGGCGCCGC	C19orf47	1	TRUE	FALSE	-0.428984	0.124401
C19orf47_TSS_35	GACAGTTGGCGCCGCCGGGA	C19orf47	1	TRUE	FALSE	-0.795582	0.226059
C19orf47_TSS_16	CACAGCCGGCAGCAGCTCAT	C19orf47	2	TRUE	FALSE	-0.294108	0.206159
C19orf47_TSS_17	TGGAGCCTGAAAGAGAAGAG	C19orf47	2	TRUE	FALSE	-0.608757	0.482673
C19orf47_TSS_24	CTGGCCCTGACACTGCTCCC	C19orf47	2	TRUE	FALSE	-0.313307	0.172269
C19orf47_TSS_26	GAGGGACAAACACTCACAGC	C19orf47	2	TRUE	FALSE	-0.504015	-0.233166
C19orf47_TSS_27	TCTCTTCTCTTTCAGGCTCC	C19orf47	2	TRUE	FALSE	-0.394746	0.334654
C19orf47_TSS_29	GAGAGCCCATGAGCTGCTGC	C19orf47	2	TRUE	FALSE	-0.31789	0.354616
C19orf47_TSS_34	AGACAGACAGGCACAGGAGA	C19orf47	2	TRUE	FALSE	-0.19278	0.466457
C19orf47_TSS_22	TCTCGCTGGTGGCGGCCTGT	C19orf47	3	TRUE	FALSE	-0.733488	-0.879001
C19orf47_TSS_23	GTCGGTGGGCGGTCACGTGA	C19orf47	3	TRUE	FALSE	-0.474052	-0.170175
C19orf47_TSS_25	CGCGGCCGCTCTACCCCAAC	C19orf47	3	TRUE	FALSE	-0.0733401	0.153433
C19orf47_TSS_28	GGCCGCACTCTCGCTGGTGG	C19orf47	3	TRUE	FALSE	-0.26769	-0.263263
C19orf47_TSS_30	GGTTATGGCCGCACTCTCGC	C19orf47	3	TRUE	TRUE	-0.435567	-0.126812
C19orf47_TSS_31	GGCCGCCACCAGCGAGAGTG	C19orf47	3	TRUE	FALSE	-0.233765	0.194279
C19orf47_TSS_33	GGGCGGTCACGTGATGGTTA	C19orf47	3	TRUE	FALSE	0.0394333	-0.316634
C19orf47_EX_1	GGCGATGATGTCACCCACCA	C19orf47	NA	FALSE	TRUE	0.162737	0.664709
C19orf47_EX_2	TGCCGGCTTCCTTAAAGAAC	C19orf47	NA	FALSE	TRUE	-0.804732	-0.0689056
C19orf47_EX_3	CAATTATGCCGTGATGTTTG	C19orf47	NA	FALSE	TRUE	0.424098	-0.315948
C19orf47_EX_4	CACCTGACGGTGCACCACTT	C19orf47	NA	FALSE	TRUE	-1.24612	-1.26613
C19orf47_EX_5	AAGCTGAACTGACTCGTCCG	C19orf47	NA	FALSE	TRUE	-0.0573224	0.164877
CBL_TSS_12	TCACGTTGCCGGCCATGGCC	CBL	1	TRUE	FALSE	0.156974	-0.134835
CBL_TSS_14	TGCGAGCGAGGGAGAGAAGC	CBL	1	TRUE	FALSE	-2.09199	-0.0931055
CBL_TSS_3	GGGAGAGAAGCAGGGCGTGA	CBL	1	TRUE	FALSE	-0.263688	0.193167
CBL_TSS_4	CGCTCGCAGTCGAGCCGAGC	CBL	1	TRUE	FALSE	0.237565	-0.0471539
CBL_TSS_6	GGCCATGGCCTGGGCAGGGT	CBL	1	TRUE	FALSE	-0.563323	0.0587174
CBL_TSS_7	TTGCCGGCCATGGCCTGGGC	CBL	1	TRUE	FALSE	-0.817362	-0.255949
CBL_TSS_8	GCTCGGCTCGACTGCGAGCG	CBL	1	TRUE	FALSE	-1.12598	-1.04182
CBL_TSS_1	CGCGGCTTTCCGGGAGCTGT	CBL	2	TRUE	FALSE	-0.388195	0.614172
CBL_TSS_10	AGCGACGATCCCCGGGCCAC	CBL	2	TRUE	FALSE	-0.10209	0.0174071
CBL_TSS_11	GCACGCGAGCTGCTCGAAGC	CBL	2	TRUE	FALSE	-0.522253	0.130515
CBL_TSS_13	AAACCTGGCCGCGGCTTTCC	CBL	2	TRUE	FALSE	-0.523067	0.135759
CBL_TSS_2	ACTGGGCAGCGACGATCCCC	CBL	2	TRUE	FALSE	-0.493671	-0.278499
CBL_TSS_5	GCTCGCGTGCCCACAGCTCC	CBL	2	TRUE	FALSE	-0.513144	-0.270388
CBL_TSS_9	GCTGCTCGAAGCCGGTGGCC	CBL	2	TRUE	FALSE	-0.647267	-0.293564
CBL_EX_1	TCGGGTTCGGGTGGCCTGAT	CBL	NA	FALSE	TRUE	-0.47457	-0.420362
CBL_EX_2	GCAAACCATAAGCCTCTTCA	CBL	NA	FALSE	TRUE	0.281604	0.0168285
CBL_EX_3	CATCTTTACCCGACTCTTTC	CBL	NA	FALSE	TRUE	-0.0789694	0.0261225
CBL_EX_4	ATCTTCTTGTCCACCGTCCC	CBL	NA	FALSE	TRUE	-0.553305	-0.222219
CBL_EX_5	CTATTCTTTAGCGCCAGCTT	CBL	NA	FALSE	TRUE	-0.0606556	-0.71247
CBL_EX_6	TCCCCAGGACAATAGTCCCT	CBL	NA	FALSE	TRUE	0.174516	0.464102
CCND1_TSS_10	AGAGTCCGCACGCTCCGGCG	CCND1	1	TRUE	FALSE	-0.455471	-0.987261
CCND1_TSS_12	GCAGCAGAGTCCGCACGCTC	CCND1	1	TRUE	FALSE	-0.413209	-1.93994
CCND1_TSS_13	CTACTGCGCCGACAGCCCTC	CCND1	1	TRUE	FALSE	-0.438796	-0.654119
CCND1_TSS_15	TGGAGCCTCCAGAGGGCTGT	CCND1	1	TRUE	FALSE	-0.566715	-0.908806
CCND1_TSS_20	AAAGTCCTGGAGCCTCCAGA	CCND1	1	TRUE	FALSE	-0.492463	-1.27068
CCND1_TSS_4	GCGAGGGGCAGAAGAGCGCG	CCND1	1	TRUE	FALSE	-0.198089	-1.22084
CCND1_TSS_6	CGCGCTCTTCTGCCCCTCGC	CCND1	1	TRUE	FALSE	0.0768213	-0.168846
CCND1_TSS_1	TTTGAAAGTAGGGACCTCAG	CCND1	2	TRUE	FALSE	-0.241412	0.0304436
CCND1_TSS_11	TTAAAAACCACCTGTTCTCT	CCND1	2	TRUE	FALSE	0.18239	0.0736388
CCND1_TSS_16	TTTAGTGTTTAAAAACCTTC	CCND1	2	TRUE	FALSE	-1.06002	-0.868182
CCND1_TSS_18	AGGTTTACCTAGAGAACAGG	CCND1	2	TRUE	FALSE	-0.326845	-0.511119
CCND1_TSS_19	TTATCTTAGATGTTTCACAC	CCND1	2	TRUE	FALSE	-1.28156	-0.404619
CCND1_TSS_3	GTTCTCTAGGTAAACCTCTG	CCND1	2	TRUE	FALSE	-0.782591	-0.284985
CCND1_TSS_14	CCAGAGTCATCTGATTGGAC	CCND1	3	TRUE	FALSE	-0.335507	-0.0347326
CCND1_TSS_17	TATCTGTGTGTTTAAATCAA	CCND1	3	TRUE	FALSE	-0.765122	-0.426294
CCND1_TSS_2	GTTTCCCAGAGTCATCTGAT	CCND1	3	TRUE	FALSE	-0.0320133	-0.269974
CCND1_TSS_7	CCTGTCCAATCAGATGACTC	CCND1	3	TRUE	FALSE	0.117824	0.29784
CCND1_TSS_8	TATTGCAGAGGATGTTCATA	CCND1	3	TRUE	FALSE	-0.387326	0.0526226
CCND1_TSS_9	GTCATCTGATTGGACAGGCA	CCND1	3	TRUE	FALSE	-0.384666	-0.20207
CCND1_TSS_5	TCTGTAACATCAAAGGCAGA	CCND1	3|2	TRUE	FALSE	-0.00299639	-0.0618611
CCND1_EX_1	CGAAGGTCTGCGCGTGTTTG	CCND1	NA	FALSE	TRUE	-0.22285	0.226505
CCND1_EX_2	CTTGCACACCCACCGACGTG	CCND1	NA	FALSE	TRUE	0.479931	0.67714
CCND1_EX_3	GAAGCGTGTGAGGCGGTAGT	CCND1	NA	FALSE	TRUE	-0.261935	0.0375239
CCND1_EX_4	GATGTCCACGTCCCGCACGT	CCND1	NA	FALSE	TRUE	-0.19589	0.274351
CCND1_EX_5	GTTCGTGGCCTCTAAGATGA	CCND1	NA	FALSE	TRUE	-1.65566	-0.0610951
CCND1_EX_6	TGTTTGTTCTCCTCCGCCTC	CCND1	NA	FALSE	TRUE	-1.01361	-0.134285
CCND2_TSS_10	ACCGGTCCTCCCCTTAAAAC	CCND2	1	TRUE	FALSE	-0.169864	0.013986
CCND2_TSS_11	CGCTCTTCTCCGCTCTGAAG	CCND2	1	TRUE	FALSE	-0.288572	-0.36959
CCND2_TSS_13	GGGGAGGACCGGTGCGAGTG	CCND2	1	TRUE	FALSE	-0.412192	0.281076
CCND2_TSS_2	CGGGGCTGCCTCACTCGCAC	CCND2	1	TRUE	FALSE	-0.224022	0.00447479
CCND2_TSS_4	GGTGGGCGAGCAGAGCCTCG	CCND2	1	TRUE	FALSE	-0.993412	-0.0623482
CCND2_TSS_5	CTTGCGTCACCGCTTCAGAG	CCND2	1	TRUE	FALSE	-0.0488903	0.0742539
CCND2_TSS_7	GAGCGGAGAAGAGCGAGCAG	CCND2	1	TRUE	FALSE	-1.12051	0.65393
CCND2_TSS_15	ATGGACGCGTCTCTCTCTTT	CCND2	2	TRUE	FALSE	-0.378714	-0.613964
CCND2_TSS_16	AAGAAGAAGAGACCAGATTA	CCND2	2	TRUE	FALSE	-0.0408745	0.0116975
CCND2_TSS_17	AATAACTGTTCGCATATACA	CCND2	2	TRUE	FALSE	-0.572065	-1.18017
CCND2_TSS_18	TCTCTCTCTTTCGGCCCAAC	CCND2	2	TRUE	FALSE	-0.284972	0.134218
CCND2_TSS_20	AGAGAGACGCGTCCATAATC	CCND2	2	TRUE	FALSE	0.134191	-0.274642
CCND2_TSS_6	GACCTGTGAGGATGCCAGTT	CCND2	2	TRUE	FALSE	0.257166	0.26785
CCND2_TSS_9	ATCTGGTCTCTTCTTCTTTC	CCND2	2	TRUE	FALSE	0.110126	-0.327799
CCND2_TSS_1	GGTCCTGACGGTACTGCTGC	CCND2	3	TRUE	FALSE	-0.159806	0.0830323
CCND2_TSS_12	TAGCCTGCAGCAGTACCGTC	CCND2	3	TRUE	FALSE	0.34765	0.176666
CCND2_TSS_14	ATCCGTCACGTTGGTCCTGA	CCND2	3	TRUE	FALSE	-0.52585	-0.146454
CCND2_TSS_19	TACCGTCAGGACCAACGTGA	CCND2	3	TRUE	FALSE	-0.285608	-0.64534
CCND2_TSS_21	CCGACTTGGATCCGTCACGT	CCND2	3	TRUE	FALSE	0.247401	0.246349
CCND2_TSS_3	CCAACGTGACGGATCCAAGT	CCND2	3	TRUE	TRUE	-0.0721575	0.0766023
CCND2_TSS_8	GTCCAGTTCATCCTCCGACT	CCND2	3	TRUE	FALSE	-0.343254	0.175458
CCND2_EX_1	TCGATATCCCGCACGTCTGT	CCND2	NA	FALSE	TRUE	-0.493618	-0.314723
CCND2_EX_2	AGAGACCAGCCCGCTGACCG	CCND2	NA	FALSE	TRUE	0.302224	0.112779
CCND2_EX_3	CCAACCCTACATGCGCAGAA	CCND2	NA	FALSE	TRUE	-0.348116	0.1561
CCND2_EX_4	GTAAATGCACAGCTTCTCCG	CCND2	NA	FALSE	TRUE	-0.121679	-0.27997
CCND2_EX_5	GAGCAGGTTGCGGTCCCGCA	CCND2	NA	FALSE	TRUE	0.0782063	0.113885
CCND3_TSS_11	AACAGGCAGGGCGGGAGTGC	CCND3	1	TRUE	FALSE	-0.961426	-0.836395
CCND3_TSS_14	CACTGGAAGTAGGAGGCGCG	CCND3	1	TRUE	FALSE	-0.964397	-0.690291
CCND3_TSS_16	TCCGGCCCGTCGCCTGCCTT	CCND3	1	TRUE	FALSE	-0.577543	0.0317445
CCND3_TSS_17	GGGCTCGCGAGTCCCAAGGC	CCND3	1	TRUE	FALSE	-0.0777408	-0.0752431
CCND3_TSS_6	TCCCAAGGCAGGCGACGGGC	CCND3	1	TRUE	FALSE	-0.918167	-0.718427
CCND3_TSS_8	GCGAGTCCCAAGGCAGGCGA	CCND3	1	TRUE	FALSE	-0.806749	0.150301
CCND3_TSS_9	GGGCAGCGAACAGGCAGGGC	CCND3	1	TRUE	FALSE	-0.949598	-0.12515
CCND3_TSS_10	GCCAGTCTCCACCCCTGCAG	CCND3	2	TRUE	FALSE	-0.294894	0.339898
CCND3_TSS_13	TAAACACTTCGCCACTGCAG	CCND3	2	TRUE	FALSE	-0.0689666	0.619336
CCND3_TSS_15	TTGCACCTCTCCCCCCCGGC	CCND3	2	TRUE	FALSE	-0.562664	0.282935
CCND3_TSS_18	GCTCTGTTCGGATGCCGGCC	CCND3	2	TRUE	FALSE	-0.667585	-0.85304
CCND3_TSS_2	GGGTGGAGACTGGCTCTGTT	CCND3	2	TRUE	FALSE	-0.252184	0.207801
CCND3_TSS_3	GCCACTGCAGGGGTGGAGAC	CCND3	2	TRUE	FALSE	0.0867044	0.934731
CCND3_TSS_5	GACTGGCTCTGTTCGGATGC	CCND3	2	TRUE	FALSE	-1.02212	-0.452778
CCND3_TSS_1	TGGATGCTGGAGGTACCGCC	CCND3	3	TRUE	FALSE	-0.538404	-1.20425
CCND3_TSS_12	GGGAGATCAAGCCGCACATG	CCND3	3	TRUE	FALSE	-0.467574	-0.137202
CCND3_TSS_19	GATGCTGGCTTACTGGATGC	CCND3	3	TRUE	FALSE	-0.381569	-0.233284
CCND3_TSS_20	CTACTTCCAGTGCGTGCAGC	CCND3	3	TRUE	FALSE	-1.05286	-0.0648416
CCND3_TSS_21	TGCGGAAGATGCTGGCTTAC	CCND3	3	TRUE	FALSE	-0.282744	-0.0870923
CCND3_TSS_4	TGATCTCCCGCTGCACGCAC	CCND3	3	TRUE	FALSE	-0.973045	-0.247345
CCND3_TSS_7	GCCAGCATCTTCCGCATGTG	CCND3	3	TRUE	FALSE	-1.03489	-0.184171
CCND3_EX_1	TGTGACATCTGTAGGAGTGC	CCND3	NA	FALSE	TRUE	-0.0470673	-0.26877
CCND3_EX_2	GATCATGGATGGCGGGTACA	CCND3	NA	FALSE	TRUE	-0.358864	0.327821
CCND3_EX_3	GGGCGTGGTCTCGCGCAGCT	CCND3	NA	FALSE	TRUE	-0.162658	-0.304264
CCND3_EX_4	GTCTTGCGTCCCCACCCGAA	CCND3	NA	FALSE	TRUE	-0.565412	-0.719002
CCND3_EX_5	CCCGCCATCCATGATCGCCA	CCND3	NA	FALSE	TRUE	-0.242393	0.0545211
CCND3_EX_6	CTCTCTGCCCCGTGACCGAC	CCND3	NA	FALSE	TRUE	-0.179263	0.225228
CCT3_TSS_1	AGCCGGGTACCCAGAGCTGG	CCT3	1	TRUE	FALSE	-1.32149	-0.904665
CCT3_TSS_2	CTCTCTCCAGAAGGTTCTGC	CCT3	1	TRUE	FALSE	-0.754515	-1.15462
CCT3_TSS_3	GTACCCAGAGCTGGGGGAAC	CCT3	1	TRUE	FALSE	-1.82277	-1.80703
CCT3_TSS_4	TTCCCCCAGCTCTGGGTACC	CCT3	1	TRUE	FALSE	-0.620374	-0.0923754
CCT3_TSS_5	TCTGGTTCTCTCTCTCCAGA	CCT3	1	TRUE	FALSE	-1.27209	-1.4699
CCT3_TSS_6	GGGGAACCGGCAGAACCTTC	CCT3	1	TRUE	FALSE	-0.796418	-0.0418774
CCT3_TSS_7	TCTGCCGGTTCCCCCAGCTC	CCT3	1	TRUE	FALSE	-0.534475	-0.793477
CCT3_TSS_10	GCAGCAGATGCACCCAACAG	CCT3	2	TRUE	FALSE	-1.95446	0.963004
CCT3_TSS_11	GTCTGTAGCTGAGCACTTCC	CCT3	2	TRUE	FALSE	-0.61243	0.195828
CCT3_TSS_12	AAGCACTGATCACCACTGTT	CCT3	2	TRUE	FALSE	-2.15179	0.195013
CCT3_TSS_13	TCATATCATCCAATGCCTTG	CCT3	2	TRUE	FALSE	-1.2726	0.49333
CCT3_TSS_14	CAGTGCTTACCGCAAGGCAT	CCT3	2	TRUE	FALSE	-2.49225	0.154251
CCT3_TSS_8	GGTGATCAGTGCTTACCGCA	CCT3	2	TRUE	FALSE	-2.45163	0.445253
CCT3_TSS_9	TTGGGTGCATCTGCTGCTCC	CCT3	2	TRUE	FALSE	-1.69378	-0.332445
CCT3_EX_1	GCTAATTTCGATCATGGACT	CCT3	NA	FALSE	TRUE	-1.59426	-0.602534
CCT3_EX_2	GCCTACCTTCATCATGGACT	CCT3	NA	FALSE	TRUE	-1.53909	0.251096
CCT3_EX_3	AGTCCATGATCGAAATTAGC	CCT3	NA	FALSE	TRUE	-1.61585	-0.0136323
CCT3_EX_4	AAAACACACCTCTCGAAGAA	CCT3	NA	FALSE	TRUE	-1.1383	0.616122
CCT3_EX_5	CAGAACACAAAGCGTGAATC	CCT3	NA	FALSE	TRUE	-1.15791	-0.108772
CCT3_EX_6	AGATATCATCCGAACATGTT	CCT3	NA	FALSE	TRUE	-1.37393	-0.480946
CCT4_TSS_1	GGCTTACCGTTATTACACTG	CCT4	1	TRUE	FALSE	-0.324449	-1.41561
CCT4_TSS_12	TTCACGAACCTTCCAGAAAG	CCT4	1	TRUE	FALSE	-0.392851	-0.256468
CCT4_TSS_2	GGCCGGCCGCAGTGTAATAA	CCT4	1	TRUE	FALSE	-0.603518	-0.382814
CCT4_TSS_3	CGCCGGCGCCGCTTTCTGGA	CCT4	1	TRUE	FALSE	-1.00774	-0.209859
CCT4_TSS_7	GAAGGTTCGTGAAGGCAGTG	CCT4	1	TRUE	FALSE	-0.40956	-1.20581
CCT4_TSS_8	GGATGGACCCGGATTCTGGC	CCT4	1	TRUE	FALSE	-0.860649	-0.507471
CCT4_TSS_9	GCTTTCTGGAAGGTTCGTGA	CCT4	1	TRUE	FALSE	-0.631549	-1.42488
CCT4_TSS_10	TTATGATAGTAAGGCAGCAG	CCT4	2	TRUE	FALSE	-0.669707	-0.608692
CCT4_TSS_11	ATCAAAGAGATCCAGGAGTG	CCT4	2	TRUE	FALSE	-0.0331448	0.212718
CCT4_TSS_14	GCAGTGGATCAAAGAGATCC	CCT4	2	TRUE	FALSE	0.187262	-0.474218
CCT4_TSS_15	GTGGGGCAATAATAAATGTG	CCT4	2	TRUE	FALSE	-0.362905	0.424507
CCT4_TSS_17	TATGTTACCTTATGATAGTA	CCT4	2	TRUE	FALSE	-0.716337	-0.290871
CCT4_TSS_19	GAGCTTTGTGACTTTCATCT	CCT4	2	TRUE	FALSE	-0.0339236	0.440309
CCT4_TSS_6	ATTTATTATTGCCCCACTCC	CCT4	2	TRUE	FALSE	-0.92302	-0.189
CCT4_TSS_13	GGATCTGGGCTGGCTTGTCG	CCT4	3	TRUE	FALSE	-1.45717	-1.2972
CCT4_TSS_16	TGGCTTGTCGCGGTCCTGAT	CCT4	3	TRUE	FALSE	-2.14795	-1.39555
CCT4_TSS_18	TTGCTGAAGCGGATCTGGGC	CCT4	3	TRUE	FALSE	-1.93002	-1.14049
CCT4_TSS_20	CCGCGGGAAAGGCGCCTATC	CCT4	3	TRUE	FALSE	-0.56443	0.111136
CCT4_TSS_21	GAGAGTGATACCTTTGGCGG	CCT4	3	TRUE	FALSE	-1.48552	-1.2482
CCT4_TSS_4	AAATGTTGCTGAAGCGGATC	CCT4	3	TRUE	FALSE	-2.5605	-0.394636
CCT4_TSS_5	CGGCGGAAATGTTGCTGAAG	CCT4	3	TRUE	FALSE	-1.4328	-0.0867529
CCT4_EX_1	TTAGCTGGTGGAGCTGTCTA	CCT4	NA	FALSE	TRUE	-3.27426	-0.706262
CCT4_EX_2	ATTACATCCAGCAGCCAGAA	CCT4	NA	FALSE	TRUE	-2.52147	-0.170967
CCT4_EX_3	ACATCAGTAGTCATCATTGC	CCT4	NA	FALSE	TRUE	-1.78974	-0.0766895
CCT4_EX_4	AATATCTCTAAGATCTACAC	CCT4	NA	FALSE	TRUE	-1.85522	-0.030691
CCT4_EX_5	GATGCTATTAGAACAAGCCT	CCT4	NA	FALSE	TRUE	-1.47499	-0.147024
CCT4_EX_6	ACACTTACCATTCTGGCTGC	CCT4	NA	FALSE	TRUE	-1.21597	-0.140229
CCT7_TSS_11	GCGGCCCGGTCTCGGAGAAG	CCT7	1	TRUE	FALSE	-0.534945	-1.35102
CCT7_TSS_14	TCTCGGAGAAGAGGGGAGAG	CCT7	1	TRUE	FALSE	0.183741	0.45359
CCT7_TSS_20	GTTGCTGGGCGGCCCGGTCT	CCT7	1	TRUE	FALSE	-0.395013	-0.146693
CCT7_TSS_3	AGGCATTGTGGGTTGCTGGG	CCT7	1	TRUE	FALSE	-0.353578	-0.956883
CCT7_TSS_4	TCTATTGCGCGAGGCATTGT	CCT7	1	TRUE	FALSE	-1.21346	-0.124223
CCT7_TSS_7	TTGTGGGTTGCTGGGCGGCC	CCT7	1	TRUE	FALSE	-0.443712	-0.0823181
CCT7_TSS_8	TCTCCCCTCTTCTCCGAGAC	CCT7	1	TRUE	FALSE	-0.432559	-0.432559
CCT7_TSS_1	TACCCTGGGTCCCCGTGGCA	CCT7	2	TRUE	FALSE	-2.06269	0.399885
CCT7_TSS_13	ATAAGCTTGTCCATGCCACG	CCT7	2	TRUE	FALSE	-2.88553	0.0878573
CCT7_TSS_17	AAGCTTATTGTAGATGGCAG	CCT7	2	TRUE	FALSE	-0.884468	-0.0804217
CCT7_TSS_19	ATGGACAAGCTTATTGTAGA	CCT7	2	TRUE	FALSE	-0.878831	-0.0479122
CCT7_TSS_2	AGAACTACCCTGGGTCCCCG	CCT7	2	TRUE	FALSE	-1.8727	0.615811
CCT7_TSS_21	GAGGCTGTAAGAACTACCCT	CCT7	2	TRUE	FALSE	-1.90868	0.209371
CCT7_TSS_5	TGTCCATGCCACGGGGACCC	CCT7	2	TRUE	FALSE	-2.58898	-0.236091
CCT7_TSS_10	GCTGAAGCAAGTCCGGCTAC	CCT7	3	TRUE	FALSE	-0.468583	0.293024
CCT7_TSS_12	GGGCCAGGGAGGACAAGCAC	CCT7	3	TRUE	FALSE	-0.298539	0.150517
CCT7_TSS_15	CCCGCCCCAGCATACTCTCC	CCT7	3	TRUE	FALSE	-0.0446692	0.152354
CCT7_TSS_16	CATACTCTCCGGGTCCTCGC	CCT7	3	TRUE	FALSE	-0.278692	-0.275269
CCT7_TSS_18	TCCGGGTCCTCGCTGGCGGT	CCT7	3	TRUE	FALSE	-1.10477	-0.818841
CCT7_TSS_6	CCTCCAGTGCTTGTCCTCCC	CCT7	3	TRUE	FALSE	-0.50635	-0.109668
CCT7_TSS_9	CGAGGACCCGGAGAGTATGC	CCT7	3	TRUE	FALSE	-0.577903	-0.439619
CCT7_EX_1	ACTCGAGCTCGACATTCAAA	CCT7	NA	FALSE	TRUE	-0.153939	0.320983
CCT7_EX_2	GTGTTTGAAGAGACCCAGAT	CCT7	NA	FALSE	TRUE	-0.172186	-0.0267087
CCT7_EX_3	CTCACCTCTCGCCTCCAATC	CCT7	NA	FALSE	TRUE	-2.26101	-0.148855
CCT7_EX_4	CACATCCCCAATGGGGAGTT	CCT7	NA	FALSE	TRUE	0.238025	0.438728
CCT7_EX_5	AAGAAGACTTTCTCTTACGC	CCT7	NA	FALSE	TRUE	-2.70764	-0.236105
CCT7_EX_6	GTCTTGTCCAAACTCCCCAT	CCT7	NA	FALSE	TRUE	-1.6902	0.216476
CCT8_TSS_1	CGTGCTCCTCGCTTCCTCCG	CCT8	1	TRUE	FALSE	0.149666	0.137654
CCT8_TSS_2	TGCTTCCTGCAGGCTGGCCA	CCT8	1	TRUE	FALSE	-0.722533	-0.382042
CCT8_TSS_3	CTTGGGAACGTGAAGCGCCA	CCT8	1	TRUE	FALSE	-2.20022	-1.06919
CCT8_TSS_4	TTCCTCCGCGGTCTTCCGAG	CCT8	1	TRUE	FALSE	-0.651566	-0.585781
CCT8_TSS_5	TCGCGTGAACTGCTTCCTGC	CCT8	1	TRUE	FALSE	-0.346781	-0.346085
CCT8_TSS_6	AAGCAGTTCACGCGACCGCT	CCT8	1	TRUE	FALSE	-0.569793	-1.21006
CCT8_TSS_7	CGCGACCGCTCGGAAGACCG	CCT8	1	TRUE	FALSE	-0.701947	-0.950872
CCT8_EX_1	TGGTCCATATGCTGTACGAG	CCT8	NA	FALSE	TRUE	-1.66091	0.0622005
CCT8_EX_2	TGATGTTATCAACATTGAAA	CCT8	NA	FALSE	TRUE	-1.10733	-0.00537463
CCT8_EX_3	CTTTATGCAGTACATCAAGA	CCT8	NA	FALSE	TRUE	-1.02842	0.203178
CCT8_EX_4	TCCATATGATGTGATCTGTT	CCT8	NA	FALSE	TRUE	-1.92516	0.238858
CCT8_EX_5	TGAAGCTATTCCCCGCGCAC	CCT8	NA	FALSE	TRUE	-2.79886	0.419712
CCT8_EX_6	CAGGATAAACGTCTTGTACC	CCT8	NA	FALSE	TRUE	-2.22799	0.197312
CDC5L_TSS_10	GGAAGTGGCGGCTTTGAGTC	CDC5L	1	TRUE	FALSE	-1.33928	-1.14306
CDC5L_TSS_11	AAGCAGAAGGTCGCGCTTGG	CDC5L	1	TRUE	FALSE	-1.50157	-0.754847
CDC5L_TSS_12	TGTCTCGGCAAGCAGCCGAG	CDC5L	1	TRUE	FALSE	-1.31732	-1.59438
CDC5L_TSS_13	GTCGCGCTTGGAGGAAGTGG	CDC5L	1	TRUE	FALSE	-1.85401	-1.50273
CDC5L_TSS_14	GCGCAGATCTTCAAAGCAGA	CDC5L	1	TRUE	FALSE	0.18289	-0.0722968
CDC5L_TSS_6	GAGAAGTAGTAACAGCGATT	CDC5L	1	TRUE	FALSE	-2.18532	-2.49107
CDC5L_TSS_9	AGTAACAGCGATTGGGCCAC	CDC5L	1	TRUE	FALSE	-1.06732	-0.973879
CDC5L_TSS_1	CTTTGGCCAGAGTGGTTTGA	CDC5L	2	TRUE	FALSE	-1.12852	-0.99772
CDC5L_TSS_2	GAAAGGGAAAAAGTGTCTTG	CDC5L	2	TRUE	FALSE	-1.50463	-1.13699
CDC5L_TSS_3	GTAAGGCGCTTTGGCCAGAG	CDC5L	2	TRUE	FALSE	-1.68445	-1.14909
CDC5L_TSS_4	GCGCGGGGCGTAAGGCGCTT	CDC5L	2	TRUE	FALSE	-0.819707	-1.30571
CDC5L_TSS_5	TCTTGTGGAAGCTCAGCTGC	CDC5L	2	TRUE	FALSE	-0.438491	-1.19758
CDC5L_TSS_7	ACAAAACCATCAAACCACTC	CDC5L	2	TRUE	FALSE	-0.457557	-0.547915
CDC5L_TSS_8	TTGGACATGCGCGGGGCGTA	CDC5L	2	TRUE	FALSE	-0.73834	-0.633756
CDC5L_EX_1	CAAGTTAAACATTAATCCCG	CDC5L	NA	FALSE	TRUE	-1.78151	-0.360527
CDC5L_EX_2	GTCTGTACAACTTGTCGCTG	CDC5L	NA	FALSE	TRUE	-1.31496	0.341313
CDC5L_EX_3	GACGTGCAATTTCACTCGCT	CDC5L	NA	FALSE	TRUE	-1.00238	0.197002
CDC5L_EX_4	AATTGCACGTCAAACTGCCG	CDC5L	NA	FALSE	TRUE	-1.07998	0.305579
CDC5L_EX_5	CCCGGAGTAGAGTTAATAAC	CDC5L	NA	FALSE	TRUE	-1.53705	0.402753
CDC5L_EX_6	GAGAAGTCACTCTCATGCAA	CDC5L	NA	FALSE	TRUE	-1.88581	-0.0406303
CHMP2A_TSS_11	TTACGTCACGTCGTTTAATC	CHMP2A	1	TRUE	FALSE	-0.0946952	-0.380871
CHMP2A_TSS_12	TAATCCGGAAACGGCGGCGG	CHMP2A	1	TRUE	FALSE	-1.59796	-0.875905
CHMP2A_TSS_13	CAGGACCGAGGGGCCTTAGT	CHMP2A	1	TRUE	FALSE	-1.17296	-0.59825
CHMP2A_TSS_3	CCCGACTTGCCCACCAACTA	CHMP2A	1	TRUE	FALSE	-0.652623	-0.450227
CHMP2A_TSS_5	GTCGTTTAATCCGGAAACGG	CHMP2A	1	TRUE	FALSE	-1.05789	-0.160517
CHMP2A_TSS_6	GCCTTAGTTGGTGGGCAAGT	CHMP2A	1	TRUE	FALSE	-0.63726	-0.198736
CHMP2A_TSS_9	GCCCACCAACTAAGGCCCCT	CHMP2A	1	TRUE	FALSE	-0.450057	0.326547
CHMP2A_TSS_1	CCTGCTGGACCGTGGATCCC	CHMP2A	2	TRUE	FALSE	-1.15239	-0.701753
CHMP2A_TSS_10	ACGGGTGTCCGTCCCAGCTC	CHMP2A	2	TRUE	FALSE	-1.03384	0.0586796
CHMP2A_TSS_14	GAGTGGCCCCTGCTGGACCG	CHMP2A	2	TRUE	FALSE	-1.37294	-1.18936
CHMP2A_TSS_2	CTCCGGTGAGTGGCCCCTGC	CHMP2A	2	TRUE	FALSE	-1.13105	-0.0323351
CHMP2A_TSS_4	GTCCAGCAGGGGCCACTCAC	CHMP2A	2	TRUE	FALSE	-0.441818	0.490325
CHMP2A_TSS_7	CCCGGGATCCACGGTCCAGC	CHMP2A	2	TRUE	FALSE	-0.925225	-0.0738393
CHMP2A_TSS_8	TCCGTCCCAGCTCCGGTGAG	CHMP2A	2	TRUE	FALSE	-1.46688	-0.337336
CHMP2A_EX_1	AGGAACGGCTTAAGAACCTG	CHMP2A	NA	FALSE	TRUE	-1.86201	-0.0606139
CHMP2A_EX_2	CAAAAGACTTGGTGCGCACC	CHMP2A	NA	FALSE	TRUE	-2.70494	-0.0172587
CHMP2A_EX_3	ACTAAGCGAGCCCCCAGTTG	CHMP2A	NA	FALSE	TRUE	-1.65446	0.161982
CHMP2A_EX_4	CACTCGACAGCTCATCTGTT	CHMP2A	NA	FALSE	TRUE	-2.06178	0.234936
CHMP2A_EX_5	CAAACTTGCGCACATAGCGC	CHMP2A	NA	FALSE	TRUE	-1.65708	-0.0808546
CHMP2A_EX_6	CAAACTCCATCATGATCTTC	CHMP2A	NA	FALSE	TRUE	-0.0767642	-0.0147541
CISD3_TSS_1	AGAGAAGGTGCTGGCTGCGG	CISD3	1	TRUE	FALSE	-1.35625	0.331663
CISD3_TSS_13	TCGGGACGGGGGCTGGTGCA	CISD3	1	TRUE	FALSE	0.048383	0.586437
CISD3_TSS_16	GGTGCTGGCTGCGGAGGTCC	CISD3	1	TRUE	FALSE	-0.84997	0.304311
CISD3_TSS_17	TGGCTGCGGAGGTCCTGGCA	CISD3	1	TRUE	FALSE	-0.824045	-0.0505653
CISD3_TSS_18	GCGGAGGTCCTGGCAGGGAC	CISD3	1	TRUE	FALSE	-0.64226	0.314796
CISD3_TSS_9	TCCTGGCAGGGACTGGCGCT	CISD3	1	TRUE	FALSE	-0.231406	-0.162406
CISD3_TSS_14	GTTCTGCGAGGGCGGAGGCC	CISD3	2	TRUE	FALSE	-0.769698	0.0712774
CISD3_TSS_15	GGCTGGAGTGGGGGCTGGCA	CISD3	2	TRUE	FALSE	-1.30961	-0.0392637
CISD3_TSS_2	AGACGCCGCGGCGTTCTGCG	CISD3	2	TRUE	FALSE	0.0414706	-0.930519
CISD3_TSS_7	GAACGCCGCGGCGTCTTCCG	CISD3	2	TRUE	FALSE	-1.93194	-0.374757
CISD3_TSS_8	TCCGCCCTCGCAGAACGCCG	CISD3	2	TRUE	FALSE	-0.863923	0.0981364
CISD3_TSS_10	AAGCCAGACACCGGCGGGAC	CISD3	3	TRUE	FALSE	-0.723485	0.175707
CISD3_TSS_12	GAGGCAAGCCAGACACCGGC	CISD3	3	TRUE	FALSE	-1.04875	-0.155074
CISD3_TSS_4	CGGGAAAAGCCTGTGAGCTG	CISD3	3	TRUE	FALSE	-0.997032	0.0721951
CISD3_TSS_6	GCCGAGCATCCCGGAGCTCC	CISD3	3	TRUE	FALSE	-0.498005	0.0575071
CISD3_TSS_5	TCTGGCTTGCCTCAGCTCAC	CISD3	3|1	TRUE	FALSE	-0.974393	-0.257702
CISD3_TSS_11	GCCGGGAGCTCCGGGATGCT	CISD3	3|2	TRUE	FALSE	-0.215552	-0.366663
CISD3_TSS_3	GAGCTCCGGGATGCTCGGCC	CISD3	3|2	TRUE	FALSE	-1.48854	-0.16602
CISD3_EX_1	CAGAGGCCCCCGTACTGCGA	CISD3	NA	FALSE	TRUE	-1.02447	-0.066949
CISD3_EX_2	CAGGAGGAGATGTCCCGCCG	CISD3	NA	FALSE	TRUE	-0.507673	0.283776
CISD3_EX_3	CTTCAGGGCCACCACGGACC	CISD3	NA	FALSE	TRUE	-0.497736	0.105634
CISD3_EX_4	ACCCGGGCACCACGCGCCGC	CISD3	NA	FALSE	TRUE	-1.01494	-0.170192
CISD3_EX_5	TCCCACTTCTTCCAACGCAC	CISD3	NA	FALSE	TRUE	-0.387649	0.141894
CISD3_EX_6	GGAGGCGACCATGCGCGGCG	CISD3	NA	FALSE	TRUE	-0.635783	0.101048
CLC_TSS_1	GTGTGACCTGAGATTATTGA	CLC	1	TRUE	FALSE	-1.09857	-0.226646
CLC_TSS_2	GGGACATTGTTGTCTCCTTC	CLC	1	TRUE	FALSE	-0.319333	-0.550627
CLC_TSS_3	GAAGAGAGACCCTAGGGCTA	CLC	1	TRUE	FALSE	-0.467972	0.105986
CLC_TSS_4	CAGAGATTCACACAGAAGTC	CLC	1	TRUE	FALSE	-0.656907	-0.332149
CLC_TSS_5	CTGCTACCCGTGAGTTAAAA	CLC	1	TRUE	FALSE	-0.0866487	-0.000901616
CLC_TSS_6	TATGGTATCTGAGATGCTCC	CLC	1	TRUE	FALSE	-0.408556	-0.377137
CLC_TSS_7	ATCTGAGATGCTCCTGGGGT	CLC	1	TRUE	FALSE	-0.196931	0.247131
CLC_EX_1	TGACCATAGAATCAAGCCTG	CLC	NA	FALSE	TRUE	-0.143117	-0.533335
CLC_EX_2	AGTGCTGCCAGATAAGTACC	CLC	NA	FALSE	TRUE	0.0965299	-0.0950487
CLC_EX_3	GGTTCTACTGTGACAATCAA	CLC	NA	FALSE	TRUE	-0.119069	-0.435234
CLC_EX_4	CTGGCAGGTGCCATACACAG	CLC	NA	FALSE	TRUE	-0.299024	-0.413707
CLC_EX_5	GTGCTCACCTGGTACTTATC	CLC	NA	FALSE	TRUE	-0.508889	-0.085714
CLC_EX_6	TCTATGGTCAAAGGTGTAAG	CLC	NA	FALSE	TRUE	0.0601508	0.316661
CLTC_TSS_1	GAAAGAGCTCGGGTCGGGGG	CLTC	1	TRUE	FALSE	-0.592005	-1.04864
CLTC_TSS_2	TGCGCCCGGTTCCGCCATTG	CLTC	1	TRUE	FALSE	-0.212067	-0.304819
CLTC_TSS_3	CAGACGAAAGAGCTCGGGTC	CLTC	1	TRUE	FALSE	-1.32881	-2.27273
CLTC_TSS_4	AGGGGCCAGGAGAGCCGCAA	CLTC	1	TRUE	FALSE	-0.611414	-1.89993
CLTC_TSS_5	ATTGCGGCTCTCCTGGCCCC	CLTC	1	TRUE	FALSE	-0.706178	-0.314031
CLTC_TSS_7	GAGAGCCGCAATGGCGGAAC	CLTC	1	TRUE	FALSE	-0.625256	-0.374124
CLTC_TSS_9	TTCCGCCATTGCGGCTCTCC	CLTC	1	TRUE	FALSE	-0.226704	-0.240876
CLTC_TSS_11	CCTTTAGGATTGTAAACAGT	CLTC	2	TRUE	FALSE	-0.378946	0.372835
CLTC_TSS_12	TTCTGAACTGAACGCAAATA	CLTC	2	TRUE	FALSE	-0.830027	-0.550226
CLTC_TSS_18	CAGTAGGTGCTTGCATACCT	CLTC	2	TRUE	FALSE	-0.955836	0.0222041
CLTC_TSS_19	CGCAAATACGGTTTCACCAG	CLTC	2	TRUE	FALSE	-2.17903	-0.026661
CLTC_TSS_21	TCTTACTAAATTTAGATCCT	CLTC	2	TRUE	FALSE	-0.357056	0.0948941
CLTC_TSS_6	CATTCACAGATTTGTTGTTA	CLTC	2	TRUE	FALSE	0.618229	-0.0747256
CLTC_TSS_8	AAAGGTTAAACAGCTACCAC	CLTC	2	TRUE	FALSE	-1.70808	-0.505066
CLTC_TSS_10	AATGGATTTCTTGATTCTAG	CLTC	3	TRUE	FALSE	-1.34357	-0.138411
CLTC_TSS_13	CAAGAAAGACAGCCTTTACA	CLTC	3	TRUE	FALSE	-1.80801	0.00553776
CLTC_TSS_14	TTACAAGGTTGATAAAGTTG	CLTC	3	TRUE	FALSE	-0.393767	0.222303
CLTC_TSS_15	CAACTTTATCAACCTTGTAA	CLTC	3	TRUE	FALSE	-1.58655	-0.295795
CLTC_TSS_16	AACATGAACTCATTGAGTTC	CLTC	3	TRUE	FALSE	0.197159	0.28894
CLTC_TSS_17	TCTTCAAAGGCAACAATCGC	CLTC	3	TRUE	FALSE	-1.06248	-0.2164
CLTC_TSS_20	ATTGCTGCTTATCTCTTCAA	CLTC	3	TRUE	FALSE	-2.28927	0.363334
CLTC_EX_1	ATGGCGCTGTCTGCTGAAAT	CLTC	NA	FALSE	TRUE	-0.540653	0.596501
CLTC_EX_2	GAATACGGTTGCTCTTGTTA	CLTC	NA	FALSE	TRUE	-1.72535	0.172844
CLTC_EX_3	AGTGCAATTACTTTGCTAGC	CLTC	NA	FALSE	TRUE	-0.570665	0.0488969
CLTC_EX_4	GATCGCCATTCTAGCCTTGC	CLTC	NA	FALSE	TRUE	0.00177812	0.0361983
CLTC_EX_5	TCCTTTATAGCAAAATCGTG	CLTC	NA	FALSE	TRUE	-1.78376	0.0107358
CLTC_EX_6	TGCAGCTATATTCTGTAGAT	CLTC	NA	FALSE	TRUE	-1.68542	-0.471885
CNTD2_TSS_10	CATCCTCCAGGAGGGTGTTG	CNTD2	1	TRUE	FALSE	-0.248182	0.217748
CNTD2_TSS_11	CTCACCAGCATCCTCCAGGA	CNTD2	1	TRUE	FALSE	-0.341753	0.275311
CNTD2_TSS_12	CTTCCCCTAGCTGCAAGGGT	CNTD2	1	TRUE	FALSE	-0.321631	-0.568286
CNTD2_TSS_13	TAGCTGCAAGGGTCGGTGCT	CNTD2	1	TRUE	FALSE	0.339109	-0.427657
CNTD2_TSS_14	AACACCCTCCTGGAGGATGC	CNTD2	1	TRUE	FALSE	-0.396218	0.290509
CNTD2_TSS_8	CCTCGCCCGCAACACCCTCC	CNTD2	1	TRUE	FALSE	-0.41875	0.0348298
CNTD2_TSS_9	CCAGGAGGGTGTTGCGGGCG	CNTD2	1	TRUE	FALSE	-0.748038	-0.319371
CNTD2_TSS_1	GAGGCTGCTGCATCCAGGGC	CNTD2	2	TRUE	FALSE	-0.678921	-0.0255802
CNTD2_TSS_2	TGCATCCAGGGCTGGAGCTC	CNTD2	2	TRUE	FALSE	-0.0648719	0.497143
CNTD2_TSS_3	AGCAGCCTCCTCCAGTCAGT	CNTD2	2	TRUE	FALSE	-0.560299	-0.0269614
CNTD2_TSS_4	TTTCTCCTGAGCTCCAGCCC	CNTD2	2	TRUE	FALSE	-0.280279	0.336738
CNTD2_TSS_5	GATGTCCAACTGACTGGAGG	CNTD2	2	TRUE	FALSE	-0.347489	0.912785
CNTD2_TSS_6	GCCTAAGATGTCCAACTGAC	CNTD2	2	TRUE	FALSE	-0.540069	0.0864072
CNTD2_TSS_7	TGGAGGAGGCTGCTGCATCC	CNTD2	2	TRUE	FALSE	-0.175733	0.392798
CNTD2_EX_1	ATGGGAGCCGGGTCGTCGTG	CNTD2	NA	FALSE	TRUE	-0.173976	0.203704
CNTD2_EX_2	CTTGATTCCTACCTGAGCGC	CNTD2	NA	FALSE	TRUE	-0.950009	0.0690013
CNTD2_EX_3	TCGGGCCTATCGTTAGGCGC	CNTD2	NA	FALSE	TRUE	0.279157	0.16604
CNTD2_EX_4	CCGAGACCGTAAAAATGACC	CNTD2	NA	FALSE	TRUE	-1.08895	-0.167807
CNTD2_EX_5	CCTGTTTGTGGCGTGCAAAA	CNTD2	NA	FALSE	TRUE	-0.25506	-0.030096
CNTD2_EX_6	GGGGCCCAGCGCCTAACGAT	CNTD2	NA	FALSE	TRUE	-0.0517255	0.488929
COX4I2_TSS_1	TCACCTCGCGGGCTCGGCAG	COX4I2	1	TRUE	FALSE	-0.768439	0.318988
COX4I2_TSS_2	CCCCAACTCACTCACCTCGC	COX4I2	1	TRUE	FALSE	-1.04572	0.443626
COX4I2_TSS_3	TCGGCAGTGGGAGCGCGACC	COX4I2	1	TRUE	FALSE	-0.836121	-0.22701
COX4I2_TSS_4	ACTCACTCACCTCGCGGGCT	COX4I2	1	TRUE	FALSE	-0.482792	0.376716
COX4I2_TSS_5	CGAGGTGAGTGAGTTGGGGG	COX4I2	1	TRUE	FALSE	-0.747056	0.126463
COX4I2_TSS_6	AGCCCGCGAGGTGAGTGAGT	COX4I2	1	TRUE	FALSE	-0.283673	0.340995
COX4I2_TSS_7	GTTGCTCGCTGGGCAGACCC	COX4I2	1	TRUE	FALSE	-1.0942	0.147245
COX4I2_EX_1	TGAACCGTCGCTCCAATGAG	COX4I2	NA	FALSE	TRUE	0.0914788	0.62703
COX4I2_EX_2	GCGACGGTTCATCTCCGCAA	COX4I2	NA	FALSE	TRUE	-0.505519	0.760076
COX4I2_EX_3	CCAGCTGACCCACGCCGAAA	COX4I2	NA	FALSE	TRUE	-0.349224	0.422225
COX4I2_EX_4	CGCTCGTCCGTCAAGGTGAT	COX4I2	NA	FALSE	TRUE	0.222671	-0.283147
COX4I2_EX_5	CATGAAGGTGAATCCTGTGC	COX4I2	NA	FALSE	TRUE	-0.587157	0.402154
COX4I2_EX_6	CTGGCATGGGGTAGTAGCGC	COX4I2	NA	FALSE	TRUE	-0.655815	0.0789246
CPT1B_TSS_1	GGTTCACTCCTGTCCGTGCG	CPT1B	1	TRUE	FALSE	-0.335967	0.105661
CPT1B_TSS_10	CTGTGAGTAGGGGCCGGCAC	CPT1B	1	TRUE	FALSE	-1.55624	-0.87726
CPT1B_TSS_15	AGTGAACCCGAGCTGTGAGT	CPT1B	1	TRUE	FALSE	-0.298205	-0.144641
CPT1B_TSS_18	GGGACACGGGCCAGAGTGGC	CPT1B	1	TRUE	FALSE	0.367694	0.0686998
CPT1B_TSS_19	CCGGCCCCTACTCACAGCTC	CPT1B	1	TRUE	FALSE	-0.173824	0.123457
CPT1B_TSS_5	AGAGTGGCTGGCCCCACGCA	CPT1B	1	TRUE	FALSE	-0.203554	0.0114762
CPT1B_TSS_6	CCCGAGCTGTGAGTAGGGGC	CPT1B	1	TRUE	FALSE	0.0233938	0.0780999
CPT1B_TSS_13	GCGCCCTGCAATTCCCACCG	CPT1B	2	TRUE	FALSE	-0.142463	-0.172391
CPT1B_TSS_2	GGCGCGGCTGGGTTTCTGTG	CPT1B	2	TRUE	FALSE	-0.0894194	0.249715
CPT1B_TSS_20	GTGCGGTGAAGGTTGCTCAA	CPT1B	2	TRUE	FALSE	0.0246108	0.183124
CPT1B_TSS_3	GCTGGGTTTCTGTGCGGTGA	CPT1B	2	TRUE	FALSE	-0.00531999	-0.0328572
CPT1B_TSS_4	ACCCACCCACCTTCCGCGGT	CPT1B	2	TRUE	FALSE	-0.140904	0.403669
CPT1B_TSS_8	CTTCCGCGGTGGGAATTGCA	CPT1B	2	TRUE	FALSE	-0.651378	-0.79546
CPT1B_TSS_9	TGGGAATTGCAGGGCGCGGC	CPT1B	2	TRUE	FALSE	-0.174852	-0.219474
CPT1B_TSS_11	CTGGGGGTTGGTCGGCACCT	CPT1B	3	TRUE	FALSE	-0.434565	-0.318313
CPT1B_TSS_12	TTGGTCGGCACCTAGGACGG	CPT1B	3	TRUE	FALSE	-0.757843	0.242812
CPT1B_TSS_14	CGGACTGGCTGGGGGCGTCT	CPT1B	3	TRUE	FALSE	-0.264943	0.121263
CPT1B_TSS_16	AGGGGTCGCGGACTGGCTGG	CPT1B	3	TRUE	FALSE	0.109363	-0.11427
CPT1B_TSS_17	ACGGGGGCAGATGGGTGCGC	CPT1B	3	TRUE	FALSE	-0.816776	0.419397
CPT1B_TSS_21	CACCTAGGACGGGGGCAGAT	CPT1B	3	TRUE	FALSE	0.00622377	0.412455
CPT1B_TSS_7	ATGGGTGCGCGGGCGCGCTT	CPT1B	3	TRUE	FALSE	-0.809239	-0.325438
CPT1B_EX_1	CATGATGACGACCAGCCAGC	CPT1B	NA	FALSE	TRUE	0.0600182	0.331827
CPT1B_EX_2	GGCCCTCACCCGCTGAATTG	CPT1B	NA	FALSE	TRUE	-0.135755	0.219213
CPT1B_EX_3	AGAGTCTGTGCGCCCCTTGT	CPT1B	NA	FALSE	TRUE	-0.247779	0.101341
CPT1B_EX_4	TGATGAGGAATATTACCGCA	CPT1B	NA	FALSE	TRUE	-0.873101	-0.313788
CPT1B_EX_5	GCCCGTCACCCAGACGCCCG	CPT1B	NA	FALSE	TRUE	-0.619574	0.290631
CPT1B_EX_6	GTATCCGCCTTCTATCCAGC	CPT1B	NA	FALSE	TRUE	-0.29598	0.0262455
CTNNB1_TSS_14	GAGCGGAGAGCGAGGGGAGG	CTNNB1	1	TRUE	FALSE	-2.8018	-1.40594
CTNNB1_TSS_15	CGCTGCTGCCACAGACCGAG	CTNNB1	1	TRUE	FALSE	0.820702	0.817876
CTNNB1_TSS_17	ACAGACCGAGAGGCTTAAAA	CTNNB1	1	TRUE	FALSE	0.474458	0.901577
CTNNB1_TSS_18	AGAGCGAGGGGAGGCGGAGA	CTNNB1	1	TRUE	FALSE	-3.27743	-2.05971
CTNNB1_TSS_19	TCGGTCTGTGGCAGCAGCGT	CTNNB1	1	TRUE	FALSE	-0.489121	-0.941365
CTNNB1_TSS_21	TCCCCTCGCTCTCCGCTCCC	CTNNB1	1	TRUE	FALSE	-0.191778	1.01912
CTNNB1_TSS_7	CTGTGGCAGCAGCGTTGGCC	CTNNB1	1	TRUE	FALSE	-0.357201	1.0827
CTNNB1_TSS_11	AATCTTAAGAGAAAGTCCAC	CTNNB1	2	TRUE	FALSE	0.0225264	-0.30777
CTNNB1_TSS_12	GTCCCATCAGTCCTGGGGAT	CTNNB1	2	TRUE	FALSE	-0.0814689	-0.0460852
CTNNB1_TSS_13	CCTAAGTCCCATCAGTCCTG	CTNNB1	2	TRUE	FALSE	0.442542	0.600387
CTNNB1_TSS_16	AGTCCACTGGTCCGATCCCC	CTNNB1	2	TRUE	FALSE	-0.109473	-0.0483659
CTNNB1_TSS_20	AGTCCTGGGGATCGGACCAG	CTNNB1	2	TRUE	FALSE	-0.400423	0.556703
CTNNB1_TSS_4	GGTCCGATCCCCAGGACTGA	CTNNB1	2	TRUE	FALSE	0.35796	0.333105
CTNNB1_TSS_5	CCCCAGGACTGATGGGACTT	CTNNB1	2	TRUE	FALSE	-0.294411	0.0686346
CTNNB1_TSS_1	CTGTCCTTCGGGCTGGTGAC	CTNNB1	3	TRUE	FALSE	0.346277	0.427898
CTNNB1_TSS_10	CTTCCCTGTCACCAGCCCGA	CTNNB1	3	TRUE	FALSE	-1.36536	0.0919481
CTNNB1_TSS_2	GTGCGTACTGTCCTTCGGGC	CTNNB1	3	TRUE	FALSE	-0.670282	0.130928
CTNNB1_TSS_3	CTGCCAAGTGGGTGGTATAG	CTNNB1	3	TRUE	FALSE	-0.454163	0.140951
CTNNB1_TSS_6	ATGATGGTCTGCCAAGTGGG	CTNNB1	3	TRUE	FALSE	-1.08543	-0.0320498
CTNNB1_TSS_8	CTCTTGTGCGTACTGTCCTT	CTNNB1	3	TRUE	FALSE	-0.264741	-0.0614014
CTNNB1_TSS_9	TGACGAAGAGCACAGATGGC	CTNNB1	3	TRUE	FALSE	-0.781354	0.153505
CTNNB1_EX_1	CTCCTTCTTGATGTAATAAA	CTNNB1	NA	FALSE	TRUE	-0.293057	0.0499017
CTNNB1_EX_2	AGTGAAGGCGAACTGCATTC	CTNNB1	NA	FALSE	TRUE	0.476228	0.709415
CTNNB1_EX_3	GAAACAGCTCGTTGTACCGC	CTNNB1	NA	FALSE	TRUE	-0.218285	-0.562381
CTNNB1_EX_4	AGAACGCATGATAGCGTGTC	CTNNB1	NA	FALSE	TRUE	-0.676976	-0.626741
CTNNB1_EX_5	AAAATGGCAGTGCGTTTAGC	CTNNB1	NA	FALSE	TRUE	-0.232093	-0.365708
CTNNB1_EX_6	AATGCAGTTCGCCTTCACTA	CTNNB1	NA	FALSE	TRUE	-0.579142	-0.250216
CWC25_TSS_1	CTCTAGAGCGGTGGTGAAAC	CWC25	1	TRUE	FALSE	-0.784169	-0.403572
CWC25_TSS_2	AACTGGCAGTTGACGGCTCC	CWC25	1	TRUE	FALSE	-1.48527	0.0552732
CWC25_TSS_3	TAGTTCGGGGGCTACCTCGC	CWC25	1	TRUE	FALSE	-1.32939	0.194316
CWC25_TSS_4	ACCTCGCGGGATCTAGTCCC	CWC25	1	TRUE	FALSE	-1.13917	-0.113754
CWC25_TSS_5	GTGGTGAAACTGGCAGTTGA	CWC25	1	TRUE	FALSE	-1.03664	-0.722041
CWC25_TSS_6	GGAAGTGACCTCTAGAGCGG	CWC25	1	TRUE	FALSE	-1.39661	-1.38584
CWC25_TSS_7	TCCTGGGACTAGATCCCGCG	CWC25	1	TRUE	FALSE	-0.33539	-0.936427
CWC25_EX_1	CATAGCGCTGCATCTCTTCC	CWC25	NA	FALSE	TRUE	-0.474322	-0.128422
CWC25_EX_2	GAACCGTGACGAGTACCTGC	CWC25	NA	FALSE	TRUE	-2.05262	-0.372155
CWC25_EX_3	TAGTGATCGTTCCAGCAGCG	CWC25	NA	FALSE	TRUE	-1.34817	-0.0931562
CWC25_EX_4	GCCCCAGCAGGTACTCGTCA	CWC25	NA	FALSE	TRUE	-0.484697	0.200805
CWC25_EX_5	ACTGTGCTCATCCTCGCTGC	CWC25	NA	FALSE	TRUE	-0.809573	0.0638714
CWC25_EX_6	AGAGATGCAGCGCTATGCGG	CWC25	NA	FALSE	TRUE	-1.34155	0.296092
DDX51_TSS_1	ACGCCCGAGTCCCAGGCGTG	DDX51	1	TRUE	FALSE	-0.469607	-0.420058
DDX51_TSS_2	CCAGCCGCACGCCTGGGACT	DDX51	1	TRUE	FALSE	-0.245114	0.242189
DDX51_TSS_3	GTTCTACGTCGCGCGGTACC	DDX51	1	TRUE	FALSE	-2.65358	-0.528932
DDX51_TSS_4	TGGCGCTGTTCTACGTCGCG	DDX51	1	TRUE	FALSE	-2.02212	-1.39194
DDX51_TSS_5	CCATGGCCAGCCGCACGCCT	DDX51	1	TRUE	FALSE	-0.712119	-0.176699
DDX51_TSS_6	CGCGACGTAGAACAGCGCCA	DDX51	1	TRUE	FALSE	-2.18139	-2.1506
DDX51_TSS_7	CATCGACCGAGCCGGCGACC	DDX51	1	TRUE	FALSE	-1.05744	0.348657
DDX51_EX_1	CTGCCTCGCAGAAAGCAACG	DDX51	NA	FALSE	TRUE	-0.783348	-0.110644
DDX51_EX_2	TCAGGCCCTGCTTTCGAGAG	DDX51	NA	FALSE	TRUE	-2.41935	0.0855386
DDX51_EX_3	CGGTCCATCTGGGGCCGCCT	DDX51	NA	FALSE	TRUE	-0.0402724	-0.0236342
DDX51_EX_4	CTGAGTTCTCCTCGCGCTAC	DDX51	NA	FALSE	TRUE	-0.602915	0.253203
DDX51_EX_5	GGCAGACCACTCTCGAAAGC	DDX51	NA	FALSE	TRUE	0.24667	-0.442715
DDX51_EX_6	CTGGCCAGGCCCGTAGCGCG	DDX51	NA	FALSE	TRUE	-2.40458	-0.00516707
DDX52_TSS_10	CACGATCTCTTTCGCCGGCT	DDX52	1	TRUE	FALSE	-1.57559	0.578246
DDX52_TSS_12	TCTCTTTCGCCGGCTCGGCG	DDX52	1	TRUE	FALSE	-1.34067	-1.53006
DDX52_TSS_2	ATTTGGCCCCCGCGCCGAGC	DDX52	1	TRUE	FALSE	-2.56127	0.133444
DDX52_TSS_4	ACGTCCACGATCTCTTTCGC	DDX52	1	TRUE	FALSE	-2.55357	-0.952812
DDX52_TSS_7	CGAGCCGGCGAAAGAGATCG	DDX52	1	TRUE	FALSE	-2.12034	-1.68528
DDX52_TSS_8	GTAGAACTGTGGCGCTTTCT	DDX52	1	TRUE	FALSE	-1.54615	-0.817755
DDX52_TSS_9	TGGCGCTTTCTGGGTAAAGA	DDX52	1	TRUE	FALSE	-1.39736	-0.925455
DDX52_TSS_1	ATCAATCCCTCTTGCTAGCA	DDX52	2	TRUE	FALSE	0.344348	-0.0272953
DDX52_TSS_11	GTGGAATATATCCACAGGAT	DDX52	2	TRUE	FALSE	-2.1861	-0.472158
DDX52_TSS_13	ATATATTCCACTGAGCTAGT	DDX52	2	TRUE	FALSE	-1.05773	-0.0930215
DDX52_TSS_14	GCTCAGTGGAATATATCCAC	DDX52	2	TRUE	FALSE	-3.01046	-0.560335
DDX52_TSS_3	GACCATTAAAAAACACATTT	DDX52	2	TRUE	FALSE	0.28147	0.210712
DDX52_TSS_5	AAGACAACTCACCTATCCTG	DDX52	2	TRUE	FALSE	-2.39022	-0.426166
DDX52_TSS_6	GTACAGCCTTGCTAGCAAGA	DDX52	2	TRUE	FALSE	-1.89627	-0.171729
DDX52_EX_1	CATGATCCACAAAGCAGCAG	DDX52	NA	FALSE	TRUE	-0.522322	0.541172
DDX52_EX_2	GCTTGCATTTGGATTGGCGT	DDX52	NA	FALSE	TRUE	-2.14718	0.159859
DDX52_EX_3	TGTGATGCTCCACACACACC	DDX52	NA	FALSE	TRUE	-0.736757	0.433649
DDX52_EX_4	AAACACAAAATTCACGTCCA	DDX52	NA	FALSE	TRUE	-0.332713	-0.484957
DDX52_EX_5	ATATGACTTTGATTCTTCGG	DDX52	NA	FALSE	TRUE	-1.4664	-0.572402
DDX52_EX_6	CCTAAATCATCTAAAAAGTT	DDX52	NA	FALSE	TRUE	0.0928691	0.333646
DEFB118_TSS_1	GCAGGAGTTTCATGGTCCTT	DEFB118	1	TRUE	FALSE	-0.439769	-0.0720164
DEFB118_TSS_2	GGTCCTTGGGAAGCAGGAGG	DEFB118	1	TRUE	FALSE	-0.740768	-0.562615
DEFB118_TSS_3	TTTCATGGTCCTTGGGAAGC	DEFB118	1	TRUE	FALSE	-0.260113	-0.681929
DEFB118_TSS_4	CTACCACCTCCTGCTTCCCA	DEFB118	1	TRUE	FALSE	-0.148574	0.217773
DEFB118_TSS_5	AAGCAGGAGGTGGTAGATCC	DEFB118	1	TRUE	FALSE	-0.877763	0.0576434
DEFB118_TSS_6	CACACAGTATTCTGAACTCC	DEFB118	1	TRUE	FALSE	0.240152	0.120599
DEFB118_TSS_7	TAGTCCCAGTGTGGGAACTG	DEFB118	1	TRUE	FALSE	-0.354141	-0.117967
DEFB118_EX_1	TGTTGAGTCACTCAAGGGTG	DEFB118	NA	FALSE	TRUE	-0.277466	-0.235414
DEFB118_EX_2	ATGTCGCAGGAACTCGCCTG	DEFB118	NA	FALSE	TRUE	-0.844907	0.453893
DEFB118_EX_3	CCCTTGAGTGACTCAACACC	DEFB118	NA	FALSE	TRUE	-0.304324	-0.119111
DEFB118_EX_4	CGAGAGGAAGTCATGAGCTA	DEFB118	NA	FALSE	TRUE	-0.0881787	0.150945
DEFB118_EX_5	TCTGATTACCTGGGATCACT	DEFB118	NA	FALSE	TRUE	-0.0915122	-0.433498
DEFB118_EX_6	CTCCTACCCCAAGTGATCCC	DEFB118	NA	FALSE	TRUE	-0.530651	0.132111
DEFB119_TSS_1	GAGCTGCAGGGGAAGGAAAT	DEFB119	1	TRUE	FALSE	-0.956792	0.278526
DEFB119_TSS_2	AGGTAAAGAAGTTTCATGGC	DEFB119	1	TRUE	FALSE	-0.483676	-0.281802
DEFB119_TSS_3	GGAGGAGGTGGCTGAGCTGC	DEFB119	1	TRUE	FALSE	-1.21999	-0.190792
DEFB119_TSS_4	GGTGGCTGAGCTGCAGGGGA	DEFB119	1	TRUE	FALSE	-1.19647	0.215734
DEFB119_TSS_5	TGGCTGGCAGACCTGAGAGG	DEFB119	1	TRUE	FALSE	-2.11675	0.348512
DEFB119_TSS_6	CTCAGCCACCTCCTCCTCTC	DEFB119	1	TRUE	FALSE	-0.526345	0.0106252
DEFB119_TSS_7	GCAGACCTGAGAGGAGGAGG	DEFB119	1	TRUE	FALSE	-1.9896	-0.458451
DEFB119_EX_1	CACTGTTACCCATGCATCGA	DEFB119	NA	FALSE	TRUE	-0.194567	0.448209
DEFB119_EX_2	ACGCCACATCCTTCGATGCA	DEFB119	NA	FALSE	TRUE	0.0735666	-0.151686
DEFB119_EX_3	TACGCTGCCGAAATCGTAAA	DEFB119	NA	FALSE	TRUE	0.375737	0.118595
DEFB119_EX_4	TTCACGTTACCTGATATCAC	DEFB119	NA	FALSE	TRUE	-0.594312	-0.384366
DEFB119_EX_5	CACAGCACCGTTTACGATTT	DEFB119	NA	FALSE	TRUE	0.0242447	0.100388
DEFB119_EX_6	ATAGAAGAACCAGTGATATC	DEFB119	NA	FALSE	TRUE	-0.566131	0.251655
DEFB121_TSS_1	TTCATGAATGATGAATGATC	DEFB121	1	TRUE	FALSE	-0.230833	-0.219877
DEFB121_TSS_2	CCAGTCTGGACTGCCCAGAA	DEFB121	1	TRUE	FALSE	0.27211	0.928517
DEFB121_TSS_3	ATGAATGATCAGGGAGGGAT	DEFB121	1	TRUE	FALSE	-0.599304	-0.556161
DEFB121_TSS_4	GAATGATGAATGATCAGGGA	DEFB121	1	TRUE	FALSE	-0.296442	0.117607
DEFB121_TSS_5	TCAACTGGTAAAACAGACAG	DEFB121	1	TRUE	FALSE	-0.537324	-0.00350128
DEFB121_TSS_6	TAACAGTCAAAAGCAGAAGA	DEFB121	1	TRUE	TRUE	-0.281424	-0.413932
DEFB121_TSS_7	GGGATAGGAGGCTTCTCAAC	DEFB121	1	TRUE	FALSE	-0.377221	0.058895
DEFB121_EX_1	CTATATATTATGCAAAACTG	DEFB121	NA	FALSE	TRUE	-0.129691	0.0932663
DEFB121_EX_2	AGACTGCAGAAGTTGATTCC	DEFB121	NA	FALSE	TRUE	-0.597636	0.338193
DEFB121_EX_3	AACAGACACAAATACAAGCC	DEFB121	NA	FALSE	TRUE	-0.332434	0.242646
DEFB121_EX_4	TTTGACTGTTACTCTGCTCC	DEFB121	NA	FALSE	TRUE	-0.634227	-0.433209
DEFB121_EX_5	CCTGTTTACCTGGGGTGACC	DEFB121	NA	FALSE	TRUE	-0.335898	-0.190625
DEFB122_TSS_1	GCAGTGTTGCTTCCTCTTTA	DEFB122	1	TRUE	FALSE	-0.317081	-0.260285
DEFB122_TSS_2	TTTAGCAATCACCATGGACT	DEFB122	1	TRUE	FALSE	-0.445181	-0.575783
DEFB122_TSS_3	TGATCATTTAGCAATCACCA	DEFB122	1	TRUE	FALSE	-0.468351	0.0851429
DEFB122_TSS_4	CATGCTTCTCTCCTAGTCCA	DEFB122	1	TRUE	FALSE	0.0569169	-0.00170435
DEFB122_TSS_5	CTTCCTCTTTAGGGCACAGA	DEFB122	1	TRUE	FALSE	-0.413731	0.0665819
DEFB122_TSS_6	TTTCCCTCTGTGCCCTAAAG	DEFB122	1	TRUE	FALSE	0.0124409	-0.0664952
DEFB122_TSS_7	CATGGACTAGGAGAGAAGCA	DEFB122	1	TRUE	FALSE	-0.997172	-1.34403
DEFB123_TSS_1	TCGGACTTGCAGCTTCATTT	DEFB123	1	TRUE	FALSE	-0.199665	-0.106467
DEFB123_TSS_2	CATTAGCTCAGCCGTGGCAT	DEFB123	1	TRUE	FALSE	-0.00198688	-0.49985
DEFB123_TSS_3	CGATGCCACGGCTGAGCTAA	DEFB123	1	TRUE	FALSE	0.485659	0.0605493
DEFB123_TSS_4	TTCTCCCATTAGCTCAGCCG	DEFB123	1	TRUE	FALSE	-0.727778	-0.0935464
DEFB123_TSS_5	AAGCTGCAAGTCCGATGCCA	DEFB123	1	TRUE	FALSE	-0.137889	-0.520063
DEFB123_TSS_6	AGTCAGCAAAAGGAGCTTCA	DEFB123	1	TRUE	FALSE	0.16786	-0.0347674
DEFB123_TSS_7	CAAAAGGAGCTTCATGGCTA	DEFB123	1	TRUE	FALSE	-0.307858	0.125343
DEFB123_EX_1	AATGGCCACCACCTTTCTTT	DEFB123	NA	FALSE	TRUE	0.384569	0.173529
DEFB123_EX_2	GCACAGTCAAAGTCAGCAAA	DEFB123	NA	FALSE	TRUE	-0.732845	-0.24514
DEFB123_EX_3	CAGGTGGCACCCAAAGATGC	DEFB123	NA	FALSE	TRUE	-0.121792	0.486639
DEFB123_EX_4	TCAGGTTACCTGGAGTCAGC	DEFB123	NA	FALSE	TRUE	-0.882219	0.0460298
DEFB123_EX_5	CCGTTACAGATGCTCCAAGA	DEFB123	NA	FALSE	TRUE	-0.267529	0.461503
DEFB123_EX_6	CATAAAGATTCCAGCATCTT	DEFB123	NA	FALSE	TRUE	-0.343518	-0.429607
DHRS11_TSS_1	GCCGGGACTCTGGTGGGTCT	DHRS11	1	TRUE	FALSE	-0.758192	0.0783029
DHRS11_TSS_2	TGGTGGGTCTAGGCGCGGAT	DHRS11	1	TRUE	FALSE	-0.970436	0.109401
DHRS11_TSS_3	GACTCTGGTGGGTCTAGGCG	DHRS11	1	TRUE	FALSE	-0.839473	-0.376379
DHRS11_TSS_4	AGGCAGGCCGGGACTCTGGT	DHRS11	1	TRUE	FALSE	-0.758778	0.44574
DHRS11_TSS_5	GGCGCGGATCGGACCCAAGC	DHRS11	1	TRUE	FALSE	-0.903684	0.0646745
DHRS11_TSS_6	ATCGGACCCAAGCAGGTCGG	DHRS11	1	TRUE	FALSE	-0.990546	-0.294125
DHRS11_TSS_7	GGGGTCGAGGAGCTGACGCC	DHRS11	1	TRUE	FALSE	-0.817064	0.420202
DHRS11_EX_1	GTCCACATTCCGCTCCTTCA	DHRS11	NA	FALSE	TRUE	-0.529394	-0.181681
DHRS11_EX_2	GACATCTGCATCAACAATGC	DHRS11	NA	FALSE	TRUE	-0.0658784	0.278444
DHRS11_EX_3	TCCCTCTGTCAGCGCAGTGA	DHRS11	NA	FALSE	TRUE	-0.824054	0.0450819
DHRS11_EX_4	GGAAGCCTACCAGTCCATGA	DHRS11	NA	FALSE	TRUE	-1.17702	-0.14235
DHRS11_EX_5	GCTGCTGAATGTAAGAGTGC	DHRS11	NA	FALSE	TRUE	-0.521402	0.200656
DHRS11_EX_6	ACTTGGTGGCACTATAGAAG	DHRS11	NA	FALSE	TRUE	-0.72149	-0.025659
DLL3_TSS_1	AGAAGGCCATGGTCTCCCCA	DLL3	1	TRUE	TRUE	-1.06511	-0.495446
DLL3_TSS_2	CACAGTCTGGGAGAGGAGCC	DLL3	1	TRUE	FALSE	-0.538115	0.0366951
DLL3_TSS_3	ACCCCCCCACCAGAAGGCCA	DLL3	1	TRUE	FALSE	-0.603088	0.238869
DLL3_TSS_4	GAGGAGCCCGGACATCCGTG	DLL3	1	TRUE	FALSE	0.109079	0.655711
DLL3_TSS_5	ATGGTCTCCCCACGGATGTC	DLL3	1	TRUE	FALSE	-0.608148	-0.196814
DLL3_TSS_6	CCCGAGACCCCCCCACCAGA	DLL3	1	TRUE	FALSE	-0.23417	-0.0713313
DLL3_TSS_7	GGACATCCGTGGGGAGACCA	DLL3	1	TRUE	FALSE	-0.344709	-0.985104
DLL3_EX_1	GGGGGAGGAAAATGAGCGCT	DLL3	NA	FALSE	TRUE	-0.589176	0.116337
DLL3_EX_2	GTCTCCTAACTCCTCTCTCC	DLL3	NA	FALSE	TRUE	-0.707988	0.176328
DLL3_EX_3	GAGATCAGGCGCGGGCGCTC	DLL3	NA	FALSE	TRUE	-0.584732	0.0631249
DLL3_EX_4	GGCGCTGAGTGCGCGCGGAC	DLL3	NA	FALSE	TRUE	-0.0573894	-0.861774
DLL3_EX_5	TCTCTTTCATCATCGAAACC	DLL3	NA	FALSE	TRUE	-0.293609	-0.167026
DUSP14_TSS_10	GCCACCGGCTTCTGCGGGCT	DUSP14	1	TRUE	FALSE	-0.671772	0.0885878
DUSP14_TSS_12	CGCCTCTGGAAACTTTGTGC	DUSP14	1	TRUE	FALSE	-0.636755	-0.0413074
DUSP14_TSS_16	CGCGGCGCGGGTTGCGGTTA	DUSP14	1	TRUE	FALSE	-1.76854	-0.129954
DUSP14_TSS_19	CGAAGAGTCAAGGACCGCCA	DUSP14	1	TRUE	FALSE	-0.424858	0.0488981
DUSP14_TSS_6	AAGGACCGCCAGGGAGCAGG	DUSP14	1	TRUE	FALSE	-1.55525	-0.0701901
DUSP14_TSS_7	TGCGCGGCCACCGGCTTCTG	DUSP14	1	TRUE	FALSE	-1.15843	0.129091
DUSP14_TSS_9	TAGGGCTCCGTCCTCCTGCG	DUSP14	1	TRUE	FALSE	-0.381929	-0.086797
DUSP14_TSS_1	TTAGGGAGGGCTATGTTTGA	DUSP14	2	TRUE	FALSE	-0.166461	-0.171778
DUSP14_TSS_11	ATTAAAACGACTTGGAATGA	DUSP14	2	TRUE	FALSE	-1.28317	0.0300871
DUSP14_TSS_2	ACAGTGACATTAAAACGACT	DUSP14	2	TRUE	FALSE	-0.985714	-0.153894
DUSP14_TSS_3	TCATCTGAAAGCTTTCATAT	DUSP14	2	TRUE	FALSE	-0.0384033	0.334241
DUSP14_TSS_4	TAAAAAGTGGGCTTTAGGGA	DUSP14	2	TRUE	FALSE	-0.297692	-0.523458
DUSP14_TSS_5	TTGGCTTTCCACCATAAAAC	DUSP14	2	TRUE	FALSE	-0.897838	-0.0380888
DUSP14_TSS_8	CTTTCATATCGGTTGACTGC	DUSP14	2	TRUE	FALSE	-0.702743	-0.246593
DUSP14_TSS_13	TAATACAGTACAATCTTTCA	DUSP14	3	TRUE	FALSE	-0.655526	0.329682
DUSP14_TSS_14	CAGGAAGGAGACTCTAATTT	DUSP14	3	TRUE	FALSE	0.13592	0.00823208
DUSP14_TSS_15	TGGAGGAAAATAAAACACTC	DUSP14	3	TRUE	FALSE	-1.04765	0.354749
DUSP14_TSS_17	GTCTCCTTCCTGCAAAATAC	DUSP14	3	TRUE	FALSE	-0.985953	-0.0406975
DUSP14_TSS_18	CATTTGACAAATGTGACAGA	DUSP14	3	TRUE	FALSE	-1.60564	0.0220603
DUSP14_TSS_20	CAATGTAAAATTCAGCTCTC	DUSP14	3	TRUE	FALSE	-0.166816	-0.161006
DUSP14_TSS_21	ATTTCACATGTTTGTGTCTT	DUSP14	3	TRUE	FALSE	-0.256922	-0.56987
DUSP14_EX_1	GGACTCCTTCTCATAGACGT	DUSP14	NA	FALSE	TRUE	-1.43667	-0.322338
DUSP14_EX_2	CCCGACACCTGATGCCTTAC	DUSP14	NA	FALSE	TRUE	0.226844	0.284357
DUSP14_EX_3	ATTCCACAACGTGTGCCTGC	DUSP14	NA	FALSE	TRUE	-0.81463	-0.297846
DUSP14_EX_4	GACTACGAGCGCCAGCTCTT	DUSP14	NA	FALSE	TRUE	-0.0107563	-0.675827
DUSP14_EX_5	GACATGCCGCATGCCCCCAT	DUSP14	NA	FALSE	TRUE	-0.492287	0.381046
DUSP14_EX_6	AGTTCCCGACGTCTATGAGA	DUSP14	NA	FALSE	TRUE	-1.11621	-0.360858
DUSP15_TSS_1	GACACGGAGATGCCGCCGCA	DUSP15	1	TRUE	FALSE	-0.326488	-0.101198
DUSP15_TSS_13	GGTCTCGAGTCACAGGGACA	DUSP15	1	TRUE	FALSE	0.0224878	0.0136051
DUSP15_TSS_14	CGGAGACCGGCGAGAACAGA	DUSP15	1	TRUE	FALSE	0.278982	0.289644
DUSP15_TSS_2	CTCTGACCTTCTGTTCTCGC	DUSP15	1	TRUE	FALSE	-0.328997	-0.280944
DUSP15_TSS_3	TGTTCTCGCCGGTCTCCGTG	DUSP15	1	TRUE	FALSE	-0.0941829	-0.112418
DUSP15_TSS_4	AGATGCCGCCGCACGGAGAC	DUSP15	1	TRUE	FALSE	-0.791069	-0.334779
DUSP15_TSS_9	CGGCGAGAACAGAAGGTCAG	DUSP15	1	TRUE	FALSE	0.0946231	0.100707
DUSP15_TSS_10	GCAGGCTCCTCCTACCCCTT	DUSP15	2	TRUE	FALSE	-0.388197	0.361599
DUSP15_TSS_11	TCATGTGGGGCCCCCGCCTC	DUSP15	2	TRUE	FALSE	-0.20128	0.131125
DUSP15_TSS_12	CGGACAAAGCCCCAGTGTGC	DUSP15	2	TRUE	FALSE	0.00486074	0.407615
DUSP15_TSS_5	CGGGGGCCCCACATGACCGA	DUSP15	2	TRUE	FALSE	0.28977	0.571567
DUSP15_TSS_7	CCTACCCCTTCGGTCATGTG	DUSP15	2	TRUE	FALSE	-0.106933	0.356204
DUSP15_TSS_8	ACAAACTGCCGTTGTCCCGC	DUSP15	2	TRUE	FALSE	-0.68785	0.435961
DUSP15_EX_1	GCTCACCAATGAAGTTTCCG	DUSP15	NA	FALSE	TRUE	-0.489593	-0.0892952
DUSP15_EX_2	TATCAGCGACCGGGATGCGA	DUSP15	NA	FALSE	TRUE	-0.615565	-0.0786759
DUSP15_EX_3	CCCCATTAAGGCGGCAGCAG	DUSP15	NA	FALSE	TRUE	-0.0747156	-0.832342
DUSP15_EX_4	ATCCACTGCTGCCGCCTTAA	DUSP15	NA	FALSE	TRUE	-0.0546503	-0.107266
DUSP15_EX_5	GTACTTCCTGGACTCTACCT	DUSP15	NA	FALSE	TRUE	-0.528786	0.00779978
DUSP15_EX_6	TATCACCTACCTTCGCATCC	DUSP15	NA	FALSE	TRUE	-0.39551	-0.0449566
DUSP15|TTLL9_TSS_6	CGGCACACTGGGGCTTTGTC	DUSP15|TTLL9	2	TRUE	FALSE	-0.523623	0.245334
DYNC1H1_TSS_1	CAGCCAGCAAGAGACAGAAA	DYNC1H1	1	TRUE	FALSE	-0.819451	-1.06545
DYNC1H1_TSS_12	GTCTGCGGTGGGCTAGCGGA	DYNC1H1	1	TRUE	FALSE	-0.824068	0.13254
DYNC1H1_TSS_2	CGGTGGGCTAGCGGACGGTC	DYNC1H1	1	TRUE	FALSE	-0.85194	-0.363008
DYNC1H1_TSS_3	CAGAAACGGCCGCCGGAAGC	DYNC1H1	1	TRUE	FALSE	-0.767328	0.499646
DYNC1H1_TSS_4	CAAGAGACAGAAACGGCCGC	DYNC1H1	1	TRUE	FALSE	-0.653915	-0.629709
DYNC1H1_TSS_5	CGCTCTCCTCAGTCTGCGGT	DYNC1H1	1	TRUE	FALSE	-0.677975	-1.65755
DYNC1H1_TSS_8	CTAGCGGACGGTCCGGCTTC	DYNC1H1	1	TRUE	FALSE	-1.14763	-0.648452
DYNC1H1_TSS_10	CCATTATGACTTCGGTCTTC	DYNC1H1	2	TRUE	FALSE	-0.370119	-0.491261
DYNC1H1_TSS_11	GACCGAAGTCATAATGGCTT	DYNC1H1	2	TRUE	FALSE	-1.21415	0.151608
DYNC1H1_TSS_13	TCCCAAAGCCATTATGACTT	DYNC1H1	2	TRUE	FALSE	-1.35591	0.189377
DYNC1H1_TSS_14	CTTTCTCCCTCTTTATCTTC	DYNC1H1	2	TRUE	FALSE	-0.261222	-0.286841
DYNC1H1_TSS_6	AAGAGTGTGCTGGTGAGTGC	DYNC1H1	2	TRUE	FALSE	-1.73388	-0.136294
DYNC1H1_TSS_7	TCGGGCTTTGAAGAGTGTGC	DYNC1H1	2	TRUE	FALSE	-2.21048	0.211406
DYNC1H1_TSS_9	CCCGAAGACCGAAGTCATAA	DYNC1H1	2	TRUE	FALSE	-0.819613	0.464285
DYNC1H1_EX_1	AAGTCCTACATTAGAGAGTC	DYNC1H1	NA	FALSE	TRUE	-2.2871	-0.430754
DYNC1H1_EX_2	GAAGATTGCAGAACTCGAAA	DYNC1H1	NA	FALSE	TRUE	-0.887688	0.407467
DYNC1H1_EX_3	TGAATCGGCAGGCTGATCTC	DYNC1H1	NA	FALSE	TRUE	-2.79327	-0.771365
DYNC1H1_EX_4	CGGCCCCGCACCTTTGAGCG	DYNC1H1	NA	FALSE	TRUE	-2.58905	-1.04409
DYNC1H1_EX_5	GCGAGTCTTCACTGAGTGTA	DYNC1H1	NA	FALSE	TRUE	-1.87412	0.179081
DYNC1H1_EX_6	CGCGACACCATGTCGGAGCC	DYNC1H1	NA	FALSE	TRUE	0.0237887	-0.364766
DYRK1B_TSS_1	CACTGGCTGAGGGTATCCGG	DYRK1B	1	TRUE	FALSE	-0.528702	0.137273
DYRK1B_TSS_2	GTTGCATTACTGGGTAATCG	DYRK1B	1	TRUE	FALSE	-0.528498	-0.407875
DYRK1B_TSS_3	CTGAGGGTATCCGGCGGACG	DYRK1B	1	TRUE	FALSE	-0.059712	-0.0488203
DYRK1B_TSS_4	TTACTGGGTAATCGGGGCCC	DYRK1B	1	TRUE	FALSE	-0.525865	0.208423
DYRK1B_TSS_5	CCGAGCTCAGACCTGCCCAC	DYRK1B	1	TRUE	FALSE	-0.320216	0.685319
DYRK1B_TSS_6	CAGACCTGCCCACTGGCTGA	DYRK1B	1	TRUE	FALSE	-0.485404	-0.015563
DYRK1B_TSS_7	CAGTAATGCAACCAGCAAAA	DYRK1B	1	TRUE	FALSE	0.619924	0.0975877
DYRK1B_EX_1	TCAGGTTCAGCGAGACGCCG	DYRK1B	NA	FALSE	TRUE	0.258723	0.635551
DYRK1B_EX_2	TACGAAATTGACTCGCTCAT	DYRK1B	NA	FALSE	TRUE	-0.443969	-0.195995
DYRK1B_EX_3	TGTTGCGCAGGAGGTCGTAC	DYRK1B	NA	FALSE	TRUE	-0.62717	-0.107136
DYRK1B_EX_4	TCCACAGAGAGCTTACGCAG	DYRK1B	NA	FALSE	TRUE	-0.598915	0.256451
DYRK1B_EX_5	CGAGGCAGTAGCCGCACATC	DYRK1B	NA	FALSE	TRUE	-0.394288	-0.224033
DYRK1B_EX_6	CATGACTACATCGTGCGCAG	DYRK1B	NA	FALSE	TRUE	-0.184492	-0.126414
EEF1A1_TSS_10	ACACAGGTAAGTGCCGTGTG	EEF1A1	1	TRUE	FALSE	-0.0278849	0.28906
EEF1A1_TSS_14	GTGTGTGGTTCCCGCGGGCC	EEF1A1	1	TRUE	FALSE	-0.51896	-0.480703
EEF1A1_TSS_17	AGTGCCGTGTGTGGTTCCCG	EEF1A1	1	TRUE	FALSE	-1.21743	-0.279296
EEF1A1_TSS_18	CGTAAAGAGGCCAGGCCCGC	EEF1A1	1	TRUE	FALSE	-0.561218	-0.415186
EEF1A1_TSS_19	GGCACTTACCTGTGTTCTGG	EEF1A1	1	TRUE	FALSE	-1.01282	-0.445144
EEF1A1_TSS_2	AGGCCCGCGGGAACCACACA	EEF1A1	1	TRUE	FALSE	-1.47136	-0.215782
EEF1A1_TSS_5	GTTGCGAAAAAGAACGTTCA	EEF1A1	1	TRUE	FALSE	-0.740961	-1.22571
EEF1A1_TSS_12	CTCAAAAAGGGCAAATTCCA	EEF1A1	2	TRUE	FALSE	-0.253887	0.255008
EEF1A1_TSS_13	ACCAAGATCCAAACTCAAAA	EEF1A1	2	TRUE	FALSE	0.0146198	0.332309
EEF1A1_TSS_20	AAACTTTGAACCACTGTCTG	EEF1A1	2	TRUE	FALSE	-0.512368	-0.273488
EEF1A1_TSS_6	CATTCTCAAGCCTCAGACAG	EEF1A1	2	TRUE	FALSE	-0.5247	0.115889
EEF1A1_TSS_7	TTAGTTGATCTTTCCCTTTC	EEF1A1	2	TRUE	FALSE	-0.225995	-0.432566
EEF1A1_TSS_8	AGGTATGTTTAATACCAGAA	EEF1A1	2	TRUE	FALSE	0.645567	0.74868
EEF1A1_TSS_9	GCACTTGATGTAATTCTCCT	EEF1A1	2	TRUE	FALSE	-0.81167	-0.358105
EEF1A1_TSS_1	GTCCCCGAGAAGTTGGGGGG	EEF1A1	3	TRUE	FALSE	-0.126306	0.147145
EEF1A1_TSS_11	GCGCCACCTTCTCTAGGCAC	EEF1A1	3	TRUE	FALSE	-1.07365	-1.4742
EEF1A1_TSS_15	GACCCCTCCCCCCAACTTCT	EEF1A1	3	TRUE	FALSE	-0.538553	-0.126651
EEF1A1_TSS_16	GAGAAGTTGGGGGGAGGGGT	EEF1A1	3	TRUE	FALSE	-2.17356	0.0139529
EEF1A1_TSS_21	CCCCAACTTCTCGGGGACTG	EEF1A1	3	TRUE	FALSE	-0.129637	0.138784
EEF1A1_TSS_3	GCCCACAGTCCCCGAGAAGT	EEF1A1	3	TRUE	FALSE	-0.559606	0.365498
EEF1A1_TSS_4	GGAGGGGTCGGCAATTGAAC	EEF1A1	3	TRUE	FALSE	-1.44221	-0.329463
EEF1A1_EX_1	AGGGCTCCTTCAAGTATGCC	EEF1A1	NA	FALSE	TRUE	-0.0433206	0.222345
EEF1A1_EX_2	GCTGTCCTGATTGTTGCTGC	EEF1A1	NA	FALSE	TRUE	-1.37572	0.328442
EEF1A1_EX_3	TGGAAAGTCACCCGTAAGGA	EEF1A1	NA	FALSE	TRUE	-1.91847	-0.228304
EEF1A1_EX_4	AAGCCACTTACGTTAGCACT	EEF1A1	NA	FALSE	TRUE	-1.77034	-0.26122
EEF1A1_EX_5	TTGATAAAGTCTCTGTGTCC	EEF1A1	NA	FALSE	TRUE	-1.98392	-0.245101
EEF1A1_EX_6	GTTTCAGATGCCTTGGTTCA	EEF1A1	NA	FALSE	TRUE	-0.629152	0.12093
EEF2_TSS_10	GCGAGTCGCGCCGAGGATGG	EEF2	1	TRUE	FALSE	-1.64895	-0.870585
EEF2_TSS_12	GCCGTCGTCGCCGCCATCCT	EEF2	1	TRUE	FALSE	-0.525229	-0.219174
EEF2_TSS_13	GAAAGAAGCGAGTCGCGCCG	EEF2	1	TRUE	FALSE	-0.614276	-1.9962
EEF2_TSS_15	GCCGAGGATGGCGGCGACGA	EEF2	1	TRUE	FALSE	-0.390566	-2.20967
EEF2_TSS_19	TCGCTTCTTTCGGTTCTACC	EEF2	1	TRUE	FALSE	-0.0991785	-0.119269
EEF2_TSS_5	GGATGGCGGTGGATTCTCCC	EEF2	1	TRUE	FALSE	-1.0074	-1.46386
EEF2_TSS_7	TCGGCGCGACTCGCTTCTTT	EEF2	1	TRUE	FALSE	-0.13957	-0.250896
EEF2_TSS_1	TGATACCCGGAAGGACGAGC	EEF2	2	TRUE	FALSE	-1.65209	0.117539
EEF2_TSS_2	ACGCTTCACTGATACCCGGA	EEF2	2	TRUE	FALSE	-2.63791	0.144302
EEF2_TSS_20	TGAAGCGTGTCTCCCCGGCC	EEF2	2	TRUE	FALSE	-2.03377	-0.107853
EEF2_TSS_3	AACGCTCCTGCTCGTCCTTC	EEF2	2	TRUE	FALSE	-0.986237	-0.604705
EEF2_TSS_4	ATCATCGCCTCGGCCCGGGC	EEF2	2	TRUE	FALSE	-2.2808	-0.191666
EEF2_TSS_6	GGGAGCTCACGTTGACTTGA	EEF2	2	TRUE	FALSE	-2.13108	0.191413
EEF2_TSS_8	ATCAGTGAAGCGTGTCTCCC	EEF2	2	TRUE	FALSE	-2.76528	0.152966
EEF2_TSS_11	AGCGAGGACAAGGACAAAGA	EEF2	3	TRUE	FALSE	-2.71004	0.086622
EEF2_TSS_14	GGACATCAAACTGGACAGCG	EEF2	3	TRUE	FALSE	-1.44306	0.266325
EEF2_TSS_16	AGAGAAACTGGACATCAAAC	EEF2	3	TRUE	FALSE	-1.58209	0.227244
EEF2_TSS_17	GATCATGAATTTCAAGAAAG	EEF2	3	TRUE	FALSE	-2.23103	-0.616453
EEF2_TSS_18	AGCAAAACTGATAGAGAAAC	EEF2	3	TRUE	FALSE	-0.562644	-0.325535
EEF2_TSS_21	CCAGGCCGCACCTTCAGCAG	EEF2	3	TRUE	FALSE	-2.16464	0.642251
EEF2_TSS_9	CAAACTGGACAGCGAGGACA	EEF2	3	TRUE	FALSE	-2.34685	0.150888
EEF2_EX_1	CATGCCCGGGGGAGTCAATG	EEF2	NA	FALSE	TRUE	-1.79852	-0.075151
EEF2_EX_2	GCTGCCCTCCGAGTCACCGA	EEF2	NA	FALSE	TRUE	-1.75787	0.253909
EEF2_EX_3	CAAGTTCGCCGCCAAGGGGG	EEF2	NA	FALSE	TRUE	-0.824017	-0.618718
EEF2_EX_4	CCAGACTTTCCAGCGCATCG	EEF2	NA	FALSE	TRUE	-2.10825	0.19238
EEF2_EX_5	CTCCCCCTTGGCGGCGAACT	EEF2	NA	FALSE	TRUE	0.145201	0.556999
EEF2_EX_6	TCACGTTCTCCACGATGCGC	EEF2	NA	FALSE	TRUE	-2.75898	-0.8716
EFR3A_TSS_1	CCCGCGGTCACGCAACCAAG	EFR3A	1	TRUE	FALSE	-1.42914	-1.01575
EFR3A_TSS_10	GGCGAAGGGCGAAGGGCGAA	EFR3A	1	TRUE	FALSE	-0.982119	-1.69128
EFR3A_TSS_12	GGCGAAGGGCGAAGGGTGGA	EFR3A	1	TRUE	FALSE	-1.2444	-0.877531
EFR3A_TSS_2	CCCGCTTGGTTGCGTGACCG	EFR3A	1	TRUE	FALSE	-0.954211	-0.0833988
EFR3A_TSS_3	AAGGGTGGAGGGAGCGGACG	EFR3A	1	TRUE	FALSE	-1.20942	0.26034
EFR3A_TSS_4	GGCGGTAGCTGTCGCCCGCT	EFR3A	1	TRUE	FALSE	-0.322786	-0.142747
EFR3A_TSS_5	AGGGCGAAGGGTGGAGGGAG	EFR3A	1	TRUE	FALSE	-1.78353	-0.424703
EFR3A_TSS_11	CTGGTGAGGGGGCACAGATG	EFR3A	2	TRUE	FALSE	-1.68905	-0.234362
EFR3A_TSS_13	GCCTTCATCTGAGTTTGTCC	EFR3A	2	TRUE	FALSE	-0.896664	0.43136
EFR3A_TSS_14	CTCATCTGTGCCCCCTCACC	EFR3A	2	TRUE	FALSE	-0.672402	0.324755
EFR3A_TSS_6	GACAAACTCAGATGAAGGCA	EFR3A	2	TRUE	FALSE	-1.28525	-0.160182
EFR3A_TSS_7	CTGAGTTTGTCCTGGTGAGG	EFR3A	2	TRUE	FALSE	-1.43729	-0.168163
EFR3A_TSS_8	AAACTTTCTATTGTGTTTAC	EFR3A	2	TRUE	FALSE	-0.376974	-0.639237
EFR3A_TSS_9	ACCAGGACAAACTCAGATGA	EFR3A	2	TRUE	FALSE	-0.323537	-0.49138
EFR3A_EX_1	CGGCCACTCACGGGTAGGCA	EFR3A	NA	FALSE	TRUE	-1.56656	-0.376139
EFR3A_EX_2	GAACCAAAGCTTCAAGTTCT	EFR3A	NA	FALSE	TRUE	-0.442552	0.784446
EFR3A_EX_3	ACATACTCTGTTCGTATTTC	EFR3A	NA	FALSE	TRUE	-0.544238	-0.353553
EFR3A_EX_4	GGCACTGGACCAACTTCTCA	EFR3A	NA	FALSE	TRUE	-1.54502	0.875946
EFR3A_EX_5	GTTCCAAGAACTTGAAGCTT	EFR3A	NA	FALSE	TRUE	-0.839252	-0.30417
EFR3A_EX_6	AAAGTCATAACGTCTGTGAT	EFR3A	NA	FALSE	TRUE	-1.27369	0.202331
EFTUD2_TSS_11	ACGATCTCCGGCAGCGGCCT	EFTUD2	1	TRUE	FALSE	-0.570672	0.313792
EFTUD2_TSS_12	CTGCTCAGCTAAGAGTTCCC	EFTUD2	1	TRUE	FALSE	-0.49391	-1.3187
EFTUD2_TSS_2	TGGGGCGGAAGCACGATCTC	EFTUD2	1	TRUE	FALSE	-1.67847	-0.755825
EFTUD2_TSS_4	AAGAGTTCCCAGGCCGCTGC	EFTUD2	1	TRUE	FALSE	-0.560586	-1.52653
EFTUD2_TSS_5	GGAAGCACGATCTCCGGCAG	EFTUD2	1	TRUE	FALSE	-1.66227	-1.7349
EFTUD2_TSS_7	CTGGGAACTCTTAGCTGAGC	EFTUD2	1	TRUE	FALSE	-0.402235	-2.27584
EFTUD2_TSS_8	CTCTTAGCTGAGCAGGCGAG	EFTUD2	1	TRUE	FALSE	-0.724893	-2.25989
EFTUD2_TSS_1	AGACGTGGGCTGCTCCAAAG	EFTUD2	2	TRUE	FALSE	-1.1422	-0.801686
EFTUD2_TSS_10	ACGTCTTGGGCTACTCGTCT	EFTUD2	2	TRUE	FALSE	-0.264077	-0.116548
EFTUD2_TSS_13	GACTGGCAAGGCGGAGTAGC	EFTUD2	2	TRUE	FALSE	0.0141027	-0.173672
EFTUD2_TSS_14	CTTTGGAGCAGCCCACGTCT	EFTUD2	2	TRUE	FALSE	0.278255	0.498552
EFTUD2_TSS_3	TCCTCAGCTCTCACCCTCTT	EFTUD2	2	TRUE	FALSE	-0.182219	0.179606
EFTUD2_TSS_6	AGACGAGTAGCCCAAGACGT	EFTUD2	2	TRUE	FALSE	-1.4947	-1.4947
EFTUD2_TSS_9	TCCAAAGAGGGTGAGAGCTG	EFTUD2	2	TRUE	FALSE	-1.54711	-0.887671
EFTUD2_EX_1	CAGTTTCTTGGCGGATCTGA	EFTUD2	NA	FALSE	TRUE	-1.20644	-0.0655863
EFTUD2_EX_2	CTCCATCAGAGTGAATTTCT	EFTUD2	NA	FALSE	TRUE	-0.233518	0.216023
EFTUD2_EX_3	TCATAGCGCTTTCTGATTTC	EFTUD2	NA	FALSE	TRUE	-0.14469	0.0652016
EFTUD2_EX_4	TCCGTCTTACCTTGCCATGG	EFTUD2	NA	FALSE	TRUE	-1.90985	0.151128
EFTUD2_EX_5	TCCATCTCATACACCGTAAC	EFTUD2	NA	FALSE	TRUE	-1.13424	0.202317
EFTUD2_EX_6	ACCTGTTACGGTGTATGAGA	EFTUD2	NA	FALSE	TRUE	-2.10377	0.441696
EGFR_TSS_10	TCGGGCGCTCACACCGTGCG	EGFR	1	TRUE	FALSE	0.00260875	-0.12335
EGFR_TSS_15	CTAGACGTCCGGGCAGCCCC	EGFR	1	TRUE	FALSE	-0.990027	-0.871905
EGFR_TSS_17	GCCCGGACGTCTAGCTCGCG	EGFR	1	TRUE	FALSE	-0.177797	-0.185043
EGFR_TSS_19	TGACTCCGTCCAGTATTGAT	EGFR	1	TRUE	FALSE	-0.84943	-0.426407
EGFR_TSS_2	CACGGTGTGAGCGCCCGACG	EGFR	1	TRUE	FALSE	0.0362439	-0.351264
EGFR_TSS_4	CCCGCGCGAGCTAGACGTCC	EGFR	1	TRUE	FALSE	-1.18622	-0.868861
EGFR_TSS_5	CCGGCTCTCCCGATCAATAC	EGFR	1	TRUE	FALSE	-0.573173	-0.0326097
EGFR_TSS_1	TCCAATGCCATCCACTTGAT	EGFR	2	TRUE	FALSE	-0.71855	0.0234732
EGFR_TSS_11	ATACCCACCAGAGTGATGTC	EGFR	2	TRUE	FALSE	-1.01049	-0.081061
EGFR_TSS_13	CAAGGTGCCTATCAAGTGGA	EGFR	2	TRUE	FALSE	-0.898444	0.203654
EGFR_TSS_14	CATCCACTTGATAGGCACCT	EGFR	2	TRUE	FALSE	-0.717348	-0.0493001
EGFR_TSS_18	GCCTATCAAGTGGATGGCAT	EGFR	2	TRUE	FALSE	-0.721721	-0.20836
EGFR_TSS_21	CCTCATCTCTCACCATCCCA	EGFR	2	TRUE	FALSE	-0.018721	0.0985299
EGFR_TSS_3	CGTAGCTCCAGACATCACTC	EGFR	2	TRUE	FALSE	-0.232486	0.29496
EGFR_TSS_12	GCTCTAAAACAGTTCTCCAC	EGFR	3	TRUE	FALSE	-0.158153	-0.26574
EGFR_TSS_16	AAGAGGGAGCTCTGGGCTGC	EGFR	3	TRUE	FALSE	-0.585601	0.0011075
EGFR_TSS_20	GGCTGGTTGTGCATTTGCTG	EGFR	3	TRUE	FALSE	-0.161085	0.236975
EGFR_TSS_6	CGGAGAGGTCGCCTGCCGGA	EGFR	3	TRUE	FALSE	0.0875858	0.958079
EGFR_TSS_7	CCTCTTGTTCTGAAGTCCAG	EGFR	3	TRUE	FALSE	-0.118619	0.350941
EGFR_TSS_8	CACTGGACTTCAGAACAAGA	EGFR	3	TRUE	FALSE	-0.564616	0.564126
EGFR_TSS_9	TCAGAACAAGAGGGAGCTCT	EGFR	3	TRUE	FALSE	-0.0159174	0.369162
EGFR_EX_1	ATAGTTAGATAAGACTGCTA	EGFR	NA	FALSE	TRUE	-1.27464	0.705537
EGFR_EX_2	GACAGCTTGGATCACACTTT	EGFR	NA	FALSE	TRUE	-0.425077	-0.0342091
EGFR_EX_3	GAGTAACAAGCTCACGCAGT	EGFR	NA	FALSE	TRUE	-0.735032	-0.0137185
EGFR_EX_4	TGTGATCCAAGCTGTCCCAA	EGFR	NA	FALSE	TRUE	-0.994171	0.218939
EGFR_EX_5	TGAGCTTGTTACTCGTGCCT	EGFR	NA	FALSE	TRUE	-0.411666	-0.302759
EGFR_EX_6	GAATTCGCTCCACTGTGTTG	EGFR	NA	FALSE	TRUE	-0.846534	-0.513948
EID2_TSS_1	TCGGCTGCTCCCAGAGAAAC	EID2	1	TRUE	FALSE	0.0826928	0.260457
EID2_TSS_2	TAACTGGACAGAGCGATGCC	EID2	1	TRUE	FALSE	-0.235759	-0.146212
EID2_TSS_3	CTTGGACATCTCAGACCGTG	EID2	1	TRUE	FALSE	-0.00383215	0.299801
EID2_TSS_4	ACGCGCACTGGGGTGTCCGC	EID2	1	TRUE	FALSE	-0.759085	-0.241629
EID2_TSS_5	CTCAGACCGTGGGGTCAACT	EID2	1	TRUE	FALSE	-1.02646	0.096916
EID2_TSS_6	CCCAGAGAAACTGGAATAAC	EID2	1	TRUE	FALSE	-0.127941	-0.397534
EID2_TSS_7	TCCAGTTATTCCAGTTTCTC	EID2	1	TRUE	FALSE	-0.567301	-0.476598
EID2_EX_1	AAGAGCTTGAAGAACGCCGC	EID2	NA	FALSE	TRUE	-0.00927041	0.557477
EID2_EX_2	CCATTCGCCGCGCCTGTCTG	EID2	NA	FALSE	TRUE	-0.165192	0.236786
EID2_EX_3	AGCGGGCGACCTCCGCCATC	EID2	NA	FALSE	TRUE	-0.606364	-0.404564
EID2_EX_4	TGGTGACAGAGACGTCCCGC	EID2	NA	FALSE	TRUE	0.245703	0.145418
EID2_EX_5	TCGGGACCCTCTTCGTCCAC	EID2	NA	FALSE	TRUE	-0.503332	-0.0159337
EID2_EX_6	CGGAGGTCGCCCGCTTGCTG	EID2	NA	FALSE	TRUE	-0.71178	-0.249033
EID2B_TSS_1	GGCGGAGCCGACTGGGCTGT	EID2B	1	TRUE	FALSE	-0.646864	0.363004
EID2B_TSS_2	CCATAGTCCCAGCGTTTCTA	EID2B	1	TRUE	FALSE	-0.437722	0.131295
EID2B_TSS_3	GACATCTCCAACAGCCCAGT	EID2B	1	TRUE	FALSE	-0.0412092	0.728278
EID2B_TSS_4	TAGAAACGCTGGGACTATGG	EID2B	1	TRUE	FALSE	-0.817109	0.0705191
EID2B_TSS_5	GGGACTATGGCGGAGCCGAC	EID2B	1	TRUE	TRUE	-0.25863	-0.118707
EID2B_TSS_6	CCCAGCGTTTCTACGGAGAC	EID2B	1	TRUE	FALSE	-0.107792	1.13966
EID2B_TSS_7	CCAGTCTCCGTAGAAACGCT	EID2B	1	TRUE	FALSE	-0.196273	0.363083
EID2B_EX_1	TACGTCGCTGACGCCACTCG	EID2B	NA	FALSE	TRUE	-0.124319	0.0469953
EID2B_EX_2	CTTCGCTGCTGTCGCGTTTA	EID2B	NA	FALSE	TRUE	-0.421232	-0.191756
EID2B_EX_3	ACCGCGCAGCTTCGGCCACT	EID2B	NA	FALSE	TRUE	0.384901	-0.176909
EID2B_EX_4	GCTGTTGTTCCGCGAGTATC	EID2B	NA	FALSE	TRUE	0.091562	0.168899
EID2B_EX_5	GTGGCGTCAGCGACGTACTG	EID2B	NA	FALSE	TRUE	-0.784988	-0.0815694
EIF2B2_TSS_1	TAGCTGCCTTCAGCCTTCAC	EIF2B2	1	TRUE	FALSE	-0.527541	-1.48954
EIF2B2_TSS_11	CTGGCAGGTGTGGATTCCGC	EIF2B2	1	TRUE	FALSE	-0.358748	-0.496992
EIF2B2_TSS_12	TGCGGATCCCGGCATCTTTA	EIF2B2	1	TRUE	FALSE	-0.188619	0.426487
EIF2B2_TSS_13	ATTCCGCCGGTGAAGGCTGA	EIF2B2	1	TRUE	FALSE	-0.474346	-0.893522
EIF2B2_TSS_3	GGCAGCTACCTTAAAGATGC	EIF2B2	1	TRUE	FALSE	-0.358328	-1.03693
EIF2B2_TSS_4	GGTGTGGATTCCGCCGGTGA	EIF2B2	1	TRUE	FALSE	-0.74473	-1.79933
EIF2B2_TSS_6	GAGCCCTTCGCTGCGGATCC	EIF2B2	1	TRUE	FALSE	-1.43589	-0.822512
EIF2B2_TSS_10	AGATCATCACGGACCACCGC	EIF2B2	2	TRUE	FALSE	-2.178	-0.703551
EIF2B2_TSS_14	CCGCTGGAGCAACGCGGGTG	EIF2B2	2	TRUE	FALSE	-2.18899	-2.01565
EIF2B2_TSS_2	GTTGCTGCGCCAGATCATCA	EIF2B2	2	TRUE	FALSE	-1.82607	-0.23183
EIF2B2_TSS_5	ACAGGGGCCAGGTTCGCCGG	EIF2B2	2	TRUE	FALSE	-0.503951	0.233753
EIF2B2_TSS_7	GACCACCGCTGGAGCAACGC	EIF2B2	2	TRUE	FALSE	-1.30079	-0.987057
EIF2B2_TSS_8	ATCGGGAACAGACAGGGGCC	EIF2B2	2	TRUE	FALSE	-0.2213	0.269525
EIF2B2_TSS_9	CCTCACCCGCGTTGCTCCAG	EIF2B2	2	TRUE	FALSE	-1.90344	-1.82098
EIF2B2_EX_1	TCAGCCCTCCGAGACCACCG	EIF2B2	NA	FALSE	TRUE	-1.31648	-0.881151
EIF2B2_EX_2	CGGATGTCAACAGTTTGTGC	EIF2B2	NA	FALSE	TRUE	-1.9852	-0.557607
EIF2B2_EX_3	CAGCGACGAGAGTGATCAGC	EIF2B2	NA	FALSE	TRUE	-2.15694	-0.524913
EIF2B2_EX_4	AATGAGGTGATCATGACCAT	EIF2B2	NA	FALSE	TRUE	-2.44904	0.14931
EIF2B2_EX_5	TCTCCGCACCATGTTGCCCA	EIF2B2	NA	FALSE	TRUE	-0.934821	-0.0317294
EIF2B2_EX_6	CGTTATGTCAAGAGTCAACA	EIF2B2	NA	FALSE	TRUE	-2.57136	-0.261309
EIF3A_TSS_1	AGGCGCGTGGGACCTTACGC	EIF3A	1	TRUE	FALSE	-0.432929	-1.31016
EIF3A_TSS_14	CCTTCCTTTCCGTCTCTGGC	EIF3A	1	TRUE	FALSE	0.387345	0.257557
EIF3A_TSS_16	CCAGCCGGCCAGAGACGGAA	EIF3A	1	TRUE	FALSE	0.0697174	0.420689
EIF3A_TSS_3	CGACTGCTGGCGAGGCGCGT	EIF3A	1	TRUE	FALSE	-1.19941	-1.46927
EIF3A_TSS_5	CTTTCCGTCTCTGGCCGGCT	EIF3A	1	TRUE	FALSE	-0.591768	0.0299679
EIF3A_TSS_7	GGCCGGGAGAGGAGACGAAG	EIF3A	1	TRUE	FALSE	-1.87957	-0.965491
EIF3A_TSS_9	GACGAAGGGGAACCAGCGTA	EIF3A	1	TRUE	FALSE	-0.287058	-0.643437
EIF3A_TSS_13	GGAAGAGCTACGAGAGTATC	EIF3A	2	TRUE	FALSE	-1.36393	-0.387575
EIF3A_TSS_15	CTTCAATTTCCAACTCCCTT	EIF3A	2	TRUE	FALSE	-0.483299	0.155546
EIF3A_TSS_20	GGTGAAGAAATTAGAAGAAG	EIF3A	2	TRUE	FALSE	-1.06455	0.350451
EIF3A_TSS_21	AGCTACGAGAGTATCAGGAG	EIF3A	2	TRUE	FALSE	-1.6604	0.185033
EIF3A_TSS_4	CGCCGAACGAGCAAAACGCG	EIF3A	2	TRUE	FALSE	-0.505434	0.243088
EIF3A_TSS_6	AGAAATTAGAAGAAGTGGAA	EIF3A	2	TRUE	FALSE	-1.09433	0.130995
EIF3A_TSS_8	TGGAAAGGAAAAAACGCCAA	EIF3A	2	TRUE	FALSE	-1.92795	0.272164
EIF3A_TSS_10	GGCGTGGTGCAGAGGATGAC	EIF3A	3	TRUE	FALSE	-2.3892	0.546089
EIF3A_TSS_11	CCTGGGAATTCTGTCATCAT	EIF3A	3	TRUE	FALSE	-0.641806	0.336786
EIF3A_TSS_12	CCGATGATGACAGAATTCCC	EIF3A	3	TRUE	FALSE	-1.80058	0.0697621
EIF3A_TSS_17	ATGATGATCGAGGACCTTGG	EIF3A	3	TRUE	FALSE	-1.76432	0.0136065
EIF3A_TSS_18	AATTCCCAGGCGTGGTGCAG	EIF3A	3	TRUE	FALSE	-1.62475	0.263084
EIF3A_TSS_19	TCATCCTCTGCACCACGCCT	EIF3A	3	TRUE	FALSE	-1.43702	-0.0748898
EIF3A_TSS_2	GATGACAGAATTCCCAGGCG	EIF3A	3	TRUE	FALSE	-1.44699	-0.315077
EIF3A_EX_1	ACTGCCTGTAAGACTCCCAC	EIF3A	NA	FALSE	TRUE	-2.53686	-0.190987
EIF3A_EX_2	TGTTAGGGCATATTTGAAAA	EIF3A	NA	FALSE	TRUE	-2.53569	-0.229228
EIF3A_EX_3	TTAGGTGAACATAAAATCTC	EIF3A	NA	FALSE	TRUE	-2.34688	0.26971
EIF3A_EX_4	GGATCTTCGCAAGAGCCACT	EIF3A	NA	FALSE	TRUE	-2.54797	0.0612163
EIF3A_EX_5	AATTCCTGTGGGAGTCTTAC	EIF3A	NA	FALSE	TRUE	-1.74421	-0.519885
EIF3A_EX_6	GTATAAGAACATTTGTCAAC	EIF3A	NA	FALSE	TRUE	-0.421238	0.050236
EIF3D_TSS_1	GCAACAGATGGTGCGTGCCG	EIF3D	1	TRUE	FALSE	-1.70906	-0.97517
EIF3D_TSS_11	CCGGCCGGGATGGCAACAGA	EIF3D	1	TRUE	FALSE	-1.36847	-1.14199
EIF3D_TSS_12	CAAGAGTGCTGCTGCTAACG	EIF3D	1	TRUE	FALSE	-0.0293097	-1.30686
EIF3D_TSS_14	CGCACCATCTGTTGCCATCC	EIF3D	1	TRUE	FALSE	-0.772701	0.232996
EIF3D_TSS_5	AGCAGCACTCTTGAGAAACC	EIF3D	1	TRUE	FALSE	-1.01099	-1.55794
EIF3D_TSS_6	TGCAATGGCCTCGGCCGGCC	EIF3D	1	TRUE	FALSE	-0.323515	-0.453979
EIF3D_TSS_7	GCTGCTGCTAACGCGGTCCC	EIF3D	1	TRUE	FALSE	-0.700198	-1.30803
EIF3D_TSS_13	AGCCGATCTCCTTTGCTGAA	EIF3D	2	TRUE	FALSE	-1.05565	-0.0860281
EIF3D_TSS_15	CAAAGGAGATCGGCTAGGAA	EIF3D	2	TRUE	FALSE	-1.67306	0.60429
EIF3D_TSS_16	TCCTTTGCTGAACGGCTGGT	EIF3D	2	TRUE	FALSE	-1.34882	0.346848
EIF3D_TSS_18	TTCAGCAAAGGAGATCGGCT	EIF3D	2	TRUE	FALSE	-2.11135	-0.272371
EIF3D_TSS_19	AGATTCAGACTCCTGCTGAC	EIF3D	2	TRUE	FALSE	-0.600911	-0.748612
EIF3D_TSS_2	AGCCGTTCAGCAAAGGAGAT	EIF3D	2	TRUE	FALSE	-1.73735	-0.0553936
EIF3D_TSS_3	CCCTACCAGCCGTTCAGCAA	EIF3D	2	TRUE	TRUE	-1.85541	-0.200252
EIF3D_TSS_10	TTGCCGTCCCTCCGCTGGGC	EIF3D	3	TRUE	FALSE	-0.796553	0.187013
EIF3D_TSS_17	TCCCGCGTTCAGTAGCGTGC	EIF3D	3	TRUE	FALSE	-0.358574	-1.25017
EIF3D_TSS_20	AGCGGAGGGACGGCAACAGC	EIF3D	3	TRUE	FALSE	-0.618557	-0.144671
EIF3D_TSS_21	TGCTGTTGCCGTCCCTCCGC	EIF3D	3	TRUE	FALSE	-0.132498	0.150835
EIF3D_TSS_4	GCGGGGCAGGAATCCACTTT	EIF3D	3	TRUE	FALSE	-0.303934	-0.516569
EIF3D_TSS_8	TCAGTAGCGTGCGGGACGCG	EIF3D	3	TRUE	FALSE	-0.709357	-0.484435
EIF3D_TSS_9	TGGATTCCTGCCCCGCCCAG	EIF3D	3	TRUE	FALSE	-0.184305	-0.789047
EIF3D_EX_1	GTTCATGACACCCGTGATCC	EIF3D	NA	FALSE	TRUE	-2.01187	0.137294
EIF3D_EX_2	GTTCTTCGTAGGTTGCAGAC	EIF3D	NA	FALSE	TRUE	-2.16463	-0.172322
EIF3D_EX_3	CAAATCTCATTCGATTCCGC	EIF3D	NA	FALSE	TRUE	-1.24638	-0.260214
EIF3D_EX_4	TGACGCCATCGTGCTCACAA	EIF3D	NA	FALSE	TRUE	-3.32407	-0.460788
EIF3D_EX_5	ATTGTCCGTTGTGAGCACGA	EIF3D	NA	FALSE	TRUE	-2.87244	0.294353
EIF3G_TSS_1	TTTCGCCCGCTTCCGCTCTC	EIF3G	1	TRUE	FALSE	-0.365329	-0.478753
EIF3G_TSS_2	CCCGCTTCCGCTCTCTGGCC	EIF3G	1	TRUE	FALSE	-0.833389	-0.114582
EIF3G_TSS_3	TTCTCCACGCAGCCCAAGCC	EIF3G	1	TRUE	FALSE	-0.58094	-1.16656
EIF3G_TSS_4	TCCGCTCTCTGGCCGGGCTT	EIF3G	1	TRUE	FALSE	-2.54117	-0.845557
EIF3G_TSS_5	GCCCAAGCCCGGCCAGAGAG	EIF3G	1	TRUE	FALSE	-0.951906	-1.14693
EIF3G_TSS_6	GCCCGGCCAGAGAGCGGAAG	EIF3G	1	TRUE	FALSE	-0.578978	0.110114
EIF3G_TSS_7	ACTCACTCAAAGTCTCCAGT	EIF3G	1	TRUE	FALSE	-2.45728	-1.40746
EIF3G_EX_1	CTCAGATTGTCCGCACCTTC	EIF3G	NA	FALSE	TRUE	-0.0571582	0.390932
EIF3G_EX_2	GTTTCCGTTGATGACCTCCT	EIF3G	NA	FALSE	TRUE	-1.22959	-0.0649915
EIF3G_EX_3	TCCGCAGTTCGAAGCCCAGT	EIF3G	NA	FALSE	TRUE	-1.74805	-0.392642
EIF3G_EX_4	GATCCCCTTGAGGAGCTCGC	EIF3G	NA	FALSE	TRUE	-2.50777	0.405275
EIF3G_EX_5	TGTCACCAGCGAGCTCCTCA	EIF3G	NA	FALSE	TRUE	-2.44723	0.440735
EIF3G_EX_6	CGACAGCCTTTGAAGCCTTC	EIF3G	NA	FALSE	TRUE	0.433622	0.236886
EIF3H_TSS_11	TAGAGCCGGTACCTTCCTTG	EIF3H	1	TRUE	FALSE	-1.6172	-0.879279
EIF3H_TSS_13	GGAAGAGGTGGCAGTAGAGC	EIF3H	1	TRUE	FALSE	-1.15888	-1.18774
EIF3H_TSS_14	GCGTCCCGCAAGGAAGGTAC	EIF3H	1	TRUE	FALSE	-1.66561	-1.76828
EIF3H_TSS_15	AAGATGGCGTCCCGCAAGGA	EIF3H	1	TRUE	FALSE	-1.77966	-0.15458
EIF3H_TSS_23	TCTCTTTCTTCCTGTCTGCT	EIF3H	1	TRUE	FALSE	-0.651103	0.358094
EIF3H_TSS_26	GGCGGTGGAGCTGGAAGAGG	EIF3H	1	TRUE	FALSE	-2.30947	-0.658457
EIF3H_TSS_28	TTCCTGTCTGCTTGGAAAGA	EIF3H	1	TRUE	FALSE	-1.70053	-0.440764
EIF3H_TSS_18	CCCAAACACTTACGCTTCAG	EIF3H	2	TRUE	FALSE	-1.38056	0.485576
EIF3H_TSS_19	TTACAAACTTCCATCAGTTT	EIF3H	2	TRUE	FALSE	0.523446	-0.04758
EIF3H_TSS_21	CCTTTAGTGAGAGAGATCCT	EIF3H	2	TRUE	TRUE	-1.53165	-0.000797593
EIF3H_TSS_22	GATGGAAGTTTGTAAAGAAA	EIF3H	2	TRUE	FALSE	0.100867	0.420787
EIF3H_TSS_24	GATCCCATAAAAACTGCCCA	EIF3H	2	TRUE	TRUE	-1.02614	0.34345
EIF3H_TSS_25	CCAAGGATCTCTCTCACTAA	EIF3H	2	TRUE	FALSE	-1.71299	-0.0785365
EIF3H_TSS_27	CAGACTGACTCCTAAACTGA	EIF3H	2	TRUE	FALSE	-1.76911	0.495185
EIF3H_TSS_10	TGCGCATGTGCGCCCCCGTG	EIF3H	3	TRUE	FALSE	-0.359607	-0.471785
EIF3H_TSS_12	CGTACGCTGGAAAACCGCTG	EIF3H	3	TRUE	FALSE	-1.13999	-0.355649
EIF3H_TSS_16	ACATGCGCAGTCTGGGGCCA	EIF3H	3	TRUE	FALSE	-0.948807	0.0274994
EIF3H_TSS_17	GGCGGAACTTGTGCGTACGC	EIF3H	3	TRUE	FALSE	-1.56503	0.0144887
EIF3H_TSS_20	GGGGGCGCACATGCGCAGTC	EIF3H	3	TRUE	FALSE	-0.45289	-0.112536
EIF3H_TSS_8	TGCGGAATCGCGCACCCCAG	EIF3H	3	TRUE	FALSE	-0.82996	-0.0367323
EIF3H_TSS_9	CTGGGGTGCGCGATTCCGCA	EIF3H	3	TRUE	FALSE	-0.131083	0.441816
EIF3H_EX_1	AATTGCTCAGCCTTGCCAGC	EIF3H	NA	FALSE	TRUE	-0.628602	0.195108
EIF3H_EX_2	AACGAATGAGCCATAGTATG	EIF3H	NA	FALSE	TRUE	-1.81158	0.128713
EIF3H_EX_3	ATTCGTTACCCGGGCACTCC	EIF3H	NA	FALSE	TRUE	-2.39647	-0.20081
EIF3H_EX_4	TGGGTCTGGTTGTAGAAGAT	EIF3H	NA	FALSE	TRUE	-1.50368	-0.12502
EIF4A3_TSS_1	TTCTCGGCAGCGGCACAGCG	EIF4A3	1	TRUE	FALSE	-0.465556	-0.871062
EIF4A3_TSS_2	CGAGCCCGAGGTCGCCATCG	EIF4A3	1	TRUE	FALSE	-1.22033	-0.526258
EIF4A3_TSS_3	ATACTTAAGGCGTCTGTTCT	EIF4A3	1	TRUE	FALSE	-1.18007	-0.75045
EIF4A3_TSS_4	AAGGCGTCTGTTCTCGGCAG	EIF4A3	1	TRUE	FALSE	-1.05398	-2.68358
EIF4A3_TSS_5	CTCTCGCTTTCGCATACTTA	EIF4A3	1	TRUE	FALSE	-0.69921	-0.53424
EIF4A3_TSS_6	CATGGCGACCACGGCCACGA	EIF4A3	1	TRUE	FALSE	-2.44296	-1.71075
EIF4A3_TSS_7	ACTCTGAATCATGGCGACCA	EIF4A3	1	TRUE	FALSE	-1.66244	-1.30538
EIF4A3_EX_1	TGCTTACCAAAAACACGCCC	EIF4A3	NA	FALSE	TRUE	-2.33583	0.0210384
EIF4A3_EX_2	TTACGGACAGCATGTTGTCG	EIF4A3	NA	FALSE	TRUE	-0.164863	-0.58531
EIF4A3_EX_3	ACAGAGAATTGTACATACAC	EIF4A3	NA	FALSE	TRUE	-2.50356	0.0212609
EIF4A3_EX_4	TGCTTATTTCTACAGATGTC	EIF4A3	NA	FALSE	TRUE	-0.165409	-0.502986
EIF4A3_EX_5	CACGATGGCGACCTCGGGCT	EIF4A3	NA	FALSE	TRUE	-1.57726	-0.883373
EIF4A3_EX_6	CAGGCCCATGGTGTCGAACG	EIF4A3	NA	FALSE	TRUE	-2.60671	-0.974407
ERBB2_TSS_13	CCTGGTTTCTCCGGTCCCAA	ERBB2	1	TRUE	FALSE	-0.0943937	-0.442937
ERBB2_TSS_14	AGATTCCCCTCCATTGGGAC	ERBB2	1	TRUE	FALSE	-0.0318609	-0.17401
ERBB2_TSS_17	GGGGGCTCCCCTGGTTTCTC	ERBB2	1	TRUE	FALSE	-1.62944	-0.442212
ERBB2_TSS_18	ATTGGGACCGGAGAAACCAG	ERBB2	1	TRUE	FALSE	-1.0752	-0.736635
ERBB2_TSS_21	GAGAAACCAGGGGAGCCCCC	ERBB2	1	TRUE	FALSE	-2.3367	-0.0556392
ERBB2_TSS_8	GTAAAGGGCCCCGTGGGAAG	ERBB2	1	TRUE	FALSE	-0.00116682	0.0422947
ERBB2_TSS_9	AGCTGAGATTCCCCTCCATT	ERBB2	1	TRUE	FALSE	-0.0724561	-0.0894285
ERBB2_TSS_10	ACAGTTTAAATTAAAGTTCC	ERBB2	2	TRUE	FALSE	-0.989951	-0.907903
ERBB2_TSS_11	GAACTTTAATTTAAACTGTG	ERBB2	2	TRUE	FALSE	-0.0705984	-0.0148303
ERBB2_TSS_12	GCAGGCGCCCACAAAAATCC	ERBB2	2	TRUE	FALSE	-0.508004	0.0576608
ERBB2_TSS_15	TGGACACAGCAGGGGGACGA	ERBB2	2	TRUE	FALSE	-0.279605	-0.0114712
ERBB2_TSS_16	TTAAACTGTGTGGACTTCAG	ERBB2	2	TRUE	FALSE	-0.783651	-0.401103
ERBB2_TSS_19	GAGAGTAGAATAAAGAACAC	ERBB2	2	TRUE	FALSE	-0.613781	-0.436534
ERBB2_TSS_20	ACAGCAGGGGGACGAGGGGC	ERBB2	2	TRUE	FALSE	-0.528012	0.126811
ERBB2_EX_1	CCGGCCATGCTGAGATGTAT	ERBB2	NA	FALSE	TRUE	-0.3501	0.365462
ERBB2_EX_2	TTTCTGCCGGAGAGCTTTGA	ERBB2	NA	FALSE	TRUE	0.096418	0.320956
ERBB2_EX_3	AGTTACCAGTGCCAATATCC	ERBB2	NA	FALSE	TRUE	-0.938106	-0.249415
ERBB2_EX_4	CTGCCCCCTGCACAACCAAG	ERBB2	NA	FALSE	TRUE	-0.601376	0.306948
ERBB2_EX_5	ACTTGTGCAGAATTCGTCCC	ERBB2	NA	FALSE	TRUE	-1.40385	0.192138
ERBB2_EX_6	TGAGTGGGTACCTCGGGCAC	ERBB2	NA	FALSE	TRUE	-0.175403	-0.465257
EZH2_TSS_11	CACCGGGTGTCGGACGCGAC	EZH2	1	TRUE	FALSE	-0.17694	-0.0442898
EZH2_TSS_2	GTCCGGTCGCGTCCGACACC	EZH2	1	TRUE	FALSE	-0.326322	-0.390461
EZH2_TSS_3	GGGCTGCCGCGTTTGGCGCT	EZH2	1	TRUE	FALSE	-0.220948	-0.232853
EZH2_TSS_4	GACACCCGGTGGGACTCAGA	EZH2	1	TRUE	FALSE	-1.18977	-0.671037
EZH2_TSS_5	ACTGCCTTCTGAGTCCCACC	EZH2	1	TRUE	FALSE	-0.509909	-0.666731
EZH2_TSS_6	GCCGCGTTTGGCGCTCGGTC	EZH2	1	TRUE	FALSE	-0.628736	-0.654
EZH2_TSS_7	TTCTGAGTCCCACCGGGTGT	EZH2	1	TRUE	FALSE	-0.664892	0.282424
EZH2_TSS_1	AAAGCCAGACCAGGCGGCGA	EZH2	2	TRUE	FALSE	0.177121	0.325292
EZH2_TSS_10	TAGCATAAAGCCAGACCAGG	EZH2	2	TRUE	FALSE	-0.820836	0.305038
EZH2_TSS_12	GCCGGAGCTCAGGGGGATTT	EZH2	2	TRUE	FALSE	-0.247733	0.462083
EZH2_TSS_13	GCGTCGTGGGGAAACGTCAG	EZH2	2	TRUE	FALSE	-0.359391	0.171817
EZH2_TSS_14	GGGGATTTCGGGGTGCGTCG	EZH2	2	TRUE	FALSE	-0.414548	-0.454617
EZH2_TSS_8	GACGTTCGCGGCGGGGAACT	EZH2	2	TRUE	FALSE	-0.553927	-0.0673644
EZH2_TSS_9	CCCGAAATCCCCCTGAGCTC	EZH2	2	TRUE	FALSE	-0.0191186	0.363759
EZH2_EX_1	AGAAGAAAAGCAGAAAGATC	EZH2	NA	FALSE	TRUE	-0.250724	0.478604
EZH2_EX_2	TTTACATAACATTCCTTATA	EZH2	NA	FALSE	TRUE	0.170797	-0.15432
EZH2_EX_3	CATCATCATTATATTGACCA	EZH2	NA	FALSE	TRUE	-0.130703	0.0945733
EZH2_EX_4	TGCGACTGAGACAGCTCAAG	EZH2	NA	FALSE	TRUE	-0.787835	0.368288
EZH2_EX_5	AAAACTTCATCTCCCATATA	EZH2	NA	FALSE	TRUE	-0.0645795	-0.105182
EZH2_EX_6	ACACGCTTCCGCCAACAAAC	EZH2	NA	FALSE	TRUE	-0.161572	0.0710086
FAM49B_TSS_11	AGCTGCCGCCTGGCTTGTCG	FAM49B	1	TRUE	FALSE	-0.896908	0.0279629
FAM49B_TSS_12	GGCAGGTGTTGAGGGGCTCC	FAM49B	1	TRUE	FALSE	-0.859071	-0.0777033
FAM49B_TSS_16	TGCCACAGGGGCAGGTGTTG	FAM49B	1	TRUE	FALSE	-1.22547	-0.0300334
FAM49B_TSS_19	GCTTGTCGCGGCTCTGCCAC	FAM49B	1	TRUE	FALSE	-1.93418	-0.19949
FAM49B_TSS_20	CCCCTCAACACCTGCCCCTG	FAM49B	1	TRUE	FALSE	-0.94975	0.349561
FAM49B_TSS_5	GTGTTGAGGGGCTCCCGGTC	FAM49B	1	TRUE	FALSE	-1.35215	-0.204041
FAM49B_TSS_7	TGGCAGAGCCGCGACAAGCC	FAM49B	1	TRUE	FALSE	-0.579729	0.276639
FAM49B_TSS_1	GGGGGCAGCTCGCAAACCTG	FAM49B	2	TRUE	FALSE	-1.04603	0.427392
FAM49B_TSS_13	CGGGGGCAAATCGGATCCAG	FAM49B	2	TRUE	FALSE	-0.89603	0.424613
FAM49B_TSS_14	GGGGCTCACGTCACCGCCAC	FAM49B	2	TRUE	FALSE	-1.3489	0.436327
FAM49B_TSS_2	GGTACGTGCCGGGGCTCTGA	FAM49B	2	TRUE	FALSE	-1.66682	-0.179638
FAM49B_TSS_21	TTTGCGAGCTGCCCCCGCCG	FAM49B	2	TRUE	FALSE	-0.887654	0.445633
FAM49B_TSS_8	AGGCGAGAAATAACTATAAA	FAM49B	2	TRUE	FALSE	-1.45735	-0.299901
FAM49B_TSS_9	TTCTCGCCTGGCACTCGCCC	FAM49B	2	TRUE	FALSE	-1.89542	0.581957
FAM49B_TSS_10	TGACGTGAGCCCCGCCAACC	FAM49B	3	TRUE	FALSE	-1.45403	0.0904548
FAM49B_TSS_15	GAGCCCCGGCACGTACCTGG	FAM49B	3	TRUE	FALSE	-1.54518	-0.274287
FAM49B_TSS_17	GAGAGGCGGAGGTACCATCC	FAM49B	3	TRUE	FALSE	-1.37683	0.066864
FAM49B_TSS_18	CCCCGCCAACCCGGAAACGG	FAM49B	3	TRUE	FALSE	-0.8466	0.00265237
FAM49B_TSS_3	CAACCCGGAAACGGCGGCGG	FAM49B	3	TRUE	FALSE	-1.54084	-0.0830976
FAM49B_TSS_4	CGCAGGAGCCTCGGAGCCTC	FAM49B	3	TRUE	FALSE	-1.03639	0.0405694
FAM49B_TSS_6	GGAGGTACCATCCGGGCCGC	FAM49B	3	TRUE	FALSE	-1.13882	-0.368575
FAM49B_EX_1	CCAGCATCTAGAGCGAGAGC	FAM49B	NA	FALSE	TRUE	-1.39002	-0.0878522
FAM49B_EX_2	GGTGCAGTTGTTCCACTAGT	FAM49B	NA	FALSE	TRUE	-0.526473	0.338798
FAM49B_EX_3	GCTTTACCTCTCGTATTTCG	FAM49B	NA	FALSE	TRUE	-0.529928	0.0164727
FAM49B_EX_4	TAGTGTATGCAGAGTCATGC	FAM49B	NA	FALSE	TRUE	-2.05328	-0.148704
FAM49B_EX_5	AGCTGGCCACGAAATACGAG	FAM49B	NA	FALSE	TRUE	-1.11184	-0.096033
FAM49B_EX_6	CCTGCTCTCGCTCTAGATGC	FAM49B	NA	FALSE	TRUE	-1.19432	0.227803
FAM84B_TSS_11	CAGCCAGCTCTCGGGGGAGG	FAM84B	1	TRUE	FALSE	-1.25817	-0.048663
FAM84B_TSS_16	GTTGCTCGCCCGGCCCAAGC	FAM84B	1	TRUE	FALSE	-0.931325	0.16406
FAM84B_TSS_17	AAGCGGGAGCTGTTGCCGCC	FAM84B	1	TRUE	FALSE	-1.43465	-0.420292
FAM84B_TSS_20	AGGACGGCAGCCTCGCAGCC	FAM84B	1	TRUE	FALSE	-0.732069	-0.743822
FAM84B_TSS_3	GCTGTTGCCGCCAGGCTGCG	FAM84B	1	TRUE	FALSE	-1.23909	-0.140667
FAM84B_TSS_4	GGGGCGCGAGGAGGAGAGGA	FAM84B	1	TRUE	FALSE	-2.36682	-1.42214
FAM84B_TSS_7	TGGCGGCAACAGCTCCCGCT	FAM84B	1	TRUE	FALSE	-1.70265	-0.79975
FAM84B_TSS_10	CTGCCCAAGCTTGGCAGGTA	FAM84B	2	TRUE	FALSE	-1.02453	-0.338805
FAM84B_TSS_12	GGTCACGGTCACAGGAGACT	FAM84B	2	TRUE	FALSE	-1.05879	-0.106412
FAM84B_TSS_14	CCAGGCGAAGGGCTGGGGAC	FAM84B	2	TRUE	FALSE	-1.32506	-0.0227556
FAM84B_TSS_15	CCAGGGCCAGGCGAAGGGCT	FAM84B	2	TRUE	FALSE	-1.15656	-0.244823
FAM84B_TSS_18	CCTGTCCCCAGCCCTTCGCC	FAM84B	2	TRUE	FALSE	-1.69038	0.039269
FAM84B_TSS_19	GTAGAAGCTGCTGATGCAAT	FAM84B	2	TRUE	FALSE	-0.602121	-0.069195
FAM84B_TSS_9	CTTGGCAGGTAGGGCGCAGG	FAM84B	2	TRUE	FALSE	-1.47785	1.18803
FAM84B_TSS_1	GGAATAGAATCATAGTTAAG	FAM84B	3	TRUE	FALSE	-0.641316	0.0406333
FAM84B_TSS_13	GCTAATGCCCTTTCATGTTG	FAM84B	3	TRUE	FALSE	0.151554	0.0376179
FAM84B_TSS_2	GTGATATGATTCTGAACAGT	FAM84B	3	TRUE	FALSE	-1.14429	-0.445122
FAM84B_TSS_21	GGCCATAGTCTTTAAAAGCT	FAM84B	3	TRUE	FALSE	0.129271	0.0703631
FAM84B_TSS_5	TTTACAACGACTCCCAAGAG	FAM84B	3	TRUE	FALSE	-0.745076	-0.477382
FAM84B_TSS_6	TTCATGTTGAGGTGCTACAA	FAM84B	3	TRUE	FALSE	-1.72647	-0.518235
FAM84B_TSS_8	TTGTAGCACCTCAACATGAA	FAM84B	3	TRUE	FALSE	-0.322432	0.160842
FAM84B_EX_1	GTTCCCACGGCCGACCCGAC	FAM84B	NA	FALSE	TRUE	-0.66337	0.305226
FAM84B_EX_2	ACGAACTCCACCAGATCGCC	FAM84B	NA	FALSE	TRUE	-1.00408	-0.123735
FAM84B_EX_3	AAGCGACGCAACGACCAGAT	FAM84B	NA	FALSE	TRUE	-0.720674	0.515581
FAM84B_EX_4	CGGGACGACGGGCCCCGCAT	FAM84B	NA	FALSE	TRUE	-0.636493	-0.73131
FAM84B_EX_5	CTACCAGAAGAGCTTCGCGC	FAM84B	NA	FALSE	TRUE	-1.44885	0.298592
FAM84B_EX_6	AGCCGCAGCCCTACGATCCG	FAM84B	NA	FALSE	TRUE	-0.956622	0.0868959
FBL_TSS_1	CCTGGCTTCATGGCGAGCCC	FBL	1	TRUE	FALSE	-0.770515	0.272914
FBL_TSS_11	AGCCCTGGTTTGTGCGGCTC	FBL	1	TRUE	FALSE	-0.270312	0.0642938
FBL_TSS_12	ATGGCGAGCCCTGGTTTGTG	FBL	1	TRUE	FALSE	-0.675804	-0.805206
FBL_TSS_14	GTTGTGAACGCCGCGGACTC	FBL	1	TRUE	FALSE	-0.33434	0.315788
FBL_TSS_4	ACTCCGGAGCCGCACAAACC	FBL	1	TRUE	FALSE	-0.997564	-0.618636
FBL_TSS_5	TTGTGCGGCTCCGGAGTCCG	FBL	1	TRUE	FALSE	-0.74704	-1.58375
FBL_TSS_9	TCGTGGAGTTGTGAACGCCG	FBL	1	TRUE	FALSE	-0.916952	-1.02526
FBL_TSS_10	GGCGGTGGAGGAGGAGGAAG	FBL	2	TRUE	FALSE	-2.32963	0.0154421
FBL_TSS_13	GGTCGTGGACGAGGAGGAGG	FBL	2	TRUE	FALSE	-1.63307	-1.48279
FBL_TSS_2	TTTGGCGGGGGCCGAGGTCG	FBL	2	TRUE	FALSE	-0.00731922	0.215717
FBL_TSS_3	GGTCGAGGCGGAGGCTTTAG	FBL	2	TRUE	TRUE	-0.293805	-0.295893
FBL_TSS_6	GGCGGAGGCTTTAGAGGTCG	FBL	2	TRUE	FALSE	0.144607	-0.239477
FBL_TSS_7	TTTAGAGGTCGTGGACGAGG	FBL	2	TRUE	FALSE	-0.837556	-0.37141
FBL_TSS_8	GGACGAGGAGGAGGTGGAGG	FBL	2	TRUE	FALSE	-2.57613	-1.82379
FBL_EX_1	TAAAGCCTCCGCCTCGACCT	FBL	NA	FALSE	TRUE	-0.390147	-0.0793146
FBL_EX_2	ATGTGATGGTGGAGCCGCAT	FBL	NA	FALSE	TRUE	-3.12151	0.0797526
FBL_EX_3	GGCAAACACGGCCTCGGCTG	FBL	NA	FALSE	TRUE	-1.6905	0.321789
FBL_EX_4	TGGCAACCGGGGTCGTGGTC	FBL	NA	FALSE	TRUE	-0.875944	0.090158
FBL_EX_5	CCTGTACACTCCCACGACCA	FBL	NA	FALSE	TRUE	-2.64043	0.290471
FBXO47_TSS_1	CTCAAGAGCTTCCCGCCAGG	FBXO47	1	TRUE	FALSE	-0.508016	0.142983
FBXO47_TSS_2	GGTCACACTCCCGTAGGCTC	FBXO47	1	TRUE	FALSE	-0.508846	0.270604
FBXO47_TSS_3	GCTGCAGCTCCGGAGCCTAC	FBXO47	1	TRUE	FALSE	-0.976034	0.2258
FBXO47_TSS_4	AGTGTGACCCTCTCGCCTCC	FBXO47	1	TRUE	FALSE	-1.35936	0.261032
FBXO47_TSS_5	CTTCCCGCCAGGAGGCGAGA	FBXO47	1	TRUE	FALSE	-1.25065	-0.311075
FBXO47_TSS_6	GGTGGGTAGGGCTGCAGCTC	FBXO47	1	TRUE	FALSE	-1.38071	0.119869
FBXO47_TSS_7	CGAGAGGGTCACACTCCCGT	FBXO47	1	TRUE	FALSE	-1.24989	-0.0665583
FBXO47_EX_1	ATAAGAAATTATAAACGCGA	FBXO47	NA	FALSE	TRUE	-1.56785	-0.532024
FBXO47_EX_2	TCTCTGCCGCAAGATACAAA	FBXO47	NA	FALSE	TRUE	0.116198	-0.0533494
FBXO47_EX_3	GTTAATCCTAAACACTGCAT	FBXO47	NA	FALSE	TRUE	-1.16235	0.154304
FBXO47_EX_4	CACATTGCTGCTACCCACCA	FBXO47	NA	FALSE	TRUE	-0.924057	-0.390926
FBXO47_EX_5	CTGGAGCACTACAGATCTCT	FBXO47	NA	FALSE	TRUE	-0.235239	0.21625
FBXO47_EX_6	ATAACCTTGAGCTGCCTGAC	FBXO47	NA	FALSE	TRUE	-0.492197	0.347495
FCGBP_TSS_10	AGCTGGTGGATACTCTGGGC	FCGBP	1	TRUE	FALSE	-0.714815	-0.596837
FCGBP_TSS_12	TATGGAGCTGGTGGATACTC	FCGBP	1	TRUE	FALSE	-0.331957	-0.595288
FCGBP_TSS_13	GTCTGACTTACCCCACAGGA	FCGBP	1	TRUE	TRUE	-0.107433	0.218147
FCGBP_TSS_14	CCAGCTCCATAGGGCACCCA	FCGBP	1	TRUE	FALSE	-0.186701	0.0989676
FCGBP_TSS_4	TGGGTGCCCTATGGAGCTGG	FCGBP	1	TRUE	FALSE	-0.586637	0.149917
FCGBP_TSS_5	AGAGTATCCACCAGCTCCAT	FCGBP	1	TRUE	TRUE	-0.0210083	0.568702
FCGBP_TSS_7	CTGCAGCCATGGGTGCCCTA	FCGBP	1	TRUE	FALSE	0.446672	0.709298
FCGBP_TSS_1	CCCTTTGGAAGTGGGACAGC	FCGBP	2	TRUE	FALSE	-0.00142955	0.223376
FCGBP_TSS_11	ACCTGCAGGTGAGAAGGGCT	FCGBP	2	TRUE	FALSE	-0.364127	-0.596714
FCGBP_TSS_2	CAGGGACCTGCAGGTGAGAA	FCGBP	2	TRUE	FALSE	-1.07173	-0.197107
FCGBP_TSS_3	CTGCAGCTCCAGGGACCTGC	FCGBP	2	TRUE	FALSE	-0.429792	-0.276652
FCGBP_TSS_6	CTGCTGTCCCACTTCCAAAG	FCGBP	2	TRUE	FALSE	0.00434915	0.229776
FCGBP_TSS_8	GCTGGGGTCCCCTTTGGAAG	FCGBP	2	TRUE	FALSE	-0.00672142	0.36273
FCGBP_TSS_9	AGAAGGGCTGGGGTCCCCTT	FCGBP	2	TRUE	FALSE	-0.751995	-0.0821117
FCGBP_EX_1	TGTTGCGTAGCCTATAGCCT	FCGBP	NA	FALSE	TRUE	-0.178712	-0.45393
FCGBP_EX_2	TGCCCATCATGTCGTAGCGA	FCGBP	NA	FALSE	TRUE	-0.737838	0.13515
FCGBP_EX_3	CTTCAGCGTGACACTGACCG	FCGBP	NA	FALSE	TRUE	-0.401881	0.0313476
FCGBP_EX_4	GGGCACCTGTTCGTACACGA	FCGBP	NA	FALSE	TRUE	0.0268696	0.0497193
FLT3_TSS_1	CCCTGCGATGCCGCCTGGAG	FLT3	1	TRUE	FALSE	-0.502911	-0.23126
FLT3_TSS_2	GCCAACGCCGGCATGGCCTC	FLT3	1	TRUE	FALSE	-0.26847	0.0416534
FLT3_TSS_3	TGGAAGGAGCGAGCGCGGGG	FLT3	1	TRUE	FALSE	-0.700814	0.303606
FLT3_TSS_4	GGCAATGGAAGGAGCGAGCG	FLT3	1	TRUE	FALSE	-0.0293217	0.300081
FLT3_TSS_5	TCCAGGCGGCATCGCAGGGC	FLT3	1	TRUE	FALSE	-0.376251	-0.253591
FLT3_TSS_6	TCCGGAGGCCATGCCGGCGT	FLT3	1	TRUE	TRUE	-0.620518	0.253442
FLT3_TSS_7	AGAGAGCCACCTGCAGCGCG	FLT3	1	TRUE	FALSE	0.0719338	0.233455
FLT3_EX_1	TAAGAACAATGATTCATCAG	FLT3	NA	FALSE	TRUE	-0.562703	0.467863
FLT3_EX_2	AGTGTACGAAGCTGCCGCTG	FLT3	NA	FALSE	TRUE	-0.393052	0.615201
FLT3_EX_3	AACGCACACCCGAGGTCTTC	FLT3	NA	FALSE	TRUE	0.430212	0.243825
FLT3_EX_4	ATTAAAACACACTTGATCAC	FLT3	NA	FALSE	TRUE	-0.38939	-0.642455
FLT3_EX_5	CCGCCGTCGCGCGCCAACGC	FLT3	NA	FALSE	TRUE	-0.310359	0.3792
FOXS1_TSS_1	CCCAGCAGGTCCCAGCAGCC	FOXS1	1	TRUE	FALSE	-0.206991	-0.0721765
FOXS1_TSS_2	GCCAGGCTGCTGGGACCTGC	FOXS1	1	TRUE	FALSE	-0.245997	-0.0344472
FOXS1_TSS_3	GAAGCTGAGCCTGACCCAGC	FOXS1	1	TRUE	FALSE	-0.833583	0.18798
FOXS1_TSS_4	CAGAGGCTGCTGCTGCATGC	FOXS1	1	TRUE	FALSE	-0.333499	0.159771
FOXS1_TSS_5	GCTGCTGCTGCATGCTGGCC	FOXS1	1	TRUE	FALSE	0.317003	0.449957
FOXS1_TSS_6	TGCATGCTGGCCGGGCTGCC	FOXS1	1	TRUE	FALSE	0.109417	-0.483652
FOXS1_TSS_7	GTCCCAGCAGCCTGGCAGCC	FOXS1	1	TRUE	FALSE	0.354318	-0.015247
FOXS1_EX_1	CCCTGCCTATACCGGACGCC	FOXS1	NA	FALSE	TRUE	0.48658	0.289784
FOXS1_EX_2	GGCCCCGCCAAGGCACGCCG	FOXS1	NA	FALSE	TRUE	-1.05158	0.280889
FOXS1_EX_3	CTACATCGCCCTTATTGCTA	FOXS1	NA	FALSE	TRUE	-0.399861	-0.181428
FOXS1_EX_4	CCCTACGCCCGTCTTGTCCC	FOXS1	NA	FALSE	TRUE	-0.44151	0.0913921
FOXS1_EX_5	GGAGTCCCCAACGCCACGAC	FOXS1	NA	FALSE	TRUE	-0.273155	0.496239
FOXS1_EX_6	TGCCACGACATGTTTGAGCA	FOXS1	NA	FALSE	TRUE	-0.111996	-0.133247
FRG1B_TSS_1	CTGGACAGACGTAGGCTGTC	FRG1B	1	TRUE	FALSE	-0.178726	-0.0742156
FRG1B_TSS_10	TCCCGGCAGAAACCTGGAAG	FRG1B	1	TRUE	FALSE	-0.680987	-0.318917
FRG1B_TSS_11	ATCTCGGGCATTCACCGTTT	FRG1B	1	TRUE	FALSE	-0.365644	0.0364104
FRG1B_TSS_12	AACCTGGAAGTGGAAATCTC	FRG1B	1	TRUE	FALSE	-1.17687	0.0345343
FRG1B_TSS_5	CACCGTTTGGGTGAAGACGG	FRG1B	1	TRUE	FALSE	-0.8232	-0.291063
FRG1B_TSS_6	GGCGGGTTCTGGACAGACGT	FRG1B	1	TRUE	FALSE	-0.420743	0.0367147
FRG1B_TSS_9	GCAGGGAGGAACAGAAGTGG	FRG1B	1	TRUE	FALSE	-2.64514	-0.180388
FRG1B_TSS_13	CGGGAGACTTCTGCGCGGAC	FRG1B	2	TRUE	FALSE	-0.152071	0.234242
FRG1B_TSS_14	CCCTGCCCTGGTGCTGCTCC	FRG1B	2	TRUE	FALSE	-1.25686	-0.0889757
FRG1B_TSS_2	GAAGCCGTGGTGCAGAGAGC	FRG1B	2	TRUE	FALSE	-1.67442	0.263432
FRG1B_TSS_3	GGACAGGCTGAAGCCGGCTC	FRG1B	2	TRUE	FALSE	-2.57227	0.214215
FRG1B_TSS_4	CTGTCCGCGCAGAAGTCTCC	FRG1B	2	TRUE	FALSE	-0.729651	-0.22194
FRG1B_TSS_7	CTGCGCGGACAGGCTGAAGC	FRG1B	2	TRUE	FALSE	-1.33623	-1.20734
FRG1B_TSS_8	GGTGCAGAGAGCCGGCTTTG	FRG1B	2	TRUE	FALSE	-0.783981	0.153605
FTSJ3_TSS_11	CTCTGGGTCTAGGTAGTGTG	FTSJ3	1	TRUE	FALSE	-0.452665	-0.669353
FTSJ3_TSS_12	GAGAAAGCGGCTCTGGGTCT	FTSJ3	1	TRUE	FALSE	-0.778856	0.522639
FTSJ3_TSS_13	GGTTCCAAGTGTGGAGAAAG	FTSJ3	1	TRUE	FALSE	-0.975133	-1.12791
FTSJ3_TSS_17	AGAGCCGCTTTCTCCACACT	FTSJ3	1	TRUE	FALSE	-0.521099	-1.00482
FTSJ3_TSS_18	TACTTGTGCGGTTCCAAGTG	FTSJ3	1	TRUE	FALSE	-0.353602	-1.89957
FTSJ3_TSS_20	GGTCTAGGTAGTGTGCGGAG	FTSJ3	1	TRUE	FALSE	-0.341635	-1.46568
FTSJ3_TSS_5	AGTGTGGAGAAAGCGGCTCT	FTSJ3	1	TRUE	FALSE	-0.992272	-0.780792
FTSJ3_TSS_14	CTACTTTCTCCCCAGATTGA	FTSJ3	2	TRUE	FALSE	-0.197287	0.158954
FTSJ3_TSS_15	ATGGGCAAGAAGGGCAAAGT	FTSJ3	2	TRUE	FALSE	-0.653334	-0.268742
FTSJ3_TSS_2	AACTTTGCCCTTCTTGCCCA	FTSJ3	2	TRUE	FALSE	-1.86645	0.0360521
FTSJ3_TSS_4	CCTTCTTGCCCATGGTGGAA	FTSJ3	2	TRUE	FALSE	-0.657139	-0.405136
FTSJ3_TSS_6	AGTGATAAAACTTGTCTCGT	FTSJ3	2	TRUE	FALSE	-2.35485	0.214644
FTSJ3_TSS_8	CCTTTCCACCATGGGCAAGA	FTSJ3	2	TRUE	FALSE	-0.892257	-0.324224
FTSJ3_TSS_9	ATACTCCCCCTTTCCACCAT	FTSJ3	2	TRUE	FALSE	-0.871354	0.249644
FTSJ3_TSS_1	TCGGGTGGGTCGGAGGTGCC	FTSJ3	3	TRUE	FALSE	-0.794491	-0.188023
FTSJ3_TSS_10	CGTCCAGCATGGACTGGTCC	FTSJ3	3	TRUE	FALSE	-0.225715	0.956013
FTSJ3_TSS_16	GTGCCTGGACCAGTCCATGC	FTSJ3	3	TRUE	FALSE	-0.191827	-0.843789
FTSJ3_TSS_19	GACACAGCAGATCCGGTCGC	FTSJ3	3	TRUE	FALSE	-1.82576	-1.32549
FTSJ3_TSS_21	AGGAGCGTCGGGTGGGTCGG	FTSJ3	3	TRUE	FALSE	-0.705447	0.311537
FTSJ3_TSS_3	AGGCAGCGTCCAGCATGGAC	FTSJ3	3	TRUE	FALSE	-0.392278	-0.386889
FTSJ3_TSS_7	GTCGCAGGCAGCGTCCAGCA	FTSJ3	3	TRUE	FALSE	-0.304527	-0.22553
FTSJ3_EX_1	CTTAGTAACCAATTCAGTAA	FTSJ3	NA	FALSE	TRUE	-0.95687	0.304657
FTSJ3_EX_2	GGCTAAGACCGTTACTGAAT	FTSJ3	NA	FALSE	TRUE	0.0673787	-0.24394
FTSJ3_EX_3	GCAGAAAGCCCGAGCCTTGC	FTSJ3	NA	FALSE	TRUE	-2.20692	0.0720528
FTSJ3_EX_4	GCCTGTATCCAGCCTTATTG	FTSJ3	NA	FALSE	TRUE	-2.35445	0.143921
FTSJ3_EX_5	TTACTCACCCACAATAAGGC	FTSJ3	NA	FALSE	TRUE	-3.31902	-0.399408
FTSJ3_EX_6	ACTGAAAGCGGCGATTGAGC	FTSJ3	NA	FALSE	TRUE	-2.83158	-0.517312
GATA2_TSS_11	CGCTGGCCTCGCTACCTTCC	GATA2	1	TRUE	FALSE	-0.19751	0.145941
GATA2_TSS_13	GACTTGAGCAGCGAGTCCCG	GATA2	1	TRUE	FALSE	-0.619505	-0.730777
GATA2_TSS_14	AAGCCGCGTTGCGGCCGGTG	GATA2	1	TRUE	FALSE	-1.38776	-1.39734
GATA2_TSS_15	GCTGCCTCTCTCTCCCCCAC	GATA2	1	TRUE	FALSE	-1.18826	0.582113
GATA2_TSS_6	TAGCGAGGCCAGCGTCGCCC	GATA2	1	TRUE	FALSE	-1.17676	-0.314137
GATA2_TSS_7	AGGCAGCGTGAGCGCCAGGA	GATA2	1	TRUE	FALSE	0.132886	0.106405
GATA2_TSS_8	TGAGCGCCAGGAAGGTAGCG	GATA2	1	TRUE	FALSE	-0.039529	-0.0103252
GATA2_TSS_1	GTAGAGTGCGCCTCGGCCTC	GATA2	2	TRUE	FALSE	-0.697997	-0.0206438
GATA2_TSS_17	GGAGTCGGCAGCTGGCGCCA	GATA2	2	TRUE	FALSE	-0.320516	-0.0137011
GATA2_TSS_18	TCTGTGCAGGAGTCGGCAGC	GATA2	2	TRUE	FALSE	-0.820413	-0.603749
GATA2_TSS_19	CTTCATGTCTGTGCAGGAGT	GATA2	2	TRUE	FALSE	-0.103302	-0.626189
GATA2_TSS_2	TCCGGCCCCTCGGCATCCTC	GATA2	2	TRUE	FALSE	-0.577158	-0.536185
GATA2_TSS_4	GCTGGGGGTAGAGTGCGCCT	GATA2	2	TRUE	FALSE	-0.933831	-0.438167
GATA2_TSS_5	CCCCCGCTTCATGTCTGTGC	GATA2	2	TRUE	FALSE	-0.23652	-0.718597
GATA2_TSS_10	CTCGGACACGCGGCCGCTCA	GATA2	3	TRUE	FALSE	-0.677889	0.19475
GATA2_TSS_12	AGGAACTACAGGGCTCTAGA	GATA2	3	TRUE	FALSE	-0.778184	0.308779
GATA2_TSS_16	TCTAGAGGGCACCTGGGCCT	GATA2	3	TRUE	FALSE	-0.604312	-0.356357
GATA2_TSS_20	GGGTCAAGCACAGCCCTGAG	GATA2	3	TRUE	FALSE	-0.269529	0.312875
GATA2_TSS_21	GCACCTGGGCCTCGGACACG	GATA2	3	TRUE	FALSE	-0.455196	0.0455012
GATA2_TSS_3	AGAGAGGGGCAGGAACTACA	GATA2	3	TRUE	FALSE	-0.89004	-0.275583
GATA2_TSS_9	CAGGGCTCTAGAGGGCACCT	GATA2	3	TRUE	FALSE	-1.77669	-0.510057
GATA2_EX_1	GTTTCGGCGCCATAAGGTGG	GATA2	NA	FALSE	TRUE	-1.82206	-0.437394
GATA2_EX_2	GGCACATCTGGCCTCCGGTC	GATA2	NA	FALSE	TRUE	-0.446434	-0.077383
GATA2_EX_3	CGCTCCTACCAGTCTTCGCT	GATA2	NA	FALSE	TRUE	-1.4754	-0.231192
GATA2_EX_4	ACTACCCCCCGCGGAAGATG	GATA2	NA	FALSE	TRUE	-1.11056	-0.0688096
GATA2_EX_5	AAGGGATCCAGACTCGGAAC	GATA2	NA	FALSE	TRUE	-0.686049	0.0996702
GATA2_EX_6	ACATCTTCCGGTTCCGAGTC	GATA2	NA	FALSE	TRUE	-0.486327	0.0525748
GGNBP2_TSS_10	GAGCGGCTGACTGCCCGTAG	GGNBP2	1	TRUE	FALSE	-0.867894	-0.0919974
GGNBP2_TSS_11	CCACCTCTGCTCCCTGTTAC	GGNBP2	1	TRUE	FALSE	-0.285122	0.412085
GGNBP2_TSS_13	CCTCCTTCTTCCACTCCCCG	GGNBP2	1	TRUE	FALSE	-0.507851	0.480022
GGNBP2_TSS_14	CTCCCTGTTACTGGCTGACG	GGNBP2	1	TRUE	FALSE	-1.06122	0.0692096
GGNBP2_TSS_2	CCCGTAGAGGAAACGACATT	GGNBP2	1	TRUE	FALSE	-1.19	0.0635621
GGNBP2_TSS_8	GGCTGACGAGGCCCGCGTCA	GGNBP2	1	TRUE	FALSE	-1.24945	-0.0912305
GGNBP2_TSS_9	TCCGAATGTCGTTTCCTCTA	GGNBP2	1	TRUE	FALSE	-0.00338221	-0.00823615
GGNBP2_TSS_1	CGAATGTGCTGCGCAGCGGC	GGNBP2	2	TRUE	FALSE	-0.905029	-0.609631
GGNBP2_TSS_12	TGGCTGTTGCAGGCAGGAGC	GGNBP2	2	TRUE	FALSE	-0.463027	0.051796
GGNBP2_TSS_3	TGCAGGCAGGAGCTGGGAGG	GGNBP2	2	TRUE	FALSE	-1.633	-0.630437
GGNBP2_TSS_4	GGCGGGTGCTTACGCTCGCG	GGNBP2	2	TRUE	FALSE	-0.502158	0.182394
GGNBP2_TSS_5	GAGCTGGGAGGAGGCGGCAG	GGNBP2	2	TRUE	FALSE	-2.07709	-0.914212
GGNBP2_TSS_6	GTGCTTACGCTCGCGGGGTT	GGNBP2	2	TRUE	FALSE	-0.825295	-0.299749
GGNBP2_TSS_7	GGGGTTTGGCTGTTGCAGGC	GGNBP2	2	TRUE	FALSE	-0.463082	0.20659
GGNBP2_EX_1	GGCTTATCTCCACACTGTAA	GGNBP2	NA	FALSE	TRUE	-0.391282	0.322855
GGNBP2_EX_2	TCGGATGTTGCCTGCACTGA	GGNBP2	NA	FALSE	TRUE	-0.194757	-0.0258309
GGNBP2_EX_3	GATAATGTGTTAAATCTCGA	GGNBP2	NA	FALSE	TRUE	-0.430965	-0.351682
GGNBP2_EX_4	TACGCACAAGCCAAAACCTT	GGNBP2	NA	FALSE	TRUE	0.221585	0.468394
GGNBP2_EX_5	TCGAGATTTAACACATTATC	GGNBP2	NA	FALSE	TRUE	-0.655789	-0.562384
GGNBP2_EX_6	ATGAAAGACTGCATCGAATC	GGNBP2	NA	FALSE	TRUE	0.00896625	0.671727
GMFG_TSS_1	ACCATGATTGTTCTGTCCAC	GMFG	1	TRUE	FALSE	-0.587915	0.281659
GMFG_TSS_11	TCTTAGTTCCGCTGTCTTCT	GMFG	1	TRUE	FALSE	-0.125321	-0.192108
GMFG_TSS_2	AGCGGAACTAAGAAAAGAAG	GMFG	1	TRUE	FALSE	-0.348513	-0.130391
GMFG_TSS_3	CTAAGAAAAGAAGAGGCCTG	GMFG	1	TRUE	FALSE	-1.06526	-0.353288
GMFG_TSS_4	GCCTGTGGACAGAACAATCA	GMFG	1	TRUE	FALSE	-0.32721	-0.176107
GMFG_TSS_8	TCCCCACGCCTAGAAGACAG	GMFG	1	TRUE	FALSE	-0.0751647	0.455071
GMFG_TSS_9	GTTCCGCTGTCTTCTAGGCG	GMFG	1	TRUE	FALSE	-0.434926	0.127285
GMFG_TSS_10	AATGAAGAGGAGCATCGCGC	GMFG	2	TRUE	FALSE	0.201865	1.09806
GMFG_TSS_12	CACAAAGGCATCAGATGGGC	GMFG	2	TRUE	FALSE	-0.00736277	0.192498
GMFG_TSS_13	TTCTCCATCCACTAATGAAG	GMFG	2	TRUE	FALSE	-0.135944	-0.107454
GMFG_TSS_14	ATGTTCACAAAGGCATCAGA	GMFG	2	TRUE	FALSE	-0.402105	-0.171609
GMFG_TSS_5	CCTTTGTGAACATTGAGAAA	GMFG	2	TRUE	FALSE	-0.475473	-0.348122
GMFG_TSS_6	TCATTAGTGGATGGAGAAAC	GMFG	2	TRUE	FALSE	-1.02965	-0.370642
GMFG_TSS_7	GCGATGCTCCTCTTCATTAG	GMFG	2	TRUE	FALSE	-0.54364	0.121988
GMFG_EX_1	TACAAGTACGTGCATGACGA	GMFG	NA	FALSE	TRUE	-0.730375	-0.4601
GMFG_EX_2	AGTTGCCGGAGAGACAGCCC	GMFG	NA	FALSE	TRUE	-0.909186	0.0630231
GMFG_EX_3	CAGTGAAGGTGGACAAAGAC	GMFG	NA	FALSE	TRUE	-0.764953	0.135473
GMFG_EX_4	GGTGCTGGAGGAAGAATTTC	GMFG	NA	FALSE	TRUE	-0.557327	-0.33047
GMFG_EX_5	GCCTCAGAACATTTCCCCAG	GMFG	NA	FALSE	TRUE	-0.0211338	0.642179
GMFG_EX_6	GTCTACCTCGCACACCACCA	GMFG	NA	FALSE	TRUE	-0.0108159	0.656973
GNAS_TSS_11	GCCATCAGCCCCCTCGGCCT	GNAS	1	TRUE	FALSE	0.499494	0.35468
GNAS_TSS_19	GGCAATAAGAGCGGCGGCGG	GNAS	1	TRUE	FALSE	-0.325633	0.143932
GNAS_TSS_21	GGCCGAGGCAATAAGAGCGG	GNAS	1	TRUE	FALSE	-0.269077	-0.162958
GNAS_TSS_4	AGCTCCCGCAGCTCCTGCTC	GNAS	1	TRUE	FALSE	-0.400011	-0.14458
GNAS_TSS_5	TGCTCTGGTCCGCCTCGGCC	GNAS	1	TRUE	FALSE	-0.291574	0.0202482
GNAS_TSS_6	GCTCCTGCTCTGGTCCGCCT	GNAS	1	TRUE	FALSE	0.0125971	0.033425
GNAS_TSS_7	GCGGACCAGAGCAGGAGCTG	GNAS	1	TRUE	FALSE	-0.902777	-0.0748102
GNAS_TSS_1	AGAAGCTCTGCTCCCCGGCG	GNAS	2	TRUE	FALSE	-0.976776	-0.71877
GNAS_TSS_10	GCGGGGACACTCAGTCGCGT	GNAS	2	TRUE	FALSE	-0.464403	0.0496725
GNAS_TSS_12	AGCGGGCTGCGTCAGGTGGC	GNAS	2	TRUE	FALSE	-0.166068	-0.345035
GNAS_TSS_13	GCTCCCCTGCTCTCTGGCTC	GNAS	2	TRUE	FALSE	0.565825	0.0308309
GNAS_TSS_15	ACTCAGTCGCGTCGGCACCG	GNAS	2	TRUE	FALSE	0.0113394	-0.559215
GNAS_TSS_16	ACCTGACGCAGCCCGCTCCG	GNAS	2	TRUE	FALSE	0.593989	0.237734
GNAS_TSS_2	AGCCCGGAGCCAGAGAGCAG	GNAS	2	TRUE	FALSE	-1.08291	0.280772
GNAS_TSS_14	GCGCCTTCTCCTCGTTGCGC	GNAS	3	TRUE	FALSE	0.0155979	0.414921
GNAS_TSS_17	GGACCAGCGCAACGAGGAGA	GNAS	3	TRUE	FALSE	0.0800458	0.720968
GNAS_TSS_18	GATCGAGAAGCAGCTGCAGA	GNAS	3	TRUE	FALSE	-0.074556	0.422035
GNAS_TSS_20	GCAGCTGCAGAAGGACAAGC	GNAS	3	TRUE	FALSE	0.257569	0.0230382
GNAS_TSS_3	CGAGGAGAAGGCGCAGCGTG	GNAS	3	TRUE	FALSE	-0.376965	0.366199
GNAS_TSS_8	GCTCCTCGGCAAGGAGCGCG	GNAS	3	TRUE	FALSE	-0.748618	-0.472066
GNAS_TSS_9	GACCGAGGACCAGCGCAACG	GNAS	3	TRUE	FALSE	0.478615	1.07661
GNAS_EX_1	GGAATTCTATGAGCATGCCA	GNAS	NA	FALSE	TRUE	-0.280564	0.212531
GNAS_EX_2	CTCGTTGGAGCGTTCGTAGC	GNAS	NA	FALSE	TRUE	-0.27846	-0.337613
GNAS_EX_3	CAACCAGACCAACCGCCTGC	GNAS	NA	FALSE	TRUE	0.583549	0.537736
GNAS_EX_4	TGTGGCCGCCATGAGCAACC	GNAS	NA	FALSE	TRUE	-0.674406	0.24683
GNAS_EX_5	CCCCGAGAACCAGTTCAGAG	GNAS	NA	FALSE	TRUE	-0.378855	-0.545587
GNAS_EX_6	TGTGACTGCCATCATCTTCG	GNAS	NA	FALSE	TRUE	0.142646	0.191478
GPR179_TSS_1	GCACCAGCGTGAGAGGGAGA	GPR179	1	TRUE	FALSE	-1.67321	0.211831
GPR179_TSS_2	GGGAGACGGAGAGAGGAAGA	GPR179	1	TRUE	FALSE	-0.638285	-0.480465
GPR179_TSS_3	TCTCCGTCTCCCTCTCACGC	GPR179	1	TRUE	FALSE	-0.181984	0.322087
GPR179_TSS_4	GAAGAAAAAAGCAGGCGAGC	GPR179	1	TRUE	FALSE	-1.10776	-0.530224
GPR179_TSS_5	CGTGAGAGGGAGACGGAGAG	GPR179	1	TRUE	FALSE	-0.432559	-0.217623
GPR179_TSS_6	CGAGCTGGCACCAGCGTGAG	GPR179	1	TRUE	FALSE	-1.0568	-0.00539165
GPR179_TSS_7	GTTAGAGAGAAGAAAAAAGC	GPR179	1	TRUE	FALSE	-1.06893	-0.372317
GPR179_EX_1	GACATCAATCAGTGTGCAAG	GPR179	NA	FALSE	TRUE	-0.296286	0.299812
GPR179_EX_2	AGTGAGCGCTATGAAGCGCG	GPR179	NA	FALSE	TRUE	-0.979026	-0.391511
GPR179_EX_3	ACTGATTGATGTCCACACTC	GPR179	NA	FALSE	TRUE	-1.25543	-0.21276
GPR179_EX_4	TTCTACGGGGCAAGCCCCTC	GPR179	NA	FALSE	TRUE	-1.13663	-0.400582
GPR179_EX_5	GGGCTTGCCCCGTAGAATCC	GPR179	NA	FALSE	TRUE	-1.28028	-0.906919
GPR179_EX_6	CGACATCCGTGAGTCCAGTG	GPR179	NA	FALSE	TRUE	-0.419154	0.243308
GSDMC_TSS_13	AGTCCTCAGCAAAAAGTCTG	GSDMC	1	TRUE	FALSE	-0.617574	0.361622
GSDMC_TSS_17	CATTTCCAGAAGAGTAAGTC	GSDMC	1	TRUE	FALSE	-0.735326	0.20957
GSDMC_TSS_18	AATTTCTACTTGACCGCAGG	GSDMC	1	TRUE	FALSE	-1.29892	-0.021663
GSDMC_TSS_6	TTACTCTTCTGGAAATGAAC	GSDMC	1	TRUE	FALSE	-1.05281	0.0973841
GSDMC_TSS_7	TGCTGAGGACTTGAGAGCTA	GSDMC	1	TRUE	FALSE	-1.09105	0.0259247
GSDMC_TSS_8	AGTAAGTCTGGAACTAGTTC	GSDMC	1	TRUE	FALSE	-0.905791	-0.158071
GSDMC_TSS_9	TAGTTCCAGACTTACTCTTC	GSDMC	1	TRUE	FALSE	-0.243789	0.211366
GSDMC_TSS_11	GCAGGATTGGCCGGGCACGG	GSDMC	2	TRUE	FALSE	-1.77952	-0.3937
GSDMC_TSS_12	CTGTAGAGAAATAGCAGGAT	GSDMC	2	TRUE	FALSE	-1.62565	-0.302391
GSDMC_TSS_16	GAGAAATAGCAGGATTGGCC	GSDMC	2	TRUE	FALSE	-0.195324	-0.520517
GSDMC_TSS_4	CAAGATCAGCCAGGCCAAGA	GSDMC	2	TRUE	FALSE	-2.59666	-0.0977747
GSDMC_TSS_1	AGAGTACGAAATTTCCGAAA	GSDMC	3	TRUE	FALSE	-1.41929	0.0813814
GSDMC_TSS_10	ATTTCGTACTCTTGGGAGAG	GSDMC	3	TRUE	FALSE	-0.818217	-0.431555
GSDMC_TSS_14	GAGAGGGAGAGCAGAATGAC	GSDMC	3	TRUE	FALSE	-1.21336	0.0911601
GSDMC_TSS_15	CTACTGTGCTGCGAGGAGTG	GSDMC	3	TRUE	FALSE	-0.615175	0.282295
GSDMC_TSS_2	AGCACAGTAGCCTACCATTT	GSDMC	3	TRUE	FALSE	-0.304846	0.092723
GSDMC_TSS_3	TTTCGGAAATTTCGTACTCT	GSDMC	3	TRUE	FALSE	-0.579372	-0.152244
GSDMC_TSS_5	TGGTAGGCTACTGTGCTGCG	GSDMC	3	TRUE	FALSE	-0.634397	0.10644
GSDMC_EX_1	CAGCCTCTGTCACCACGTAC	GSDMC	NA	FALSE	TRUE	-0.541358	-0.145666
GSDMC_EX_2	TCCCCAGAAACTGTTGTGAC	GSDMC	NA	FALSE	TRUE	-0.251799	0.0966004
GSDMC_EX_3	CCATGTCAGCCTTATGCTTC	GSDMC	NA	FALSE	TRUE	-0.0624363	0.0740805
GSDMC_EX_4	ATTGCTCTTTGGATTACCTA	GSDMC	NA	FALSE	TRUE	-1.58216	-0.186304
GSDMC_EX_5	CAAGTTCACATCCTCCCAGT	GSDMC	NA	FALSE	TRUE	-1.82525	-0.0745792
GSDMC_EX_6	TGGTAACAATTTGAAACTCG	GSDMC	NA	FALSE	TRUE	-0.642682	0.14539
HCK_TSS_1	TGTGCTCCCGAGCTGGGACC	HCK	1	TRUE	FALSE	-0.526518	0.489706
HCK_TSS_2	AGGCTTAGAGGCGAGTGGGA	HCK	1	TRUE	FALSE	-0.183004	-0.473112
HCK_TSS_3	ATCAGAGGCTTAGAGGCGAG	HCK	1	TRUE	FALSE	-0.649209	0.166846
HCK_TSS_4	GGAGCACATCAGAGGCTTAG	HCK	1	TRUE	FALSE	-0.315445	0.0759485
HCK_TSS_5	CCTCTGATGTGCTCCCGAGC	HCK	1	TRUE	FALSE	0.0930607	-0.0147004
HCK_TSS_6	CCAGCTCGGGAGCACATCAG	HCK	1	TRUE	FALSE	-0.942311	0.0168506
HCK_TSS_7	CACGTCCCTGGTCCCAGCTC	HCK	1	TRUE	FALSE	-1.23845	0.126826
HCK_EX_1	CTTTAGTGGTCTCGCTATCC	HCK	NA	FALSE	TRUE	-0.398858	-0.195858
HCK_EX_2	CCGAGGGTCGTAGTCTCGCA	HCK	NA	FALSE	TRUE	-0.478409	0.463573
HCK_EX_3	GTGGGATCCGGCACGTACAC	HCK	NA	FALSE	TRUE	-1.62885	-0.0438383
HCK_EX_4	ACACTGTCCTGTGTACGTGC	HCK	NA	FALSE	TRUE	-0.754188	-0.407073
HCK_EX_5	CCGTGCGAGACTACGACCCT	HCK	NA	FALSE	TRUE	-0.0220689	0.098955
HCK_EX_6	GTTGGCGCTCTGCGTCCTTC	HCK	NA	FALSE	TRUE	-0.31777	-0.0822822
HEATR1_TSS_1	TGGGCTCCTTGGTACCATGT	HEATR1	1	TRUE	FALSE	-1.3759	-1.7699
HEATR1_TSS_2	TAGGTTTCCGGGTGAGGGTT	HEATR1	1	TRUE	FALSE	-0.292933	-0.639478
HEATR1_TSS_3	TGCCTTAGGTTTCCGGGTGA	HEATR1	1	TRUE	FALSE	-0.907943	-1.03756
HEATR1_TSS_4	GAATTTGGGTATATCTTGGA	HEATR1	1	TRUE	FALSE	-0.63217	-1.39065
HEATR1_TSS_5	CGGGTGAGGGTTGGGCTCCT	HEATR1	1	TRUE	FALSE	-0.159316	-0.0919617
HEATR1_TSS_6	GCGCTTCCCACATGGTACCA	HEATR1	1	TRUE	FALSE	-0.0851532	-1.38714
HEATR1_TSS_7	TCTTCACAGCGCTTCCCACA	HEATR1	1	TRUE	FALSE	-0.245217	-0.955871
HEATR1_EX_1	AGTAAGGCGACAAGTGAATA	HEATR1	NA	FALSE	TRUE	-2.48148	0.509158
HEATR1_EX_2	TCTGGAGTGCCGTTAGCTAA	HEATR1	NA	FALSE	TRUE	-1.04836	-0.239313
HEATR1_EX_3	AGATGGCTCACCAATGGCGA	HEATR1	NA	FALSE	TRUE	-2.89955	-1.54912
HEATR1_EX_4	ACCCACTGCTACAAAGATCT	HEATR1	NA	FALSE	TRUE	-1.4105	0.417445
HEATR1_EX_5	TCGATTGTGGCCGCTTCCTT	HEATR1	NA	FALSE	TRUE	-2.09109	-0.0540702
HEATR1_EX_6	TAAGCCAGCACAGAAGTGTC	HEATR1	NA	FALSE	TRUE	-3.0515	-0.0327498
HM13_TSS_14	CCTGCTGCAGCAACCGGAGC	HM13	1	TRUE	FALSE	-1.29134	-0.0437424
HM13_TSS_17	CCAGCTCCGGTTGCTGCAGC	HM13	1	TRUE	FALSE	0	0
HM13_TSS_19	TCGGGATCCGACTCCAGCTC	HM13	1	TRUE	FALSE	-0.887649	-0.176168
HM13_TSS_2	AGGGACGCAGGCGGAGACAC	HM13	1	TRUE	FALSE	-1.4506	-0.226995
HM13_TSS_21	TGCGTCCCTGCTGCAGCAAC	HM13	1	TRUE	FALSE	-0.49742	-0.13919
HM13_TSS_3	GCAGCAACCGGAGCTGGAGT	HM13	1	TRUE	FALSE	-1.10747	-0.394318
HM13_TSS_6	GGTTGCTGCAGCAGGGACGC	HM13	1	TRUE	FALSE	-0.493531	-0.199856
HM13_TSS_11	GGAAACAAACGGAATTGGCA	HM13	2	TRUE	FALSE	-0.180869	-0.0303707
HM13_TSS_12	TGACCGTCTGGCAGGCCGCG	HM13	2	TRUE	FALSE	-0.523822	0.0938075
HM13_TSS_13	GCTCCGGTGGAGTCCCCTGC	HM13	2	TRUE	FALSE	-0.354253	0.0809898
HM13_TSS_16	GGAGTCCCCTGCAGGAAGGC	HM13	2	TRUE	FALSE	-0.97913	-0.119534
HM13_TSS_20	CGGAATTGGCAAGGCTCCGG	HM13	2	TRUE	FALSE	-0.0355065	0.780819
HM13_TSS_5	CTTCCTGCAGGGGACTCCAC	HM13	2	TRUE	FALSE	-0.231437	0.365994
HM13_TSS_7	AACAGGGAAACAAACGGAAT	HM13	2	TRUE	FALSE	-0.348711	-0.188674
HM13_TSS_1	GGGCTCCTAACTCCCAGACA	HM13	3	TRUE	FALSE	-0.310583	0.280457
HM13_TSS_10	ACCATAGCAAGTCAGTGGCT	HM13	3	TRUE	FALSE	-0.767509	-0.0572291
HM13_TSS_15	AGTGGCTGGGCCTGAACCCA	HM13	3	TRUE	FALSE	-1.19367	-0.0365885
HM13_TSS_18	GGGAGGAGCAACCCTTGTCT	HM13	3	TRUE	FALSE	-1.16382	0.0992718
HM13_TSS_4	GCAACCCTTGTCTGGGAGTT	HM13	3	TRUE	FALSE	-0.338257	-0.234361
HM13_TSS_8	TGTCTGGGAGTTAGGAGCCC	HM13	3	TRUE	FALSE	-1.75326	-0.0192958
HM13_TSS_9	GAGTTAGGAGCCCTGGGTTC	HM13	3	TRUE	FALSE	-1.59206	0.396545
HM13_EX_1	TGCCTGAAACAATCACCAGC	HM13	NA	FALSE	TRUE	-0.714016	-0.295812
HM13_EX_2	GCAGGAGGTTGATGTACTCC	HM13	NA	FALSE	TRUE	-0.346693	0.211552
HM13_EX_3	CACGCCCGAGGGCATCGCGC	HM13	NA	FALSE	TRUE	-0.794166	0.175645
HM13_EX_4	GTCCATGTATTTCTTCGTGC	HM13	NA	FALSE	TRUE	-0.348828	-0.275074
HM13_EX_5	GCCCTCAGCGATCCGCATAA	HM13	NA	FALSE	TRUE	-0.343917	0.516623
HM13_EX_6	TGGGGAAGCGGGCGGCATCC	HM13	NA	FALSE	TRUE	-0.814605	-0.131332
HNF1B_TSS_1	CTCCTTTCGGAGGAGCCTCC	HNF1B	1	TRUE	FALSE	-0.857268	-0.582979
HNF1B_TSS_3	CCGGGACCCCGGGGAGTAAC	HNF1B	1	TRUE	FALSE	-1.14643	-0.351103
HNF1B_TSS_4	CCCGGGGAGTAACAGGTGTC	HNF1B	1	TRUE	FALSE	-1.71467	-2.07512
HNF1B_TSS_5	CCTGTTACTCCCCGGGGTCC	HNF1B	1	TRUE	FALSE	-1.24173	-0.87551
HNF1B_TSS_6	CAGACACCTGTTACTCCCCG	HNF1B	1	TRUE	FALSE	-1.44178	-1.27006
HNF1B_TSS_7	AACAGGTGTCTGGAGGCTGA	HNF1B	1	TRUE	FALSE	-2.24969	-1.92135
HNF1B_TSS_9	GTCCCGGAGGCTCCTCCGAA	HNF1B	1	TRUE	FALSE	-1.10773	-1.5825
HNF1B_TSS_10	TTGCTGGAGCGACGTGAGCT	HNF1B	2	TRUE	FALSE	-2.16888	-0.667901
HNF1B_TSS_11	CGGAGCTCAGCAGGGCGCTC	HNF1B	2	TRUE	FALSE	-2.04448	-0.875333
HNF1B_TSS_12	GGGCGCTCAGGAGTTCTTGC	HNF1B	2	TRUE	FALSE	-2.25413	-1.47894
HNF1B_TSS_13	TTTCCAAGGACGGAAAAAGA	HNF1B	2	TRUE	FALSE	-0.208852	0.378261
HNF1B_TSS_14	CTGAGCGCCCTGCTGAGCTC	HNF1B	2	TRUE	FALSE	-1.70982	-0.587894
HNF1B_TSS_2	GGTGACCCCGGAGCTCAGCA	HNF1B	2	TRUE	FALSE	-2.63787	-1.42462
HNF1B_TSS_8	CAGCACCTCCTTGGTGACCC	HNF1B	2	TRUE	FALSE	-2.70694	-0.968864
HNF1B_EX_1	GTTGCGGCGCATCTTCTTGT	HNF1B	NA	FALSE	TRUE	-1.37442	0.196118
HNF1B_EX_2	ACAAGAAGATGCGCCGCAAC	HNF1B	NA	FALSE	TRUE	-1.72837	0.444333
HNF1B_EX_3	TGCTTACCTGACAGCTTGTT	HNF1B	NA	FALSE	TRUE	-0.0625912	-0.234202
HNF1B_EX_4	AGACTTGCTGTAAAACCGAC	HNF1B	NA	FALSE	TRUE	-2.41833	-1.89065
HNF1B_EX_5	TCGTTGCTTTCTGACGTACC	HNF1B	NA	FALSE	TRUE	-1.91474	-0.541791
HNF1B_EX_6	TGTACAGAGCGGCACGCTTC	HNF1B	NA	FALSE	TRUE	-1.11595	0.260392
HNRNPU_TSS_12	GATGGGTTCGTGCTGCAGAG	HNRNPU	1	TRUE	FALSE	-0.241844	-1.08044
HNRNPU_TSS_13	CGGATCCGCCTGGTGTCGAA	HNRNPU	1	TRUE	FALSE	-0.91976	-1.81683
HNRNPU_TSS_14	TGGCGCCGTTCGACACCAGG	HNRNPU	1	TRUE	FALSE	-1.41334	-1.97702
HNRNPU_TSS_15	CTGCGGCTGCGGCTGGAGAT	HNRNPU	1	TRUE	FALSE	-0.801386	-0.948907
HNRNPU_TSS_7	GCGAACTCGGTGAAAGGAAT	HNRNPU	1	TRUE	FALSE	-1.0334	-2.32373
HNRNPU_TSS_8	TCCCTCGCGAACTCGGTGAA	HNRNPU	1	TRUE	FALSE	-1.03418	-1.0382
HNRNPU_TSS_9	TGCTGCAGAGCGGATCCGCC	HNRNPU	1	TRUE	FALSE	-0.37339	-0.301273
HNRNPU_TSS_11	TGTAGTTTGCTGGGTAGTGG	HNRNPU	2	TRUE	FALSE	-0.729841	-0.0222124
HNRNPU_TSS_1	TTGGCTTTCTCGAATCATCG	HNRNPU	3	TRUE	FALSE	-0.233262	-0.0250727
HNRNPU_TSS_10	AAAGAAAAACTGCGCGGCCC	HNRNPU	3	TRUE	FALSE	-0.820424	-0.224351
HNRNPU_TSS_2	GCTCTCTTCGGGATACACGT	HNRNPU	3	TRUE	FALSE	-0.938848	-0.32663
HNRNPU_TSS_3	TACACGTGGGCTTCGGGCCT	HNRNPU	3	TRUE	FALSE	0.0799125	0.0718537
HNRNPU_TSS_4	CCCCTCTCTGCGCTCTCTTC	HNRNPU	3	TRUE	FALSE	-0.0762734	0.536619
HNRNPU_TSS_5	TCGGGATACACGTGGGCTTC	HNRNPU	3	TRUE	FALSE	-0.32917	0.118421
HNRNPU_TSS_6	AAAGCCAAAGAAAAACTGCG	HNRNPU	3	TRUE	FALSE	-0.940532	-0.54118
HNRNPU_EX_1	TGAACACTTCGATGACACAG	HNRNPU	NA	FALSE	TRUE	-2.32995	-0.166588
HNRNPU_EX_2	ACTACAAGTGGAATGTTACT	HNRNPU	NA	FALSE	TRUE	-1.2313	0.712709
HNRNPU_EX_3	AAAAGACCACGAGAAGATCA	HNRNPU	NA	FALSE	TRUE	-1.78365	-0.280017
HNRNPU_EX_4	TTGAAGAGAACAAGTATAGC	HNRNPU	NA	FALSE	TRUE	-2.07847	-0.641533
HNRNPU_EX_5	GACATACATGAAGTTCGTAT	HNRNPU	NA	FALSE	TRUE	-1.12089	0.266244
HNRNPU_EX_6	GCATCCTATGGTGTGTCAAA	HNRNPU	NA	FALSE	TRUE	-1.49802	-0.341791
HPGD_TSS_12	TGGTGCAGCCACTGCTGGGG	HPGD	1	TRUE	FALSE	0.42635	0.258274
HPGD_TSS_13	CACTTTGCCGTTCACGTGCA	HPGD	1	TRUE	FALSE	-0.0882286	0.340144
HPGD_TSS_14	GTGCATGGTGCAGCCACTGC	HPGD	1	TRUE	FALSE	-0.318846	-0.0951
HPGD_TSS_17	GGCTGCACCATGCACGTGAA	HPGD	1	TRUE	FALSE	0.528036	0.449262
HPGD_TSS_2	CGTGAACGGCAAAGTGGCGC	HPGD	1	TRUE	FALSE	-0.616857	0.524682
HPGD_TSS_21	GGCAAAGTGGCGCTGGTGAC	HPGD	1	TRUE	FALSE	-0.296536	-0.333396
HPGD_TSS_4	CATGCACGTGAACGGCAAAG	HPGD	1	TRUE	FALSE	-0.533068	0.0879794
HPGD_TSS_1	CTCCAGAACGCTCAGGGGGC	HPGD	2	TRUE	FALSE	0.35451	0.0623938
HPGD_TSS_16	TGTCAAGCCAGCGCCCGCCG	HPGD	2	TRUE	FALSE	-0.00983786	0.458196
HPGD_TSS_18	GGGGCAGGTGACACAGTCGT	HPGD	2	TRUE	FALSE	-0.0662289	-0.0832083
HPGD_TSS_3	ACAGTTTCCTCCCCGCCCAC	HPGD	2	TRUE	FALSE	-0.193489	-0.0620977
HPGD_TSS_5	TGACACAGTCGTGGGTTCCC	HPGD	2	TRUE	FALSE	-0.220259	-0.0748407
HPGD_TSS_7	TGGCGCTCCAGAACGCTCAG	HPGD	2	TRUE	FALSE	-0.532069	-0.383942
HPGD_TSS_8	CACCTGCCCCCTGAGCGTTC	HPGD	2	TRUE	FALSE	-0.242725	-0.0836806
HPGD_TSS_10	GTTGGTCTTTAGGGCACTGA	HPGD	3	TRUE	FALSE	-0.398789	0.00933902
HPGD_TSS_11	CTGACAGAAGAAAAGTTAAA	HPGD	3	TRUE	FALSE	0.0757963	0.187972
HPGD_TSS_15	CTAAAGACCAACTGGATAGA	HPGD	3	TRUE	FALSE	0.110206	0.138179
HPGD_TSS_19	TTCTATCCAGTTGGTCTTTA	HPGD	3	TRUE	FALSE	-0.138966	-0.230929
HPGD_TSS_20	CCGCTCTCCTTCTATCCAGT	HPGD	3	TRUE	FALSE	-0.23928	0.219607
HPGD_TSS_6	CCTCTGGCTCCGTGATTGGC	HPGD	3	TRUE	FALSE	0.136425	0.373624
HPGD_TSS_9	TCAGTGCCCTAAAGACCAAC	HPGD	3	TRUE	FALSE	-0.279883	0.165866
HPGD_EX_1	CATGCCCGTTGCACAGCAGC	HPGD	NA	FALSE	TRUE	-0.299423	0.359566
HPGD_EX_2	GCTTCAAAGCATGGCATAGT	HPGD	NA	FALSE	TRUE	-0.518529	0.111082
HPGD_EX_3	TTGTCTATAGGTAGCGCTGG	HPGD	NA	FALSE	TRUE	-0.284708	-0.202822
HPGD_EX_4	ATCAATATGTCATCTTTAGC	HPGD	NA	FALSE	TRUE	-0.0475961	-0.33602
HPGD_EX_5	AGAAAAGTTGTAGACCACTT	HPGD	NA	FALSE	TRUE	-0.481435	-0.118947
HPGD_EX_6	TCTGTTCATCCAGTGCGATG	HPGD	NA	FALSE	TRUE	-0.311258	-0.460703
HPRT1_TSS_1	GCGGGTCGCCATAACGGAGC	HPRT1	1	TRUE	FALSE	-0.980453	-0.836102
HPRT1_TSS_2	GCGCGGGCTGACTGCTCAGG	HPRT1	1	TRUE	FALSE	0.119244	0.201501
HPRT1_TSS_3	TGAGCAGTCAGCCCGCGCGC	HPRT1	1	TRUE	FALSE	0.453005	0.491254
HPRT1_TSS_4	CACCACGACGCCAGGGCTGC	HPRT1	1	TRUE	FALSE	-0.321717	-0.342111
HPRT1_TSS_5	AGCTGCTCACCACGACGCCA	HPRT1	1	TRUE	FALSE	-0.612726	0.635175
HPRT1_TSS_6	AGGGCTGCGGGTCGCCATAA	HPRT1	1	TRUE	FALSE	-0.0138321	0.609233
HPRT1_TSS_7	GTTATGGCGACCCGCAGCCC	HPRT1	1	TRUE	TRUE	-0.185731	0.00571515
HPRT1_EX_1	CTGTCCATAATTAGTCCATG	HPRT1	NA	FALSE	TRUE	-0.287425	-0.63184
HPRT1_EX_2	TAAATTCTTTGCTGACCTGC	HPRT1	NA	FALSE	TRUE	-0.47173	-0.45242
HPRT1_EX_3	AATAAATCAAGGTCATAACC	HPRT1	NA	FALSE	TRUE	-0.3097	-0.608626
HPRT1_EX_4	GAGCTGCTCACCACGACGCC	HPRT1	NA	FALSE	TRUE	0.294381	0.267145
HPRT1_EX_5	TCTTGCTCGAGATGTGATGA	HPRT1	NA	FALSE	TRUE	0.0164732	-0.0811229
HRAS_TSS_1	ATTGCTGCCGCCTGGGGGCG	HRAS	1	TRUE	FALSE	-0.451281	-0.0808339
HRAS_TSS_2	GGCAGCAATACGCGCGGCGC	HRAS	1	TRUE	FALSE	-0.447292	-0.261502
HRAS_TSS_3	CCGCGCGTATTGCTGCCGCC	HRAS	1	TRUE	FALSE	-0.143025	-0.172853
HRAS_TSS_4	CCAGGCGGCAGCAATACGCG	HRAS	1	TRUE	FALSE	-0.214084	0.255018
HRAS_EX_1	CTCACGCACCAACGTGTAGA	HRAS	NA	FALSE	TRUE	-0.192565	-0.113944
HRAS_EX_2	TGTAGGGGATGCCGTAGCTT	HRAS	NA	FALSE	TRUE	-1.12151	0.200979
HRAS_EX_3	GGACTCGGATGACGTGCCCA	HRAS	NA	FALSE	TRUE	0.045243	0.0958625
HRAS_EX_4	CATCCTGGATACCGCCGGCC	HRAS	NA	FALSE	TRUE	0.340136	0.430845
HRAS_EX_5	TTGACACAGGGCAGCCGCTC	HRAS	NA	FALSE	TRUE	-1.02133	-0.14194
HRAS_EX_6	GGAGGATGCCTTCTACACGT	HRAS	NA	FALSE	TRUE	-0.707619	-0.0543791
ID1_TSS_1	AAATGGAACAGTTAAGAACG	ID1	1	TRUE	FALSE	-1.413	-1.35535
ID1_TSS_2	GCAAAGCGAAAAAAATGAGG	ID1	1	TRUE	FALSE	-0.451409	-0.62314
ID1_TSS_3	GTGGAAGCCCGAAGCAGATA	ID1	1	TRUE	FALSE	-0.791031	-0.37685
ID1_TSS_4	GCGACTGGCTGAAACAGAAT	ID1	1	TRUE	FALSE	0.0398166	0.103675
ID1_TSS_5	AAGAACGTGGAATGAGAGTG	ID1	1	TRUE	FALSE	0.455699	-0.580722
ID1_TSS_6	TGTTTATAAAAGACAAGCTG	ID1	1	TRUE	FALSE	-1.56263	-0.680723
ID1_TSS_7	CCCGAAGCAGATACGGAAAA	ID1	1	TRUE	FALSE	0.567885	0.4521
ID1_EX_1	ACAGGCGGCATGCGTTCCTG	ID1	NA	FALSE	TRUE	0.136654	-0.47943
ID1_EX_2	TGGATCTCACCTCGGCCGTC	ID1	NA	FALSE	TRUE	0.265324	0.0337864
ID1_EX_3	AGCACGTCATCGACTACATC	ID1	NA	FALSE	TRUE	-1.0192	0.298515
ID1_EX_4	CACAAGATGCGATCGTCCGC	ID1	NA	FALSE	TRUE	-0.772582	-0.601064
ID1_EX_5	AATCCGAAGTTGGAACCCCC	ID1	NA	FALSE	TRUE	-0.450801	-0.109576
ID1_EX_6	GTGCTGCTCTACGACATGAA	ID1	NA	FALSE	TRUE	-1.54589	0.00850495
INTS9_TSS_1	GAAGACGCTTCCTGGGTTTG	INTS9	1	TRUE	FALSE	-0.69022	0.100292
INTS9_TSS_11	TGCACCGGAAGACGCTTCCT	INTS9	1	TRUE	FALSE	-1.31353	-1.07487
INTS9_TSS_13	AAGACTCACCAGTTTCATAA	INTS9	1	TRUE	FALSE	-2.52088	-0.0672646
INTS9_TSS_2	GCAGGTGGCGGAGATTGCAC	INTS9	1	TRUE	FALSE	-1.34296	-1.44258
INTS9_TSS_4	CAAACCCAGGAAGCGTCTTC	INTS9	1	TRUE	FALSE	-1.30039	-0.721084
INTS9_TSS_8	CCAGTTTCATAATGGACTTT	INTS9	1	TRUE	FALSE	0.120462	0.583869
INTS9_TSS_9	TCACTGAACTCCTCAAACCC	INTS9	1	TRUE	FALSE	-0.27234	-0.649904
INTS9_TSS_10	TCATGCTGGGGTGGAGAGGG	INTS9	2	TRUE	FALSE	-0.50102	-0.262811
INTS9_TSS_16	AGGGAGGATGCATTGGCGGC	INTS9	2	TRUE	FALSE	-0.3391	-0.0146715
INTS9_TSS_17	CTGGGATGAATTTGAGCTGA	INTS9	2	TRUE	FALSE	-0.262453	6.2124e-05
INTS9_TSS_21	GACATGATATCATGCTGGGG	INTS9	2	TRUE	FALSE	-1.36062	-1.47849
INTS9_TSS_3	GAATTTGAGCTGACGGAAGG	INTS9	2	TRUE	FALSE	-0.13183	-0.122704
INTS9_TSS_5	GGTGGAGAGGGAGGATGCAT	INTS9	2	TRUE	FALSE	-1.62803	-1.06431
INTS9_TSS_7	AGGAAGACATGATATCATGC	INTS9	2	TRUE	FALSE	-0.747348	-0.175419
INTS9_TSS_12	TTCCATGTGTCTGCTCCCAG	INTS9	3	TRUE	FALSE	0.176532	0.331712
INTS9_TSS_14	TGTCTGCTCCCAGCGGTCTC	INTS9	3	TRUE	FALSE	-0.0668369	0.270791
INTS9_TSS_15	AAGAAAGATAAATTAAGCTG	INTS9	3	TRUE	FALSE	-0.71099	-0.529042
INTS9_TSS_18	GACCGCTGGGAGCAGACACA	INTS9	3	TRUE	FALSE	-0.644094	-0.0483699
INTS9_TSS_19	TACTCTTTACATAAGTTTCA	INTS9	3	TRUE	FALSE	0.23785	-0.273248
INTS9_TSS_20	TAGAGAAAGACCGTGCCCCG	INTS9	3	TRUE	FALSE	-0.466743	-0.558407
INTS9_TSS_6	GAGGAAGCCCAGAGACCGCT	INTS9	3	TRUE	FALSE	0.252415	0.549377
INTS9_EX_1	TTGTCACAACAAACAGAGTA	INTS9	NA	FALSE	TRUE	-1.1695	0.624705
INTS9_EX_2	ACGTCCCCGAAGCGGAGGGA	INTS9	NA	FALSE	TRUE	-1.33935	0.129368
INTS9_EX_3	TCACTTACCCGTGAATATGA	INTS9	NA	FALSE	TRUE	-2.09696	-0.190921
INTS9_EX_4	AACTCTCCCACCATTCCATC	INTS9	NA	FALSE	TRUE	-1.67044	-0.0894997
INTS9_EX_5	AGTCGTTGCTGAAGTCTCCG	INTS9	NA	FALSE	TRUE	-1.64925	0.481292
INTS9_EX_6	AGCGATGTTCTTGTTCTGAC	INTS9	NA	FALSE	TRUE	-0.839055	0.0856141
KCNQ3_TSS_1	CTGACAGGCTGAGGCTGGAA	KCNQ3	1	TRUE	FALSE	0.386049	-0.199361
KCNQ3_TSS_12	CTGCTGCTGCTGACAGGCTG	KCNQ3	1	TRUE	FALSE	-0.455385	0.596132
KCNQ3_TSS_13	GAGGCTGGAACGGGCGGGGA	KCNQ3	1	TRUE	FALSE	-0.28917	-0.284191
KCNQ3_TSS_2	GGAGCCTGGAACCGGCGCTC	KCNQ3	1	TRUE	FALSE	-1.2801	-0.221275
KCNQ3_TSS_4	GGAGGGACGCGGCGTGCTCT	KCNQ3	1	TRUE	FALSE	-0.257916	-0.547548
KCNQ3_TSS_8	AGGCTGAGGCTGGAACGGGC	KCNQ3	1	TRUE	FALSE	-0.237279	0.0429167
KCNQ3_TSS_9	TCGCTGCTGCTGCTGCTGAC	KCNQ3	1	TRUE	FALSE	-0.312644	-0.0263965
KCNQ3_TSS_10	GGAGGCCAGGCAGGGGGTCA	KCNQ3	2	TRUE	FALSE	-0.44351	0.525405
KCNQ3_TSS_11	CGATGCTGTCTTGGGCTCGC	KCNQ3	2	TRUE	FALSE	-0.0612392	-0.162431
KCNQ3_TSS_14	TGACCCCCTGACCCCCTGCC	KCNQ3	2	TRUE	FALSE	0.365439	0.295513
KCNQ3_TSS_3	CTGTCTTGGGCTCGCCGGCC	KCNQ3	2	TRUE	FALSE	-0.0607377	0.105207
KCNQ3_TSS_5	AGCCTGGAACCGGCGCTCCG	KCNQ3	2	TRUE	FALSE	-1.08496	-0.314623
KCNQ3_TSS_6	ATAAACTGCGATGCTGTCTT	KCNQ3	2	TRUE	FALSE	-0.482201	0.140246
KCNQ3_TSS_7	TCGCAGTTTATTTACAAGCC	KCNQ3	2	TRUE	FALSE	-0.243178	-0.755898
KCNQ3_EX_1	TGGACCGGAGAGGTGGCACC	KCNQ3	NA	FALSE	TRUE	-1.52547	0.675571
KCNQ3_EX_2	TGCAGATCCTGCGCATGCTG	KCNQ3	NA	FALSE	TRUE	-0.490557	0.296241
KCNQ3_EX_3	CTCTAGGTTCCTGATTGTCC	KCNQ3	NA	FALSE	TRUE	-0.397407	-0.633935
KCNQ3_EX_4	GGATGTTGCTGCCGATACAA	KCNQ3	NA	FALSE	TRUE	-0.748569	0.403281
KCNQ3_EX_5	CAGCCAGAATCAAGCACCCC	KCNQ3	NA	FALSE	TRUE	-1.08919	0.120228
KCNQ3_EX_6	GGGGCCGACTGAAGTTTGCC	KCNQ3	NA	FALSE	TRUE	-0.287853	0.43098
KIAA0196_TSS_1	CCGCTCCAGGTCCGGGACTG	KIAA0196	1	TRUE	FALSE	-1.12243	0.371421
KIAA0196_TSS_2	CCGCAGTCCCGGACCTGGAG	KIAA0196	1	TRUE	FALSE	-0.864266	-0.51884
KIAA0196_TSS_3	TCCTCTTCTATCCGCAGTCC	KIAA0196	1	TRUE	FALSE	-1.06032	-0.276457
KIAA0196_TSS_4	TCTATCCGCAGTCCCGGACC	KIAA0196	1	TRUE	FALSE	-1.10019	-0.259694
KIAA0196_TSS_5	GTCGGGGTCTGACCCGCTCC	KIAA0196	1	TRUE	FALSE	-1.00716	0.0667207
KIAA0196_TSS_6	GGAGTCAGGGGCGGAAGTCG	KIAA0196	1	TRUE	FALSE	-1.80658	-0.516578
KIAA0196_TSS_7	GGTCTGACCCGCTCCAGGTC	KIAA0196	1	TRUE	FALSE	-2.04143	-0.165853
KIAA0196_EX_1	TGTAAGCTGCTTCGAAGTAC	KIAA0196	NA	FALSE	TRUE	-0.386931	0.0426539
KIAA0196_EX_2	TGTGAAGCACTGTACTTATA	KIAA0196	NA	FALSE	TRUE	-0.613587	0.0583639
KIAA0196_EX_3	ACTGTGCTTCTCAATGAAGA	KIAA0196	NA	FALSE	TRUE	-0.713621	-0.2578
KIAA0196_EX_4	TATCTAGATGATCTCAATGA	KIAA0196	NA	FALSE	TRUE	-0.916555	0.27594
KIAA0196_EX_5	GTCATTGACCAAAAGATTGA	KIAA0196	NA	FALSE	TRUE	0.0166823	0.244796
KIAA0196_EX_6	CAACGAATCCTTCATCAGTA	KIAA0196	NA	FALSE	TRUE	-0.553832	-0.13897
KIF3B_TSS_1	TCAGCCATTCCCCGCTGCCC	KIF3B	1	TRUE	FALSE	-0.263355	0.00905092
KIF3B_TSS_13	CATTCCCCGCTGCCCCGGAT	KIF3B	1	TRUE	FALSE	-0.817346	0.181402
KIF3B_TSS_14	CCCCGGATGGGGAGAGACAG	KIF3B	1	TRUE	FALSE	-0.783266	-0.818831
KIF3B_TSS_3	TCTCCCCATCCGGGGCAGCG	KIF3B	1	TRUE	FALSE	0.924576	-0.220522
KIF3B_TSS_5	CAGCGGGGAATGGCTGAGCC	KIF3B	1	TRUE	FALSE	-0.817591	-0.338861
KIF3B_TSS_8	CCACTGTCTCTCCCCATCCG	KIF3B	1	TRUE	FALSE	-0.855878	-1.0364
KIF3B_TSS_9	CCATCCGGGGCAGCGGGGAA	KIF3B	1	TRUE	FALSE	-0.451951	-0.262241
KIF3B_TSS_10	AGGGAAGGTGGTGGCAGTGG	KIF3B	2	TRUE	FALSE	-2.57411	-0.985782
KIF3B_TSS_11	GTAAGAGGCAGGCCCCACGT	KIF3B	2	TRUE	FALSE	-1.12985	0.399656
KIF3B_TSS_12	CAATGCCAAGACTGTGATGG	KIF3B	2	TRUE	FALSE	0.000921688	-0.0154862
KIF3B_TSS_2	AGTCTCTTCTACGTTGTAAG	KIF3B	2	TRUE	FALSE	-0.649865	0.0460858
KIF3B_TSS_4	TTGGGGTCCTCATTGACCCT	KIF3B	2	TRUE	FALSE	-0.413711	-0.698174
KIF3B_TSS_6	CTGTGATGGTGGCCAACGTG	KIF3B	2	TRUE	FALSE	0.257903	0.390495
KIF3B_TSS_7	ACGGTTGGCATATCGCAGAG	KIF3B	2	TRUE	FALSE	-0.205687	-0.117986
KIF3B_EX_1	ATACAGCTCATTGCAGCAAG	KIF3B	NA	FALSE	TRUE	-0.403945	0.042558
KIF3B_EX_2	CTCGACTTTCCATCTGTTGC	KIF3B	NA	FALSE	TRUE	0.0543122	-0.436244
KIF3B_EX_3	CCTCCAAGAAGAACACATCA	KIF3B	NA	FALSE	TRUE	0.296426	0.205405
KIF3B_EX_4	ACTACATCCTATAACCAGAC	KIF3B	NA	FALSE	TRUE	0.245624	-0.489525
KIF3B_EX_5	AGACTCAGAATGAGCTCACC	KIF3B	NA	FALSE	TRUE	-0.115019	-0.236898
KIF3B_EX_6	ACTTACTCCAGTCTGGTTAT	KIF3B	NA	FALSE	TRUE	0.0883496	-0.333302
KIT_TSS_3	CTCATCGCGGTAGCTGCGAT	KIT	1	TRUE	FALSE	-0.788909	-0.72328
KIT_TSS_4	CTGCGATGGGATCCGAGCTC	KIT	1	TRUE	FALSE	-0.26832	0.113111
KIT_TSS_6	CGCTGCACTTGGGCGAGAGC	KIT	1	TRUE	FALSE	-0.205338	-0.111055
KIT_TSS_8	CTTGGGCGAGAGCTGGAACG	KIT	1	TRUE	FALSE	0.00501733	0.0835751
KIT_TSS_9	CTGGAACGTGGACCAGAGCT	KIT	1	TRUE	FALSE	0.140982	0.299093
KIT_TSS_1	GCCGGGAAGAAGCGAGACCC	KIT	2	TRUE	FALSE	-0.198049	0.543506
KIT_TSS_15	TTAACACGTCGAAAGAGCAG	KIT	2	TRUE	FALSE	-0.30836	-0.810032
KIT_TSS_16	CGAGGGAGGGGAGGCGAGGA	KIT	2	TRUE	FALSE	-2.1116	0.600742
KIT_TSS_17	CGCTTCTTCCCGGCGGCGTC	KIT	2	TRUE	FALSE	-0.0779568	0.265298
KIT_TSS_18	GCCCGGGTCTCGCTTCTTCC	KIT	2	TRUE	FALSE	-0.172499	0.0941483
KIT_TSS_10	AAAGAAGCTTCCTTTATGGA	KIT	3	TRUE	FALSE	-0.529223	-0.30197
KIT_TSS_11	AGTTGAGATTTCTGTAGAAA	KIT	3	TRUE	FALSE	-0.066108	-0.274997
[truncated: 4,274 more rows]
