# Supplementary material for: Complementary information derived from CRISPR Cas9 mediated gene deletion and suppression
Source: Nat Commun. 2017 May 23;8:15403. doi: 10.1038/ncomms15403 (PMC5457492; doi:10.1038/ncomms15403)
Supplement: Supplementary Data 3 — CRISPRi and CRISPRc mediated proliferation changes 21 DPI in HT29 cells with a TSS focused pooled library. [file ncomms15403-s4.xlsx]

## Sheet: Table_S4
Cell_line	Spacer	Gene	HT29	MIAPACA2
Cas9			KRAB-dCas9	KRAB-dCas9
Backbone			pLX311	pLX311
MARC1_1	GACAAAGCGCGCCAGCGCGG	MARC1	0.0912083	-0.12959
MARC1_2	AAGCCAGCCATGGGCGCCGC	MARC1	2.03845	1.99461
MARC1_3	CCTCGCGGAGAAGCCAGCCA	MARC1	-0.584825	-0.832765
MARC1_4	CTGGCTTCTCCGCGAGGTGG	MARC1	0.30199	-0.571124
MARC1_5	CCATGGCTGGCTTCTCCGCG	MARC1	-0.53178	-0.659007
MARCH1_1	GTCTGTCTGTCCATCCACTC	MARCH1	0.634022	0.419564
MARCH1_2	CAGAGAATATAGGAAGTTTG	MARCH1	-0.933323	-0.746556
MARCH1_3	CATCCACTCAGGACATCTGC	MARCH1	1.50129	1.57622
MARCH1_4	TAATGCAGAACAGAGAATAT	MARCH1	-0.415014	0.226418
MARCH1_5	ATTACAACAAACGTGGCTGC	MARCH1	0.0979882	-0.255701
MARC2_1	GTCTTCCTCCATTACCGCGC	MARC2	-0.912244	0.0393422
MARC2_2	AGAGCAGTTCCGCGGAGAGC	MARC2	-3.30907	-4.32193
MARC2_3	CCTCCATTACCGCGCAGGCT	MARC2	0.367563	0.542248
MARC2_4	CAGGCTTGGTCACCGCATTA	MARC2	0.941015	0.786122
MARC2_5	AGAGCGGGAATGCCTTAATG	MARC2	0.45478	0.229963
MARCH2_1	CCCGAGAAGGCTGTGGCCAA	MARCH2	-1.18899	-0.2028
MARCH2_2	ACAGGCCCCTCGGTTCGCCT	MARCH2	0.240438	0.359952
MARCH2_3	CGGCGCCACTAGCTCCGCTC	MARCH2	-1.99658	-1.53103
MARCH2_4	AGCTAGTGGCGCCGACGGGC	MARCH2	0.515353	0.381366
MARCH2_5	AGCGGAGCTAGTGGCGCCGA	MARCH2	-0.264774	-0.0285501
MARCH3_1	CGTGAATTGTCAGCGCGCTG	MARCH3	0.330523	-0.0364229
MARCH3_2	CACAGCGCGCTGACAATTCA	MARCH3	-0.276253	-0.347447
MARCH3_3	TTCCGCCTCACTCGTTGAGC	MARCH3	-1.1256	-0.262394
MARCH3_4	GCGCGCTGTGGGCGACTGTG	MARCH3	-1.26401	-0.431946
MARCH3_5	TGTGGGCGACTGTGTGGCCG	MARCH3	0.786745	0.375245
MARCH4_1	GAGGAAGCAAATCAGATTCC	MARCH4	-0.174893	-0.283324
MARCH4_2	GACAACACCTGGCAGCAGCC	MARCH4	0.498621	0.950983
MARCH4_3	TCAGATTCCAGGCTGCTGCC	MARCH4	0.698156	0.502151
MARCH4_4	GCGGAAGACGAGACAACACC	MARCH4	-0.438857	0.250598
MARCH4_5	TATCTCTTATAAAAGCCGAG	MARCH4	-1.35233	-0.933918
MARCH5_1	CGGCCCGAGGTTCCGGTCCA	MARCH5	0.0948678	0.230348
MARCH5_2	AACTCGGCGCCCGCGGTCCA	MARCH5	-0.598187	-0.169967
MARCH5_3	AGGTTCCGGTCCATGGACCG	MARCH5	-1.62863	-1.19085
MARCH5_4	CGTCCGTCGGCCCGAGGTTC	MARCH5	0.275391	0.440143
MARCH5_5	CTCCTCCGCCGGCAGCAACT	MARCH5	0.192985	-0.0431703
MARCH6_1	GGAAGCGAGAGGAAGGAGAG	MARCH6	-0.852087	-0.890119
MARCH6_2	CGAGAGGAAGGAGAGGGGAG	MARCH6	-0.803484	-0.0566001
MARCH6_3	CGAGAGAGGAAGCGAGAGGA	MARCH6	0.630968	0.5291
MARCH6_4	CGTACGCTCAGGTGCGAGAG	MARCH6	-1.22912	-1.05025
MARCH6_5	CCGGGCAGGTGCGTACGCTC	MARCH6	-0.216092	0.0118209
MARCH7_1	CAGTCGGCAGCGAAGCACAA	MARCH7	0.0764706	-0.0191811
MARCH7_2	CGTGACTGAGGAAATGCAGT	MARCH7	0.768478	0.650824
MARCH7_3	CTGCGCCGGATCCGGGAGAG	MARCH7	-0.399395	-0.501867
MARCH7_4	AATGGCGCCCGCCCCTCTCC	MARCH7	0.512749	0.811218
MARCH7_5	GCTGGTTCTGCGCCGGATCC	MARCH7	-1.01836	-0.733726
MARCH8_1	ACCTCAGGTGGGCTCTGAGC	MARCH8	0.307471	0.11053
MARCH8_2	ATGCTCGAGGCGGGCCAGGG	MARCH8	0.128179	0.532949
MARCH8_3	CCGCAGGAGTTACCTCAGGT	MARCH8	-0.0241936	0.302153
MARCH8_4	GCCAGCTCAGAGCCCACCTG	MARCH8	-0.783709	0.385105
MARCH8_5	GTCTCGGGCATGCTCGAGGC	MARCH8	-0.788761	-0.290538
MARCH9_1	CTCCGGGATCAGGCTTGGCT	MARCH9	-0.730546	0.0132729
MARCH9_2	TTTGCCACCGCCGAGCGCAC	MARCH9	1.21019	1.31635
MARCH9_3	TCCGGCTCCGGGATCAGGCT	MARCH9	0.207157	0.0669293
MARCH9_4	CTTGGCTCGGCCCGTGCGCT	MARCH9	-0.501956	-0.30764
MARCH9_5	GGCCGAGCCAAGCCTGATCC	MARCH9	0.64323	0.651272
MARCH10_1	GAGGCTGCTTTCCGCGGCGC	MARCH10	0.63258	0.621906
MARCH10_2	TTCCCCGAGGCTGCTTTCCG	MARCH10	1.07265	0.933218
MARCH10_3	TTGCCTGGGGCGGAGGCGGT	MARCH10	0.406661	0.648248
MARCH10_4	GGCGCCGCGGAAAGCAGCCT	MARCH10	0.560137	0.0151084
MARCH10_5	GCGGAAAGCAGCCTCGGGGA	MARCH10	0.159558	-0.220555
MARCH11_1	AGGTTCTGCAGCTGCGGCGG	MARCH11	-0.00136253	0.0325931
MARCH11_2	GAGCCGGCGGCTCCACCGAA	MARCH11	-2.08045	-1.67895
MARCH11_3	TGCGGAAGGTTCTGCAGCTG	MARCH11	0.735782	0.337168
MARCH11_4	CTCCATCAGAGCCGAGCCGG	MARCH11	-0.0149895	0.344179
MARCH11_5	GGACGGGGAGGGGATGCGGA	MARCH11	-0.108498	-0.10917
SEPT1_1	GCAGGTGCAGTGATGGCTGG	SEPT1	0.0879255	0.212461
SEPT1_2	AGTGATGGCTGGCGGAGTCA	SEPT1	-0.180691	-0.713349
SEPT1_3	AGAGACGGCAGGTGCAGTGA	SEPT1	-1.61629	-2.5476
SEPT1_4	TGCCCAGGTTTCTGGGTGTA	SEPT1	0.173325	0.280238
SEPT1_5	GCCGAGATGCCCAGGTTTCT	SEPT1	0.542097	0.0585719
SEPT2_1	CCGCCAAACAGCCCGAGAAC	SEPT2	0.203244	0.0254971
SEPT2_2	GGTCGGTCGGCGCCTGTTCT	SEPT2	0.324355	0.200777
SEPT2_3	GCGCCTGTTCTCGGGCTGTT	SEPT2	-0.658994	-0.078141
SEPT2_4	GTGAGCGGACCGCGAGCGCT	SEPT2	0.69974	0.51612
SEPT2_5	TTGGCGGGTGAGTGTCTCGC	SEPT2	-0.421619	-0.0645335
SEPT3_1	GGACCTCGCCTCGGCTCGCT	SEPT3	1.31902	1.66829
SEPT3_2	GCAACGGTGCGCGCGGACAG	SEPT3	-0.0297346	0.329293
SEPT3_3	AGCGAGCCGAGGCGAGGTCC	SEPT3	1.20789	0.741928
SEPT3_4	GTTCCTCCAGGGAGATGCTC	SEPT3	0.585696	0.657941
SEPT3_5	CCTTTGTCTCCGTTCCTCCA	SEPT3	0.640402	0.699153
SEPT4_1	TCGCTCGGGCGCTGTCCAGG	SEPT4	0.687492	1.13749
SEPT4_2	ACCATGGCTGCAGCCCGGGC	SEPT4	0.466376	0.130768
SEPT4_3	TGACGGCGGTGCTGCGAGGT	SEPT4	-0.937733	-0.45627
SEPT4_4	GCCTTACCATGGCTGCAGCC	SEPT4	0.595987	0.113704
SEPT4_5	CCTGCCTGCCTGCCTTACCA	SEPT4	0.673515	0.885155
SEPT5_1	GAACTGGCCCCAAGCTGTGG	SEPT5	0.303225	0.295103
SEPT5_2	ACTGCGACGCCGCCACAGCT	SEPT5	-0.39386	-0.105484
SEPT5_3	GCTGTGGCGGCGTCGCAGTC	SEPT5	0.00697313	0.154232
SEPT5_4	ATCCCCCTGACTGGGCGAAC	SEPT5	0.51345	0.0752064
SEPT5_5	TCTGGCTCGGGTGCGGGAGC	SEPT5	0.0765427	0.0378186
SEPT6_1	TGCGTCCGCCAGGGCTGCCA	SEPT6	0.844798	0.588387
SEPT6_2	CATCGCTCCTGCGTCCGCCA	SEPT6	0.386956	1.06628
SEPT6_3	TGCAGTAGCTCCCGTTGCGG	SEPT6	0.647809	0.629017
SEPT6_4	TGCCACGGGTGCCGCCGCAA	SEPT6	0.725655	0.635388
SEPT6_5	CCTGGCGGACGCAGGAGCGA	SEPT6	-0.79343	-0.497914
SEPT7_1	CCGAAGCTGAGACTCACCCA	SEPT7	-1.67556	-0.770235
SEPT7_2	GATCCGCTGCTGCTGAGGAG	SEPT7	-3.73266	-0.602482
SEPT7_3	GAGCGTCAACAGCAGCACCA	SEPT7	-0.49683	0.575457
SEPT7_4	TGCGAGATCCGCTGCTGCTG	SEPT7	-1.77766	0.727653
SEPT7_5	GCTCCTCTCCTCAGCAGCAG	SEPT7	-1.79991	0.0868076
SEPT8_1	CCATTCAGCCGCAGCCGCCC	SEPT8	0.776352	0.320801
SEPT8_2	GACAGGGACCAGCCGGCTGC	SEPT8	0.00574198	0.281338
SEPT8_3	GGGCAGCGACAGGGACCAGC	SEPT8	-0.14449	-0.500494
SEPT8_4	CGAGCGCAGGGGCAGCGACA	SEPT8	-0.599727	0.111474
SEPT8_5	TTTCCAGGAAGTGGCCATAT	SEPT8	0.0923525	0.318054
SEPT9_1	GGCGGCTAGCTCTGCACTGC	SEPT9	0.0636519	0.192952
SEPT9_2	AGCTCTGCACTGCAGGAGCG	SEPT9	-1.03277	-1.17292
SEPT9_3	TGCAGTGCAGAGCTAGCCGC	SEPT9	2.14756	2.08811
SEPT9_4	AGGGGGCCTAGGGGCTCCTC	SEPT9	-0.512998	-0.228536
SEPT9_5	AGCTGAGCCAGGGGGCCTAG	SEPT9	0.532164	0.83077
SEPT10_1	CGCCCGTTGCTTCTGCCCTC	SEPT10	0.721358	1.04038
SEPT10_2	TGTATCAGCCCGGCCCCGAG	SEPT10	0.423478	0.289037
SEPT10_3	AGGCCGGAGGGCAGAAGCAA	SEPT10	0.844984	0.675519
SEPT10_4	GGAGGGCAGAAGCAACGGGC	SEPT10	-1.45261	-0.905659
SEPT10_5	CGGGCAGGGGCACGGTGAAG	SEPT10	0.127356	0.157125
SEPT11_1	AGATGCCGCTGGCTGCCAGC	SEPT11	-0.171646	0.306469
SEPT11_2	CGAGCAGAGCGCAGCCGCGA	SEPT11	-0.210489	-0.600684
SEPT11_3	GTGGGGGGAGCAGATGCCGC	SEPT11	-0.26378	0.243341
SEPT11_4	TGCTGCTAGTGCTCGGGCTC	SEPT11	0.937177	0.294132
SEPT11_5	TAATAAAGCGGGAGGGGCGG	SEPT11	-0.254117	-0.171623
SEPT12_1	CTGGTGGACGTGGGTCCTGG	SEPT12	0.471244	0.493136
SEPT12_2	CAGCTCCTGGAAGCTCCACC	SEPT12	1.06359	0.963621
SEPT12_3	TGGGTCCTGGTGGAGCTTCC	SEPT12	0.697532	0.869902
SEPT12_4	TGCCAGGACAAGGCAGCTCC	SEPT12	0.821365	0.606734
SEPT12_5	CTGTGACACCTGGTGGACGT	SEPT12	0.704114	0.861983
SEPT14_1	ACACCAGCTTGGAATCAGTT	SEPT14	0.142115	0.364388
SEPT14_2	CAGTAGAAAGGACACCAGCT	SEPT14	0.278619	0.582857
SEPT14_3	TTAAATAACTTACTTTCCCA	SEPT14	-0.748877	-0.304417
SEPT14_4	CACAACTGGGGACAGTAGAA	SEPT14	-0.493668	-0.506582
SEPT14_5	ATTTATTTGGTCCACAACTG	SEPT14	-0.95057	-0.253735
DEC1_1	ACCCCTGCAGCTGGAAGAGG	DEC1	0.0812048	-0.374166
DEC1_2	TGCAGCTGGAAGAGGAGGCT	DEC1	0.868964	0.95671
DEC1_3	CCTTCCTGCACCCCTGCAGC	DEC1	0.864771	0.702339
DEC1_4	TGGAAGAGGAGGCTTGGAGA	DEC1	0.563833	0.66997
DEC1_5	AAGCCTCCTCTTCCAGCTGC	DEC1	-1.5445	-1.22657
A1BG_1	TGGAGTGGGGCGGTCCTGGC	A1BG	0.212406	0.739293
A1BG_2	CGCAGCGCAGGACGGCATCT	A1BG	-0.0648335	-0.160594
A1BG_3	GCTCCGGGCGACGTGGAGTG	A1BG	0.940984	0.772907
A1BG_4	GGGTCCCTCGCAGCGCAGGA	A1BG	0.210244	0.0578468
A1BG_5	AGATGCCGTCCTGCGCTGCG	A1BG	1.02315	0.979286
A1BG-AS1_1	CTGGGCGCAGAGGGCTCCTC	A1BG-AS1	-0.22456	-0.285723
A1BG-AS1_2	TGAAGGCAGCGGGCGCAGCT	A1BG-AS1	0.393591	-0.0468627
A1BG-AS1_3	GTCTTGTTCCTGGGCGCAGA	A1BG-AS1	0.833489	0.938362
A1BG-AS1_4	GTCCGGGGTGTGAAGGCAGC	A1BG-AS1	0.992028	0.935219
A1BG-AS1_5	ATCTTCCCTGTCTTGTTCCT	A1BG-AS1	0.180297	0.341788
A1CF_1	GGGGATCTCTGAAATTACTC	A1CF	-1.55275	-0.37451
A1CF_2	TAATTTCAGAGATCCCCACC	A1CF	0.146512	0.516576
A1CF_3	CAGAGATCCCCACCCGGAAA	A1CF	-0.491575	-0.142879
A1CF_4	ATAGAAAAAAGCAAAACACA	A1CF	-0.305801	0.285981
A1CF_5	CGTTGAATTCGCCATAATCA	A1CF	0.385018	0.371493
A2M_1	CAGATGGATTGTAGGGAGTA	A2M	0.655125	0.303329
A2M_2	TTGCAGAAAGAAGGAGCTGG	A2M	0.379383	0.309307
A2M_3	TTGGGACCAGATGGATTGTA	A2M	0.223313	-0.0934613
A2M_4	TTCCCCATGTTGCAGAAAGA	A2M	0.311009	0.521159
A2M_5	GGGAAGTGTTTGGGACCAGA	A2M	-1.27605	-0.795741
A2ML1_1	CTGTCTCACCCACAAAGATG	A2ML1	0.326413	0.113669
A2ML1_2	GAGCTGAGCCCACATCTTTG	A2ML1	1.02366	0.631577
A2ML1_3	ATAGGGCCAACATTCCTAGA	A2ML1	0.0595449	0.171249
A2ML1_4	ATGTGGGCTCAGCTCCTTCT	A2ML1	0.488547	0.479436
A2ML1_5	TCAGCTCCTTCTAGGAATGT	A2ML1	-0.269339	0.121509
A4GALT_1	CCTCTAGCTCCAGCGGCGGC	A4GALT	-2.66943	-2.20877
A4GALT_2	CCTCGTACCTCTAGCTCCAG	A4GALT	0.0254771	0.537874
A4GALT_3	CCGCTGGAGCTAGAGGTACG	A4GALT	1.28893	1.52604
A4GALT_4	GCCCGGGCCACCTGTTCTGG	A4GALT	-0.219962	0.0962896
A4GALT_5	ACAAATGTCGCCTCCAGAAC	A4GALT	-0.0533391	-0.0915835
A4GNT_1	TGCATTTGCAGCTAGAAGTT	A4GNT	-0.220793	-0.00786895
A4GNT_2	ATTTCTAAGACCTCAAATAC	A4GNT	-1.01068	-1.11236
A4GNT_3	ATGCAGTTAACCAGTATTTG	A4GNT	0.940496	0.905762
A4GNT_4	GATTTATCAGAAAGTGTAGC	A4GNT	-0.613717	-0.661443
A4GNT_5	GCCTGGACTTTGGTGGCAGG	A4GNT	-0.089127	-0.0429746
AAAS_1	ACTCCCGCAACTCGGTTCCC	AAAS	0.784439	0.759433
AAAS_2	GTCCGCATACGAATCTAGCC	AAAS	0.824588	0.770819
AAAS_3	TCCCGGGCTAGATTCGTATG	AAAS	-0.380563	-0.14652
AAAS_4	CAGACCGCACTCCCGCAACT	AAAS	0.719283	0.800938
AAAS_5	GGCTAGATTCGTATGCGGAC	AAAS	-0.475471	-0.634933
AACS_1	GACGGTCAGGAGCGCCTGGC	AACS	0.77722	0.836477
AACS_2	TCAGGAGCGCCTGGCGGGCT	AACS	0.200029	0.604572
AACS_3	CTGGCGGGCTGGGTCAGCGA	AACS	0.667886	0.838319
AACS_4	GACCGGAGGAAGCGACGGTC	AACS	-0.135819	-0.658054
AACS_5	CCTGGGACCGGAGGAAGCGA	AACS	0.169087	-0.284801
AADAC_1	TGTTTCTAGAGACCAAGAAG	AADAC	-0.514201	-1.14641
AADAC_2	ATGGTGAACGTCCCGCTTCT	AADAC	0.0196961	0.00758565
AADAC_3	AAGAAGCGGGACGTTCACCA	AADAC	0.653106	0.458651
AADAC_4	ACTATTCAGGCATATCATGT	AADAC	0.0105861	0.193605
AADAC_5	TGAGGATCCCCACAATCAGA	AADAC	0.73838	0.751582
AADACL2_1	TAGTAGAGCAATTGTAGACT	AADACL2	0.0815524	0.0489929
AADACL2_2	GTAGACTTGGGAACTCTCTC	AADACL2	0.28437	-0.0811334
AADACL2_3	AAGCTGGAAAATAATGGCCT	AADACL2	-0.261743	0.0202642
AADACL2_4	CAGACAACATTGAAGAAAGC	AADACL2	1.85146	1.65708
AADACL2_5	CGCTAAAACTTGTACATTTA	AADACL2	-0.00544102	0.0210226
AADACL3_1	CCAGCTCAGAGCGGGCTGAG	AADACL3	-0.288721	0.0103557
AADACL3_2	TGCTGCTTCCAGCTCAGAGC	AADACL3	-0.296775	0.0670755
AADACL3_3	TGAGAGGAAGCTGTGCGCAG	AADACL3	0.168406	0.805489
AADACL3_4	CCTCTCAGCCCGCTCTGAGC	AADACL3	0.672121	0.553177
AADACL3_5	GCTCTGAACCATGTCCTAAA	AADACL3	-0.0409682	0.0767501
AADAT_1	AACCCGGCGTCCGCGTTGGC	AADAT	0.0503142	0.186949
AADAT_2	TAGCCTCTGGGCCGGCGCCT	AADAT	-1.08191	-1.18467
AADAT_3	CGCTGGGAATCACCGCAACC	AADAT	-0.970977	-0.910982
AADAT_4	CCAACGCGGACGCCGGGTTG	AADAT	-0.633292	-0.812459
AADAT_5	CCCTGGGCTAGCCTCTGGGC	AADAT	-1.44083	-1.65765
AAGAB_1	GCGAGCGCAGCTATGGCTGC	AAGAB	-0.335371	0.284933
AAGAB_2	CAGCTGGTGACTAACGCACA	AAGAB	-0.00321904	0.349161
AAGAB_3	CCGGCTCGCGAGCGCAGCTA	AAGAB	-0.463638	-0.335222
AAGAB_4	TGAGAAGACGGAGGAGCAGC	AAGAB	0.71927	0.610496
AAGAB_5	CCATAGCTGCGCTCGCGAGC	AAGAB	0.325126	0.159901
AAK1_1	GGCGGCCGTGACAATGTCGC	AAK1	0.353624	0.208729
AAK1_2	CCGTGACAATGTCGCGGGGC	AAK1	-0.383363	-0.732295
AAK1_3	AATGTCGCGGGGCTGGTAGC	AAK1	0.21921	0.208458
AAK1_4	CCAGCCCCGCGACATTGTCA	AAK1	0.692156	0.442864
AAK1_5	CGCGACATTGTCACGGCCGC	AAK1	-0.0411169	-0.226894
AAMP_1	ACTCCATGCGGCGCAAGCGG	AAMP	0.346378	0.394012
AAMP_2	GGCGTTTGGGCCCAGAGAAG	AAMP	-1.64904	-0.661475
AAMP_3	AAGCGGCGGATCCACTTCTC	AAMP	0.158372	0.208356
AAMP_4	TTTCCGATTCGGACTCCATG	AAMP	-0.52495	-0.412209
AAMP_5	GCTGACTCTGGGAGGCGTTT	AAMP	-0.704578	-0.200947
AANAT_1	GCACGGGAACCAGTAAAATC	AANAT	0.191465	-0.144268
AANAT_2	AGCCTTGCAGCCCGGAGTCC	AANAT	-0.830355	-0.737495
AANAT_3	ACCAGTAAAATCCGGGACTC	AANAT	0.981203	1.10495
AANAT_4	GCTACTACAGCCTTGCAGCC	AANAT	0.135926	0.0632353
AANAT_5	TGGGGGCCTGTCCGCAGGCA	AANAT	0.195908	0.442553
AARS_1	TAGGTGCAGCGGGCCCTTGG	AARS	-2.03465	-2.39166
AARS_2	TCCCTCAGAGTCCCCCGCCA	AARS	-2.1506	-0.428774
AARS_3	TCTGCGGGAATAGGTGCAGC	AARS	-1.5244	-0.973518
AARS_4	GCCCTTGGCGGGGGACTCTG	AARS	-2.22751	-0.212016
AARS_5	AGCTGCGCGTCTGCGGGAAT	AARS	-1.59713	-1.41459
AARS2_1	AATGGCCCGCCGCAGCCTCC	AARS2	1.22116	2.10759
AARS2_2	CGTCAGTGGCAGCTGCAGCC	AARS2	-0.332533	-0.132709
AARS2_3	CAGCTGCAGCCCGGAGGCTG	AARS2	-0.0963216	0.151699
AARS2_4	AGCTACGATGGCAGCGTCAG	AARS2	-0.810634	-0.261449
AARS2_5	CCATGCGGGCGACCTTCGAA	AARS2	-0.861114	-0.854594
AARSD1_1	CGCCTGCAGGTATGGCGTTC	AARSD1	0.495689	0.419987
AARSD1_2	TCCTCACACGCCTGCAGGTA	AARSD1	0.0672115	0.0470862
AARSD1_3	GCCGTGACGCCGTACCTCTC	AARSD1	-0.89652	-0.741638
AARSD1_4	GCGCCTCCTCACACGCCTGC	AARSD1	-0.30701	-0.206194
AARSD1_5	GCGTGACAGTTATGCCCGAG	AARSD1	0.291371	0.0649122
AASDH_1	CTTTCCCGGATAGCTCGTCG	AASDH	-0.125695	-0.235283
AASDH_2	AGTATCCGCGACGAGCTATC	AASDH	-0.511947	-0.414782
AASDH_3	GATCGCATTCGGCCCTTTCC	AASDH	0.282352	0.238809
AASDH_4	GGGATAGCTTTACGGCTTCT	AASDH	0.228421	-0.337508
AASDH_5	CGCGACGAGCTATCCGGGAA	AASDH	-0.0767389	0.0926453
AASDHPPT_1	GGAAAACCATACACTGAAAG	AASDHPPT	-0.91503	-0.315049
AASDHPPT_2	TCAGGCCCGAGATAGCGGCG	AASDHPPT	-2.15264	-0.203998
AASDHPPT_3	CGCCATCAGGCCCGAGATAG	AASDHPPT	-0.979289	-0.699666
AASDHPPT_4	CGAGGTCCGCTTTCAGTGTA	AASDHPPT	-0.368633	-0.208139
AASDHPPT_5	AGCGGACCTCGCCGCTATCT	AASDHPPT	-0.634664	-0.797573
AASS_1	CCCAGTTTCTTCTAGGAATT	AASS	-0.296759	-0.143931
AASS_2	CTTCCGAGTCGCTGCAGGGG	AASS	0.0551763	0.148165
AASS_3	CGAATCTTCCGAGTCGCTGC	AASS	-0.297277	-0.518383
AASS_4	CTTCCATCCCAGTTTCTTCT	AASS	-0.110245	0.439925
AASS_5	GAGCCTCCCCTGCAGCGACT	AASS	0.762904	0.335594
AATF_1	CGCGCGGTCTCTGGCGGAGT	AATF	-1.28596	-1.74091
AATF_2	CTCTGGCGGAGTCGGGGAAT	AATF	-1.30578	-1.23683
AATF_3	CGACTCCGCCAGAGACCGCG	AATF	-2.71087	-1.57991
AATF_4	GGAGTCGGGGAATCGGATCA	AATF	-1.44809	0.387773
AATF_5	GCCGGTCCAGAGCTGTGGGG	AATF	-1.49964	-1.4612
AATK_1	CCTGGTGCAGCCCATGTGAC	AATK	-0.0764731	-0.806558
AATK_2	CCATGTGACGGGTCGAGCTC	AATK	0.76428	0.416091
AATK_3	CCGGAGCTCGACCCGTCACA	AATK	1.02898	0.983282
AATK_4	TAGCCCGGCCAGGGACAGCA	AATK	-0.117655	0.296847
AATK_5	GCTCAGCCACACTGCCTGCC	AATK	-0.766284	-0.507743
ABAT_1	CCCAGCGCTGCCGGAACTCG	ABAT	0.158956	0.108657
ABAT_2	TCCGCCGGGTTCCGACTTGC	ABAT	0.861838	0.589909
ABAT_3	GGGATGCGCGCCCCGAGTTC	ABAT	-0.377229	-0.527639
ABAT_4	GAGCAGACACCCAGCGCTGC	ABAT	0.808607	0.348516
ABAT_5	GGGGCGCGCATCCCGCAAGT	ABAT	-0.185759	-0.434716
ABCA1_1	GAAGGGTCGGCTCGGCTCTG	ABCA1	0.363779	0.486293
ABCA1_2	GAGCGAGAGTGAGTGGGGCC	ABCA1	1.14965	0.903599
ABCA1_3	CCGGGAGAGAAGGGTCGGCT	ABCA1	0.334939	0.560825
ABCA1_4	ATTGCGAGCGAGAGTGAGTG	ABCA1	0.0529307	0.121067
ABCA1_5	GCAGCCCGGGAGAGAAGGGT	ABCA1	-0.329108	0.333889
ABCA10_1	CATGTTCTACACACAGACCA	ABCA10	0.929867	0.573875
ABCA10_2	GCTTGGCTTCTGAAAAGCCA	ABCA10	1.04882	1.13796
ABCA10_3	AAAAAACCAACAGAATTTGT	ABCA10	-0.394222	-0.150845
ABCA10_4	TTCAAGGACTCCTCTACAAA	ABCA10	-0.660846	-0.725596
ABCA10_5	AAAGAGGCAACCATTTGTAG	ABCA10	0.19227	0.616549
ABCA11P_1	CCTCCCTGAGGTGTGGAAGC	ABCA11P	1.27814	1.77167
ABCA11P_2	ACCGAGGCCTCCCTGAGGTG	ABCA11P	0.460942	0.6144
ABCA11P_3	GGTGTGGAAGCAGGGAAGTG	ABCA11P	-0.617165	-0.438894
ABCA11P_4	AAATCACCGAGGCCTCCCTG	ABCA11P	0.198888	0.510373
ABCA11P_5	CTTCAGCCTGAGCTCGGTTA	ABCA11P	0.948161	0.783938
ABCA12_1	TCATGGAGAGTAGGAGGTGT	ABCA12	0.653715	0.479422
ABCA12_2	TTAATTTCATGGAGAGTAGG	ABCA12	-1.13957	-1.32524
ABCA12_3	TGGATAGGCAATTAATTTCA	ABCA12	1.72612	1.38714
ABCA12_4	ATGTTCTCTAAGGTGTGGAT	ABCA12	-0.285296	-0.218483
ABCA12_5	GTGACATGTTCTCTAAGGTG	ABCA12	0.180824	0.051926
ABCA13_1	GCAGCAGGCATGGGGCATGC	ABCA13	0.828827	1.08445
ABCA13_2	CAGGGCTTTGAACTGGCACC	ABCA13	0.17424	0.220844
ABCA13_3	AGCAGGGAGCAGCAGGCATG	ABCA13	2.14199	2.14149
ABCA13_4	TCCACAGCAGGGCTTTGAAC	ABCA13	0.0330127	-0.136624
ABCA13_5	GACTGAGAGCAGGGAGCAGC	ABCA13	0.73699	0.653481
ABCA17P_1	CGTGAGGAGAAATGGAGAAA	ABCA17P	0.46149	0.354841
ABCA17P_2	AGACAGTGCGTGAGGAGAAA	ABCA17P	-0.649926	-0.421194
ABCA17P_3	CACACCCGGAAACTCGACTT	ABCA17P	-0.358805	0.0734267
ABCA17P_4	CCAAGGAAAGACAGTGCGTG	ABCA17P	0.541202	0.407082
ABCA17P_5	AACGGCCAAAGTCGAGTTTC	ABCA17P	0.162138	0.342106
ABCA2_1	GGTGCAGGAAGCCCATGGCG	ABCA2	0.12731	0.599823
ABCA2_2	CAGCTGGTGCAGGAAGCCCA	ABCA2	-0.011149	-0.311395
ABCA2_3	AGCCAGCGCGGATCGGGTCC	ABCA2	0.585654	0.815299
ABCA2_4	GCAGCAGCTGCAGCTGGTGC	ABCA2	0.832907	0.3091
ABCA3_1	TGACAGCTGCGTGGCCGCCC	ABCA3	1.34094	1.24363
ABCA3_2	CAGGCGCACCCTCCCCTCCA	ABCA3	1.53048	1.61396
ABCA3_3	CGGCGGCACTGACAGCTGCG	ABCA3	0.518974	0.748495
ABCA3_4	GTCCGCCAGTAGCGGGTTGC	ABCA3	-0.00343469	0.176953
ABCA3_5	CCGCTGCGTCCGCCAGTAGC	ABCA3	0.23903	-0.327017
ABCA4_1	TGAGGCCCCTCAGACAGCAA	ABCA4	0.513447	0.324569
ABCA4_2	TTTATGTCCTTTGCTGTCTG	ABCA4	0.0934542	0.342733
ABCA4_3	GGAGCCAGAGGCGCTCTTAA	ABCA4	0.476081	-0.240627
ABCA4_4	GACCAGATTGGTCAGAGCTG	ABCA4	0.420043	0.439341
ABCA4_5	GACACAGCGTCCGGAGCCAG	ABCA4	-1.09324	-1.0271
ABCA5_1	AGCCGCAGAGCTGTCAGGCC	ABCA5	1.85544	1.64901
ABCA5_2	TCAACAGACTGAGCGCGTCC	ABCA5	0.408172	-0.500484
ABCA5_3	GCCCGAGCCGCAGAGCTGTC	ABCA5	-0.268244	-0.438894
ABCA5_4	CTCAGTCTGTTGACTCAGTG	ABCA5	-0.298732	-0.11045
ABCA5_5	GTCCAGGCCTGACAGCTCTG	ABCA5	0.230967	0.62216
ABCA6_1	TGTGTAAGAGCTGCTGGAGT	ABCA6	-0.726434	-0.524121
ABCA6_2	CCAGGCTGTGTAAGAGCTGC	ABCA6	-0.299564	0.20708
ABCA6_3	CCAGCAGCTCTTACACAGCC	ABCA6	0.512891	0.587735
ABCA6_4	ACACAGCCTGGTTTCTGAAA	ABCA6	0.0957614	0.198948
ABCA6_5	TCATCATGTACAGCTTGGTC	ABCA6	0.580343	0.492292
ABCA7_1	CCTGCCTGCTGCTGGGCGGA	ABCA7	-0.635441	-0.812637
ABCA7_2	CGCGCTCCCTGCCTGCTGCT	ABCA7	1.37725	0.794757
ABCA7_3	CCTCCGCCCAGCAGCAGGCA	ABCA7	0.610972	0.240652
ABCA7_4	AGGGAAGGCGGCAAGAGCTG	ABCA7	0.426063	0.58355
ABCA7_5	GAGTCCTTCTCACCTTCCAG	ABCA7	-0.328453	-0.0756052
ABCA8_1	TAAAGCAAATTCTAGATACA	ABCA8	-0.78814	-0.673269
ABCA8_2	CTAGATACATGGTAGAGACC	ABCA8	-0.159851	0.0284029
ABCA8_3	TGTGAAGACTGCTTTCAGAG	ABCA8	0.981885	0.756703
ABCA8_4	TGTGTGTGAGTTTGTTTCAG	ABCA8	-0.508099	0.176356
ABCA8_5	GATTGTCATTCAGTTTATAA	ABCA8	-1.91102	-1.06277
ABCA9_1	CCAGAACATGCAGAGACCCA	ABCA9	0.479185	1.01255
ABCA9_2	CTAGAAACACAGTTCATCCA	ABCA9	-0.21973	0.154153
ABCA9_3	CTTACTCTCAGGAAAGCTGG	ABCA9	-0.157491	0.29322
ABCA9_4	CCATGGGTCTCTGCATGTTC	ABCA9	0.0656823	-0.0360776
ABCA9_5	TTAGAGGTTAACTTACTCTC	ABCA9	-0.882138	-1.08563
ABCB1_1	TTCCAAGCTCAAAGAAGCAG	ABCB1	0.0162312	0.494255
ABCB1_2	GACCTAAAGGAAACGAACAG	ABCB1	-0.0693895	-0.515384
ABCB1_3	GGCCTCTGCTTCTTTGAGCT	ABCB1	0.522978	0.479915
ABCB1_4	ACTTTAGTGGAAAGACCTAA	ABCB1	-0.594765	-0.667145
ABCB1_5	GGCCGCTGTTCGTTTCCTTT	ABCB1	1.15524	1.14629
ABCB10_1	GTCGCACGCAGCGCCATGCG	ABCB10	0.351282	0.60706
ABCB10_2	ACCCGTACGCCTCAGCCCGC	ABCB10	0.949455	0.535393
ABCB10_3	GGTGGCTCGAGCAGCCGCAG	ABCB10	0.935021	0.497018
ABCB10_4	CGACCTGGCTCGGCAGGGCT	ABCB10	0.795517	0.415718
ABCB10_5	CTGAGGCCGGCGCGGCTATG	ABCB10	-0.0646367	-0.158197
ABCB11_1	CTCCACTGTGGAGAGTTAAA	ABCB11	-0.851078	-0.545883
ABCB11_2	ATGAAAACCGAGGTTGGAAA	ABCB11	-0.819746	-1.21846
ABCB11_3	AGAATGATGAAAACCGAGGT	ABCB11	-0.8909	-0.469355
ABCB11_4	GGAAATAATGGACTCCACTG	ABCB11	-0.674225	-0.631835
ABCB11_5	GAGGAAGCCAGAGGAAATAA	ABCB11	-0.308713	-0.01448
ABCB4_1	CCTCGAACCTCGCGCGTGTC	ABCB4	0.0878162	0.0394037
ABCB4_2	AACCTCGCGCGTGTCTGGCA	ABCB4	0.935073	0.721836
ABCB4_3	CGCGTGTCTGGCAGGGCCTC	ABCB4	-0.119046	0.118643
ABCB4_4	CCAGACACGCGCGAGGTTCG	ABCB4	1.10511	0.57347
ABCB4_5	TGGCAGGGCCTCTGGACGCG	ABCB4	0.706747	0.590417
ABCB5_1	TCTATTGCTTCTCGGCCTTT	ABCB5	-0.114462	-0.155049
ABCB5_2	TCTGTGTTTCTATTGCTTCT	ABCB5	-1.79773	-1.8778
ABCB5_3	AGGAAAAGGCCAAGGATACT	ABCB5	0.449311	-0.188575
ABCB5_4	TCCTTATTAGGAAAAGGCCA	ABCB5	-1.68223	-1.35882
ABCB5_5	AGGAATTAGGTAAGAAAGAA	ABCB5	-1.89325	-2.08734
ABCB6_1	GCAGTTGGCAGGAGGGTCCC	ABCB6	0.578628	0.699659
ABCB6_2	AGCACGGCCCCGCTGGCTCT	ABCB6	0.74707	0.658642
ABCB6_3	TGGGCCTGCAGTTGGCAGGA	ABCB6	0.277743	0.311169
ABCB6_4	CATTCCCGTGGGCCTGCAGT	ABCB6	-2.29582	-2.00469
ABCB6_5	GCACGTACGCCGTCTCAGCA	ABCB6	-3.57549	-4.16847
ABCB7_1	CGCTGCTCGCGATGCATTCT	ABCB7	-0.815208	-1.13072
ABCB7_2	TCGCGATGCATTCTTGGCGC	ABCB7	0.435702	0.0963452
ABCB7_3	TTCTTGGCGCTGGGCGGCCG	ABCB7	0.459613	1.13489
ABCB7_4	GGATCAGAATCGCGGAGTGC	ABCB7	-1.26009	-1.36101
ABCB7_5	GTCCCATAATCCTCTTCTCT	ABCB7	-0.494387	0.441595
ABCB8_1	GAGGGTGAAACTGCTATTGC	ABCB8	-0.0966587	0.31302
ABCB8_2	CGCGGTAAAACAGGAGCCGC	ABCB8	-0.261878	-0.657131
ABCB8_3	TAGAGCCCTCAGTGGGATGA	ABCB8	0.3414	0.239793
ABCB8_4	GCATGCTGACGCGGTAAAAC	ABCB8	0.703791	-0.186446
ABCB8_5	GCCAACATAGAGCCCTCAGT	ABCB8	0.105154	0.34234
ABCB9_1	ACCTTGCAGCGGCGCAGCGC	ABCB9	0.381174	0.593867
ABCB9_2	TCTCAGCTCCGACCTTGCAG	ABCB9	-4.17721	-4.18553
ABCB9_3	TGGGAGGCGGGGAGGAGCAG	ABCB9	-0.145893	-0.321823
ABCB9_4	GCGCTGCGCCGCTGCAAGGT	ABCB9	-1.9927	-1.10812
ABCB9_5	GCAGCGGGAAGAGCGGAGCG	ABCB9	0.0461982	0.521178
ABCC1_1	CAGCGCTAGCGCCAGCAGCC	ABCC1	-0.160148	-0.123739
ABCC1_2	GCTGCTGGCGCTAGCGCTGG	ABCC1	0.417148	0.267463
ABCC1_3	ATCGGGCCCGGTTGCTGGCG	ABCC1	-0.205961	0.101807
ABCC1_4	GGGTGATCGGGCCCGGTTGC	ABCC1	0.634289	0.708018
ABCC1_5	CCGGTGCTTTCCCTCCCCGC	ABCC1	-1.16289	-0.823308
ABCC10_1	GGTCTTCCAACCTCTAGGTG	ABCC10	-1.28054	-0.736083
ABCC10_2	GGCTAGGTCTTCCAACCTCT	ABCC10	-0.885065	0.131027
ABCC10_3	CCGGCTGGCACCCCACCTAG	ABCC10	0.0155144	-0.0621357
ABCC10_4	CCTCTAGGTGGGGTGCCAGC	ABCC10	0.810687	0.975142
ABCC10_5	TACTGCCCGGCCGGGGTGCT	ABCC10	1.54056	1.43737
ABCC11_1	TACCTCTGCCACTTCCTTGG	ABCC11	1.7967	1.95539
ABCC11_2	TGTACTACTCAAAACCACCA	ABCC11	0.323697	0.417487
ABCC11_3	ACTCAAAACCACCAAGGAAG	ABCC11	-0.124454	-0.397051
ABCC11_4	TGCACACTAACGTGCAGAAA	ABCC11	-0.176737	-0.544156
ABCC11_5	AACCACCAAGGAAGTGGCAG	ABCC11	2.42033	2.27238
ABCC12_1	GCTCCAAGTGTGTGTGCGAA	ABCC12	0.0810497	-0.0178599
ABCC12_2	TTCCCGTTCGCACACACACT	ABCC12	-0.103666	0.164775
ABCC12_3	CAGCTCCACGGAGGTGAATT	ABCC12	0.191296	0.208451
ABCC12_4	TTCCCTGAGCAGCTCCACGG	ABCC12	0.859874	0.6407
ABCC12_5	AGTCCGCTCAGCTGTTGAAA	ABCC12	-0.0783466	-0.240043
ABCC13_1	GCGCACTGGGTAGGACTGAA	ABCC13	0.271399	0.67133
ABCC13_2	TCAGTCCTACCCAGTGCGCC	ABCC13	1.8494	1.92403
ABCC13_3	CTGGGTAGGACTGAAAGGCA	ABCC13	0.0782686	0.152779
ABCC13_4	CCTACCCAGTGCGCCTGGGG	ABCC13	0.319799	0.599966
ABCC13_5	GGACTGAAAGGCAGGGACTA	ABCC13	0.160437	-0.150027
ABCC2_1	ACTTGTTTCATCAAAGAAAG	ABCC2	-2.14606	-1.48457
ABCC2_2	TTCATCAAAGAAAGTGGAAC	ABCC2	0.27358	0.142736
ABCC2_3	CTTTACGGAGAACATCAGAA	ABCC2	-1.13129	-0.839743
ABCC2_4	CTAACATTTCTGGTTCTTGT	ABCC2	0.0316917	-0.0805809
ABCC2_5	AATTGCACATCTAACATTTC	ABCC2	-0.553455	-0.0537348
ABCC3_1	CCGAGGCGCGGCTGCAAGGA	ABCC3	-0.233745	-0.574509
ABCC3_2	ACAGGGCGTCCATGGGGCCG	ABCC3	0.209445	0.383225
ABCC3_3	CCTTCCTTGCAGCCGCGCCT	ABCC3	0.680286	0.614787
ABCC3_4	GGCTGCAAGGAAGGCGAGCG	ABCC3	0.485015	0.247826
ABCC3_5	AACCGCACAGGGCGTCCATG	ABCC3	0.451464	0.38067
ABCC4_1	AAGCAGGGATGCTGGGGCTC	ABCC4	2.08853	1.77422
ABCC4_2	AGCCGAGCGGACAGGCGTGG	ABCC4	0.873322	0.91045
ABCC4_3	GACCTCAAGCAGGGATGCTG	ABCC4	0.538489	0.343986
ABCC4_4	CAGGCTCCAGCCGAGCGGAC	ABCC4	-0.351397	-0.791562
ABCC4_5	CTTCACAGGCTCCAGCCGAG	ABCC4	0.195157	0.213222
ABCC5_1	AGGGCTCATGCTCGGGAGCG	ABCC5	-0.0848773	-0.180159
ABCC5_2	TTGCTGCAGGGCTCATGCTC	ABCC5	0.605917	0.223868
ABCC5_3	TGCTCGGGAGCGTGGTTGAG	ABCC5	0.678134	0.827709
ABCC5_4	GCGTGGTTGAGCGGCTGGCG	ABCC5	0.342723	0.112066
ABCC5_5	AGCGGCTGGCGCGGTTGTCC	ABCC5	0.498346	0.668167
ABCC8_1	TCGGGCTCAGCTGGCTCCGC	ABCC8	0.20032	0.129206
ABCC8_2	GCAAGGGACAGAGGCGCGGC	ABCC8	-0.316948	-0.253213
ABCC8_3	GCAGAAGGCCAGGGGCATGG	ABCC8	1.01579	1.13457
ABCC8_4	GGCGGAGCTGCAAGGGACAG	ABCC8	0.704851	0.942081
ABCC8_5	TCGCTGCCGCAGAAGGCCAG	ABCC8	0.526474	0.383687
ABCC9_1	GCAGGGATGGGGAAGGTCTC	ABCC9	0.586899	0.777652
ABCC9_2	GAGCAGAGCAGGGATGGGGA	ABCC9	-0.0572664	0.332256
ABCC9_3	TGGGGAAGGTCTCCGGCCCC	ABCC9	0.125826	0.666494
ABCC9_4	AAGCTGAGCAGAGCAGGGAT	ABCC9	0.453376	0.875369
ABCC9_5	AAGGTCTCCGGCCCCAGGCG	ABCC9	-0.100415	0.354589
ABCD1_1	CAGCCAGGCTGCGGAGCGGA	ABCD1	-3.61656	-3.4771
ABCD1_2	CTGTCGCTTCAGCCAGGCTG	ABCD1	-1.19843	-0.85425
ABCD1_3	GAGTCACTGTCGCTTCAGCC	ABCD1	0.240156	0.431595
ABCD1_4	TGGGGATTCTGGGCCGGTGG	ABCD1	0.495872	0.0403802
ABCD1_5	AGCGACAGTGACTCCTCCAC	ABCD1	1.41338	1.09946
ABCD2_1	ATCATTCCCGGTAGATGCAG	ABCD2	-0.424532	-0.509793
ABCD2_2	CAAAATTAAAAACACAACAG	ABCD2	-2.03339	-1.20787
ABCD2_3	TCAGACTCCGCTGCATCTAC	ABCD2	0.399539	0.58555
ABCD2_4	GCTTCTGAGAGAATCATTCC	ABCD2	-1.06461	-0.498897
ABCD2_5	CAGCAGCTGATCGAGTGAAA	ABCD2	-0.578905	-0.463724
ABCD3_1	CCCCCGCGCTGCGTGCAGTA	ABCD3	1.2713	1.05981
ABCD3_2	GGTACCAGCGAGCCGGCGAG	ABCD3	1.03333	0.917414
ABCD3_3	CACTGCCGGTACCAGCGAGC	ABCD3	-0.481978	0.248086
ABCD3_4	CTACCTTACTGCACGCAGCG	ABCD3	-0.716143	-0.950595
ABCD3_5	CCTCGCCGGCTCGCTGGTAC	ABCD3	-0.212207	0.318183
ABCD4_1	AGTACTGAACTAGGGGCAGC	ABCD4	-0.392573	-0.324478
ABCD4_2	TCTACCCAGTACTGAACTAG	ABCD4	0.184567	0.357366
ABCD4_3	ACCTGAGACCCGAGGGACTC	ABCD4	1.75594	1.07968
ABCD4_4	CGCCATGACCTGAGACCCGA	ABCD4	0.00968953	-0.0668942
ABCD4_5	AGCTGGGCTCCAGAGTCCCT	ABCD4	0.151813	0.248841
ABCE1_1	AGCCACACAGCGTGTTCTCA	ABCE1	0.577048	0.790511
ABCE1_2	GGCCGTGAGAACACGCTGTG	ABCE1	-3.50357	-2.69992
ABCE1_3	CAGCGTGTTCTCACGGCCAC	ABCE1	-0.675096	-0.523568
ABCE1_4	GCGGCTGGGCACCGCCATTT	ABCE1	-1.89706	-1.53159
ABCE1_5	CTCACGGCCACCGGCCAAAA	ABCE1	0.781264	0.971551
ABCF1_1	GGCTGCTGCTTGGGCGCCTT	ABCF1	-0.807097	-0.614166
ABCF1_2	AACTGCCACCGCGATGCCGA	ABCF1	-0.480745	1.08566
ABCF1_3	GGCTCCGGCGGCTGCTGCTT	ABCF1	-1.1686	0.820969
ABCF1_4	GGTGGCAGTTACAGCTACTG	ABCF1	-2.98516	-2.67181
ABCF1_5	CCGGAAGCGGAAATAGCACC	ABCF1	-0.852696	-0.997957
ABCF2_1	GAGCAGCTCTGTTGCGACAT	ABCF2	-0.120695	0.447615
ABCF2_2	ACTCACTGGGCCTCGCTGCT	ABCF2	0.5538	0.824057
ABCF2_3	GCGACATAGGCCGAGCAGCG	ABCF2	-0.421997	-0.374466
ABCF2_4	TCCCCTTCCCCTAACTCACT	ABCF2	0.0264136	-0.0675611
ABCF2_5	GCCGCACGCGGAGGATCCTA	ABCF2	-0.682497	-0.204109
ABCF3_1	ACGGGTTCCTGAGTGGAACA	ABCF3	-0.67574	-0.381245
ABCF3_2	GAACTCGCTCCGCAGGATTT	ABCF3	0.359974	-0.404582
ABCF3_3	TGCGCGGACGGGTTCCTGAG	ABCF3	0.156998	-0.138003
ABCF3_4	TTTCGGGGAACTCGCTCCGC	ABCF3	-0.608828	-0.418202
ABCF3_5	CAAGTCGCCATGTTCCACTC	ABCF3	1.00316	0.471435
ABCG1_1	AGGCTTGAGCTGCGGGGCCG	ABCG1	0.0185321	-0.0469525
ABCG1_2	TGCGGGCTGCGCTTGGGCTC	ABCG1	0.598954	0.446444
ABCG1_3	AGCCGGAGCCGGATCCCAGC	ABCG1	-0.341689	0.247589
ABCG1_4	GGGACGAGGCTTGAGCTGCG	ABCG1	-1.53861	-1.11992
ABCG1_5	GCTGCGCTTGGGCTCCGGCT	ABCG1	-2.43337	-1.08065
ABCG2_1	GACATCCAGGGGACGAGCTC	ABCG2	0.657893	0.529567
ABCG2_2	CACAGCCCGAAGCGCGGCTT	ABCG2	-0.0431434	0.346827
ABCG2_3	GGGGAGACCCGGACATCCAG	ABCG2	-0.888035	-1.55879
ABCG2_4	CGCTGCCTGAGCTCGTCCCC	ABCG2	0.520728	0.205702
ABCG2_5	GCGGTCCACAGCCCGAAGCG	ABCG2	-0.149877	-0.501175
ABCG4_1	GGCTCGGAGGACACAGCGTC	ABCG4	0.0120055	0.0383024
ABCG4_2	CGCTTCCCAGAGCCTGGTCC	ABCG4	0.877627	0.32266
ABCG4_3	AGGAGAGCGCAGTCGCCCCG	ABCG4	1.24361	1.16409
ABCG4_4	CGCTGTGTCCTCCGAGCCCG	ABCG4	1.78121	1.54368
ABCG4_5	AGGACACAGCGTCCGGGACC	ABCG4	-0.018347	0.63251
ABCG5_1	CCCCAACTGAAGCCACTCTG	ABCG5	0.737503	0.900106
ABCG5_2	TGGCCGGACCCTCCCCAGAG	ABCG5	-0.275043	-0.0927172
ABCG5_3	AAGCCACTCTGGGGAGGGTC	ABCG5	0.60851	0.512841
ABCG5_4	CTCCCCAGAGTGGCTTCAGT	ABCG5	0.870105	0.845475
ABCG5_5	CAGGCAGGGCAGTCTGCCAC	ABCG5	0.456884	0.875179
ABCG8_1	TGGCCCTGGCAGGCAGCAGC	ABCG8	0.24452	0.434412
ABCG8_2	GTGAAGACACTGGCCCTGGC	ABCG8	-0.707337	-0.245487
ABCG8_3	AGACCCAGCTGCTGCCTGCC	ABCG8	0.556103	0.891406
ABCG8_4	AGGAAACAGAGTGAAGACAC	ABCG8	-0.895816	-0.0865128
ABCG8_5	GCCCACAGGTCTGTGACCCT	ABCG8	0.791647	0.797983
ABHD1_1	GGACCTGCACAGGCCGCCTA	ABHD1	0.987463	0.621867
ABHD1_2	AGCGGGGACCGGACCTGCAC	ABHD1	0.208058	0.483382
ABHD1_3	CCGCCATAGGCGGCCTGTGC	ABHD1	-4.07975	-3.88274
ABHD1_4	CACAGGCCGCCTATGGCGGG	ABHD1	-1.35958	-0.583761
ABHD1_5	ATAGGCGGCCTGTGCAGGTC	ABHD1	0.460425	0.61811
ABHD10_1	TGCGGGGACAACTACGAAGA	ABHD10	-0.155411	0.0158176
ABHD10_2	GTGGGACACTGCAGGGTGCG	ABHD10	-0.57909	-0.421684
ABHD10_3	GAAGATGGCGGTTGCGCGCT	ABHD10	0.182974	0.261139
ABHD10_4	TCCCTCAGTGGGACACTGCA	ABHD10	0.0810478	0.102059
ABHD10_5	GGTTGCGCGCTTGGCAGCTG	ABHD10	0.0166875	0.311752
ABHD11_1	GCCTCCAGGCTCGGGTCCAG	ABHD11	-0.255236	-0.589556
ABHD11_2	AGCTTGCAAGCATGCTCCGC	ABHD11	-0.611192	-0.258908
ABHD11_3	GGAGCATGCTTGCAAGCTGT	ABHD11	1.28128	1.64957
ABHD11_4	ACGCGGGAGCCTCCAGGCTC	ABHD11	-0.198728	-0.369885
ABHD11_5	GTACCTTGTGAGATGCGAGC	ABHD11	-1.20423	-0.5288
ABHD11-AS1_1	CCAGTCATCAGGGAAGGACG	ABHD11-AS1	0.469323	0.578535
ABHD11-AS1_2	TCTCACCCAGTCATCAGGGA	ABHD11-AS1	-3.6439	-3.66796
ABHD11-AS1_3	AGAATTCTCACCCAGTCATC	ABHD11-AS1	-0.13749	-0.00335223
ABHD11-AS1_4	CCTCGTCCTTCCCTGATGAC	ABHD11-AS1	-1.03361	-1.08873
ABHD11-AS1_5	CCCTAAGTCCCAGCCCTTGA	ABHD11-AS1	-0.0474154	-0.111724
ABHD12_1	TGTGAGGAGCGGCGGGTTCC	ABHD12	-1.51018	-1.81393
ABHD12_2	GGTTCCGGGCTCCGGGCTCT	ABHD12	-0.128716	-0.17844
ABHD12_3	GCTGGGATGTGAGGAGCGGC	ABHD12	-0.199392	-0.261371
ABHD12_4	GCGGCCTGGGCTGGGATGTG	ABHD12	1.03291	0.855343
ABHD12_5	TGGGTGGCGGCGGCTGTGAG	ABHD12	0.787351	0.629758
ABHD12B_1	GCTCCGGACTGCAGCTCCCG	ABHD12B	0.341872	0.214498
ABHD12B_2	GGTGGCGGCGTATCGGGACA	ABHD12B	0.51737	0.431208
ABHD12B_3	CGGCGTATCGGGACACGGCG	ABHD12B	-0.200516	-0.039553
ABHD12B_4	TATCGGGACACGGCGCGGGA	ABHD12B	0.0453735	0.25002
ABHD12B_5	AAGGTCGCGGGCGGCTGCTC	ABHD12B	0.900721	0.800985
ABHD13_1	TCCGGGCTAGACCGTGGCGC	ABHD13	-0.561529	-0.191662
ABHD13_2	CTAGACCGTGGCGCCGGCAG	ABHD13	-1.09862	-1.43486
ABHD13_3	AGGAGCTCCGGGCTAGACCG	ABHD13	-0.0151917	0.217582
ABHD13_4	ATCATCCTCCTCCAGCCCAG	ABHD13	1.28336	1.36209
ABHD13_5	CAGCTCGCAGCAGGAGCTCC	ABHD13	-0.297115	-0.816929
ABHD14A_1	CGCTCCTGGCCGCCTAGAGC	ABHD14A	0.284104	0.194575
ABHD14A_2	CTGGCCGCCTAGAGCCGGAG	ABHD14A	-0.899147	-0.200452
ABHD14A_3	TGGCTGCCTCCGCAGCTCCG	ABHD14A	-3.12644	-2.36176
ABHD14A_4	GCTCTAGGCGGCCAGGAGCG	ABHD14A	-1.1029	-0.393199
ABHD14A_5	AGTGCGCAGGCGCGCCGAGA	ABHD14A	-0.0801428	0.156834
ABHD14A-ACY1_1	CTGCGTGGACTCGCGCAGAC	ABHD14A-ACY1	-1.07895	-0.692324
ABHD14A-ACY1_2	GACTCGCGCAGACGGGAAGC	ABHD14A-ACY1	1.28778	0.97419
ABHD14A-ACY1_3	CGGGTACCTGGGGAGCTGCG	ABHD14A-ACY1	-0.318527	-0.532849
ABHD14A-ACY1_4	GACGGGAAGCAGGCGCGTGC	ABHD14A-ACY1	1.43069	1.03636
ABHD14A-ACY1_5	GAGTGCAGGGCGGGTACCTG	ABHD14A-ACY1	-0.606869	0.529561
ABHD15_1	CCACGGCGGCATGGCGAAGC	ABHD15	-2.3877	-1.77509
ABHD15_2	ATGGCGAAGCTGGAGAGCCC	ABHD15	-0.911125	-0.40617
ABHD15_3	CCAGCTTCGCCATGCCGCCG	ABHD15	1.89433	1.63102
ABHD15_4	GGCCAAGATGAGCGCGAGGG	ABHD15	0.350056	-0.207026
ABHD15_5	CGCGGAGCTCGCCGAGTAGA	ABHD15	-0.396091	-0.594497
ABHD16A_1	GGAAGAGCAGCGGCCCGAGC	ABHD16A	0.064509	0.430189
ABHD16A_2	CAGCAGCTTCGCCATGGCCC	ABHD16A	0.838502	0.917366
ABHD16A_3	GCTTCGCCATGGCCCCGGCT	ABHD16A	-2.33792	-2.25691
ABHD16A_4	GCAGCTCAGCAGCTTCGCCA	ABHD16A	0.812865	0.900121
ABHD16A_5	ACCTGCTGCTGGAAGAGCAG	ABHD16A	-0.263543	-0.329926
ABHD2_1	TGCAGCTCCCCGGCTGCCAG	ABHD2	-1.06437	-1.02473
ABHD2_2	TGTATATCCATGAGCGCCGC	ABHD2	-1.0315	-0.550722
ABHD2_3	GGCGCTCATGGATATACAGC	ABHD2	0.0222564	-0.167582
ABHD2_4	CCATGAGCGCCGCTGGCAGC	ABHD2	-0.46905	0.15986
ABHD2_5	GCTGCACTGGCCAGGGGTTC	ABHD2	0.878513	0.829718
ABHD3_1	GAGACACTGTGGTCGGGAGT	ABHD3	1.77423	1.9457
ABHD3_2	CTGTGGTCGGGAGTAGGCAG	ABHD3	0.968361	0.560309
ABHD3_3	AGGCAGGAGACACTGTGGTC	ABHD3	0.8267	0.559277
ABHD3_4	AGAGCGGGCGAGAGCGGACG	ABHD3	1.84907	2.03913
ABHD3_5	CCGCCAGGCAGGAGACACTG	ABHD3	0.278984	0.482164
ABHD4_1	GTTTACTATGGCCGATGATC	ABHD4	-1.44953	-1.04591
ABHD4_2	TCACTGCTGCTCCAGATCAT	ABHD4	1.00308	1.10951
ABHD4_3	CTGGCAAGGCTTGTTTACTA	ABHD4	0.00933581	0.0858953
ABHD4_4	GGGCTCGCCAGGACCTGGCA	ABHD4	0.601087	0.185089
ABHD4_5	CATAGTAAACAAGCCTTGCC	ABHD4	-0.0434031	0.379577
ABHD5_1	GCCGGCTTCGAGATAAGTCC	ABHD5	-0.334002	-0.538496
ABHD5_2	GATAAGTCCCGGCGCTTGCG	ABHD5	-0.319529	-0.315511
ABHD5_3	GCCGGGACTTATCTCGAAGC	ABHD5	0.230808	-0.17964
ABHD5_4	GGCCCAGTCGGCCTGTCAGC	ABHD5	0.216444	-0.0473421
ABHD5_5	TTATCTCGAAGCCGGCTGAC	ABHD5	-0.326426	-0.617479
ABHD6_1	TCGGTCTCTAGCCCCGGGCT	ABHD6	0.272074	0.0344469
ABHD6_2	GGCCCTCGGTCTCTAGCCCC	ABHD6	-0.539856	-0.219085
ABHD6_3	CAGCCCGGGGCTAGAGACCG	ABHD6	0.270435	0.557394
ABHD6_4	CGGGGCTAGAGACCGAGGGC	ABHD6	-0.00067211	-0.00205771
ABHD6_5	AGAGACCGAGGGCCGGGGTC	ABHD6	-2.6823	-2.31954
ABHD8_1	TGCCCCTGCGCTGACCGCCA	ABHD8	0.793935	0.956743
ABHD8_2	CAGGCCGGGTGCGTCTACGC	ABHD8	0.866225	0.741533
ABHD8_3	TGCCCCTGGCGGTCAGCGCA	ABHD8	0.648368	0.934965
ABHD8_4	ATGGTGGCGCGGGGTCAGGC	ABHD8	1.46447	1.03219
ABHD8_5	GTCAGCGCAGGGGCATCCCG	ABHD8	-0.776256	-0.638514
ABI1_1	TTAAAGAGACAGAGGCAGCA	ABI1	-0.205644	0.117677
ABI1_2	CTCTCGCGTTAAAGAGACAG	ABI1	-2.47047	-1.83539
ABI1_3	TGAGGTGCTCGGAGCCTCGG	ABI1	-1.27603	0.225092
ABI1_4	AGAGGCAGCAAGGTCCGCCG	ABI1	0.204903	0.84217
ABI1_5	TATCCGGGCTGTGAGGTGCT	ABI1	-0.273307	0.350238
ABI2_1	GTCGCCGCGGTGACCGTCCT	ABI2	-0.581728	-0.730269
ABI2_2	GAGCCGACGGACTCCGAGGA	ABI2	-2.99322	-0.824066
ABI2_3	TGACCGTCCTCGGAGTCCGT	ABI2	0.170217	0.629278
ABI2_4	GACTCCGAGGACGGTCACCG	ABI2	0.338453	0.460228
ABI2_5	GAGGACGGTCACCGCGGCGA	ABI2	0.127939	0.334909
ABI3_1	GGCGGAGCTACAGCAGCTGC	ABI3	0.583844	0.193226
ABI3_2	ACAGAGGCTGGGGGTGATGG	ABI3	0.471331	0.915761
ABI3_3	TCAGAGCCTCCCGGCCAGTG	ABI3	0.828328	0.831196
ABI3_4	GGGAGCCAGACAGAGGCTGG	ABI3	0.614229	0.824926
ABI3_5	CAGGAGTTTGAGATCCCCAC	ABI3	0.291095	-0.179964
ABI3BP_1	GAGAAGTAGACACCCCAAAC	ABI3BP	-0.580683	-0.760771
ABI3BP_2	GCATCATTCCCCATGCGAGG	ABI3BP	0.633486	0.436506
ABI3BP_3	ATGCAACATGCTCTCCAGTT	ABI3BP	0.874274	0.930969
ABI3BP_4	GTTGCATTTGCCACCTCGCA	ABI3BP	0.200191	0.157083
ABI3BP_5	TTGGGGTGTCTACTTCTCTG	ABI3BP	1.06735	0.89615
ABL1_1	TTAACAGGCGCGTCCCGGCC	ABL1	0.257295	0.317146
ABL1_2	CTTTGTTAACAGGCGCGTCC	ABL1	-0.823922	-0.658177
ABL1_3	TCTCCGGGCCCTTTGTTAAC	ABL1	-4.32193	-4.32193
ABL1_4	GGACGAGGACAGCCCCTTCT	ABL1	1.07354	1.06889
ABL1_5	GGTGGGCTGCAAATCCAAGA	ABL1	-0.41576	-0.179089
ABL2_1	TGGGCAGAGGTATGGTCCTT	ABL2	0.515616	0.482426
ABL2_2	GTGGAAGGAGAACTGTCCCA	ABL2	-0.191368	0.233058
ABL2_3	TGTGCTTCTGGGCAGAGGTA	ABL2	-0.405405	-0.105201
ABL2_4	TGCCATAACTATTAGGTGGA	ABL2	0.592158	0.504344
ABL2_5	TGATCTCTGCCATAACTATT	ABL2	0.0713936	0.125918
ABLIM1_1	CCGGAAACCAGCCCCGTGTG	ABLIM1	-0.583932	-0.410088
ABLIM1_2	CCGCACACGGGGCTGGTTTC	ABLIM1	-1.45525	-1.23573
ABLIM1_3	ATCCCTCTAGAGACGCACTC	ABLIM1	-4.32193	-4.32193
ABLIM1_4	TTTCCGGAGTGCGTCTCTAG	ABLIM1	-3.42255	-3.59501
ABLIM1_5	GTAAGTAAAGCGAGGAGAGG	ABLIM1	-0.909452	0.37982
ABLIM2_1	GTGTGCGCAAGGAGCGGGCG	ABLIM2	0.994423	1.00127
ABLIM2_2	CTGGCGTGTGCGCAAGGAGC	ABLIM2	-0.189385	-0.00784358
ABLIM2_3	CGCTGCCTGGCGTGTGCGCA	ABLIM2	1.28354	1.36978
ABLIM2_4	CCGCTCCTTGCGCACACGCC	ABLIM2	-0.687852	-0.185995
ABLIM2_5	GCTGCGACAGCCAGACCCTC	ABLIM2	-0.150686	-0.0627715
ABLIM3_1	CAACCCGCGAGCCCGCATCA	ABLIM3	1.15522	1.02973
ABLIM3_2	GGGCTAGCAATGCGAAATAG	ABLIM3	-0.240352	0.247586
ABLIM3_3	GGAGCTCGACATCCATGATG	ABLIM3	0.306067	0.157609
ABLIM3_4	ACATCCATGATGCGGGCTCG	ABLIM3	-0.0901252	-0.508548
ABLIM3_5	CATGATGCGGGCTCGCGGGT	ABLIM3	-1.7814	-1.63803
ABO_1	GAGCCATGGCCGAGGTGTTG	ABO	1.51965	1.35965
ABO_2	CAGACGCGGAGCCATGGCCG	ABO	0.00207374	-0.0385679
ABO_3	GGCCAGCGTCCGCAACACCT	ABO	1.27877	1.20703
ABO_4	GGCCGAGGTGTTGCGGACGC	ABO	-0.885658	-0.159495
ABO_5	CGAGACCAGACGCGGAGCCA	ABO	1.27753	1.41511
ABR_1	AAAACCCTCCCGAACCCTCC	ABR	0.276203	-0.0524053
ABR_2	ATCCGCAGCTGGGCTCGGCG	ABR	-0.527046	-0.522749
ABR_3	CCGGGATCCGCAGCTGGGCT	ABR	0.579763	0.26112
ABR_4	CGGTTCCGGGATCCGCAGCT	ABR	-0.258965	-0.0816928
ABR_5	GGGAGGGTTCGGGAGGGTTT	ABR	-1.32383	-1.2426
ABRA_1	GGCTATCAGCAGAGAAAGAC	ABRA	-0.0526571	-0.952807
ABRA_2	GTCTTTCTCTGCTGATAGCC	ABRA	-0.559974	-0.633202
ABRA_3	TCTGCTGATAGCCTGGACAC	ABRA	-0.0729013	0.376095
ABRA_4	AGAAAGACAGGTGGGCAGCA	ABRA	-0.717533	-0.625166
ABRA_5	ACAGGTGGGCAGCATGGCTC	ABRA	0.651521	0.55574
ABT1_1	GCTCGTGTCAGTCAACATGG	ABT1	-3.04561	-2.83051
ABT1_2	GTCAGTCAACATGGAGGCAG	ABT1	-0.385698	-0.511738
ABT1_3	CAGCGGCTCTTGCTCCGTTG	ABT1	-1.07231	0.00316047
ABT1_4	TCCATGTTGACTGACACGAG	ABT1	-0.398126	1.07056
ABT1_5	GACTGACACGAGCGGCACGA	ABT1	-0.666557	0.330653
ABTB1_1	CCGCCCGAGGTCGTTCGGCT	ABTB1	-1.77979	-2.02483
ABTB1_2	CTTCGCCGCCCGAGGTCGTT	ABTB1	-0.590768	-0.606532
ABTB1_3	GGTGTCCATGGCGCGGAGGA	ABTB1	-0.383352	0.187817
ABTB1_4	GTACCCGAGCCGAACGACCT	ABTB1	1.42513	1.37504
ABTB1_5	GGTCGCTGGTGTCCATGGCG	ABTB1	-0.391762	0.157553
ABTB2_1	GCTTTCTCGCCGGCTGGTCC	ABTB2	-1.99736	-1.71902
ABTB2_2	CAGAGCGCTTTCTCGCCGGC	ABTB2	-0.700022	-0.215821
ABTB2_3	AGCGCGAGTCCGGGACCAGC	ABTB2	-0.313274	0.582122
ABTB2_4	AAGGAGGAGGCGGCGGCGCA	ABTB2	0.506095	0.525935
ABTB2_5	GCGGCAGAAGGAGGAGGCGG	ABTB2	-1.85874	-0.813223
ACAA1_1	TCAGTTCCCGGACTGGTGGC	ACAA1	0.723179	0.797023
ACAA1_2	CGGACTGGTGGCTGGTCTGC	ACAA1	0.41911	0.571789
ACAA1_3	TCCGCGGTCAGTTCCCGGAC	ACAA1	-0.749559	-0.557343
ACAA1_4	CTGCAGACCAGCCACCAGTC	ACAA1	0.286752	0.155426
ACAA1_5	TTAACTCCGCGGTCAGTTCC	ACAA1	1.5926	1.44913
ACAA2_1	AGCAGAGCCATGGCGGCTGC	ACAA2	-0.357521	0.382974
ACAA2_2	ACCTCGGAGCAGAGCCATGG	ACAA2	0.826127	0.866338
ACAA2_3	CGACGACCCAGCAGCCGCCA	ACAA2	0.174518	0.220573
ACAA2_4	CATGGCGGCTGCTGGGTCGT	ACAA2	-0.719783	-0.951876
ACAA2_5	GGAGGGGGCTGCGCTCACCT	ACAA2	0.0821733	0.420295
ACACA_1	TGCTGGGCGGGAGGAGACGC	ACACA	-3.41923	-3.39877
ACACA_2	TCAGCCATCGCCCGAGCCGC	ACACA	-0.00599666	0.59333
ACACA_3	TGGAGGAACTGCTGGGCGGG	ACACA	-0.0639296	0.353042
ACACA_4	CCCTGCGTGGAGGAACTGCT	ACACA	1.08306	1.7213
ACACA_5	ATTCCGGAGCCCCTGCGTGG	ACACA	-0.620776	0.247671
ACACB_1	ACCAGCTCCATTCTTGAGTG	ACACB	0.510715	0.810493
ACACB_2	CTGTCAGCCTCACTCAAGAA	ACACB	0.409113	0.398908
ACACB_3	GCCTCACTCAAGAATGGAGC	ACACB	0.131772	-0.399314
ACACB_4	CATTCTTGAGTGAGGCTGAC	ACACB	0.780838	0.555754
ACACB_5	GGTTCCCTTAGTCACCCTGT	ACACB	-2.44611	-2.41602
ACAD10_1	GTCGTGGAGATTGCTTGCGC	ACAD10	0.564819	0.934864
ACAD10_2	GTCGGAGCGGAAGGACGTCG	ACAD10	0.294391	1.00704
ACAD10_3	CCTGCAGCTCAGCCTAAGTG	ACAD10	0.22358	0.964884
ACAD10_4	TTTGAGGAGGTCGGAGCGGA	ACAD10	-0.316791	-0.0414716
ACAD10_5	TGCGCTGGGGTGCCACACTT	ACAD10	2.06493	2.0411
ACAD11_1	CTGTGGATGCCGCGTTGCTG	ACAD11	0.658661	0.402555
ACAD11_2	CCCCGCAGGCCACAGCAACG	ACAD11	0.446186	0.910466
ACAD11_3	GGCTTCATGATCACCCCCGC	ACAD11	-0.532096	0.00841892
ACAD11_4	TGCCGCGTTGCTGTGGCCTG	ACAD11	-0.00631394	-0.34763
ACAD11_5	ACTTCGGCACTCGAGACCTG	ACAD11	-0.789908	0.909231
ACAD8_1	AGCTGAACGCGGAGCTGCGG	ACAD8	-0.271475	0.722428
ACAD8_2	TTCAGACTCTTAGCTGAACG	ACAD8	-3.81186	-3.28116
ACAD8_3	GAGCTGCGGCGGCTATGCTG	ACAD8	0.847279	0.839245
ACAD8_4	GCGGCGGCTATGCTGTGGAG	ACAD8	-0.602814	0.0602977
ACAD8_5	CTATGCTGTGGAGCGGCTGC	ACAD8	-0.536866	0.158158
ACAD9_1	GCGCTAAGAAGGGGAGACTG	ACAD9	-0.214433	-0.079908
ACAD9_2	GTCCCTGCGGCGCTAAGAAG	ACAD9	0.538256	0.268575
ACAD9_3	GGGGAGACTGAGGCTGAGGC	ACAD9	0.0236846	0.312924
ACAD9_4	CAGACGTGTGTGTGTCCCTG	ACAD9	0.746209	0.0183739
ACAD9_5	AGGCTGAGGCTGGGGAACAT	ACAD9	0.134073	0.260139
ACADL_1	GGAGGGAGGACGATCAGCTG	ACADL	0.233527	0.430109
ACADL_2	CAGCTGATCGTCCTCCCTCC	ACADL	1.29304	1.12284
ACADL_3	CTACTCGGCGACTCGGGGCA	ACADL	0.217444	-0.316228
ACADL_4	TCAGCTGAGGCGTCCACCTG	ACADL	1.09658	0.794173
ACADL_5	TGCGGCTACTCGGCGACTCG	ACADL	0.241915	0.0618276
ACADM_1	GCCACTCGGACAATAATACA	ACADM	0.543764	0.427264
ACADM_2	TGGCTCCCGTTCCGGCCACT	ACADM	-1.30286	-1.21772
ACADM_3	GGACAATAATACACGGGTCA	ACADM	0.0684617	-0.558056
ACADM_4	CCCGTGTATTATTGTCCGAG	ACADM	-0.538318	-0.0974421
ACADM_5	CGCGTTCGGGGAGTATGTCA	ACADM	-0.147107	-0.225128
ACADS_1	AGCGGGAGGTCGCGAAGCCT	ACADS	0.501665	0.644077
ACADS_2	TGGGCGACAGACACAGTCCC	ACADS	0.687816	0.49082
ACADS_3	GGGACTGTGTCTGTCGCCCA	ACADS	-0.0342089	-0.621192
ACADS_4	AACAGCGCGCTCGCAGCGGG	ACADS	1.33533	0.581725
ACADS_5	CCGCTGCGAGCGCGCTGTTC	ACADS	-1.91568	-1.75608
ACADSB_1	GGAGAGGCCTGCGGCGAGGA	ACADSB	1.24887	0.518036
ACADSB_2	GCGCAGAGCGGAGAGGCCTG	ACADSB	0.542891	0.197868
ACADSB_3	AGGCCCTCCATCCTCGCCGC	ACADSB	0.49326	0.441748
ACADSB_4	CGCGCAGCAACCGCACTGCC	ACADSB	2.07783	1.99511
ACADSB_5	TGCGGCGAGGATGGAGGGCC	ACADSB	0.335314	0.67495
ACADVL_1	CGAATCTCTCCGGGCGCCGC	ACADVL	-0.2925	-0.0656011
ACADVL_2	TGGGTCAGAGCTCGAGCCAG	ACADVL	0.715936	0.883528
ACADVL_3	GCGTGCAGGACGCCAGAGCT	ACADVL	0.332093	0.160399
ACADVL_4	CTGCATCTCCGAATCTCTCC	ACADVL	1.11704	0.827525
ACADVL_5	CTCGAGCTCTGACCCAGCTC	ACADVL	0.538814	0.904714
ACAN_1	ACCTCCCCGCCGCTCCAGAG	ACAN	0.324448	0.343084
ACAN_2	TCAGCTCTGCGAGCCCCCTC	ACAN	0.0954163	0.266208
ACAN_3	TCTGCGAGCCCCCTCTGGAG	ACAN	0.585811	0.758967
ACAN_4	AGAGGGGGCTCGCAGAGCTG	ACAN	-0.733778	-0.448648
ACAN_5	CTCTGGAGCGGCGGGGAGGT	ACAN	-4.32193	-4.32193
ACAP1_1	AATTCTTTCCCCAAGGGGAA	ACAP1	-2.17141	-1.70804
ACAP1_2	GGCACAATTCTTTCCCCAAG	ACAP1	-0.934752	-1.35271
ACAP1_3	CTAGGACACCCCTTTCCCCT	ACAP1	0.877821	0.826908
ACAP1_4	GTGGGGTGAGAGCTCCTCCT	ACAP1	0.0326917	0.162739
ACAP1_5	CAAGGGGAAAGGGGTGTCCT	ACAP1	0.461172	0.253624
ACAP2_1	TCGCGGCTGCTATGACCAGC	ACAP2	0.51186	0.495501
ACAP2_2	GCTGCTATGACCAGCGGGCG	ACAP2	-0.183365	-0.245006
ACAP2_3	GCGTTGCGCGGAGCTGCGAA	ACAP2	-0.420221	-0.0992475
ACAP2_4	ACTAGTCGTCGCCGTCTTCG	ACAP2	-1.44121	-1.12704
ACAP2_5	CGGCCGCGACTAGCGTTGCG	ACAP2	-0.8488	-0.368429
ACAP3_1	GCTCACTGGCACGAGGACCG	ACAP3	0.486877	0.766166
ACAP3_2	CCTCGTGCCAGTGAGCGCCG	ACAP3	0.355368	0.26674
ACAP3_3	CTCCACGGTCATGGCTGCGG	ACAP3	-1.31781	-0.134732
ACAP3_4	TTTGTGCCCGGCGGCGGGGT	ACAP3	0.504947	0.985954
ACAP3_5	TCGCCTTTGTGCCCGGCGGC	ACAP3	-0.0555656	0.0863435
ACAT1_1	CAGCACAGCCATGGTCGCAG	ACAT1	0.644413	0.61273
ACAT1_2	AAGTGCCGCCAGCACAGCCA	ACAT1	0.58253	0.594455
ACAT1_3	TACTCAGCCCTCTGCGACCA	ACAT1	1.2022	1.24769
ACAT1_4	GGTCGCAGAGGGCTGAGTAT	ACAT1	-0.0322073	-0.254633
ACAT1_5	CTCTGCGACCATGGCTGTGC	ACAT1	-1.03758	-0.632942
ACAT2_1	CCTAGCTTGCAGGCAGCGCA	ACAT2	0.262949	0.321977
ACAT2_2	TGCAGGCAGCGCAGGGCAGA	ACAT2	0.836888	0.544181
ACAT2_3	AGGAGCTTTGCCTAGCTTGC	ACAT2	-0.663198	-1.12674
ACAT2_4	CCCTGCGCTGCCTGCAAGCT	ACAT2	1.67036	1.69664
ACAT2_5	AGGAGAAGCAAGATGAATGC	ACAT2	-0.591679	-0.401377
ACBD3_1	CGCTGAGGAGGTGCAGCAGC	ACBD3	0.456921	0.173618
ACBD3_2	TTCAGCACCGCCGCCATCTC	ACBD3	0.219522	0.186533
ACBD3_3	GCCGTCTGTCCCCGCTGAGG	ACBD3	-1.97308	-2.90679
ACBD3_4	GGAGGTGCAGCAGCCGGAGA	ACBD3	0.513695	0.289094
ACBD3_5	GCAGCAGCCGGAGATGGCGG	ACBD3	-1.73321	-1.52302
ACBD4_1	AGTAGGAAGCCGCGGGGTGG	ACBD4	-0.616471	-0.265045
ACBD4_2	CGCCCACTGCCAGGACACCT	ACBD4	2.08062	1.65109
ACBD4_3	GGGGTCAGTAGGAAGCCGCG	ACBD4	0.352927	-0.0115795
ACBD4_4	GTGGTGGCGAGAGAGGACCC	ACBD4	0.405179	0.465144
ACBD4_5	CCTCTCTCGCCACCACCCCG	ACBD4	0.333365	1.20824
ACBD5_1	ACGGACTCCGGCGGAATGGG	ACBD5	-0.163133	-0.457057
ACBD5_2	CTCCGGCGGAATGGGGGGTG	ACBD5	-0.0102032	0.270981
ACBD5_3	GACTGACAGACGGACTCCGG	ACBD5	0.394062	-0.10877
ACBD5_4	AGCCACACCCCCCATTCCGC	ACBD5	0.88945	0.531757
ACBD5_5	TCCCACCCTGGGGACCCTGG	ACBD5	-0.969853	-0.502222
ACBD6_1	CGACTCCTGTTCCGTTGGAG	ACBD6	-0.61978	0.0515941
ACBD6_2	CCCCTCGACTCCTGTTCCGT	ACBD6	-0.101848	0.228359
ACBD6_3	AGCGCGCTCAGGCTCGCCTC	ACBD6	-1.10543	-1.52968
ACBD6_4	CTCGCCTCAGGCCCCTCCAA	ACBD6	0.579649	0.28515
ACBD6_5	TGTTCCGTTGGAGGGGCCTG	ACBD6	0.0125524	0.084743
ACBD7_1	CAACAGCAGCAGCAACAACG	ACBD7	0.905635	0.767386
ACBD7_2	TACCTGCAGGGCCATGGTGG	ACBD7	0.646506	0.599568
ACBD7_3	CCCGGGTACCTGCAGGGCCA	ACBD7	0.74916	0.497238
ACBD7_4	CAACGCGGCAGCCGCCACCA	ACBD7	-2.66516	-2.02246
ACBD7_5	AGCCGCCACCATGGCCCTGC	ACBD7	0.872006	0.660818
ACCS_1	GCCCCACTTGCGGGATTCCA	ACCS	0.095064	0.241282
ACCS_2	ACCCGCACTCGATGAGGCCT	ACCS	0.840392	0.38645
ACCS_3	CCAGATACCCGCACTCGATG	ACCS	0.216587	0.68849
ACCS_4	GCGGTAGCCGCCCCACTTGC	ACCS	-2.51977	-2.61329
ACCS_5	TTCCAAGGCCTCATCGAGTG	ACCS	0.731859	1.00333
ACD_1	GCTGGGTGTAGCCGTGGGGA	ACD	-1.28872	-0.494301
ACD_2	CATCCGCTGGGTGTAGCCGT	ACD	-1.50562	-0.364766
ACD_3	CCCCGAACCTGCCATCCCCA	ACD	-0.725917	0.330936
ACD_4	AGCCGTGGGGATGGCAGGTT	ACD	-0.292329	0.991665
ACD_5	TGGGGATGGCAGGTTCGGGG	ACD	-2.63025	-0.25794
ACE_1	GAGCACCGCGCACCGCGTCA	ACE	1.17881	1.13979
ACE_2	ATGACGCGGTGCGCGGTGCT	ACE	-0.282572	0.174936
ACE_3	TATAACCCGCAGGGCGGCCG	ACE	-2.40936	-2.58983
ACE_4	CTGCCCCTTCTCCTGCGCCG	ACE	0.627189	0.774204
ACE_5	CTACAACTCCAGCGCCGAAC	ACE	0.499845	-0.298224
ACE2_1	GGATGTGATCTTGGCTCACA	ACE2	0.0230117	-0.041879
ACE2_2	AACAAGGCTGAGAAGGAGCC	ACE2	1.84767	1.89864
ACE2_3	GGACGATGTCAAGCTCTTCC	ACE2	-0.362129	0.22988
ACE2_4	TCATTCAGTGGATGTGATCT	ACE2	0.71706	0.564527
ACE2_5	TTACAGCAACAAGGCTGAGA	ACE2	0.464036	0.474307
ACER1_1	TGCTAGGCATCTTGTCTCAG	ACER1	1.41425	1.38541
ACER1_2	CTCTGATAGGCGAAGATGCT	ACER1	-0.816864	-0.835428
ACER1_3	TCTCAGTGGCCACCACCAGC	ACER1	-3.89211	-3.84084
ACER1_4	TTCTCTCTGCCGGGCGCAGC	ACER1	-1.37257	-0.760557
ACER1_5	AAGCTCGCCTTCTCTCTGCC	ACER1	1.03405	1.02479
ACER2_1	TTTGCCTCCGCAGCAGCTCT	ACER2	0.49802	0.496974
ACER2_2	CCATGGCCACTCCGGGGCAT	ACER2	1.78583	1.75882
ACER2_3	GCTGCTGCGGAGGCAAAACG	ACER2	-0.269491	-0.0774595
ACER2_4	GCTGCTCCAATGCCCCGGAG	ACER2	-0.171278	-0.0579559
ACER2_5	CATAAAGCCGCTTTCGCCGC	ACER2	1.13522	0.910989
ACER3_1	GGCACAGTGAGCGGAGCGCC	ACER3	-0.499784	0.259321
ACER3_2	GCCTAACCCGGCACAGTGAG	ACER3	-0.754355	-0.34763
ACER3_3	AGGCGCTCCGCTCACTGTGC	ACER3	-0.316471	-0.956491
ACER3_4	GCCTGGTCGCCAGCCTAACC	ACER3	0.46864	0.0571698
ACER3_5	TCCGCTCACTGTGCCGGGTT	ACER3	0.100193	0.285971
ACHE_1	CAGCCTGCGCCGGGGAACAT	ACHE	-0.753456	-0.310553
ACHE_2	AGTCGGCTCAGCCTGCGCCG	ACHE	-1.09246	-0.443333
ACHE_3	TGGAGGCGGCCGATGTTCCC	ACHE	0.132948	0.238683
ACHE_4	CATCGGCCGCCTCCAGCTCC	ACHE	0.954993	0.441195
ACHE_5	GAGGCGGCGGCTGTCAGAGT	ACHE	0.292819	0.349046
ACIN1_1	ACGCAAGATGGCGGAGCTGG	ACIN1	-0.238972	0.247671
ACIN1_2	GAGTACCTCACGCAAGATGG	ACIN1	1.30418	1.00909
ACIN1_3	GGAGCTGGAGGAGGTGACTC	ACIN1	0.399796	0.214368
ACIN1_4	TGGAGGAGGTGACTCTGGAC	ACIN1	0.787316	0.514038
ACIN1_5	CAGCTCCGCCATCTTGCGTG	ACIN1	0.458131	0.423315
ACLY_1	GTGCGCGGCGCTTCTTCCAC	ACLY	-1.31744	-0.392763
ACLY_2	TGCGGGGTTCGTCGGGCCTG	ACLY	0.464712	-0.0466922
ACLY_3	CCTCTGCCGAAGTCCGTGCG	ACLY	-1.05271	-0.341887
ACLY_4	CCGACGAACCCCGCAAAATC	ACLY	-0.385874	-0.312014
ACLY_5	TACCGGCTGCTGGGGTGCTC	ACLY	-0.814004	0.414047
ACMSD_1	CAGGATCAGAGAAGCATGCA	ACMSD	-0.194278	-0.140736
ACMSD_2	TGCATGCTTCTCTGATCCTG	ACMSD	2.73486	2.83485
ACMSD_3	AGAGACCTTTGTGAAAACTG	ACMSD	1.5592	1.49053
ACMSD_4	GATGTCTAGTTTATCTGCTT	ACMSD	0.325202	-0.0369115
ACMSD_5	CTAGTTTATCTGCTTTGGTG	ACMSD	-0.743612	-1.21343
ACO1_1	CGCGTCCCGCTGCTTGGGTC	ACO1	-0.277262	-0.350332
ACO1_2	GCTGCTTGGGTCAGGTTCGC	ACO1	0.0354857	-0.114074
ACO1_3	GGGAACGCGTCCCGCTGCTT	ACO1	0.182913	0.258039
ACO1_4	TGGGTCAGGTTCGCCGGTCG	ACO1	0.173123	-0.101055
ACO1_5	GGCGAACCTGACCCAAGCAG	ACO1	-0.0941577	-0.153408
ACO2_1	CCTGCAGCCGAGTCACCAGT	ACO2	-0.952365	0.537138
ACO2_2	CCGAGTCACCAGTAGGCTGT	ACO2	-0.186784	1.04357
ACO2_3	AATGGCGCCCTACAGCCTAC	ACO2	0.558179	0.185899
ACO2_4	CCTACAGCCTACTGGTGACT	ACO2	-1.40944	-0.11399
ACO2_5	CCTACTGGTGACTCGGCTGC	ACO2	-0.0735118	0.498332
ACOT1_1	ATGTTGGAAAGCAACTTCCT	ACOT1	-0.354419	0.00758565
ACOT1_2	AGTTGCTTTCCAACATAAAG	ACOT1	-2.14982	-1.58789
ACOT1_3	TTCAGAAGCTTGCTGGCTCG	ACOT1	-0.663869	-0.0921367
ACOT1_4	AAGCTTGCTGGCTCGCGGAA	ACOT1	-0.289738	-0.0937262
ACOT1_5	TGCTGGCTCGCGGAATGGGC	ACOT1	-0.351522	0.385852
ACOT11_1	GCCCTCCCAGAGACACAAGC	ACOT11	0.638172	0.547241
ACOT11_2	GTCAGGCCTGGCTGTTGCTC	ACOT11	1.87047	2.06537
ACOT11_3	AGGTGACCAGCTTGTGTCTC	ACOT11	0.237451	0.563796
ACOT11_4	TGGTCACCTGAGCAACAGCC	ACOT11	1.06266	1.04767
ACOT11_5	GCTTCATTTGGAGTCAGGCC	ACOT11	0.0481012	-0.238624
ACOT12_1	TGGCTCATGACCACCTCGCC	ACOT12	0.832474	0.685553
ACOT12_2	ATGACCACCTCGCCGGGCGC	ACOT12	0.733648	0.858803
ACOT12_3	CTCTCGCCCTGGCCATGGAG	ACOT12	-0.243082	-0.126372
ACOT12_4	TAGCGCTCTCGCCCTGGCCA	ACOT12	-0.205369	0.101594
ACOT12_5	CAGGCGTAGCGCTCTCGCCC	ACOT12	0.402073	0.0847407
ACOT13_1	AGCGCAAGAGGCCGGGAGTC	ACOT13	-0.214858	-0.384809
ACOT13_2	CCCTAGGAGCGCAAGAGGCC	ACOT13	-0.01045	-0.393197
ACOT13_3	CTGCCAGCTCGCCTGACTCC	ACOT13	0.757964	0.459526
ACOT13_4	AGGCCGGGAGTCAGGCGAGC	ACOT13	0.801439	0.317156
ACOT13_5	TCCGCCCCTAGGAGCGCAAG	ACOT13	-0.21042	-0.292816
ACOT2_1	CGGGACGCTCGAAGGACAGC	ACOT2	1.8356	1.74945
ACOT2_2	GGTACAGCCGGGACGCTCGA	ACOT2	-0.429336	-0.455085
ACOT2_3	TCGAAGGACAGCAGGAGATG	ACOT2	-0.105714	-0.0514452
ACOT2_4	TCTCAGGTCTGAATTCAAAA	ACOT2	-4.32193	-3.95986
ACOT2_5	CTGCTGTCCTTCGAGCGTCC	ACOT2	0.0817943	0.601677
ACOT4_1	CTTCGCGGGACTCGAGCCCA	ACOT4	-3.30742	-3.23398
ACOT4_2	TCGAGCCCATGGGGCTGCTC	ACOT4	-0.574248	-0.14782
ACOT4_3	AAAAGGCTTCTCGGGTTCCA	ACOT4	-0.605416	-0.457793
ACOT4_4	AAGCGCCAAAAAGGCTTCTC	ACOT4	0.568141	0.654057
ACOT4_5	CGCTTCAGGAAGCGCCAAAA	ACOT4	-1.54783	-2.03808
ACOT7_1	ATGCGGCGGGCGGCTGCAGA	ACOT7	-0.492659	-0.817602
ACOT7_2	TGCAGAAGGGCGCAGGTGTC	ACOT7	0.866477	0.319419
ACOT7_3	CGACATGCTGGGGGCTGCGG	ACOT7	-0.0715267	0.514355
ACOT7_4	GGGCTCATTCATTCCGCGCC	ACOT7	-0.138564	-0.115295
ACOT7_5	GTCTGGGCCCGACATGCTGG	ACOT7	0.20575	0.938195
ACOT8_1	GTATGTCTCCGCGTCTTCCG	ACOT8	-0.631888	-0.43787
ACOT8_2	TCTCCGCGTCTTCCGCGGAG	ACOT8	-3.879	-4.04061
ACOT8_3	CACCCGCTCCGCGGAAGACG	ACOT8	-0.655503	-0.492449
ACOT8_4	CTTCCGCGGAGCGGGTGTGC	ACOT8	-2.7246	-2.60494
ACOT8_5	GACATCTAGTTCAATGCTGC	ACOT8	1.37452	1.37356
ACOT9_1	TAGTCGGCGGAGGGAAACTG	ACOT9	-0.488903	-0.692949
ACOT9_2	TCCTCAGCAAGGGCGCGGTC	ACOT9	-0.932853	-0.745997
ACOT9_3	GGCTGTCCTCAGCAAGGGCG	ACOT9	0.636976	0.41826
ACOT9_4	TCCCGGGCTGTCCTCAGCAA	ACOT9	-0.710104	-0.163422
ACOT9_5	TCCCTCCGCCGACTAGCGCG	ACOT9	0.703551	0.987896
ACOX1_1	GAAGTAAGCACCGACCGAGG	ACOX1	-0.466225	0.381942
ACOX1_2	TTAGATTGTCACTGCCACCT	ACOX1	-0.784684	-0.226071
ACOX1_3	TAAATCCGCAGCTCCAGCGC	ACOX1	-0.419845	-0.600403
ACOX1_4	GCTGCCTCCTAGGGTCCGGC	ACOX1	0.0963523	0.0996965
ACOX1_5	GGTTCATGGCGACGACCAGC	ACOX1	0.276537	0.553085
ACOX2_1	GTCCGCACTGTAGGCCGGGC	ACOX2	0.542772	0.234273
ACOX2_2	TGCGGCCTACAGCCGGGGAG	ACOX2	-1.88301	-0.659867
ACOX2_3	CCTGTGTCCGCACTGTAGGC	ACOX2	0.599517	0.728764
ACOX2_4	GAGGCTGCGGCCTACAGCCG	ACOX2	-0.848124	-0.950623
ACOX2_5	GCTGGCCTCTCCCCGGCTGT	ACOX2	0.376675	0.515741
ACOX3_1	CAGAGACAGCTGCGCTGTGC	ACOX3	-1.53711	-1.11225
ACOX3_2	CGCGACCGACTCGGAGTACT	ACOX3	-0.400684	0.0397693
ACOX3_3	CCGCACAGCGCAGCTGTCTC	ACOX3	0.211878	-0.126899
ACOX3_4	CTGTCGGCCCGCGACCGACT	ACOX3	-1.08367	-0.724612
ACOX3_5	CAGCGCAGCTGTCTCTGGCC	ACOX3	0.699162	0.46215
ACOXL_1	CCACGCGGAGAAGCAGAGGC	ACOXL	-2.00808	-1.06099
ACOXL_2	GCAGGTGAGCGCGATGCAGC	ACOXL	-0.987485	-0.505761
ACOXL_3	GAGTCCCCGAGCCCCAGACC	ACOXL	0.633642	0.683007
ACOXL_4	CCTGCCTCTGCTTCTCCGCG	ACOXL	0.585281	0.570669
ACOXL_5	ATGCAGCCGGCGCCGGGTCT	ACOXL	-0.323959	-0.625572
ACP1_1	CTCTGCGCGCGGGAAGATGG	ACP1	-3.37245	-2.36256
ACP1_2	GCGCGGGAAGATGGCGGAAC	ACP1	0.0418296	0.372052
ACP1_3	ACACACAAACAGCACGGACT	ACP1	0.29355	0.445183
ACP1_4	TGTCTCGGCGCCTCTGCGCG	ACP1	2.30733	2.26604
ACP1_5	CGCCATCTTCCCGCGCGCAG	ACP1	-1.5952	-1.32929
ACP2_1	GTGATGGCGGGCAAGCGGTC	ACP2	-1.92155	-1.13478
ACP2_2	CAACGGTGATGGCGGGCAAG	ACP2	-1.19834	-0.985658
ACP2_3	TAGATTACAACGGTGATGGC	ACP2	-0.257554	-0.597698
ACP2_4	GCAAGCGGTCCGGCTGGAGC	ACP2	-0.670857	-0.420961
ACP2_5	GGAGCTGGAGGAGAGCCGCC	ACP2	0.237297	0.204077
ACP5_1	AGACACAGGCCAGTCACCGG	ACP5	1.4114	0.784912
ACP5_2	CACCAGCCTCTCAGAGCCTC	ACP5	1.03739	0.52679
ACP5_3	CTCTCAGAGCCTCCGGTGAC	ACP5	0.604362	0.740077
ACP5_4	CAGTCACCGGAGGCTCTGAG	ACP5	1.01438	0.557837
ACP5_5	ACTCACCCAGGGGGAGACAC	ACP5	-1.03714	0.113766
ACP6_1	CCCTGAGGGAGACCCCGAGT	ACP6	0.509107	0.290653
ACP6_2	AGGGAGACCCCGAGTGGGAA	ACP6	0.137312	-0.16588
ACP6_3	TTCTCTCCCCCGTTCCCACT	ACP6	0.63258	0.746391
ACP6_4	GCTGTGCCTCCCGGCCCTGA	ACP6	-0.483535	-0.390318
ACP6_5	TCCCACTCGGGGTCTCCCTC	ACP6	-0.371126	-0.166137
ACPP_1	ATGTTGAGGAGAGCTGTTTC	ACPP	0.455931	0.360894
ACPP_2	GGGGTGCAGCTCTCATGTTG	ACPP	-0.741964	-0.310492
ACPP_3	AGCTGTTTCTGGCAGGAGTT	ACPP	-1.70081	-1.43915
ACPP_4	GCTGCCCTGGCCAGGAGGAG	ACPP	0.391227	1.24649
ACPP_5	GGCTTGCTGCCCTGGCCAGG	ACPP	-1.31732	-1.08121
ACR_1	AAGACCAGCAGAATGGCAGT	ACR	-0.0387868	0.118261
ACR_2	CACTGCCAAGACCAGCAGAA	ACR	0.119993	0.251679
ACR_3	GCCAGGCAGTGCCAGGAGTA	ACR	0.207811	-0.389312
ACR_4	GCTACCAACTGCCATTCTGC	ACR	1.00949	0.994097
ACR_5	CTTGCAGGCCAGGCAGTGCC	ACR	2.22513	2.23763
ACRBP_1	GGCTTGTGTCCACGGGACGC	ACRBP	-0.0415758	-0.640722
ACRBP_2	TAGAGGCGGCTTGTGTCCAC	ACRBP	0.880498	0.552306
ACRBP_3	GAAGATCCGCCCGCGTCCCG	ACRBP	0.844496	0.856619
ACRBP_4	GGACGCGGGCGGATCTTCTC	ACRBP	1.26277	0.919679
ACRBP_5	GCGGCTGGCTTCCTCATGGC	ACRBP	1.6808	1.72431
ACRC_1	GGATCTTTGCACACACTCCA	ACRC	-0.0225736	0.233913
ACRC_2	AGCTCACCTCCAACTGCCCG	ACRC	0.561626	0.496267
ACRC_3	GCACACACTCCACGGGCAGT	ACRC	0.379383	0.792684
ACRC_4	GTGGAGTGTGTGCAAAGATC	ACRC	-1.07921	-0.400476
ACRC_5	GTTGTTCATCGCAGTTGCTC	ACRC	0.700589	0.781108
ACRV1_1	AAAAGAGGGGACCCCAGTGT	ACRV1	1.30518	1.44735
ACRV1_2	ATAGCTCTGTGAAGAAGCTG	ACRV1	-0.510216	-0.754211
ACRV1_3	GAAGAAGCTGTGGCCCACAC	ACRV1	1.26797	1.11838
ACRV1_4	ATCTGGATTTAGGAAAAGAG	ACRV1	-0.182005	-0.296795
ACRV1_5	AAACCTGTTCATCTGGATTT	ACRV1	-0.529335	-0.320949
ACSBG1_1	AATTGCGTGGCATCTGCCTC	ACSBG1	0.673253	0.483414
ACSBG1_2	CTGTCTTCAGTGGAAGCCCG	ACSBG1	1.19359	0.974613
ACSBG1_3	GGTGACTGAGCTGTCTTCAG	ACSBG1	0.428057	0.54038
ACSBG1_4	TATCCAGCTCCAGAATTGCG	ACSBG1	0.498526	0.828256
ACSBG1_5	AGGCAGATGCCACGCAATTC	ACSBG1	0.451628	0.568117
ACSBG2_1	GCCAGGATGATGGTGGTGGT	ACSBG2	-0.544964	0.567323
ACSBG2_2	GGTGGTGGGAGGCAGGAGGA	ACSBG2	-1.0219	-0.32774
ACSBG2_3	CCGTCCAGCCAGGATGATGG	ACSBG2	0.851061	0.629719
ACSBG2_4	GGTAGAAGGCCTGTTGTGGA	ACSBG2	0.209908	-0.0663176
ACSBG2_5	TCCCACCACCACCATCATCC	ACSBG2	1.03081	0.93533
ACSF2_1	CTACGTCGGGATGCTGCGCC	ACSF2	0.132318	-0.0324285
ACSF2_2	GAGCCATGGCTGTCTACGTC	ACSF2	0.0737879	-0.56581
ACSF2_3	TCGGGATGCTGCGCCTGGGG	ACSF2	1.83525	2.32978
ACSF2_4	ACGCAGGGCAAAGCGAGCCA	ACSF2	0.813339	0.725016
ACSF2_5	CATCCCGACGTAGACAGCCA	ACSF2	0.703446	0.578452
ACSF3_1	CGGAGGACGAGGAAGAGTTG	ACSF3	0.111193	0.53869
ACSF3_2	GACGAGGAAGAGTTGTGGCG	ACSF3	1.03423	1.07381
ACSF3_3	ACTCACGACCCCGCGGGACC	ACSF3	0.320824	0.729758
ACSF3_4	TACGAGACGGCCGCGGCCAC	ACSF3	-2.22201	-2.86749
ACSF3_5	GCGAGGCAGATCCTGCCCCG	ACSF3	0.0987904	-0.164934
ACSL1_1	AGTGACAGCCGGCGGCGGAG	ACSL1	0.458848	0.269676
ACSL1_2	CACTCACCTCCTCCGTGGAC	ACSL1	0.888549	0.898187
ACSL1_3	GCTGCAGTGACAGCCGGCGG	ACSL1	-3.50616	-2.79289
ACSL1_4	GGGCGCACTCACCTCCTCCG	ACSL1	1.06953	1.07523
ACSL1_5	GAGTGGGCTGCAGTGACAGC	ACSL1	0.653501	0.347468
ACSL3_1	ACAACTGCAGTGTCGCAGCC	ACSL3	1.0034	0.599887
ACSL3_2	GACGCTGCTGTGGCTGCGCC	ACSL3	-0.938208	-0.513187
ACSL3_3	CCGCTCAACAGACGCTGCTG	ACSL3	0.559252	0.321445
ACSL3_4	CGACACTGCAGTTGTCTACG	ACSL3	0.604038	0.668407
ACSL3_5	CTGCAGTTGTCTACGCGGCC	ACSL3	0.191149	0.29093
ACSL4_1	TCCCAGCGCTAGCGGGCACG	ACSL4	-2.60849	-2.12204
ACSL4_2	CTCCTCGTCCCAGCGCTAGC	ACSL4	0.951446	0.46878
ACSL4_3	CACTCGGAAAGCTCGCAAAA	ACSL4	-0.308736	-0.733464
ACSL4_4	AACCGCGTGCCCGCTAGCGC	ACSL4	0.642488	0.138267
ACSL4_5	TGCCCGCTAGCGCTGGGACG	ACSL4	-2.99983	-2.69164
ACSL5_1	GACTCGGGACAGCTCAGAGC	ACSL5	0.841435	0.754526
ACSL5_2	AGCCTGACATGGCCTGACTC	ACSL5	0.189006	-0.0890993
ACSL5_3	GCTCTGAGCTGTCCCGAGTC	ACSL5	-0.311918	-0.22191
ACSL5_4	AGCTCAGAGCAGGGCAGAAC	ACSL5	0.754695	0.454221
ACSL5_5	GCACGTTAGAAAGCCTGACA	ACSL5	0.17568	-0.327604
ACSL6_1	CGGCTACTGCTGGGGCTGCT	ACSL6	-0.249456	-0.0520465
ACSL6_2	AAAATACCCGGCAGCGGCGG	ACSL6	-0.505068	-0.615148
ACSL6_3	GGGCTAAAAATACCCGGCAG	ACSL6	-1.17388	-1.49699
ACSL6_4	GGGCGGGGGCTAAAAATACC	ACSL6	-0.666746	-0.839673
ACSL6_5	GAGGTCTTCGCCCGAGGTGG	ACSL6	-0.735379	-0.432518
ACSM2A_1	GCTCTCTTTCTGACAGTGCA	ACSM2A	1.11557	1.09722
ACSM2B_1	ATATTGAAATAAGAAAGGGA	ACSM2B	-1.58119	-1.48059
ACSM2B_2	GGAGAGGGTAACAGAAAAAG	ACSM2B	-0.330009	-0.524055
ACSM2B_3	CGAGAGGAAGCAAGGGAAGG	ACSM2B	0.591439	0.304921
ACSM2B_4	GGGAAGGCGAGAGGAAGCAA	ACSM2B	-0.288662	-0.109371
ACSM2B_5	CAGAAAAATAAAGAGAAGAA	ACSM2B	-4.06191	-3.73778
ACSM3_1	CTCTTCTTTAGACTGCCACG	ACSM3	-0.307784	0.263013
ACSM3_2	GATGTGAGAACTCAAGGTTC	ACSM3	0.221833	0.0994165
ACSM3_3	CTCGTGGCAGTCTAAAGAAG	ACSM3	-0.624566	-0.507949
ACSM3_4	TCCAACACAGATGGAGATTA	ACSM3	-0.31177	-0.178223
ACSM3_5	AAATGCTGTCATTAAAGTCT	ACSM3	-1.037	-0.48737
ACSM5_1	GGGCTGAAGTTCCCTGTGGG	ACSM5	-0.654907	0.141505
ACSM5_2	CTCAGAAAACAGCCTCCCAC	ACSM5	0.0952506	-0.110282
ACSM5_3	CTGAGCAGAGCAGGGCTGAG	ACSM5	0.390019	0.332689
ACSM5_4	CCCACTCTTGGCTGCATTTG	ACSM5	1.52958	1.6105
ACSM5_5	TGCTTCAGCTGAGCAGAGCA	ACSM5	0.261843	0.195402
ACSS1_1	CAGGTAGCCTGCCTAGATGG	ACSS1	-0.404789	-0.110214
ACSS1_2	CAGGGTGCGCGCCGCCATCT	ACSS1	1.06527	0.617523
ACSS1_3	CTAGATGGCGGCGCGCACCC	ACSS1	-0.0811427	-0.104486
ACSS1_4	GGGCGTGAGGCACCCACTCT	ACSS1	-0.364903	-0.57948
ACSS1_5	AGCTCTCTGTGCTCCCAGAG	ACSS1	0.634482	0.318334
ACSS2_1	GTTCTAGGAACTTGACGTGA	ACSS2	-0.0951976	-0.300283
ACSS2_2	TGACGTGATGGGGCTTCCTG	ACSS2	0.356377	0.543693
ACSS2_3	GCAAAGGCGGCCGCGGTTCT	ACSS2	-0.0420153	0.196854
ACSS2_4	TGATGGGGCTTCCTGAGGAG	ACSS2	0.225913	0.38714
ACSS2_5	ACGTCAAGTTCCTAGAACCG	ACSS2	-0.0259308	0.0223151
ACSS3_1	CAAGACGGTTTCATCTCCTC	ACSS3	0.0581611	-0.180379
ACSS3_2	GTCGCACACTCGGGGACCGC	ACSS3	0.480013	0.472297
ACSS3_3	TTACGACACTGCAGCCAAGA	ACSS3	-0.901769	-0.454548
ACSS3_4	TCATCTCCTCCGGCCACCCG	ACSS3	0.241607	0.347724
ACSS3_5	CGGAGGAGATGAAACCGTCT	ACSS3	0.831229	0.948716
ACTA1_1	GAAGCCTCGCTTCCCCTCCG	ACTA1	-1.74363	-0.496419
ACTA1_2	AGGGGAAGCGAGGCTTCACT	ACTA1	0.130059	-0.190523
ACTA1_3	GCTACTCTCGGCTCGGGCCC	ACTA1	0.352818	0.589741
ACTA1_4	CTTCCCCTCCGCGGCGACCA	ACTA1	0.29223	0.23087
ACTA1_5	ACAACTGCTACTCTCGGCTC	ACTA1	0.221741	0.834568
ACTA2_1	CAGCCCAGCCAAGCACTGTC	ACTA2	1.19004	1.22772
ACTA2_2	CCACTTACCCTGACAGTGCT	ACTA2	0.49332	0.576921
ACTA2_3	TACCCTGACAGTGCTTGGCT	ACTA2	0.763679	0.865962
ACTA2_4	CCAAGCACTGTCAGGGTAAG	ACTA2	1.86838	1.76172
ACTA2_5	CTGTCAGGGTAAGTGGCGCC	ACTA2	0.685048	1.03016
ACTB_1	GCGGCGGATCGGCAAAGGCG	ACTB	0.579202	0.395412
ACTB_2	GACGGGCGGCGGATCGGCAA	ACTB	0.116439	-0.552343
ACTB_3	GGTGTGGACGGGCGGCGGAT	ACTB	0.0975227	0.44722
ACTB_4	GGCGAGGCTCTGTGCTCGCG	ACTB	0.0611688	0.336836
ACTB_5	ACCTGGCGGCGGGTGTGGAC	ACTB	-1.73329	-1.63581
ACTBL2_1	GTGAGTAAGAGAAAGTGAAC	ACTBL2	0.447388	0.40433
ACTBL2_2	CCCGTGTCTGAAAGCATTTC	ACTBL2	0.0195359	0.385267
ACTBL2_3	TCCAGAAATGCTTTCAGACA	ACTBL2	-1.15399	-1.59518
ACTBL2_4	GATCTTCCAGACGAGTGAAC	ACTBL2	-0.416257	-0.478911
ACTBL2_5	ACTTGTCCTGTTCACTCGTC	ACTBL2	0.403575	0.284332
ACTC1_1	GCGCTGACTCACCGTCGGCG	ACTC1	1.08568	1.29376
ACTC1_2	GCCGGGCGCTGACTCACCGT	ACTC1	-0.236121	-0.245741
ACTC1_3	AGGAGTGAACGCGGAGGGCC	ACTC1	0.779821	0.642739
ACTC1_4	GCCGACGGTGAGTCAGCGCC	ACTC1	0.231731	0.818545
ACTC1_5	AGGCGAGGAGTGAACGCGGA	ACTC1	0.0128701	-0.145369
ACTG1_1	GAAACGCGACGGCGGAGCGG	ACTG1	-1.63088	-0.403782
ACTG1_2	CCGGCAGAGAAACGCGACGG	ACTG1	0.123442	-0.141052
ACTG1_3	GAAGAACAGAGTGCGAGAGC	ACTG1	-0.771122	-0.479441
ACTG1_4	CAGAGTGCGAGAGCTGGCAG	ACTG1	0.372203	0.00257431
ACTG1_5	CCGCCGTCGCGTTTCTCTGC	ACTG1	0.0181015	-0.321406
ACTG2_1	GTACTTACCGAGGGTATGAG	ACTG2	-0.775702	-0.191063
ACTG2_2	AGCCGTACAGTACTTACCGA	ACTG2	0.0944907	0.331888
ACTG2_3	AGAAGAACCTCTCATACCCT	ACTG2	0.409493	0.0593907
ACTG2_4	CACACCAGCCCTCAGTCACT	ACTG2	1.39332	1.18957
ACTG2_5	GGTTCTTCTCCCAGTGACTG	ACTG2	-0.55387	-1.48352
ACTL10_1	GGCTCCGGAGGCAGAGCCAA	ACTL10	1.59206	1.37737
ACTL10_2	GAGGCAGAGCCAAAGGCTGA	ACTL10	-0.0396889	-0.13329
ACTL10_3	GAGTAGTCCCCTTCAGCCTT	ACTL10	0.235645	0.676079
ACTL10_4	AGGAAGAACTTAGGCTCCGG	ACTL10	-0.833041	-0.433572
ACTL10_5	TCAGCCTTTGGCTCTGCCTC	ACTL10	0.191326	0.319221
ACTL6A_1	TTGTTGCCTGAGGTGGGTGG	ACTL6A	-0.58067	0.666722
ACTL6A_2	GCCGCTTTGTTGCCTGAGGT	ACTL6A	-2.2919	-0.238874
ACTL6A_3	CTTCCACCGCCACCCACCTC	ACTL6A	-0.392052	0.917067
ACTL6A_4	GTGGGTGGCGGTGGAAGTTA	ACTL6A	-0.90887	0.528594
ACTL6A_5	CGGTGGAAGTTAAGGGAGTC	ACTL6A	-1.39378	-0.666592
ACTL6B_1	CTGATCCCGCCACCGCCCAC	ACTL6B	1.22761	1.08365
ACTL6B_2	AGTGCCCGCTGCGCTGCTAG	ACTL6B	0.621152	0.0664515
ACTL6B_3	CTGCGCTGCTAGCGGCCCGT	ACTL6B	-2.01807	-1.6485
ACTL6B_4	ACGGGCCGCTAGCAGCGCAG	ACTL6B	-4.32193	-4.32193
ACTL6B_5	CGGTGGCGGGATCAGCACCG	ACTL6B	-0.362502	-0.163884
ACTL7A_1	GATTGAGAACTTTCTAAGAG	ACTL7A	-0.952912	-0.484051
ACTL7A_2	AGAACTTTCTAAGAGTGGTG	ACTL7A	-0.947369	-1.04098
ACTL7A_3	GTGCGGCTCTTGACAACATG	ACTL7A	0.102572	0.117838
ACTL7A_4	TTTCAGGCCTTGAATCCAGT	ACTL7A	0.418695	0.658294
ACTL7A_5	TAGAAAGTTCTCAATCCCAC	ACTL7A	0.227226	0.0456583
ACTL7B_1	TCTAGGCTGTGGATGTGAGA	ACTL7B	0.576247	0.729957
ACTL7B_2	TGGATGTGAGAAGGGGAGCA	ACTL7B	1.17392	0.177205
ACTL7B_3	CCCCAGGGGGCTCTAGGCTG	ACTL7B	-2.40579	-1.8641
ACTL7B_4	ATTTCTCCCCAGGGGGCTCT	ACTL7B	-1.25906	-0.472678
ACTL7B_5	AGGGGAGCAAGGGAGGCAGA	ACTL7B	0.264224	-0.585848
ACTL8_1	ACGTGCAGCCGCTCTCGTGC	ACTL8	1.00969	0.931197
ACTL8_2	TTGCAGTGTGCAGCTGAGTT	ACTL8	0.142358	-0.0111716
ACTL8_3	TGCAAACGCCTGCACGAGAG	ACTL8	-0.19778	-0.294957
ACTL8_4	TGCACGAGAGCGGCTGCACG	ACTL8	-1.52447	-1.03865
ACTL8_5	ACTGCAAAACAACTTGAAAG	ACTL8	-0.61502	0.0155894
ACTL9_1	GTTGTGGGGAGAAGAGGTTG	ACTL9	-0.12163	-0.246525
ACTL9_2	GTTGGGGTTGTGGGGAGAAG	ACTL9	-0.380025	-0.33919
ACTL9_3	GGGGAGAAGAGGTTGAGGCC	ACTL9	0.42543	-0.178894
ACTL9_4	TGCCTGCCCTCCCCACTGGC	ACTL9	1.19847	0.95394
ACTL9_5	CCTCTGGGGTTGGGGTTGTG	ACTL9	0.0175717	0.181473
ACTN1_1	AGGTCCAAGCGCCCGCCCAG	ACTN1	0.781264	0.453619
ACTN1_2	GCTCGCGGACTGCCTGCCTC	ACTN1	-2.64959	-2.99534
ACTN1_3	CGGACTGCCTGCCTCTGGGC	ACTN1	0.782292	0.940324
ACTN1_4	GCTACTGGCGGCGACAGCGG	ACTN1	0.940428	-0.100747
ACTN1_5	GTTCAGTGTGCGTGGAGATT	ACTN1	-0.0374058	-0.0460031
ACTN2_1	TCCTCTCGGGGCGACACGCC	ACTN2	-0.821021	-0.30961
ACTN2_2	CCTTCGCGCGGCTCCTCTCG	ACTN2	-0.862964	-1.05352
ACTN2_3	CACGCCTGGGCGCTGGGTCT	ACTN2	-0.184383	-0.0777531
ACTN2_4	CAGCTGCTCGCAGCCGGAGC	ACTN2	1.22237	1.24171
ACTN2_5	CTCGGGCGAAGCACCAGCTC	ACTN2	-0.40743	0.213771
ACTN3_1	ATAACCATCATCATCTCGAT	ACTN3	-0.0282891	0.104847
ACTN3_2	GAGCCCGATCGAGATGATGA	ACTN3	0.697556	0.830959
ACTN3_3	CATCATCTCGATCGGGCTCC	ACTN3	2.25971	2.14044
ACTN3_4	GTGCCGAGCGGAGCGAAGCC	ACTN3	0.550016	0.385499
ACTN3_5	GATGATGGTTATGCAGCCCG	ACTN3	-0.069155	-0.12881
ACTN4_1	TGAAGCGGCGGTAGCGGCGG	ACTN4	-1.68236	-0.93832
ACTN4_2	AGCAGCTGAAGCGGCGGTAG	ACTN4	-0.0888318	0.570126
ACTN4_3	GGCTGAAGCAGCTGAAGCGG	ACTN4	-0.256962	0.479578
ACTN4_4	CAGAGGGGCGGGAGCTGAGG	ACTN4	-0.0747909	-0.0702861
ACTN4_5	GAGCTGAGGCGGGAGCGGAC	ACTN4	0.484821	0.207321
ACTR10_1	GCGCCGAGACTTGTTGGCCG	ACTR10	-2.25968	-1.44228
ACTR10_2	GAAGAGGGTCGCAGTCTCCG	ACTR10	-1.18849	-0.722016
ACTR10_3	CCGCGAGCGCCGAGACTTGT	ACTR10	0.786613	0.809013
ACTR10_4	TAAGGCAGACTGAGAGAAGA	ACTR10	-1.00727	-1.58866
ACTR10_5	TCTCCGCGGCCAACAAGTCT	ACTR10	-4.09925	-2.96139
ACTR1A_1	TGGGGAAGGAACTGCCCAGC	ACTR1A	0.553517	-0.000395258
ACTR1A_2	AGTGGCGCTAGCGGCGGACC	ACTR1A	-0.449947	-1.21374
ACTR1A_3	GGAATCTCTCCTTCTGGGGA	ACTR1A	-1.70779	-1.43478
ACTR1A_4	CGTGTCAGTGGCGCTAGCGG	ACTR1A	-0.150468	0.144318
ACTR1A_5	GCAGAGGAATCTCTCCTTCT	ACTR1A	-0.791998	-0.788174
ACTR1B_1	GCAGGAGGCACCGGATGGGC	ACTR1B	-0.392458	-0.660358
ACTR1B_2	AGGCGGGCTGCAGGAGGCAC	ACTR1B	-0.473076	-0.757181
ACTR1B_3	CCTCCTGCAGCCCGCCTGCT	ACTR1B	1.29269	1.22334
ACTR1B_4	TGCAGCCCGCCTGCTGGGCA	ACTR1B	0.441292	0.251022
ACTR1B_5	GCTGCAGGCTCGGGGAGGGA	ACTR1B	1.18034	0.612985
ACTR2_1	AACCTACAGCCACCGCCGCC	ACTR2	-0.128999	0.7498
ACTR2_2	GCAAGAGGAAGAAGAGAAAA	ACTR2	-0.758748	-0.0552066
ACTR2_3	AGGGGCCGGGAAGACGCAAG	ACTR2	-1.36065	-0.380179
ACTR2_4	GGCGGTGGCTGTAGGTTGTG	ACTR2	-0.822907	1.00687
ACTR2_5	TGTAGGTTGTGCGGCTGCAG	ACTR2	-0.394609	0.824695
ACTR3_1	TCACCGTCCGGGGGGTAGCC	ACTR3	-0.279433	-0.205847
ACTR3_2	TTGCTACTGCTTCGGCTTCC	ACTR3	1.2823	1.46396
ACTR3_3	TAGCAAGAAAGCAGCAGGCT	ACTR3	-2.02561	-0.440697
ACTR3_4	TGGGCCGCCTTCACCGTCCG	ACTR3	-0.0131852	0.676348
ACTR3_5	TCGGCTTCCCGGCTACCCCC	ACTR3	-1.26914	-0.257695
ACTR3B_1	AGCATCCGGGCTCCCGGCAG	ACTR3B	0.510113	0.862595
ACTR3B_2	ACGGACGCAGCTCGACCTCC	ACTR3B	2.34199	2.37855
ACTR3B_3	CTGGCGTCCACCTCGCCTGG	ACTR3B	0.563069	0.325681
ACTR3B_4	CGCAGCTCGACCTCCAGGCG	ACTR3B	-0.501269	-0.543052
ACTR3B_5	CTCCAGGCGAGGTGGACGCC	ACTR3B	-0.330033	0.260939
ACTR3C_1	TCTGCGGTGCGGAGTTGCGC	ACTR3C	-0.848914	-0.357894
ACTR3C_2	ACTGGCCAAGCTGGGAAGTC	ACTR3C	0.676377	0.486786
ACTR3C_3	GCGGAGCCACTGGCCAAGCT	ACTR3C	-0.257824	0.107278
ACTR3C_4	TTGCGCCGGACTTCCCAGCT	ACTR3C	0.307111	0.131923
ACTR3C_5	GGACTTCCCAGCTTGGCCAG	ACTR3C	1.70303	1.69572
ACTR5_1	CACTGGGTCCGGTGCGGCAC	ACTR5	-1.08876	-0.639462
ACTR5_2	GGACGCGCGCTCCAAGATGG	ACTR5	0.580423	0.55796
ACTR5_3	CTCCAGCACTGGGTCCGGTG	ACTR5	-0.504121	-0.482448
ACTR5_4	GAACACGTTCGCCGCCATCT	ACTR5	1.41095	1.08197
ACTR5_5	CCGGCCTCCAGCACTGGGTC	ACTR5	-0.156553	0.624774
ACTR6_1	TACGGCTGCGGTGTGGTTGG	ACTR6	-0.769091	-1.36125
ACTR6_2	AGCTCCATTATCCAGCACTA	ACTR6	-0.463157	0.722102
ACTR6_3	AAACAACTACGGCTGCGGTG	ACTR6	-3.43212	-3.3541
ACTR6_4	TGAGATGACGACCTTAGTGC	ACTR6	-0.511908	-0.0143535
ACTR6_5	AGGGAAAACAACTACGGCTG	ACTR6	-3.22313	-1.74683
ACTR8_1	CGCTGAGGCGAGAGGTTGGT	ACTR8	-0.771384	-0.269124
ACTR8_2	GAGAGGTTGGTGGGTGTCTC	ACTR8	-1.05839	-0.509417
ACTR8_3	GGCTGCAGCGCTGAGGCGAG	ACTR8	-0.190022	-0.575742
ACTR8_4	TCAGCCTGGGTCATTATGGC	ACTR8	1.29431	0.696894
ACTR8_5	CAGTCGTGGCTGCAGCGCTG	ACTR8	-1.89261	-1.80447
ACTRT2_1	GGAGAGCAGACCTGCGGCTG	ACTRT2	0.454602	0.00418769
ACTRT2_2	CTGGAGGGAGAGCAGACCTG	ACTRT2	0.697071	0.55782
ACTRT2_3	AGCCCTGCATCCTCAGCCGC	ACTRT2	-0.383236	-0.833157
ACTRT2_4	AGACCTGCGGCTGAGGATGC	ACTRT2	-0.208569	-0.252971
ACTRT2_5	GGCTGAGGATGCAGGGCTCC	ACTRT2	1.12319	0.587034
ACVR1_1	GCCGCTGCCAGCCTGCTCCT	ACVR1	0.147039	0.441554
ACVR1_2	GCCGAGGAGCAGGCTGGCAG	ACVR1	0.392318	0.709054
ACVR1_3	GAGCAGGCTGGCAGCGGCAG	ACVR1	-0.211374	0.79326
ACVR1_4	CTCCCCCGGCTCTTTCCCCC	ACVR1	-0.0563821	-0.165939
ACVR1_5	CTGCAGCGGAGCGGTGCGTG	ACVR1	-2.66311	-2.13428
ACVR1B_1	GGCGGCGGCGGTGGTTACTA	ACVR1B	0.268871	-0.0228305
ACVR1B_2	GGTGGTTACTATGGCGGAGT	ACVR1B	-0.760186	-0.761833
ACVR1B_3	GGGGAAGAAGGAGGAGGCTC	ACVR1B	-0.743612	-0.259667
ACVR1B_4	GACAACAAGGGGGAAGAAGG	ACVR1B	0.259337	0.701806
ACVR1B_5	CGAGCAGGAGGACAACAAGG	ACVR1B	0.510225	0.287281
ACVR1C_1	AGCCGCAGGGGGCGTGGGAT	ACVR1C	1.04571	0.886457
ACVR1C_2	CGGTTGGCTCTAGTCAGTGT	ACVR1C	-0.0206636	-0.161935
ACVR1C_3	GCCGCCTGGTGGCGATGACC	ACVR1C	-1.1567	-0.199399
ACVR1C_4	GGAGCGCTGAGCAGAGCGCC	ACVR1C	0.657313	0.645358
ACVR1C_5	CCCGGGTCATCGCCACCAGG	ACVR1C	0.0553887	0.0338911
ACVR2A_1	CGGCGGCCAAGTTCTGGTCC	ACVR2A	-0.528197	-0.0888383
ACVR2A_2	CCGGAGCTGGAGCCAGAGCC	ACVR2A	0.010023	0.55303
ACVR2A_3	TGCAGGCGGCGGCCAAGTTC	ACVR2A	0.820565	0.91881
ACVR2A_4	CCAAGTTCTGGTCCAGGCTC	ACVR2A	0.115568	0.0825233
ACVR2A_5	CCAGAGCCTGGACCAGAACT	ACVR2A	0.922159	0.476367
ACVR2B_1	GAGCTGAACCGAGTCCAAAA	ACVR2B	0.31203	-0.158402
ACVR2B_2	CCGCCGCTCAGGAGCCATTT	ACVR2B	0.437384	0.237928
ACVR2B_3	AGTCCAAAATGGCTCCTGAG	ACVR2B	-1.17299	0.0656887
ACVR2B_4	TGGCTCCTGAGCGGCGGCCA	ACVR2B	0.250884	-0.0176795
ACVR2B_5	TCCGGGTTTCCCCGCTGGCT	ACVR2B	-0.453685	-0.500879
ACVRL1_1	TCCTTACCCCACCCTCAGCC	ACVRL1	-0.254371	0.319038
ACVRL1_2	CTCCTAGACCGAGGACCCCC	ACVRL1	-0.537976	-0.252905
ACVRL1_3	ACCGAGGACCCCCGGGCTGA	ACVRL1	0.247392	0.497322
ACVRL1_4	GCTGCAAGCCTCCTAGACCG	ACVRL1	0.988237	0.953717
ACVRL1_5	ACCCTCAGCCCGGGGGTCCT	ACVRL1	1.26946	0.959767
ACY1_1	GCCCTTCCCTGACTGTGGCC	ACY1	-0.982667	-0.944988
ACY1_2	CCTCGCTGGACCCTAAGTCC	ACY1	1.11683	0.605098
ACY1_3	TCAGCGCCCTTCCCTGACTG	ACY1	0.083377	0.0498997
ACY1_4	CCTGACTGTGGCCTGGACTT	ACY1	1.28261	1.54412
ACY1_5	CCTAAGTCCAGGCCACAGTC	ACY1	-0.0658199	-0.697267
ACY3_1	CCGCCCTACCCCCGAAACAG	ACY3	0.0682313	0.0833377
ACY3_2	GGCAGCTGCTTCCGCTGTTT	ACY3	-0.498155	-0.246596
ACY3_3	AAACAGCGGAAGCAGCTGCC	ACY3	1.05667	0.351937
ACY3_4	CAGCACAGAACAAAAGCTCC	ACY3	-0.579537	-0.308536
ACY3_5	GCTTCCGCTGTTTCGGGGGT	ACY3	-1.08364	-1.3342
ACYP1_1	ACCGGCTGCCAGGATCACTC	ACYP1	1.01397	1.5487
ACYP1_2	AGCCGTTGGCGTGGTGGTCC	ACYP1	-0.195782	-0.303283
ACYP1_3	TTGGTGAGCCGTTGGCGTGG	ACYP1	-0.0745371	0.0500865
ACYP1_4	TGTCTTCCCCACCGGCTGCC	ACYP1	-0.127431	0.407747
ACYP1_5	TGGTGGTCCCGGAGTGATCC	ACYP1	-0.1457	0.0613609
ACYP2_1	TGAGGAGCCGGAGAGGGGCT	ACYP2	0.294723	0.134304
ACYP2_2	TCTGTTGAGGAGCCGGAGAG	ACYP2	-0.0144105	0.251531
ACYP2_3	CGAGCCCTCTGTTGAGGAGC	ACYP2	0.258765	0.204897
ACYP2_4	CGGCGGCGAGCCCTCTGTTG	ACYP2	0.168103	0.390032
ACYP2_5	CCTCTCCGGCTCCTCAACAG	ACYP2	1.31226	1.30696
ADA_1	GCCGCTCGGTGGGTCTCTGC	ADA	-0.372265	-0.125322
ADA_2	AAGCCGAGCGGCCACCGAGC	ADA	-0.123993	-0.134347
ADA_3	TCGGTGGGTCTCTGCCGGCT	ADA	-0.340032	-0.235406
ADA_4	GCCGGCAGAGACCCACCGAG	ADA	-0.527823	-0.361458
ADA_5	TGGCCCCAGGGAAAGCCGAG	ADA	0.774798	1.18639
ADAD1_1	GCAGAGCGGCCTGAAGCGAG	ADAD1	-0.968893	-0.424266
ADAD1_2	CGGCCTGAAGCGAGAGGTTG	ADAD1	-0.28159	-0.266474
ADAD1_3	TGAAGCGAGAGGTTGAGGCT	ADAD1	0.547783	0.755463
ADAD1_4	CAGCCTCAACCTCTCGCTTC	ADAD1	0.715296	0.68639
ADAD1_5	GAGAGGTTGAGGCTGGGAGG	ADAD1	-0.989558	0.156412
ADAD2_1	TTCGTTGGCGGCCATGGCTT	ADAD2	-0.275861	0.192708
ADAD2_2	GGCCATGGCTTCGGCTTCTC	ADAD2	0.00479442	0.201676
ADAD2_3	CAGATCTTCGTTGGCGGCCA	ADAD2	0.803966	0.516883
ADAD2_4	GCCCTGAGAAGCCGAAGCCA	ADAD2	-0.754699	-0.389276
ADAD2_5	GCGCCTCAGATCTTCGTTGG	ADAD2	0.162738	0.216478
ADAL_1	GCTTGCGGCTGACCTTTCTT	ADAL	-0.0530869	0.409647
ADAL_2	GGACCGTATTCTGGGACAAA	ADAL	0.0164447	0.175914
ADAL_3	ACTCACGACATTCCAAAGAA	ADAL	-0.855271	-0.656117
ADAL_4	GCGGTAGCGGACCGTATTCT	ADAL	-0.0304857	-0.521832
ADAL_5	GCCAGTGCTAAGTTCGCTTG	ADAL	0.791482	1.13034
ADAM10_1	GAGGTCCCGGCTTCCCGTGG	ADAM10	-0.888421	-0.692356
ADAM10_2	CCGGCTTCCCGTGGAGGCTC	ADAM10	0.162595	0.155298
ADAM10_3	GAAGCTGAAGGGGCTTGGTC	ADAM10	-0.0936477	-0.132778
ADAM10_4	GGCTTGGTCCGGAGCCTCCA	ADAM10	0.648964	0.781537
ADAM10_5	AGGGAGAAGCTGAAGGGGCT	ADAM10	-0.190577	0.127787
ADAM11_1	AGAGGTGGGGGCGGCAGGGA	ADAM11	0.306837	0.438474
ADAM11_2	TCGCTGCTCAGCTCTTAACC	ADAM11	0.704741	0.045697
ADAM11_3	AGCGAGCCATGAGGCTGCTG	ADAM11	-0.467713	-0.55329
ADAM11_4	GGAGGAATGAGCGAGCCATG	ADAM11	0.482788	0.373233
ADAM11_5	CCATGAGGCTGCTGCGGCGC	ADAM11	-0.592981	-0.406337
ADAM12_1	TCCGAGTTGGCCCGGGGACT	ADAM12	-0.243464	0.0364641
ADAM12_2	AAACTGTCCGAGTTGGCCCG	ADAM12	0.76262	0.597934
ADAM12_3	CTAACGCTCTTCCTAGTCCC	ADAM12	-2.43881	-1.67103
ADAM12_4	AATGAGCAAACTGTCCGAGT	ADAM12	0.555138	0.102557
ADAM12_5	TCCTAGTCCCCGGGCCAACT	ADAM12	-0.59163	-0.922198
ADAM15_1	CCGGGCGAGGGCAGCAAGTG	ADAM15	-0.144128	-0.326787
ADAM15_2	CCGCACTTGCTGCCCTCGCC	ADAM15	0.714818	0.536858
ADAM15_3	AGCAAGTGCGGAACAGCGCG	ADAM15	-1.22815	-0.597812
ADAM15_4	CGGAACAGCGCGCGGAGGAG	ADAM15	-0.7171	0.443206
ADAM15_5	CAGCGCCAGCCGCATGGCAG	ADAM15	-0.25045	0.166887
ADAM17_1	TTCCCTCCCGCGCCGCCTAC	ADAM17	0.794072	0.686032
ADAM17_2	GGCGGTAGAATCTTCCCAGT	ADAM17	-0.0422181	-0.233328
ADAM17_3	AATCTTCCCAGTAGGCGGCG	ADAM17	-0.570589	-0.259397
ADAM17_4	TCCCAGTAGGCGGCGCGGGA	ADAM17	-1.49746	-0.826815
ADAM17_5	TCTGGGGGCGTCGAGCCTGG	ADAM17	2.06854	2.05998
ADAM18_1	GAGGGCGAGGAGAAGGAACA	ADAM18	0.76991	0.616027
ADAM18_2	CAGTGAGGAGGGCGAGGAGA	ADAM18	-0.358876	1.19817
ADAM18_3	TGGCTGTGGCTCCTGCGCTC	ADAM18	1.61843	1.57361
ADAM18_4	CAAGCTCAGTGAGGAGGGCG	ADAM18	-0.585152	0.330284
ADAM18_5	ACATGGCTCAGCCAGAGCGC	ADAM18	-0.118335	-0.146353
ADAM19_1	CGCCGGGCAGTGGGCAGGTA	ADAM19	-1.07474	-0.850903
ADAM19_2	GCAGTGGGCAGGTATGGCTG	ADAM19	0.472424	0.564527
ADAM19_3	AGCCATACCTGCCCACTGCC	ADAM19	0.824081	0.393384
ADAM19_4	TCCAGACGCGCCTCCACCGC	ADAM19	0.14306	0.46281
ADAM19_5	TGGCGGCGGCCCTTAGCGCT	ADAM19	0.266487	-0.0890993
ADAM2_1	ACCCAGGACTTCAAGCCATG	ADAM2	-0.593256	0.0253231
ADAM2_2	CAGAAACAAGACGCGCCACA	ADAM2	0.0552554	-0.0780569
ADAM2_3	CGCCACATGGCTTGAAGTCC	ADAM2	0.26863	0.14231
ADAM2_4	CATTATTCCGGCTGGGACCC	ADAM2	0.101733	0.457241
ADAM2_5	CAACTGCCATTATTCCGGCT	ADAM2	0.103517	-0.124207
ADAM20_1	ATGGGAATCTGAGATTGATG	ADAM20	-1.02154	-0.791887
ADAM20_2	CAGCAGTGTGTTTAAGACTA	ADAM20	1.13476	0.338158
ADAM20_3	CATGCCATTCTCCATTGGAT	ADAM20	-0.231446	-0.0201358
ADAM20_4	CATTACATGCCATTCTCCAT	ADAM20	0.893518	0.875156
ADAM20_5	ACTGCTGAACTCCCATCCAA	ADAM20	0.876732	0.890058
ADAM21_1	CATGGCCATTTCTGTCTAGA	ADAM21	0.408766	-0.236398
ADAM21_2	TACAAACCATTGATAAAGCA	ADAM21	-0.471109	-0.109062
ADAM21_3	ATAAACCATCTAGACAGAAA	ADAM21	-0.212084	-0.302566
ADAM21_4	TTTATACCATGCTTTATCAA	ADAM21	-0.940765	-0.735082
ADAM21_5	CATCTAGACAGAAATGGCCA	ADAM21	0.564549	0.669548
ADAM22_1	GCAGCACTGAGCCGCGGTGG	ADAM22	-0.585554	-0.222325
ADAM22_2	CACAATGCAGCACTGAGCCG	ADAM22	0.586284	0.647272
ADAM22_3	TGGCGCTGCAACCTCCACCG	ADAM22	0.107302	0.647348
ADAM22_4	CGGTGGAGGTTGCAGCGCCA	ADAM22	1.64897	1.77164
ADAM22_5	CAGTGCTGCATTGTGCTTCG	ADAM22	0.419966	0.354823
ADAM23_1	GGCCGCTTCAGCGACTGCGG	ADAM23	-0.657454	-0.130884
ADAM23_2	CTCAGCATCCTCAGGCCCGG	ADAM23	0.032128	-0.0567476
ADAM23_3	CGCGCCGCCTCAGCATCCTC	ADAM23	0.897384	1.03721
ADAM23_4	AGCCCCCGCAGTCGCTGAAG	ADAM23	0.21902	-0.0474189
ADAM23_5	CGCCGGGCCTGAGGATGCTG	ADAM23	0.529598	0.446573
ADAM28_1	TCGCTCAGGTGGGTGCTGCT	ADAM28	1.42283	1.22955
ADAM28_2	GTCTCACTGGAGAGGAGGCA	ADAM28	-0.206313	0.228252
ADAM28_3	TCTGCTCTTCTCGCTCAGGT	ADAM28	-0.873444	-0.72989
ADAM28_4	ATTCTGTCTCACTGGAGAGG	ADAM28	0.8023	1.20027
ADAM28_5	GGAGTTTCATTCTGTCTCAC	ADAM28	-0.554205	-0.567889
ADAM29_1	TTGTGATCGAGGGCGTCCTC	ADAM29	-0.149416	-0.0997332
ADAM29_2	GGCGTCCTCAGGAAATGTGC	ADAM29	0.0221088	-0.116544
ADAM29_3	CTGTTCCTGCACATTTCCTG	ADAM29	1.29516	0.641701
ADAM29_4	CTCAGGAAATGTGCAGGAAC	ADAM29	-1.64658	-0.948711
ADAM29_5	TATAACCTGCTTGTGATCGA	ADAM29	-0.354856	-0.274787
ADAM30_1	CAGCTAGACCGAGCCCTGGG	ADAM30	0.289408	0.404733
ADAM30_2	GACCGAGCCCTGGGAGGCTA	ADAM30	0.647546	0.877002
ADAM30_3	GGGGAGCCCGTAGCCTCCCA	ADAM30	-0.880407	-1.17924
ADAM30_4	TCCCCTGGCAGGGTTTCCGG	ADAM30	0.285761	-0.00909326
ADAM30_5	GCCCGTAGCCTCCCAGGGCT	ADAM30	-0.251929	0.112397
ADAM32_1	CGGCCAGCAGCAACCAGAGG	ADAM32	-0.136515	0.249322
ADAM32_2	CAGCAACCAGAGGCGGAACA	ADAM32	0.108181	-0.318571
ADAM32_3	GCCGCACCATGTTCCGCCTC	ADAM32	1.19352	1.31084
ADAM32_4	ACCAGAGGCGGAACATGGTG	ADAM32	0.355859	0.47505
ADAM32_5	GGCGGAACATGGTGCGGCTT	ADAM32	0.973019	0.515492
ADAM33_1	GCCGAGGAGCTCACAGCTAT	ADAM33	0.600306	1.00376
ADAM33_2	AGCTCACAGCTATGGGCTGG	ADAM33	0.698348	0.338774
ADAM33_3	CAGCTATGGGCTGGAGGCCC	ADAM33	-0.335455	-0.174837
ADAM33_4	ACGGGGTCCCCCGAGCTCTC	ADAM33	0.00719804	0.155122
ADAM33_5	GAGCCGCTGCCTAGAGGCCG	ADAM33	1.35538	1.00294
ADAM3A_1	GAGAGACAGCATTGCGTAGC	ADAM3A	0.611785	0.437482
ADAM3A_2	CATCCCTGTGGCTGGGCCGC	ADAM3A	0.167542	0.116313
ADAM3A_3	CAACGGCCATCCCTGTGGCT	ADAM3A	-0.420725	0.237763
ADAM3A_4	AAGGACAACGGCCATCCCTG	ADAM3A	1.24089	0.788945
ADAM3A_5	TAGCCGGCGGCCCAGCCACA	ADAM3A	-0.609043	0.0658794
ADAM7_1	GAGCAGAAGTGCTTGAGAAA	ADAM7	0.106666	0.051327
ADAM7_2	GTGGAAGTGAGGAGGAAGAA	ADAM7	0.0663445	0.357593
ADAM7_3	TCCCTGCAGTGGAAGTGAGG	ADAM7	1.44768	1.6953
ADAM7_4	GAGGTGCTTCATCCCTGCAG	ADAM7	-0.486634	-0.320553
ADAM7_5	ATTCTGAGTGATTCTGGTAG	ADAM7	-0.638227	-0.563559
ADAM8_1	ATGGCCGGGTCGGGGAGCAG	ADAM8	-0.00113187	0.380412
ADAM8_2	TCCGCCTCTGCTCCCCGACC	ADAM8	0.00763744	0.317188
ADAM8_3	GAACCAGACCGTGTCCCGCG	ADAM8	1.20538	0.298741
ADAM8_4	AGGCGGAGGTGACAGCCCCG	ADAM8	0.364858	0.114649
ADAM8_5	GGTGACAGCCCCGCGGGACA	ADAM8	0.581606	0.581251
ADAM9_1	GCGCTTCCCGGCCAGACTTG	ADAM9	-0.419868	-0.30022
ADAM9_2	CCAGACTTGGGGCCCCGGCA	ADAM9	-0.179486	-0.436775
ADAM9_3	CCGGCAGGGTTGGAAAATGA	ADAM9	-0.854638	-0.635851
ADAM9_4	GGGTTGGAAAATGATGGAAG	ADAM9	-1.30593	-1.1558
ADAM9_5	GAAAATGATGGAAGAGGCGG	ADAM9	-0.287752	0.222596
ADAMDEC1_1	CAGCAGGACCCAAGACATGG	ADAMDEC1	1.49449	1.10752
ADAMDEC1_2	GATCTCCCAGCTACCTGCAG	ADAMDEC1	0.908839	0.797382
ADAMDEC1_3	CAAGACATGGTGGCCACTGC	ADAMDEC1	-0.0322073	-0.258028
ADAMDEC1_4	CTGCAGTGGCCACCATGTCT	ADAMDEC1	0.0115985	0.692522
ADAMDEC1_5	TGGTGGCCACTGCAGGTAGC	ADAMDEC1	0.682431	0.308013
ADAMTS1_1	GGAAAGCGGCTCCGAGCCAG	ADAMTS1	0.0931265	0.00874853
ADAMTS1_2	CCTGGCTTTGCAATAGCCCC	ADAMTS1	0.0122586	0.302925
ADAMTS1_3	CTCCGTCCGGTAGCGCACCC	ADAMTS1	-0.648604	-0.330128
ADAMTS1_4	CCAGGGGCTATTGCAAAGCC	ADAMTS1	-0.421811	-0.0275467
ADAMTS1_5	CTTTGCAATAGCCCCTGGCT	ADAMTS1	0.679003	0.454555
ADAMTS10_1	TCCCTCCCTTCCTGCGCGCG	ADAMTS10	0.215213	-0.0380424
ADAMTS10_2	CCACTGAATCACGCACCCCC	ADAMTS10	0.324335	0.541156
ADAMTS10_3	GCAACCCCGGGCGTGATCAG	ADAMTS10	0.526456	0.289025
ADAMTS10_4	AACAAACCCACGGCAACCCC	ADAMTS10	0.057141	0.390511
ADAMTS10_5	CGCGCGCCACTGATCACGCC	ADAMTS10	0.196377	0.481867
ADAMTS12_1	GGCCCAGCAGGAAGATGCAG	ADAMTS12	-0.0540199	-0.0448302
ADAMTS12_2	CAGGAAGATGCAGGGGTGCA	ADAMTS12	1.07093	0.696802
ADAMTS12_3	AGATGCAGGGGTGCATGGTC	ADAMTS12	0.278546	0.312739
ADAMTS12_4	GCACCCCTGCATCTTCCTGC	ADAMTS12	1.83998	1.56155
ADAMTS12_5	GTGCATGGTCAGGCGCGAGA	ADAMTS12	1.52161	1.50549
ADAMTS13_1	AGCCAGCCCGAGGAGTGGAG	ADAMTS13	0.143808	0.337834
ADAMTS13_2	GAGGAGTGGAGCGGAGTGAG	ADAMTS13	-2.06578	-0.728976
ADAMTS13_3	AGGAGAGCCAGCCCGAGGAG	ADAMTS13	0.618953	0.767428
ADAMTS13_4	GACCAGATTCCCAGTCACCA	ADAMTS13	0.333247	0.45272
ADAMTS13_5	AGCGGAGTGAGAGGGGGCCT	ADAMTS13	-0.257425	0.522174
ADAMTS14_1	GCGCACCCGGTGCCAACTGC	ADAMTS14	-1.31784	-1.00651
ADAMTS14_2	CTGACCGACCAGCCGGCAGT	ADAMTS14	-0.25222	-0.174938
ADAMTS14_3	GGTGCCAACTGCCGGCTGGT	ADAMTS14	-0.357603	-0.119242
ADAMTS14_4	GACCAGCCGGCAGTTGGCAC	ADAMTS14	-0.18118	-0.25782
ADAMTS14_5	CACTGACGCGCCAGCGCACC	ADAMTS14	1.95776	1.95469
ADAMTS15_1	AACTAGCGGAAGGTGCCGGG	ADAMTS15	-1.0054	0.0576689
ADAMTS15_2	TGCGGTTGCGAGAAGCCGCC	ADAMTS15	0.0538094	0.123888
ADAMTS15_3	TGCAGCCGAGAACTAGCGGA	ADAMTS15	1.44593	1.20928
ADAMTS15_4	TGCTGCGCTGCGAGTGGCTG	ADAMTS15	-0.0465422	-0.00442322
ADAMTS15_5	CTGGCTTGCTGCGCTGCGAG	ADAMTS15	-0.44705	-0.276053
ADAMTS16_1	GCCTGGAGCCTTTCAGCCGA	ADAMTS16	1.05354	1.15075
ADAMTS16_2	AGGTTGAGTCTCTTCACCTT	ADAMTS16	-0.467445	-0.159721
ADAMTS16_3	TCTCTTCACCTTCGGCTGAA	ADAMTS16	-4.32193	-4.32193
ADAMTS16_4	ATCCATGTGGAAGTCGTGCC	ADAMTS16	-0.189166	0.41636
ADAMTS16_5	ACCTTCGGCTGAAAGGCTCC	ADAMTS16	-0.136188	0.55242
ADAMTS17_1	GCGCTCCTGCTTCGCCGCCA	ADAMTS17	0.871637	0.911662
ADAMTS17_2	CGGCGAAGCAGGAGCGCGCT	ADAMTS17	-0.628996	-0.353818
ADAMTS17_3	CCTGCTTCGCCGCCACGGTC	ADAMTS17	-0.196585	0.305306
ADAMTS17_4	AGCAGGAGCGCGCTAGGCGG	ADAMTS17	0.759484	0.534465
ADAMTS17_5	CTGGAGGGCTTCACTCCGGC	ADAMTS17	-0.802396	-0.719563
ADAMTS18_1	AGACAGACGCACAGACGGGC	ADAMTS18	0.526393	0.805452
ADAMTS18_2	GACACAGACAGACGCACAGA	ADAMTS18	1.58642	1.72916
ADAMTS18_3	GCAAACGGTTGGGAGACTGT	ADAMTS18	0.79352	0.639445
ADAMTS18_4	GGACTGGAGCGCAAACGGTT	ADAMTS18	-1.7893	-1.89814
ADAMTS18_5	GGCCGGGACTGGAGCGCAAA	ADAMTS18	-0.848846	-0.177865
ADAMTS19_1	GCCTCCAGCGCGATCCACTC	ADAMTS19	0.807297	0.862045
ADAMTS19_2	CGATCCACTCCGGGGCGCAG	ADAMTS19	0.494758	-0.0957127
ADAMTS19_3	CCCGGAGTGGATCGCGCTGG	ADAMTS19	0.779854	0.574372
ADAMTS19_4	ATCGCGCTGGAGGCGTGCGC	ADAMTS19	0.391909	0.628103
ADAMTS19_5	TCCCCGGAGCGCTAGGAGGC	ADAMTS19	-0.137707	-0.439334
ADAMTS2_1	TGCGGTGCTGCAGCTGCGGG	ADAMTS2	1.00194	1.00238
ADAMTS2_2	AGCCCACATCTGGGGGCAGC	ADAMTS2	0.118306	0.415571
ADAMTS2_3	GCCGCCCAGCCCACATCTGG	ADAMTS2	0.272723	0.860427
ADAMTS2_4	GCTCCAGCTGCCCCCAGATG	ADAMTS2	-0.117861	0.2913
ADAMTS2_5	CCCGCAGCTGCAGCACCGCA	ADAMTS2	0.463365	0.588013
ADAMTS20_1	ACCTGAGCAGAGAGTTTCTG	ADAMTS20	1.84939	1.55559
ADAMTS20_2	CCCTCAGAAACTCTCTGCTC	ADAMTS20	0.0229149	0.0125295
ADAMTS20_3	GAGAGTTTCTGAGGGCAGCG	ADAMTS20	-0.667598	-0.467423
ADAMTS20_4	CTCTCTGCTCAGGTTCAGCT	ADAMTS20	-0.319435	-0.348114
ADAMTS20_5	TGCTCAGGTTCAGCTCGGCG	ADAMTS20	0.941828	0.938984
ADAMTS3_1	TAGCGAGAGAGACGAGCGAG	ADAMTS3	-3.53334	-3.35339
ADAMTS3_2	GTTCCCCGGAGCACAGCAGG	ADAMTS3	-0.701836	-0.741166
ADAMTS3_3	GAGAGACGAGCGAGCGGGAG	ADAMTS3	-2.53863	-1.71043
ADAMTS3_4	TACTTCCCCCTGCTGTGCTC	ADAMTS3	0.270435	-0.0107993
ADAMTS3_5	CGGAGAATGCTTGGGTTCCC	ADAMTS3	-0.348105	0.0779486
ADAMTS4_1	CATATGCACGAGAGAGACAG	ADAMTS4	0.178516	-0.634703
ADAMTS4_2	CTCTCGTGCATATGTGTCTG	ADAMTS4	1.82321	1.93194
ADAMTS4_3	GAGGCTGGGGAGAACCCACA	ADAMTS4	-0.0144335	-0.148137
ADAMTS4_4	TGTGTCTGTGGGTCTCCCTG	ADAMTS4	0.759622	0.928623
ADAMTS4_5	GCTGGCGCGGAGAGAGGCTG	ADAMTS4	-0.933225	-0.796009
ADAMTS5_1	TGCCCGCCGTCATCCCCAGT	ADAMTS5	0.684205	1.1174
ADAMTS5_2	GGCGCTCGCAGCTGCCGACT	ADAMTS5	0.165192	0.242216
ADAMTS5_3	CACAGCGCTCGCGCTGCTCT	ADAMTS5	-0.876628	-1.16085
ADAMTS5_4	CAGCTGCCGACTGGGGATGA	ADAMTS5	-0.241708	0.385201
ADAMTS5_5	GACTGGGGATGACGGCGGGC	ADAMTS5	1.04415	0.888651
ADAMTS6_1	GAAAAGAAGACAAGAGGAGC	ADAMTS6	-0.0565142	0.272032
ADAMTS6_2	GAAGACAAGAGGAGCAGGAA	ADAMTS6	-0.248866	0.0505592
ADAMTS6_3	TCAGGAGAAAAGAAGACAAG	ADAMTS6	-1.1564	-1.04662
ADAMTS6_4	GCAGAGCATCAAAAGGTATC	ADAMTS6	0.424367	0.0946465
ADAMTS6_5	GGGGCCGGTAGTGAGATCTA	ADAMTS6	-1.05952	-0.638195
ADAMTS7_1	CTTTGCCTCTGCAGCGGCCA	ADAMTS7	-0.849913	-0.863115
ADAMTS7_2	CTCTGCAGCGGCCAAGGGGG	ADAMTS7	-1.60164	-0.210935
ADAMTS7_3	CGCGGGCAACAAAGGCTGCA	ADAMTS7	0.0208281	0.121234
ADAMTS7_4	GCTCGGTCCGCGGGCAACAA	ADAMTS7	0.473781	0.920001
ADAMTS7_5	TTCGGCTGCGCTCGGTCCGC	ADAMTS7	1.55033	1.25904
ADAMTS8_1	TGCTTCCCGGGGTGGGGAGG	ADAMTS8	-0.427444	0.198229
ADAMTS8_2	ACTCGGTGCTTCCCGGGGTG	ADAMTS8	-2.92815	-2.29215
ADAMTS8_3	AGCCCACTCGGTGCTTCCCG	ADAMTS8	-2.11096	-2.15435
ADAMTS8_4	TCCTGCCTCCTCCCCACCCC	ADAMTS8	-0.854468	0.3621
ADAMTS8_5	GAAGGGCTCGGCAGCCCACT	ADAMTS8	0.525907	0.0917345
ADAMTS9_1	CGAGCGGGCAGGAGAAGGCG	ADAMTS9	0.109248	0.360355
ADAMTS9_2	CCCAGCGAGCGGGCAGGAGA	ADAMTS9	-1.30876	-0.844856
ADAMTS9_3	ATAATGCCCAGCGAGCGGGC	ADAMTS9	-0.28912	-0.0628452
ADAMTS9_4	GGCGAGGAACTTGCGCTCCG	ADAMTS9	-0.893904	-0.964091
ADAMTS9_5	GCCGCATAATGCCCAGCGAG	ADAMTS9	0.478891	0.516295
ADAMTS9-AS1_1	TCAGGAATACAGACAGACGT	ADAMTS9-AS1	0.342975	0.202318
ADAMTS9-AS1_2	CGGCCAGACTTGGAACACTC	ADAMTS9-AS1	0.644919	0.326898
ADAMTS9-AS1_3	ATTCCTGAGTGTTCCAAGTC	ADAMTS9-AS1	-0.795087	-0.470513
ADAMTS9-AS1_4	GCATTCGCTCCAACAAGGGT	ADAMTS9-AS1	-0.426785	0.0872797
ADAMTS9-AS1_5	CTCGCGCATTCGCTCCAACA	ADAMTS9-AS1	-0.396102	-0.471202
ADAMTS9-AS2_1	ACAGCGCATTTCGGGAGCCA	ADAMTS9-AS2	0.462352	0.688463
ADAMTS9-AS2_2	CAGCAAAGCGCCCGGAGCCG	ADAMTS9-AS2	0.738314	0.457448
ADAMTS9-AS2_3	CATTTCGGGAGCCACGGCTC	ADAMTS9-AS2	1.55479	1.14755
ADAMTS9-AS2_4	TTAGCCCCCAGCAAAGCGCC	ADAMTS9-AS2	0.127107	0.401572
ADAMTS9-AS2_5	CAATCTCGACAGCGCATTTC	ADAMTS9-AS2	-0.402602	-0.390578
ADAMTSL1_1	CTGGATGTGACAGCAGGCAG	ADAMTSL1	-0.309656	0.189617
ADAMTSL1_2	CCAGTACTGGATGTGACAGC	ADAMTSL1	1.83815	1.56164
ADAMTSL1_3	TGGAGTGTTAGCACCAGTAC	ADAMTSL1	0.00759662	0.0343247
ADAMTSL1_4	CCTGCTGTCACATCCAGTAC	ADAMTSL1	2.25384	2.07651
ADAMTSL1_5	ATCCTTGCCGGAATCAGAAT	ADAMTSL1	-0.531688	-0.655876
ADAMTSL2_1	CTCCCGGGAACCCCCTCTCT	ADAMTSL2	-0.276133	-0.0563508
ADAMTSL2_2	CTTCAAAGAGCATCCAAGAG	ADAMTSL2	-1.2575	-1.79038
ADAMTSL2_3	CTCTTGGATGCTCTTTGAAG	ADAMTSL2	-0.144542	-0.895021
ADAMTSL2_4	CATCCAAGAGAGGGGGTTCC	ADAMTSL2	1.53294	1.20237
ADAMTSL2_5	AAGAGAGGGGGTTCCCGGGA	ADAMTSL2	0.0100818	0.19083
ADAMTSL3_1	CTCGTGCGGAATCCGGCACC	ADAMTSL3	-0.909452	-1.33342
ADAMTSL3_2	GTCGGGGAAGGTCCTGGTGC	ADAMTSL3	0.17137	0.538909
ADAMTSL3_3	TCAACACCTCGTGCGGAATC	ADAMTSL3	0.854094	0.234715
ADAMTSL3_4	ACCAGGACCTTCCCCGACGC	ADAMTSL3	0.425918	0.68339
ADAMTSL3_5	CCGCCCGTCAACACCTCGTG	ADAMTSL3	1.60079	1.14501
ADAMTSL4_1	TGCGCCCAGGCGCTCTCTCC	ADAMTSL4	-0.370563	-0.138268
ADAMTSL4_2	CCGTTAACCCTTCTGCGCCC	ADAMTSL4	0.624326	0.813081
ADAMTSL4_3	GGTTGCCTGGAGAGAGCGCC	ADAMTSL4	0.00306425	0.0348241
ADAMTSL4_4	CTCCAGGCAACCTCGCTCCG	ADAMTSL4	0.825639	0.681232
ADAMTSL4_5	AGAGAGCGCCTGGGCGCAGA	ADAMTSL4	-1.24854	-0.648416
ADAMTSL5_1	TTACCGGCTGCGCGGAGCCC	ADAMTSL5	1.01747	1.0578
ADAMTSL5_2	AGATGGACTTACCGGCTGCG	ADAMTSL5	0.135312	0.278422
ADAMTSL5_3	GGATAGGCAGATGGACTTAC	ADAMTSL5	0.338779	-0.0332187
ADAMTSL5_4	AAAGTGGGAGGATAGGCAGA	ADAMTSL5	-0.22625	-0.0644161
ADAMTSL5_5	CCCGGAGAAAGTGGGAGGAT	ADAMTSL5	0.280218	0.00332982
ADAP1_1	GACCGCGGCGGAGACACGAG	ADAP1	0.623175	0.0460476
ADAP1_2	CCGCATTCCCGCCGCCCTCT	ADAP1	-0.269212	-0.264411
ADAP1_3	CACTCGCTCAGCGACCGCGG	ADAP1	-2.66675	-2.49167
ADAP1_4	CCCAGAGGGCGGCGGGAATG	ADAP1	-3.9232	-3.91264
ADAP1_5	GGGCGGCGGGAATGCGGAAC	ADAP1	-1.33845	-0.506967
ADAP2_1	GTCCCTCTCCACCTGCCGGG	ADAP2	-0.226574	-0.745391
ADAP2_2	CGCTCGCGATCGCCCATGGC	ADAP2	-0.657102	-0.46054
ADAP2_3	CTCCGCCCGGCAGGTGGAGA	ADAP2	-0.0268979	-0.525945
ADAP2_4	CCGGCAGGTGGAGAGGGACC	ADAP2	-2.64374	-1.29465
ADAP2_5	GTGGGGCCGAGGGGAGGAGT	ADAP2	-1.46989	-0.548912
ADAR_1	CGTCGGCACGGGAAACTCCG	ADAR	-1.27051	-1.11395
ADAR_2	TGGAAGTGGCCCCGGGGCGT	ADAR	-0.691438	-0.183699
ADAR_3	CCGCACTGGAAGTGGCCCCG	ADAR	-1.09926	-1.98248
ADAR_4	AGTTTCCCGTGCCGACGCCC	ADAR	-0.331717	-0.595556
ADAR_5	AACCGGAGCCATCTTGGGCC	ADAR	0.656723	1.12799
ADARB1_1	CGGCCAAGCGGCCAGGTTGG	ADARB1	-0.0742343	-0.275449
ADARB1_2	AAGCGGCCAGGTTGGCGGCC	ADARB1	-0.351227	-0.482274
ADARB1_3	GGCTGCGGCTGAGGTGAGGG	ADARB1	-0.141916	-0.158813
ADARB1_4	ACATAAACGCCGCCACCGCG	ADARB1	0.858488	0.985885
ADARB1_5	GTTGGTTGTGCGCAGCGGCG	ADARB1	-0.888106	-0.117049
ADARB2_1	GATGCCGCAAGGACTTCCTG	ADARB2	0.755421	0.764699
ADARB2_2	GAAGACTGCTGGATGCCGCA	ADARB2	1.04565	1.14064
ADARB2_3	TTCTCCACAGGAAGTCCTTG	ADARB2	0.419941	0.72872
ADARB2_4	GTGGGGCCCTGAGATCACAC	ADARB2	0.535	0.0924023
ADARB2_5	CACAGAGGCAGGAAGACTGC	ADARB2	0.359995	0.510156
ADARB2-AS1_1	TTGTGCAGCCATGGCTCTGC	ADARB2-AS1	0.728186	0.179083
ADARB2-AS1_2	AAGAAAGGTTTGTGCAGCCA	ADARB2-AS1	0.889437	0.642781
ADARB2-AS1_3	GGGTGATTTATGAGGAAGAA	ADARB2-AS1	-1.02678	-1.31176
ADARB2-AS1_4	CCGAGGCTGGGTGATTTATG	ADARB2-AS1	-0.701281	-0.86164
ADARB2-AS1_5	GTGGCACCAGCATCTGCATC	ADARB2-AS1	0.876823	1.04387
ADAT1_1	GACGCTCCCCTCCCACCTTC	ADAT1	0.824203	1.03461
ADAT1_2	CTTCTAGGCGCGTTTCCTGA	ADAT1	0.053779	-0.335927
ADAT1_3	GCGCGTTTCCTGAAGGTGGG	ADAT1	-0.827216	-1.173
ADAT1_4	GATTAAGCTCGCTTTCTTCT	ADAT1	0.100339	0.215758
ADAT1_5	CGTCACGTCCGCCTTACCGG	ADAT1	0.745292	0.190382
ADAT2_1	CTCTGTAGCTGAGTGGTGGC	ADAT2	-0.0903229	-0.197604
ADAT2_2	AGCTGAGTGGTGGCTGGGTA	ADAT2	-0.646378	-0.650434
ADAT2_3	CCGCGGGCTCTGTAGCTGAG	ADAT2	-1.95452	-0.371588
ADAT2_4	GTGGCTGGGTATGGAGGCGA	ADAT2	-2.10222	-1.16314
ADAT2_5	GCGCCGCTTGCAGCTGGCTT	ADAT2	-0.812583	-0.54383
ADAT3_1	CGCGCTTACCTGAGGGATCC	ADAT3	-2.89893	-0.38459
ADAT3_2	GGGGCCGCGCGCTTACCTGA	ADAT3	-2.05978	-0.276945
ADAT3_3	CCGGGCCGGTTGCTAAGACT	ADAT3	-2.14171	-1.45836
ADAT3_4	GGATCCCTCAGGTAAGCGCG	ADAT3	-0.66546	0.969865
ADAT3_5	CTTCGCCAAGTCTTAGCAAC	ADAT3	-2.5169	-1.22991
ADCK1_1	CCCCGAGGGAAGCAGAGCCG	ADCK1	-0.909556	-0.595714
ADCK1_2	ACCGGGTTGCGGCCGGAAGC	ADCK1	-1.12212	-0.808171
ADCK1_3	GCTGCCCCTACTCACCCCGA	ADCK1	1.42999	1.47029
ADCK1_4	CGCCGCGGCTCTGCTTCCCT	ADCK1	-1.59378	-1.45316
ADCK1_5	AATTCCCCGCTACCGGGTTG	ADCK1	-0.628715	-0.288912
ADCK2_1	CAGGGTCACCGTGCGCCCAG	ADCK2	0.828502	0.432981
ADCK2_2	AGCGATCTCATACTGGCCCC	ADCK2	0.498612	0.817232
ADCK2_3	CCACCCCAGCGATCTCATAC	ADCK2	0.991038	0.872437
ADCK2_4	CATACTGGCCCCTGGGCGCA	ADCK2	0.435035	0.602319
ADCK2_5	AGGGGCCAGTATGAGATCGC	ADCK2	-0.679611	-0.468977
ADCK3_1	ACAGATCCGGAGCGCGTGGC	ADCK3	-1.2283	-1.60937
ADCK3_2	GGCGAGTTGGTAAACAGATC	ADCK3	-0.768994	-0.338157
ADCK3_3	CTGCAGGAAGCTGGGATCCG	ADCK3	0.152562	0.26404
ADCK3_4	AGGCGGCTAGAAGGTGACCG	ADCK3	0.469153	0.0547194
ADCK3_5	CGCGGCCAGCGAAACTCGCG	ADCK3	0.616094	0.0339989
ADCK4_1	GCGCGGCCAGGTATGCATCT	ADCK4	0.413863	0.232668
ADCK4_2	CAGGTATGCATCTAGGGCAC	ADCK4	0.302565	0.474988
ADCK4_3	CGGTGCCCTAGATGCATACC	ADCK4	0.277292	0.183909
ADCK4_4	TGAGCATCCGAAGCGCGGCC	ADCK4	0.646736	0.586842
ADCK4_5	GCCTCTGAGCATCCGAAGCG	ADCK4	-0.151445	0.315568
ADCK5_1	GCGGGAGAAGAGCGGAGCAG	ADCK5	-0.480527	-0.186428
ADCK5_2	CGGAGCAGTGGTCGGAGATG	ADCK5	-0.43852	-0.056759
ADCK5_3	GTGGTCGGAGATGTGGCGAC	ADCK5	0.437081	-0.0891685
ADCK5_4	CGGGCCGGGAGAGTCCTCAC	ADCK5	0.739989	0.710936
ADCK5_5	AGACGCTAAGCGGCGCCGGG	ADCK5	-4.05673	-4.11288
ADCY1_1	CGAACTCCTCGTCGCACGCC	ADCY1	0.342945	-0.0274745
ADCY1_2	GGAGTTCGCTTGCCCAGAGC	ADCY1	-0.068249	-0.464887
ADCY10_1	GGGTCAGCTATAGACAGACA	ADCY10	1.32859	1.10902
ADCY10_2	AGAAGACAGGAGAGGAGGCC	ADCY10	0.481637	0.728703
ADCY10_3	GTCTTCAGAATAATGTCACC	ADCY10	-0.186533	-0.494164
ADCY10_4	ACTGCAGAAGACAGGAGAGG	ADCY10	1.80391	1.84355
ADCY10_5	TGAAGATGAGGGCGACCGTC	ADCY10	-0.439666	0.0819805
ADCY2_1	CTACCTGCGGGACCGCTCCG	ADCY2	-0.734203	-0.713836
ADCY2_2	CGGAGCGGTCCCGCAGGTAG	ADCY2	-0.522013	-0.103068
ADCY2_3	CGATGTGGCAGGAGGCGATG	ADCY2	0.11123	0.60524
ADCY2_4	AGCGGCCCCGATGTGGCAGG	ADCY2	1.27126	0.803247
ADCY2_5	TAGAGCCAGTCCCGGGACCG	ADCY2	1.07342	0.486077
ADCY3_1	GAGCCAGCCGAGTCCGGGCT	ADCY3	0.0801121	-0.151777
ADCY3_2	CTGCACAGCTATTCCCCGCG	ADCY3	-0.129475	-0.19863
ADCY3_3	GAGCCGAGCCAGCCGAGTCC	ADCY3	0.0470294	0.703884
ADCY3_4	GCTGTGCAGCACGCCGAGCC	ADCY3	0.0693342	0.231823
ADCY3_5	AGCTATTCCCCGCGCGGCGC	ADCY3	1.5705	1.69692
ADCY4_1	GCGAGCGTGACTCCGCCATC	ADCY4	0.281552	0.00869228
ADCY4_2	GGAGGGAGCCGGGGACCTGA	ADCY4	0.42713	0.509939
ADCY4_3	TAGGTCCGGGGAGGGAGCCG	ADCY4	-0.341846	0.175086
ADCY4_4	TGACTCCGCCATCAGGTCCC	ADCY4	1.14478	0.993325
ADCY4_5	GAGTGGGCTAGGTCCGGGGA	ADCY4	-0.117183	0.527288
ADCY5_1	GGGCGCGCCATGCACGCTTC	ADCY5	-0.612027	-0.193422
ADCY5_2	CGCAGGGCCCGAAGCGTGCA	ADCY5	0.493046	0.300929
ADCY5_3	GAAGGGAGGAGCGGCGCGAG	ADCY5	0.728514	1.00336
ADCY5_4	AGCGGGCGAGAAGGGAGGAG	ADCY5	-0.192355	1.41372
ADCY5_5	GTGCATGGCGCGCCCTGAGC	ADCY5	2.02655	1.93187
ADCY6_1	GACAGCTCGGGAGGGGGCGA	ADCY6	-0.139389	0.612189
ADCY6_2	GCGCTGGACAGCTCGGGAGG	ADCY6	-0.627767	0.508156
ADCY6_3	GCGGCTGCGCTGGACAGCTC	ADCY6	0.0001087	0.0950003
ADCY6_4	AGGATTGGAACGCACCCGAG	ADCY6	0.370908	0.0263775
ADCY6_5	AACTCTTGTCGAGAGCCGCT	ADCY6	0.113087	0.109668
ADCY7_1	GCGTGGAAGGAGCCTTCGGA	ADCY7	0.756237	0.880841
ADCY7_2	GCCCAGGCTCACCCATCCGA	ADCY7	0.370211	0.289932
ADCY7_3	GCCCTTCCTCAGACGCGCCC	ADCY7	-0.663859	-0.638665
ADCY7_4	AGCCTTCGGATGGGTGAGCC	ADCY7	0.332731	0.420311
ADCY7_5	CTCTCATTAGGTAGCGTGGA	ADCY7	1.55333	1.55155
ADCY8_1	TTCGCACCCATCGCTGCCGC	ADCY8	0.231473	0.469043
ADCY8_2	CACTGCTCCGCGGCTGCAGG	ADCY8	-0.234473	-0.0874929
ADCY8_3	CGGTGACCGGCGGCAGCGAT	ADCY8	0.00621186	-0.231908
ADCY8_4	TTTGGACGCCCACTGCTCCG	ADCY8	1.70639	1.7028
ADCY8_5	CCCTGCAGCCGCGGAGCAGT	ADCY8	-0.260446	-0.00524218
ADCY9_1	GCAGGGGCCGGAGATGGTGG	ADCY9	-2.36736	-2.30048
ADCY9_2	CCGCGGCCGCTGCCTCATGT	ADCY9	0.538165	0.454876
ADCY9_3	GCTGCCGCCGCCACCATCTC	ADCY9	-2.50443	-2.32064
ADCY9_4	GCGGCAGCTCTTCCGACATG	ADCY9	0.804732	0.684432
ADCY9_5	AGTGACAGCGGGCGGGGCAG	ADCY9	0.295894	0.282229
ADCYAP1_1	TGTACTTAAAGGCAACAGGC	ADCYAP1	0.078562	-0.0214882
ADCYAP1_2	GCAGGCAGATGTTGACAAAG	ADCYAP1	-0.0793026	0.155885
ADCYAP1_3	CGCAAAAATCTATCCGAACA	ADCYAP1	-0.632569	-0.324148
ADCYAP1_4	GGCTCTCCAAAAACCATGTT	ADCYAP1	-0.0149597	-0.158656
ADCYAP1_5	CTTTGTAGGAGCCGCGGGCC	ADCYAP1	0.459953	0.709299
ADCYAP1R1_1	CCCGCAGGACGGAGCCAAGC	ADCYAP1R1	-0.0129991	0.13875
ADCYAP1R1_2	TCCAGCTTGGCTCCGTCCTG	ADCYAP1R1	-0.321804	-0.179749
ADCYAP1R1_3	TTGGCTCCGTCCTGCGGGAG	ADCYAP1R1	0.509066	0.347859
ADCYAP1R1_4	CAGCGCCCAGCCTGGCTTCG	ADCYAP1R1	0.727527	0.804036
ADCYAP1R1_5	CTCCGCCGCGAAGCCAGGCT	ADCYAP1R1	-0.183736	-0.283654
ADD1_1	TGAGGGGCGGAGAGGCCTGG	ADD1	0.124135	0.441093
ADD1_2	GGGGAACTGGGCCGCGGTTG	ADD1	1.68769	1.74715
ADD1_3	TTGTTGGGCTGCAGCGCCGC	ADD1	-1.42838	-0.715832
ADD1_4	AGGCTAGCTAGCGGGGGCGG	ADD1	-0.0028207	0.238719
ADD1_5	GAGGTGAGGCTAGCTAGCGG	ADD1	0.0388754	0.174866
ADD2_1	GGAAATGGCTTTAATTCTGA	ADD2	0.991878	0.906716
ADD2_2	TGGCTTTAATTCTGACGGCA	ADD2	-1.35725	-0.774105
ADD2_3	TCCCAGCCTCGTGCGGGAAA	ADD2	0.0781407	-0.410365
ADD2_4	ATTCTGACGGCAGGGCTGTG	ADD2	-0.230713	0.36885
ADD2_5	ATTTCCTCCCAGCCTCGTGC	ADD2	-0.631653	-0.13946
ADD3_1	TTCCCTCCCGCCCCTCACAC	ADD3	0.400688	0.63486
ADD3_2	CGCGAGCCGCCAGCCCGTAA	ADD3	1.3415	1.11493
ADD3_3	CCGTAACGGTCGCCAGTGTG	ADD3	0.334401	0.628132
ADD3_4	CCTCACACTGGCGACCGTTA	ADD3	0.574686	0.344317
ADD3_5	ACGGTCGCCAGTGTGAGGGG	ADD3	0.46309	0.94499
ADH1A_1	TTCTCTGCAGACCAGGAGAC	ADH1A	-3.47746	-2.32172
ADH1A_2	GAGCAGGGAAGAAATCCACA	ADH1A	-0.0354541	0.00527073
ADH1A_3	ACAAGGACTCACCAGTCTCC	ADH1A	0.695016	0.774099
ADH1A_4	AGGAGACTGGTGAGTCCTTG	ADH1A	0.665874	0.147179
ADH1A_5	CTGCTTTATGCACTTGAGCA	ADH1A	0.24874	0.223948
ADH1B_1	CACAAAGACTCACAGTCTGC	ADH1B	-1.22376	-0.899798
ADH1B_2	CAGCAGACTGTGAGTCTTTG	ADH1B	0.59184	0.596779
ADH1B_3	AGAAACGACATGAGCACAGC	ADH1B	0.676191	0.75745
ADH1B_4	TCAGTATACATTACATATTG	ADH1B	-1.28845	-1.52746
ADH1B_5	TAATGTATACTGAACTGCAG	ADH1B	-0.683994	-0.592786
ADH1C_1	TTCTCTGCAGACCAGGAGGC	ADH1C	1.10267	0.97958
ADH1C_2	ACAAGTACTCACCAGCCTCC	ADH1C	1.11518	1.09163
ADH1C_3	AGGAGGCTGGTGAGTACTTG	ADH1C	1.61902	1.5824
ADH1C_4	AGAATCAATATGAGCACAGC	ADH1C	-0.942999	-1.37931
ADH1C_5	ATAAAGCAGGTATGTTGCAC	ADH1C	1.02359	1.02009
ADH4_1	GGACACGGAACTCCCTGGGT	ADH4	0.172554	-0.419597
ADH4_2	AAAGCTTCAAACTCCTACCC	ADH4	1.79883	1.781
ADH4_3	TTATAGGACACGGAACTCCC	ADH4	-0.029887	-0.0883044
ADH4_4	AGACAGCTCATTATAGGACA	ADH4	0.567085	0.672221
ADH4_5	ATTCAAAGACAGCTCATTAT	ADH4	0.820301	0.595833
ADH5_1	ATCCGTGAACATGGCGAACG	ADH5	-0.150082	0.158162
ADH5_2	CCGACCAGAATCCGTGAACA	ADH5	0.203245	0.512932
ADH5_3	TGAACATGGCGAACGAGGTA	ADH5	0.137579	-0.111472
ADH5_4	CTCAGGGCCCTCCGCTCAAC	ADH5	0.442458	0.324886
ADH5_5	TACCTCGTTCGCCATGTTCA	ADH5	0.320865	0.852598
ADH6_1	TCTACAGTGAAAGTTGCTAC	ADH6	0.0485449	0.220844
ADH6_2	TTTCACTGTAGAAAGTACAA	ADH6	-1.81101	-1.77157
ADH6_3	CAGATGAATTTATTGAGAAA	ADH6	-0.486664	-0.506138
ADH6_4	TAGAAAGTACAAAGGTACAC	ADH6	-0.844923	-0.50671
ADH6_5	TACAAAGGTACACAGGCGAC	ADH6	0.253453	0.457059
ADH7_1	AAGCCAGACTATCTATGTGA	ADH7	0.27359	0.541177
ADH7_2	GTGCCTTCACATAGATAGTC	ADH7	0.220933	0.243711
ADH7_3	ACCAAGCATTTCATTCCTCA	ADH7	1.21148	0.770974
ADH7_4	TGCCCATCCTGTCTTTGTCT	ADH7	0.434635	1.14565
ADH7_5	ACACTTGGAGATATTCCTTG	ADH7	0.672865	0.803461
ADHFE1_1	CAAGTACGCGACCCGGGCTC	ADHFE1	0.233986	-0.305154
ADHFE1_2	CCTCAGCAAGTACGCGACCC	ADHFE1	0.700505	0.57396
ADHFE1_3	GAAGAGGACTCCAAGCGCCA	ADHFE1	1.85418	2.17609
ADHFE1_4	TAGCGACCCGAGGAGGGAAG	ADHFE1	1.09374	1.33022
ADHFE1_5	CCCGGGTCGCGTACTTGCTG	ADHFE1	0.551346	0.886583
ADI1_1	GGCACCCGCACTGCGCGTCA	ADI1	0.0550176	0.143644
ADI1_2	CGCACTGCGCGTCATGGTGC	ADI1	-3.07457	-2.7173
ADI1_3	CTGCACCATGACGCGCAGTG	ADI1	0.23672	-0.335462
ADI1_4	CGGGGCGTCGTCCATATACC	ADI1	-0.438465	-0.210024
ADI1_5	TGCGCGTCATGGTGCAGGCC	ADI1	0.0522969	0.333553
ADIG_1	GTGGCTAAGCTGGGCCAGCC	ADIG	0.396383	0.110864
ADIG_2	GGCGCATGTGTGGCTAAGCT	ADIG	-0.0246092	-0.218442
ADIG_3	TAAGCTGGGCCAGCCTGGGC	ADIG	0.678553	1.70389
ADIG_4	GGTACTTCATGGCGCATGTG	ADIG	-0.0929718	-0.289239
ADIG_5	CAGCCTGGGCTGGGCTGGCA	ADIG	0.103767	0.222352
ADIPOQ_1	ATTGCTCTTACCCTCTGGTA	ADIPOQ	-0.356642	-0.752601
ADIPOQ_2	TCCATTCTGACTGCAGTCTG	ADIPOQ	-0.170899	-0.318633
ADIPOQ_3	ACAGAATTGCTCTTACCCTC	ADIPOQ	0.0675488	-0.5942
ADIPOQ_4	TGGTTCTGATTCCATACCAG	ADIPOQ	-0.712354	-0.831133
ADIPOQ_5	ACCACAGACTGCAGTCAGAA	ADIPOQ	1.26395	0.770005
ADIPOR1_1	CGCTGAAGATCGGGGCCGCT	ADIPOR1	-0.227185	-0.0766065
ADIPOR1_2	ACATCCCGCGGCGCTGGAGG	ADIPOR1	1.14378	1.07339
ADIPOR1_3	GGGGAGGGCGCTGAAGATCG	ADIPOR1	0.243259	-0.108804
ADIPOR1_4	GTCCCCCGCGCTACATCCCG	ADIPOR1	1.27023	1.673
ADIPOR1_5	CAGCGCCGCGGGATGTAGCG	ADIPOR1	0.695333	0.386414
ADIPOR2_1	CGATTCCAGAAGCGGCATCG	ADIPOR2	0.191735	-0.190901
ADIPOR2_2	CGAGAGCGCGATTCCAGAAG	ADIPOR2	-1.23193	0.0876146
ADIPOR2_3	CAGAAGCGGCATCGCGGCGG	ADIPOR2	-1.03571	-0.997721
ADIPOR2_4	AGGAGGGAGGGGGCCAAGCC	ADIPOR2	0.835837	0.386827
ADIPOR2_5	GGGGGAACGGAGGAGGGAGG	ADIPOR2	-0.787207	0.0455292
ADK_1	GAGCCGGGAAGCAGTTGCTG	ADK	-0.220051	-0.0680472
ADK_2	GTACCACAGCAACTGCTTCC	ADK	-0.338247	-0.322486
ADK_3	AGTCGCTGAGTGCCTGAGCC	ADK	0.86769	0.548751
ADK_4	ACGTCCGCTCGGGCAGCAGC	ADK	0.671386	0.860723
ADK_5	CAGCAACTGCTTCCCGGCTC	ADK	0.726974	0.653841
ADM_1	GTGAGAAGCCCGAAGTGGCA	ADM	0.267397	0.452766
ADM_2	CAGTGGTTTCTTGGTGACAC	ADM	1.40748	1.46424
ADM_3	CTGCAGTGAGAAGCCCGAAG	ADM	0.137209	0.490051
ADM_4	CAGCTCAAGCCTTGCCACTT	ADM	0.511745	0.410323
ADM_5	CTGGCCACTCAGTGGTTTCT	ADM	1.26042	1.34288
ADM2_1	GGCTACGTATTCAGCCCTGG	ADM2	-1.04217	-0.549235
ADM2_2	CAGCCCTGGAGGTGCCATCC	ADM2	2.81515	2.59927
ADM2_3	GGCCCGGGATGGCACCTCCA	ADM2	-0.230202	-0.223543
ADM2_4	TCCTGCCTGGAGCGGAGTCG	ADM2	-0.593849	-0.0817915
ADM2_5	GTTGGGGGTCCTGCCTGGAG	ADM2	0.580276	0.125787
ADNP_1	GGCGCTTGTATTGTCTGCTG	ADNP	1.03123	1.58743
ADNP_2	AGGTTCGGGGACTCGGTCCG	ADNP	-0.868625	-0.0331573
ADNP_3	AGCAGACAATACAAGCGCCT	ADNP	0.311141	0.64215
ADNP_4	CTAGGGCAGGTTCGGGGACT	ADNP	-0.110182	0.384697
ADNP_5	TTGTCTGCTGAGGGGAGACG	ADNP	-4.0844	-3.67415
ADNP2_1	TTCTGGCTGCGCGGGAGGAG	ADNP2	-0.462068	0.115235
ADNP2_2	GAGGAGGGGACCAGTCGCGC	ADNP2	0.640733	0.185803
ADNP2_3	TCTCTTTCTGGCTGCGCGGG	ADNP2	-3.26506	-2.79747
ADNP2_4	GGACCAGTCGCGCTGGGGGT	ADNP2	0.957147	0.713595
ADNP2_5	GCGCAGCCAGAAAGAGAAAA	ADNP2	-2.24473	-2.24848
ADO_1	GTGGCTGCTGAGGTTGGCGG	ADO	0.408201	0.786145
ADO_2	GGGCGCGTGGCTGCTGAGGT	ADO	-0.123062	-0.194
ADO_3	CCCGGAAGGTGAGGCAAGCC	ADO	0.045752	0.362637
ADO_4	GATCCAACGGATCGCCCGCC	ADO	0.180901	0.582154
ADO_5	GCCAGGCTTGCCTCACCTTC	ADO	0.511251	0.0421461
ADORA1_1	GGTAGGGCTGGGCTGGGCTC	ADORA1	-0.0140509	0.461238
ADORA1_2	GTTCCAGGGAACAGAGCTCC	ADORA1	0.593191	0.7162
ADORA1_3	GCTGGGCTCTGGACAACGCG	ADORA1	1.06574	0.0914895
ADORA1_4	AGGCAGTGCCCAAAGTTCCA	ADORA1	0.058922	0.183544
ADORA1_5	CGGCCCGGAGCTCTGTTCCC	ADORA1	0.827345	0.719287
ADORA2A_1	CTGACCTGCCGCTCGCACGC	ADORA2A	0.786707	0.66666
ADORA2A_2	CGTGCGAGCGGCAGGTCAGC	ADORA2A	-0.178425	0.243396
ADORA2A_3	GCACGCCAGACCTAGCACCC	ADORA2A	-0.13504	-0.123574
ADORA2A_4	CACGCCGGCTCCCGCTGTCT	ADORA2A	-0.0385648	0.0694621
ADORA2A_5	GGCAGGTCAGCCGGGGTGCT	ADORA2A	-0.638208	-0.146473
ADORA2B_1	GTTGCCCGCCACCGAAAGCG	ADORA2B	0.362779	-0.0925364
ADORA2B_2	GCTGGTCATCGCCGCGCTTT	ADORA2B	-0.432943	-0.513706
ADORA2B_3	GCTGTACGTGGCGCTGGAGC	ADORA2B	2.66473	2.61383
ADORA2B_4	CATCGCCGCGCTTTCGGTGG	ADORA2B	0.0655656	-0.0412252
ADORA2B_5	GGACGCGCTGTACGTGGCGC	ADORA2B	0.606201	0.24564
ADORA3_1	AAGAGGACACGGGCTGGTAC	ADORA3	1.33448	1.00419
ADORA3_2	GACACGGGCTGGTACTGGTG	ADORA3	1.334	1.30565
ADORA3_3	TGACCAAAGAGGACACGGGC	ADORA3	-0.446468	-0.13375
ADORA3_4	CTGCCTGACCAAAGAGGACA	ADORA3	0.0945718	0.0464345
ADORA3_5	CATCCCTGGCAAAGTCCCGC	ADORA3	0.294038	0.33577
ADPGK_1	CCACAGCGCCATGGGGACCC	ADPGK	0.514312	0.287912
ADPGK_2	TTCGCGCAGGTGCGGCGCCT	ADPGK	0.214258	0.342521
ADPGK_3	GGAGTTGGTTCGCGCAGGTG	ADPGK	0.406207	0.237826
ADPGK_4	AGCCGCGCCACAGCGCCATG	ADPGK	-0.569101	-1.28154
ADPGK_5	GGAAAGGAGTTGGTTCGCGC	ADPGK	-0.0520122	-0.595263
ADPRH_1	AGCAGCCAAGGCCTCTTCCC	ADPRH	1.13279	0.93405
ADPRH_2	CAAGGCCTCTTCCCCGGCCC	ADPRH	-0.305279	0.328499
ADPRH_3	TCGTCCACCCGCAGCAGCCA	ADPRH	-0.392769	-0.0978004
ADPRH_4	GACTGGAACGCGCGAGCGAC	ADPRH	0.00059927	0.605586
ADPRH_5	GGAAGAGGCCTTGGCTGCTG	ADPRH	0.678153	0.461806
ADPRHL1_1	CTCCGCAGCTGTTGGGGAAG	ADPRHL1	0.274918	0.792966
ADPRHL1_2	AGGACGCTCCGCAGCTGTTG	ADPRHL1	0.043637	0.0519973
ADPRHL1_3	TTAAATTTCTCCATCCCAGG	ADPRHL1	-1.27838	-1.17309
ADPRHL1_4	GGGGAAGAGGAGCTGCCTCC	ADPRHL1	-0.0280555	-0.40979
ADPRHL1_5	CTCCTCTTCCCCAACAGCTG	ADPRHL1	2.26102	2.13933
ADPRHL2_1	GATGGCCGCAGCGGCGATGG	ADPRHL2	-0.8488	-0.193752
ADPRHL2_2	ATGGCGGCAGCGGCAGGTGG	ADPRHL2	-1.45788	0.134818
ADPRHL2_3	GCGAGCAGTCTGCGCGCGGA	ADPRHL2	0.320116	0.451608
ADPRHL2_4	TCGGAAGCGCGAGAGGGAGC	ADPRHL2	0.00978063	0.8046
ADPRHL2_5	GCAGCCTCGGAAGCGCGAGA	ADPRHL2	-0.169112	-0.19679
ADRA1A_1	GACACCAGAAAAGAATAGCA	ADRA1A	-0.107125	0.0884943
ADRA1A_2	TCGGGGAGCTGAATATTAAA	ADRA1A	-1.02367	-1.12896
ADRA1A_3	AGCTCTCGCTGACGTAACTC	ADRA1A	-0.119099	0.0762333
ADRA1A_4	GAATATTAAAAGGGTGATTG	ADRA1A	-1.24249	-0.747543
ADRA1A_5	GGTGCAAAAGGACAAGGATT	ADRA1A	0.38952	0.772954
ADRA1B_1	AGACCCTCTTCGGCGCTCGC	ADRA1B	0.301182	-0.340952
ADRA1B_2	CATTGAAAGCAGACCCTCTT	ADRA1B	-0.030449	0.208116
ADRA1B_3	CGCCCAGCGAGCGCCGAAGA	ADRA1B	-1.36235	-1.02165
ADRA1B_4	TCGCTCGGGTCTGCGGACCG	ADRA1B	0.79554	0.473415
ADRA1B_5	GCCCAGCTCGCTCGGGTCTG	ADRA1B	-0.0911506	0.255617
ADRA1D_1	CGCCGCTTTGCCCGCTTGCC	ADRA1D	0.023309	-0.52972
ADRA1D_2	CTCTGAGCGTGCCCGGCAAG	ADRA1D	0.360231	-0.113034
ADRA1D_3	TGCCCGGCAAGCGGGCAAAG	ADRA1D	-1.99496	-1.76107
ADRA1D_4	TCAGAGCGCCGCGCGCGTAG	ADRA1D	-1.00128	-0.0676832
ADRA1D_5	GGAGTAGCACCGAAGAGCCG	ADRA1D	0.0331468	0.0435087
ADRA2A_1	CGGTGCAGAAGCCCAGCAGC	ADRA2A	-0.00778364	0.209906
ADRA2A_2	GAGCAGCAGCAGCTCCAGCT	ADRA2A	-3.30864	-2.23075
ADRA2A_3	AAGGCGCTGGAGTGGCCGGG	ADRA2A	-1.63606	0.104257
ADRA2A_4	GCTGGGCTTCTGCACCGAGC	ADRA2A	0.324021	0.446281
ADRA2A_5	CGGGGAAGAAGGCGCTGGAG	ADRA2A	0.477001	-0.0667179
ADRA2B_1	CTTGCGCCCGCTCAGCTCGC	ADRA2B	-0.192735	-0.108781
ADRA2B_2	GCGAAAGCCTGCGAGCTGAG	ADRA2B	-1.0308	-0.850116
ADRA2B_3	ACTCCCCTGCAGGCGCGGCT	ADRA2B	0.242856	0.348463
ADRA2B_4	CTGCGAGCTGAGCGGGCGCA	ADRA2B	-0.0309645	0.225589
ADRA2B_5	TCCCCACTCCCCTGCAGGCG	ADRA2B	-0.250635	0.113865
ADRA2C_1	GCGGTCCACGCTTGGCCGTG	ADRA2C	0.247627	0.565182
ADRA2C_2	AGTTGGAAGCCGATCGCAGG	ADRA2C	-0.171029	0.0461505
ADRA2C_3	CGAGTGCGGCCGCCTGCGAT	ADRA2C	-0.514062	-0.489572
ADRA2C_4	CCATCCGGCCGGCTAGGGCT	ADRA2C	-0.836618	-0.819718
ADRA2C_5	GCCTCCCATCCGGCCGGCTA	ADRA2C	-2.4898	-2.21926
ADRB1_1	CCCGGCGGCTCTTCCAGCAG	ADRB1	-1.46666	-0.95066
ADRB1_2	GGCTCTTCCAGCAGCGGCAG	ADRB1	-0.757607	-0.348377
ADRB1_3	GAAACATGCTGAAGTCCCGG	ADRB1	-0.0896238	-0.0304852
ADRB1_4	GCCGCTGCTGGAAGAGCCGC	ADRB1	0.347341	0.162604
ADRB1_5	GGCAGCGGCTCCAGCAGCAG	ADRB1	0.105213	0.376119
ADRB2_1	GAGCACGGGCTGGAACTGGC	ADRB2	2.06588	2.04755
ADRB2_2	TGTCGGGTGCTAGGGGCTCG	ADRB2	0.136011	0.148884
ADRB2_3	GGCTTCTTCAGAGCACGGGC	ADRB2	0.238174	-0.0360487
ADRB2_4	CTCAGCTTGTCGGGTGCTAG	ADRB2	-0.284471	-0.617597
ADRB2_5	GAAGCGGCTTCTTCAGAGCA	ADRB2	-0.349913	-0.18368
ADRB3_1	AGAGAAGATGGCCCAGGCTG	ADRB3	-0.50458	0.122251
ADRB3_2	TGAGAGCGACTTCCCCAGCC	ADRB3	-0.377766	0.113276
ADRB3_3	ACAGCTAGAGAAGATGGCCC	ADRB3	-0.0965763	0.223028
ADRB3_4	GCTCAGGGGAGGGGACAGCA	ADRB3	0.422085	0.639636
ADRB3_5	GCTGGGACAGCTAGAGAAGA	ADRB3	0.280009	0.148094
ADRBK1_1	GACTGCAGTCCCGGCGGGAG	ADRBK1	-1.43379	-0.729492
ADRBK1_2	GCTCCCGCCGGGACTGCAGT	ADRBK1	-3.5163	-3.35792
ADRBK1_3	CAGGTCCGCCATCTTGGCGG	ADRBK1	-0.255665	0.0171674
ADRBK1_4	CGCCTCCAGGTCCGCCATCT	ADRBK1	0.708795	0.229263
ADRBK1_5	AGGCAGCGCCGCCGCCAAGA	ADRBK1	-0.782747	-0.972835
ADRBK2_1	GAGACTTGGTCGGGAGGCGC	ADRBK2	0.717785	0.499501
ADRBK2_2	ACAGTCCCAGCGGCCTCGCT	ADRBK2	2.27458	2.17572
ADRBK2_3	ACCGTAGAGACTTGGTCGGG	ADRBK2	-2.19838	-2.04581
ADRBK2_4	GGAGGGCGACCGTAGAGACT	ADRBK2	-1.0368	-0.416288
ADRBK2_5	CCCTCAGTGCACAGTCCCAG	ADRBK2	-0.120695	0.233858
ADRM1_1	CGCGCCCACACTCGTTCGAG	ADRM1	-0.138186	0.0386726
ADRM1_2	GGAGGAAGAGCGAGCCCGGA	ADRM1	-0.016969	-0.916828
ADRM1_3	CTCGTTCGAGAGGCGCCGTC	ADRM1	-0.154628	-0.0918107
ADRM1_4	CGGCGCCTCTCGAACGAGTG	ADRM1	0.303195	-0.146457
ADRM1_5	CTCGAACGAGTGTGGGCGCG	ADRM1	0.392757	-0.139957
ADSL_1	CCTGGCGGGGTCGCAGGGTT	ADSL	-2.47767	-0.736767
ADSL_2	TCCACCCTGGCGGGGTCGCA	ADSL	-1.19671	-1.10589
ADSL_3	GGGTCGCAGGGTTGGGATGG	ADSL	-1.02155	-0.0514396
ADSL_4	AGGGTTGGGATGGCGGCTGG	ADSL	-1.57916	-1.08599
ADSL_5	TGGTCCAGTCCACCCTGGCG	ADSL	-0.933215	-0.174999
ADSS_1	GAGCGAACTGAACTGCTCTG	ADSS	-0.53546	-0.294227
ADSS_2	CTTCCTCTGCATGTGGCTGG	ADSS	-0.488722	0.683356
ADSS_3	GCTCCTTCTTCCTCTGCATG	ADSS	-0.899391	-0.133926
ADSS_4	TCAGTTCGCTCACTCCTCGC	ADSS	-1.49693	-0.169161
ADSS_5	GAGCCCGAAGGAGAGGCGGC	ADSS	-0.627504	-0.27937
ADSSL1_1	GGGTCCCCGACATGCTGGCT	ADSSL1	0.0889917	0.453141
ADSSL1_2	GGCTCGGGTCCCCGACATGC	ADSSL1	0.221245	-0.0630773
ADSSL1_3	GAAGAGCCAAGCCAGCATGT	ADSSL1	0.838018	0.792945
ADSSL1_4	GCTTGGCTCTTCCGCTGCGC	ADSSL1	-0.480558	-0.11091
ADSSL1_5	GCTCTTCCGCTGCGCTGGCC	ADSSL1	0.242107	0.117557
AEBP1_1	TTGGAGACGGCTATCCGCGC	AEBP1	-3.01212	-3.49943
AEBP1_2	CTGGCGGCTAATAGGCGCTC	AEBP1	1.31657	1.17179
AEBP1_3	CCCCGCCAGCGCTTTGGAGA	AEBP1	-0.292383	-0.460568
AEBP1_4	CCGAGGTCCTGGCGGCTAAT	AEBP1	-1.70555	-1.30556
AEBP1_5	CGGAGCGCCTATTAGCCGCC	AEBP1	-0.56588	-0.272758
AEBP2_1	GCGGGAGAGCTCCTCCAGGT	AEBP2	-4.08064	-3.85158
AEBP2_2	GGCCGCCGCTATCACCGACA	AEBP2	0.0739244	-0.0470644
AEBP2_3	TATCACCGACATGGCCGACC	AEBP2	0.505813	0.706801
AEBP2_4	CTCCTCCAGGTCGGCCATGT	AEBP2	0.990563	0.931938
AEBP2_5	GTCGGCCATGTCGGTGATAG	AEBP2	0.0315942	0.31938
AEN_1	GAAGAGACACGCGGGGCTTC	AEN	0.265643	0.721478
AEN_2	CAGACCGGAAGAGACACGCG	AEN	0.405471	0.36399
AEN_3	CGGGGCTTCAGGTGAGATCC	AEN	-0.510821	-0.13949
AEN_4	GAAGCCCCGCGTGTCTCTTC	AEN	0.872844	0.820656
AEN_5	TGAGATCCAGGACCCTGCAC	AEN	0.939631	0.946859
AES_1	TTGTCTAATGGCGGCGACGC	AES	-1.27442	-1.41515
AES_2	CCACCGCTATTGTCTAATGG	AES	-1.67879	-1.65085
AES_3	AATGGCGGCGACGCCGGCAG	AES	0.232568	0.127052
AES_4	TCGCCGCCATTAGACAATAG	AES	-1.43364	-0.740768
AES_5	GCCATTAGACAATAGCGGTG	AES	1.37949	1.52279
AFAP1_1	CGGATCTCGAGCGGGGTACA	AFAP1	0.140606	-0.0670062
AFAP1_2	GCCGAGCCGGATCTCGAGCG	AFAP1	-2.18458	-2.20632
AFAP1_3	CGAGCGGGGTACACGGGCTG	AFAP1	-0.459763	-0.963458
AFAP1_4	GGGTACACGGGCTGAGGCGG	AFAP1	0.0156339	0.323039
AFAP1_5	CGTGTACCCCGCTCGAGATC	AFAP1	-0.630714	-0.511558
AFAP1-AS1_1	GGCGAAAGACACTTCTTACG	AFAP1-AS1	-0.638059	-0.518882
AFAP1-AS1_2	GGCAGCAGCAAAAGAAAACG	AFAP1-AS1	0.0864122	0.47559
AFAP1-AS1_3	GGGCTGTCCCGGCTGATTCT	AFAP1-AS1	-0.973646	-1.11621
AFAP1-AS1_4	CTTGGGAAGCAGGGCTGTCC	AFAP1-AS1	0.38469	0.293435
AFAP1-AS1_5	TGCGGCACACTTGGGAAGCA	AFAP1-AS1	0.377408	0.352213
AFAP1L1_1	GCGCTCTCAGGCCAGCCCAG	AFAP1L1	1.36824	1.47101
AFAP1L1_2	GAGGGGACCGCAGAGAGCGC	AFAP1L1	0.225821	0.0912491
AFAP1L1_3	AGGGAGAGAGGCGGGCGGTG	AFAP1L1	-2.56528	-2.3131
AFAP1L1_4	GGAGGAGGGAGAGAGGCGGG	AFAP1L1	-0.691348	0.637032
AFAP1L1_5	GGCGGGGGCTGAGGAACGCT	AFAP1L1	1.66063	1.64952
AFAP1L2_1	GTACCGCTCCATCGGGGCCA	AFAP1L2	-1.07799	-0.934493
AFAP1L2_2	ACCTTTGTACCGCTCCATCG	AFAP1L2	0.791315	0.701468
AFAP1L2_3	AGCGCACTCCGTGGCCCCGA	AFAP1L2	0.0333563	-0.160268
AFAP1L2_4	AGCGCAGAAGCCGAGCCGCG	AFAP1L2	0.394205	0.360798
AFAP1L2_5	ACTCCGTGGCCCCGATGGAG	AFAP1L2	0.460223	0.387084
AFF1_1	CCAGCCAGCTAGCGAGCGAC	AFF1	-1.13868	-0.684471
AFF1_2	CCCGTCGCTCGCTAGCTGGC	AFF1	1.43672	1.20592
AFF1_3	CGGAGGCAAAGGTGCAGCTG	AFF1	0.613114	0.107257
AFF1_4	GGCTGGCAAGCTCAGCACGC	AFF1	0.177054	0.210724
AFF1_5	CCCGACCCGGGACTAGAGGA	AFF1	-0.379472	-0.453287
AFF2_1	CACCCAGCGACCCGACGCTG	AFF2	0.932476	0.489631
AFF2_2	ACTCGGGTCCGCTCGGTCCG	AFF2	-0.70037	-0.436635
AFF2_3	GTCGCCCACTCGGGTCCGCT	AFF2	0.249405	0.334218
AFF2_4	CCCGCCCAGCTAAAAGTGTC	AFF2	0.469851	-0.613933
AFF2_5	CTGCTGCTGCCGATGCGGCC	AFF2	0.276588	0.660368
AFF3_1	AAAGACGTTCAACGACTTAC	AFF3	0.591313	0.382689
AFF3_2	CGTTGAACGTCTTTCTTCTG	AFF3	-1.08382	-0.971251
AFF3_3	CTTTCTTCTGAGGCTGAGCG	AFF3	-0.238298	-0.281818
AFF3_4	GGGGAGAGAAAGAAAAGGAA	AFF3	-1.27957	-1.10927
AFF3_5	GAAAAGGAACGGGAGCTGAG	AFF3	0.417332	0.485053
AFF4_1	TCAGTCACAGCCCTGGCTGC	AFF4	1.09105	0.7777
AFF4_2	GCAGCTGGACTCCTGCAGCC	AFF4	-1.15739	-0.553246
AFF4_3	CGCTGCGTCAGTCACAGCCC	AFF4	0.178956	-0.173128
AFF4_4	GTTAACGAAGACCTGGCACC	AFF4	-0.212314	0.236358
AFF4_5	GGGGCGGGTTAACGAAGACC	AFF4	-0.47028	-1.02275
AFG3L1P_1	TGGGTCTGGGGATGTGGTAC	AFG3L1P	0.753245	0.94132
AFG3L1P_2	GGGGATGTGGTACCGGCTGC	AFG3L1P	0.315854	0.25614
AFG3L1P_3	GGGATCTGGGTCTGGGGATG	AFG3L1P	-0.243718	0.435102
AFG3L1P_4	GTGGTACCGGCTGCTGGCGG	AFG3L1P	-1.3717	-1.38757
AFG3L1P_5	CGGCGCGGGATCTGGGTCTG	AFG3L1P	-0.174414	-0.312319
AFG3L2_1	TGGGCTCCTCCGTGAGCCGC	AFG3L2	-2.29926	-0.805628
AFG3L2_2	AGACGCCGCGTTGAGAGCTT	AFG3L2	-4.32193	-3.84733
AFG3L2_3	AGCGGGCTCGGCTCGGGGAA	AFG3L2	-3.30489	-1.97427
AFG3L2_4	TCGGGAAGCGGGCTCGGCTC	AFG3L2	-1.14849	0.138536
AFG3L2_5	AGGAGCCCAAGCTCTCAACG	AFG3L2	-2.03493	-0.690529
AFM_1	ATGAAACTACTAAAACTTAC	AFM	-1.28122	-1.85727
AFM_2	GCCTATGTAAATTAGTGAGA	AFM	0.209666	-0.1062
AFM_3	AAAAGAAAGTAATGTTGTTG	AFM	-1.19189	-0.472267
AFM_4	AGGTTGTGTGGGCAGGGTTA	AFM	0.0942139	-0.128639
AFM_5	ACCCTCTCACTAATTTACAT	AFM	0.0647999	-0.0344212
AFMID_1	ATGATGGATGTGTCTGGTGT	AFMID	-0.00658624	0.398657
AFMID_2	TCTTCCAAGGAACCTTGCTT	AFMID	-0.0589635	0.226563
AFMID_3	GACGCCATGATGGATGTGTC	AFMID	1.14009	0.89214
AFMID_4	TGGTGTGGGTTTCCCAAGCA	AFMID	-0.48333	-0.0563508
AFMID_5	TCTGCAGACATCTTCTTCCA	AFMID	0.287968	0.544481
AFP_1	AATTGATTCCACCCACTTCA	AFP	0.383234	0.287272
AFP_2	AATAACTAGCAACCATGAAG	AFP	-0.405405	-0.776255
AFP_3	GCAGTGGTGGAAGCACAATA	AFP	0.495138	0.489329
AFP_4	TGGATTCAGTAAAATTTAGT	AFP	-0.974338	-1.17317
AFP_5	TTCATTTCTATGCAGTGTTC	AFP	-0.944583	-1.15039
AFTPH_1	CGGAAGAGGGCGGAGGGTAG	AFTPH	-0.529335	-0.0156461
AFTPH_2	GAGGGCGGAGGGTAGTGGGA	AFTPH	1.53637	1.46028
AFTPH_3	CGGAGTTTCACCGCTGCCGC	AFTPH	0.326424	0.0298353
AFTPH_4	GTAGTGGGATGGGGGTCCCG	AFTPH	1.27079	1.51289
AFTPH_5	CGCGGAGGAGGTGGAGGAGG	AFTPH	-0.627656	-0.0588007
AGA_1	TTCGGTGGTCAGGGATGGCG	AGA	-1.98708	-1.35109
AGA_2	AGAAACGGCACGAGAAGCAC	AGA	0.99913	0.814578
AGA_3	GTCTCTTCGGTGGTCAGGGA	AGA	-0.0527532	0.272317
AGA_4	CGCTGGTCTCTTCGGTGGTC	AGA	0.585696	0.76083
AGA_5	TCTCGCGCTGGTCTCTTCGG	AGA	-3.84814	-2.90586
AGAP1_1	AGCGGGCTCCGCGGCTTGCA	AGAP1	-0.0498159	0.291123
AGAP1_2	CCGACCTGGGACCGAGTCGC	AGAP1	0.510478	0.702129
AGAP1_3	CGCAGGCGCCTTGCAAGCCG	AGAP1	-0.530038	-0.431145
AGAP1_4	CTTGCAAGGCGCCTGCGACT	AGAP1	0.62343	0.927005
AGAP1_5	CCTGCGACTCGGTCCCAGGT	AGAP1	-0.0315107	0.16213
AGAP1-IT1_1	TGGGAGAACAGGCAGATGTG	AGAP1-IT1	-0.0227151	0.0284336
AGAP1-IT1_2	GGCAGATGTGTGGGACACTC	AGAP1-IT1	0.270137	0.276967
AGAP1-IT1_3	GCTCCTGGGGGAGATCTGAA	AGAP1-IT1	0.419397	0.334952
AGAP1-IT1_4	CCTGTATCAGTGGCTCCTGG	AGAP1-IT1	2.0888	2.07461
AGAP1-IT1_5	GGGCCCTTCAGATCTCCCCC	AGAP1-IT1	-0.801346	-0.924734
AGAP11_1	CTGTCCACAATGCCCCAAGC	AGAP11	0.202032	-0.480398
AGAP11_2	AGCCTGGCCTGGGTCTCCCG	AGAP11	0.931962	0.601102
AGAP11_3	AATGCCCCAAGCAGGTCCCC	AGAP11	0.581395	0.436738
AGAP11_4	GGTCTCCCGGGGGACCTGCT	AGAP11	-0.0344944	-0.0561249
AGAP11_5	CTGTAGGCTTAGCCTGGCCT	AGAP11	0.57349	0.234707
AGAP2_1	TTTGGGGGCTGTAGGGCCAT	AGAP2	0.0607819	0.100027
AGAP2_2	AACAACCACCTCTGGCCCTG	AGAP2	1.3283	1.2972
AGAP2_3	ACCTCTGGCCCTGAGGCCCA	AGAP2	0.119472	0.0780255
AGAP2_4	GCTGTAGGGCCATGGGCCTC	AGAP2	1.26465	1.20021
AGAP2_5	TCTGAGGTTTGGGGGCTGTA	AGAP2	0.0126641	0.38742
AGAP3_1	GGAGGCTGCTCCGAGGCAGC	AGAP3	0.964134	0.860718
AGAP3_2	GCTCCGAGGCAGCGGGATCA	AGAP3	0.227226	0.0256391
AGAP3_3	TGCCGCTGGAGGCTGCTCCG	AGAP3	-0.068324	0.0740618
AGAP3_4	GCGCCGTGATCCCGCTGCCT	AGAP3	-0.433232	-0.201921
AGAP3_5	AGGCAGCGGGATCACGGCGC	AGAP3	0.224702	-0.00116217
AGAP5_1	GTCACAGTTGTGAGCAAGTT	AGAP5	0.355609	0.248262
AGAP5_2	TGTGAGCAAGTTCGGTGCCG	AGAP5	0.509714	0.513973
AGAP5_3	GCAAGTTCGGTGCCGCGGGC	AGAP5	-0.126448	0.100757
AGAP5_4	GTGGTGTCCAATCCGACCTG	AGAP5	-0.973571	-0.742328
AGAP5_5	GCTCACAACTGTGACTCCTC	AGAP5	2.24215	2.11541
AGBL2_1	CGGGCCCTCACAGAAGGCGG	AGBL2	0.072477	0.488831
AGBL2_2	TCACAGAAGGCGGTGGCGGG	AGBL2	-1.09186	-0.466109
AGBL2_3	ACTACCCGGGCCCTCACAGA	AGBL2	-0.0131859	-0.778092
AGBL2_4	GCCCGCCACCGCCTTCTGTG	AGBL2	0.0987535	0.353445
AGBL2_5	TTTCGGTTGCTAGACTACCC	AGBL2	-1.26406	-1.21468
AGBL3_1	GGGCTGCGGATCTCCAGCAG	AGBL3	0.779614	0.56861
AGBL3_2	GCTAGAAGTAACGCCACTGC	AGBL3	-0.17485	0.226878
AGBL3_3	AGCAGTGGCGTTACTTCTAG	AGBL3	0.696354	0.331577
AGBL3_4	TGGGAGTGTGGCTGGGGCTG	AGBL3	0.967268	1.43009
AGBL3_5	GAGAGTTGGGAGTGTGGCTG	AGBL3	-0.295053	0.133814
AGBL4_1	GGTGGGATCAGTGGGCTGAC	AGBL4	0.721018	0.48193
AGBL4_2	GAGCGGGTGGTGGGATCAGT	AGBL4	0.261656	0.701516
AGBL4_3	CGTCGTGCCGCGTCTTCCTG	AGBL4	-1.7531	-1.53103
AGBL4_4	GGGCTGACAGGAGCTACCTC	AGBL4	-0.55209	-0.361406
AGBL4_5	GGCAGTAGGGAGCGGGTGGT	AGBL4	-0.000590973	0.26662
AGBL5_1	CCAAAAACACCCGAGCGCCG	AGBL5	-1.00894	-0.374408
AGBL5_2	TTCCTGGCAGAGCGGGGTCC	AGBL5	-0.993328	0.2994
AGBL5_3	TCTTGTTTCCTGGCAGAGCG	AGBL5	-0.728561	-0.384211
AGBL5_4	GCGAGAGACTTCTTGTTTCC	AGBL5	0.705862	0.849472
AGBL5_5	CAGCTGCAGCCACGGCCAAT	AGBL5	-0.398707	-0.179749
AGER_1	GACCCTGGAAGGAAGCAGGA	AGER	0.812425	0.764815
AGER_2	GAAGGAAGCAGGATGGCTGC	AGER	0.560936	0.451829
AGER_3	CCAGGCTCCAACTGCTGTTC	AGER	0.968354	0.295235
AGER_4	GACAGAGCCAGGACCCTGGA	AGER	-0.889793	-0.152518
AGER_5	CAGCCATCCTGCTTCCTTCC	AGER	1.32367	1.14174
AGFG1_1	AGTCGGGAAGGTGGCGGCGG	AGFG1	-0.601077	0.291388
AGFG1_2	CCACACCAACCGGCACAGCC	AGFG1	1.07598	0.828166
AGFG1_3	AGGAGAAGTCGGGAAGGTGG	AGFG1	-0.0565447	0.0079621
AGFG1_4	CCCCTCAGGAGAAGTCGGGA	AGFG1	-0.114072	0.270072
AGFG1_5	GGCGGTTGTCCCGGCTGTGC	AGFG1	-0.712393	-0.644884
AGFG2_1	CGCTCCCGAGCTTCTGTCAG	AGFG2	-0.025143	0.538828
AGFG2_2	CGAGCTTCTGTCAGGGGAGC	AGFG2	-0.50961	-0.419434
AGFG2_3	TGTCAGGGGAGCCGGGCGTG	AGFG2	0.558982	1.05113
AGFG2_4	CGGCTCCCCTGACAGAAGCT	AGFG2	0.520811	0.527024
AGFG2_5	CCCTGACAGAAGCTCGGGAG	AGFG2	-0.845263	0.0770522
[truncated: 85,698 more rows]
