# Supplementary material for: Complementary information derived from CRISPR Cas9 mediated gene deletion and suppression
Source: Nat Commun. 2017 May 23;8:15403. doi: 10.1038/ncomms15403 (PMC5457492; doi:10.1038/ncomms15403)
Supplement: Supplementary Data 4 — CRISPRi mediated proliferation changes in HT29 and MIAPACA2 cells 21 DPI with a genome wide sgRNA library. [file ncomms15403-s5.xlsx]

## Sheet: Table_S5
Gene info			Cas9 (GeKO)		KRAB-dCas9
Gene	Expression	CNV	p.value	FDR	p.value	FDR
DSN1	8.39981	0.5878	0.013723	0.185502	2.82e-07	0.002475
RPS2	14.7973	-0.0084	0.0027138	0.055207	2.82e-07	0.002475
CWF19L2	7.51296	1.9878	0.015372	0.202381	8.46e-07	0.003065
BCAS2	10.0755	-0.0165	5.63e-05	0.003287	1.97e-06	0.003065
ATP6V0B	10.3669	-0.0061	0.00062846	0.01831	2.54e-06	0.003065
GPN3	10.3409	-0.0193	0.00010126	0.005042	2.54e-06	0.003065
RNF20	9.11346	-0.0137	0.060422	0.544821	2.54e-06	0.003065
TRMT5	8.42491	-0.5927	0.00033225	0.011496	2.54e-06	0.003065
CENPN	7.64003	-0.0219	0.0085185	0.130347	3.1e-06	0.003065
DBR1	8.07611	0.0164	0.00014351	0.006263	3.1e-06	0.003065
SOD1	12.6081	-0.5892	0.0017554	0.040521	3.1e-06	0.003065
TRNT1	8.85807	-0.5867	0.0039799	0.072945	3.1e-06	0.003065
CDT1	8.27293	-0.0276	0.019217	0.239307	3.67e-06	0.003065
DHX15	12.3507	0.0252	2.07e-06	0.000519	3.67e-06	0.003065
MBTPS2	7.20611	0.1669	5.63e-05	0.003287	3.67e-06	0.003065
ATP5C1	13.1266	-0.0269	0.2196	1	4.23e-06	0.003094
NOL8	9.8463	0.0023	0.00035062	0.011999	4.23e-06	0.003094
PIKFYVE	6.46462	-0.0164	0.12345	0.858548	4.23e-06	0.003094
AARS	10.2317	-0.0124	0.012748	0.174839	4.79e-06	0.003366
U2AF1	11.5215	-0.5892	0.0021182	0.046536	5.36e-06	0.003585
NUP160	7.91733	0.3999	0.017996	0.227749	5.92e-06	0.003585
SMU1	6.32895	-0.1098	2.53e-06	0.000519	5.92e-06	0.003585
ZNF335	7.0233	0.575	0.0098842	0.143892	5.92e-06	0.003585
MRPL41	10.5412	0.0013	0.0041889	0.075638	7.05e-06	0.00364
PSMA5	12.3794	-0.0378	0.00013432	0.006033	7.05e-06	0.00364
SCAP	8.41313	-0.55	0.0011414	0.029157	7.05e-06	0.00364
SEPHS2	10.7926	-0.0481	0.33897	1	7.05e-06	0.00364
BTF3	13.3764	0.029	0.030476	0.333366	7.61e-06	0.003713
CCT6A	11.7321	0.3413	0.02211	0.266065	8.74e-06	0.003713
GNL3L	7.61456	0.1389	0.046981	0.452797	8.74e-06	0.003713
GTF2E2	8.27249	-1.6591	0.00011963	0.005607	8.74e-06	0.003713
HAUS1	10.0676	-0.5973	0.00032123	0.011317	8.74e-06	0.003713
USP39	8.6364	0.1205	0.00044568	0.014399	8.74e-06	0.003713
CCDC86	10.2632	0.3687	0.030646	0.33506	9.31e-06	0.003713
POLR2C	10.1428	-0.0124	6.89e-07	0.000275	9.31e-06	0.003713
SEC13	11.064	-0.5994	0.0089153	0.134321	9.31e-06	0.003713
ATP6V1F	10.5584	0.386	0.19908	1	9.87e-06	0.00385
RPL37A	14.7569	-0.0164	0.00012698	0.005833	1.04e-05	0.003982
PSMA6	12.5122	-0.5927	9.41e-06	0.001041	1.1e-05	0.004022
SNRPD1	9.97663	-0.5754	1.63e-05	0.001493	1.1e-05	0.004022
CCDC94	6.42781	-0.5796	0.0082673	0.127772	1.27e-05	0.00405
HAUS5	7.28498	0.3716	0.0038206	0.070827	1.27e-05	0.00405
SKA3	8.41811	0.8462	0.0037287	0.069603	1.27e-05	0.00405
SMNDC1	10.2059	0.0255	0.011894	0.164448	1.27e-05	0.00405
TRNAU1AP	7.47638	-0.0213	0.063511	0.562948	1.27e-05	0.00405
ECT2	10.9842	0.4388	0.0094245	0.139556	1.33e-05	0.004111
ATP6V1G1	7.15167	0.0143	0.017448	0.223381	1.38e-05	0.004111
PGS1	7.45706	0.0128	0.0026077	0.054057	1.38e-05	0.004111
POLR2G	12.377	0.3687	0.0083343	0.128419	1.38e-05	0.004111
HAVCR2	3.99406	-0.0418	0.10307	0.771615	1.49e-05	0.004212
LSM4	11.798	-0.5979	7.58e-06	0.000908	1.49e-05	0.004212
SOCS4	6.3873	-0.5927	0.67879	1	1.49e-05	0.004212
E4F1	7.2352	-0.0084	4.25e-05	0.002662	1.55e-05	0.004212
BARD1	8.51482	-0.0164	3.44e-06	0.000614	1.61e-05	0.004212
RFC3	9.91234	0.7461	0.0062931	0.103099	1.61e-05	0.004212
VPS13D	6.50403	-0.0066	0.0009862	0.025773	1.61e-05	0.004212
WDR7	6.80253	-0.5787	0.0022739	0.048878	1.61e-05	0.004212
SRFBP1	7.99872	0.0013	0.054781	0.507334	1.66e-05	0.004253
DCTN3	10.3825	-0.1098	0.0037544	0.069901	1.72e-05	0.004253
POLD3	9.60936	0.3687	0.00046176	0.014771	1.72e-05	0.004253
POLE	7.67655	-0.0379	0.0084073	0.129104	1.72e-05	0.004253
MCM10	7.55738	-0.0336	0.17522	1	1.78e-05	0.004332
HINFP	8.09272	0.3556	4.59e-07	0.000275	1.95e-05	0.004679
CDC23	8.26544	0.0013	6.89e-07	0.000275	2.06e-05	0.004693
FBXO5	9.4041	-0.1872	0.30913	1	2.06e-05	0.004693
NOB1	10.6072	-0.0124	0.0014098	0.034115	2.06e-05	0.004693
BUB3	11.0596	-0.0088	4.57e-05	0.002827	2.23e-05	0.005008
PHB	11.0571	-0.003	1.38e-06	0.000424	2.28e-05	0.005008
ATP1A1	10.9077	-0.0165	0.00058804	0.017511	2.34e-05	0.005008
IMP4	10.0727	-0.0034	2.3e-07	0.000206	2.4e-05	0.005008
MAD2L2	9.62506	-0.0066	0.18074	1	2.4e-05	0.005008
MRPL34	9.27155	-0.5979	0.0018789	0.042463	2.4e-05	0.005008
ELP4	9.12339	0.3999	0.082478	0.667	2.45e-05	0.005008
MCM5	9.34844	-0.5942	0.0014822	0.035349	2.57e-05	0.005116
SNUPN	10.8975	0.3811	0.00010402	0.005155	2.62e-05	0.005116
TIPIN	9.58593	0.4063	0.13595	0.900466	2.62e-05	0.005116
COX6C	12.9798	-0.0308	0.041775	0.417358	2.68e-05	0.005168
CKAP5	9.61615	0.3999	0.06976	0.596155	2.79e-05	0.005327
NDUFA2	11.9363	0.0013	0.19479	1	3.19e-05	0.005888
RBM8A	8.70026	0.019	6.18e-05	0.003514	3.36e-05	0.006137
RUVBL1	10.9678	0.3937	7.78e-05	0.004103	3.58e-05	0.006338
CENPI	7.7252	0.1533	0.0015956	0.037311	3.69e-05	0.006338
UFD1L	12.3088	0.4236	0.00011733	0.005582	3.69e-05	0.006338
CLNS1A	12.3943	0.3687	0.024907	0.289803	3.75e-05	0.006338
INTS3	8.83946	-0.0322	0.0040355	0.073671	3.75e-05	0.006338
SPC25	9.37682	0.0174	0.0003869	0.012913	3.75e-05	0.006338
ARL1	9.39513	-0.0193	0.001118	0.028695	3.81e-05	0.006338
CENPE	8.47888	0.0069	0.0057374	0.096338	3.86e-05	0.006338
UCHL5	9.74761	-0.01	0.29445	1	3.86e-05	0.006338
USE1	8.3027	-0.5979	0.01949	0.24168	3.92e-05	0.006371
SNRPB	12.7899	0.1292	0.0019047	0.042683	4.03e-05	0.006467
EXOC7	8.11978	0.0128	2.3e-07	0.000206	4.09e-05	0.006467
SHFM1	10.3809	0.386	2.5e-05	0.001913	4.09e-05	0.006467
ANAPC5	10.0637	-0.0193	0.0017618	0.040626	4.31e-05	0.006703
ZNHIT6	8.85401	0.0155	0.078663	0.646575	4.31e-05	0.006703
POP5	11.1219	-0.0193	0.0045356	0.080483	4.4e-05	0.006759
PRIM2	7.30515	-0.1142	3.28e-05	0.002269	4.43e-05	0.006759
RPA2	10.4634	-0.0213	2.55e-05	0.001935	5.1e-05	0.007724
ITGB1BP1	8.07327	0.0729	0.54584	1	5.16e-05	0.007743
EIF3B	11.9576	0.3721	5.63e-05	0.003287	5.39e-05	0.008013
EIF5A	11.357	-0.6111	0.032669	0.35007	5.5e-05	0.008045
HMGCR	9.60111	0.029	0.074493	0.622264	5.5e-05	0.008045
GFER	5.83745	-0.0084	2.87e-05	0.00207	5.61e-05	0.008075
SARS	11.3429	-0.0378	0.0022449	0.048353	5.61e-05	0.008075
SEPT7	11.677	0.3737	0.00014489	0.006298	5.72e-05	0.00817
N6AMT1	7.22533	-0.5892	0.017994	0.227749	5.95e-05	0.008424
EIF5B	9.84574	0.034	0.020913	0.254738	6.12e-05	0.008594
INTS8	10.1711	-0.0239	8.04e-06	0.000947	6.23e-05	0.008615
PRPF39	7.49597	-0.5927	0.0036258	0.068274	6.23e-05	0.008615
MCM2	11.1504	0.3937	0.0078145	0.122442	6.35e-05	0.008702
OGDH	7.34524	0.3737	0.020216	0.248204	6.4e-05	0.008711
ZNF207	11.7325	0.7645	0.16477	0.993681	6.68e-05	0.009025
KTI12	7.97451	-0.0061	3.7e-05	0.00243	6.8e-05	0.009107
ATP6V0C	12.2132	-0.0084	2.99e-06	0.00055	7.19e-05	0.009325
ZNF407	6.83634	-0.6231	0.027072	0.307518	7.19e-05	0.009325
AP2S1	12.3266	0.5397	6.66e-06	0.00082	7.25e-05	0.009325
INTS2	7.45101	0.0045	3.28e-05	0.002269	7.25e-05	0.009325
TRIAP1	10.6259	-0.0193	0.00092512	0.024383	7.36e-05	0.009325
SNRPF	13.0438	0.0111	1.15e-06	0.000364	7.59e-05	0.009325
TBCB	10.7299	0.3716	0.24247	1	7.59e-05	0.009325
UBAP1	8.26829	-0.1098	0.27254	1	7.59e-05	0.009325
NCAPD2	9.53447	-0.0407	0.32452	1	7.64e-05	0.009325
PMVK	9.45407	-0.0322	0.06229	0.555403	7.64e-05	0.009325
POLR2D	8.62767	-0.0034	6.89e-07	0.000275	7.7e-05	0.009325
DNAJC17	6.64111	0.3997	0.011241	0.158815	7.76e-05	0.009325
PPA1	13.6325	-0.0186	0.61131	1	7.76e-05	0.009325
KIF14	7.72419	0.0013	0.014501	0.193538	7.87e-05	0.009396
MCM3AP	6.56135	-0.5892	0.0001279	0.005842	7.92e-05	0.009399
SNAP23	8.95087	0.3997	5.28e-06	0.000744	8.04e-05	0.009469
BNIP1	7.54356	-0.0006	0.10589	0.785691	8.21e-05	0.00954
ZBTB8OS	10.8365	-0.0213	0.042373	0.421227	8.21e-05	0.00954
PREB	8.97373	0.0729	6.66e-06	0.00082	8.6e-05	0.009933
FARSB	10.5912	-0.0164	0.0047427	0.083267	8.66e-05	0.009933
RRP7A	7.86411	-0.6032	0.0057833	0.096973	8.88e-05	0.010126
TFPT	6.84258	0.4764	0.097239	0.745218	9.33e-05	0.010351
HSD17B10	10.97	0.1389	5.28e-06	0.000744	9.5e-05	0.010351
MRPS5	9.6199	0.034	0.58435	1	9.67e-05	0.010351
RPL27A	7.08589	0.393	4.16e-05	0.002643	9.67e-05	0.010351
TAF11	9.70601	0.0003	0.05049	0.477438	9.67e-05	0.010351
UBE2I	11.8725	-0.0084	2.3e-07	0.000206	9.67e-05	0.010351
MVK	6.70331	-0.0193	0.069538	0.594702	9.73e-05	0.010351
PRPF38B	7.85311	-0.0378	2.96e-05	0.002115	9.73e-05	0.010351
UBR4	10.8295	0.0283	5.74e-06	0.000783	9.73e-05	0.010351
BRCA2	6.87439	0.7461	0.36009	1	9.84e-05	0.010408
RPP40	9.26409	-0.0304	0.0088092	0.133376	0.00010096	0.010544
WDR75	9.04575	0.0466	0.00043558	0.014207	0.00010237	0.010544
LSM10	8.75521	-0.0061	0.071261	0.604545	0.00010293	0.010544
DLD	8.84942	0.386	0.014567	0.194107	0.00010462	0.010544
SNRPD2	13.57	0.5397	0.06626	0.577593	0.00010462	0.010544
DCTN6	9.63316	-1.6591	0.0044538	0.079491	0.00010519	0.010544
RIOK2	8.63446	-0.0018	0.15731	0.969396	0.00010519	0.010544
CHEK1	9.66211	0.3556	6.89e-07	0.000275	0.00010575	0.010544
RAE1	10.5533	0.5778	1.13e-05	0.001189	0.00010631	0.010544
RPF1	11.1889	0.0155	0.01188	0.164448	0.00010744	0.010577
RPS6	14.0869	-0.1131	0.0091031	0.136293	0.00010801	0.010577
CDC5L	9.60012	0.0003	0.00085302	0.022903	0.0001097	0.010577
CTDP1	6.36231	-0.6231	2.53e-06	0.000519	0.00011026	0.010577
RPRD2	7.76505	0.0021	0.0093974	0.13925	0.00011252	0.010735
CENPT	6.46698	-0.0124	0.074192	0.620473	0.00011872	0.011086
PFDN2	10.9506	-0.01	0.00091088	0.024067	0.00011872	0.011086
NOP2	9.0951	-0.0407	6.2e-06	0.0008	0.00012154	0.011289
PPA2	12.0938	0.0069	0.042437	0.421227	0.00012775	0.011722
DUT	9.41584	0.3997	0.00018943	0.007606	0.00012831	0.011722
C17orf100	6.51983	-0.6111	0.75806	1	0.00012887	0.011722
PSMB5	10.3466	-0.5896	5.74e-06	0.000783	0.00013057	0.011815
POLD1	8.85386	0.5397	0.0097377	0.142433	0.00013226	0.011907
CDC20	11.3695	-0.0061	0.00013938	0.00617	0.00013451	0.012048
MPI	7.15366	0.3811	0.26088	1	0.00013846	0.012326
BLM	9.0285	0.3887	0.0067445	0.108922	0.00013903	0.012326
GYS1	8.78923	0.5397	0.18931	1	0.00014015	0.012364
POLR1D	11.71	0.9407	0.050517	0.477489	0.00014128	0.012401
POLR1E	8.15011	-0.6209	2.46e-05	0.001913	0.00014354	0.012474
SUPT5H	7.89034	0.3716	0.016943	0.219	0.00014354	0.012474
TAF8	5.58672	0.0003	6.04e-05	0.003463	0.00014523	0.012559
UVRAG	7.48587	0.3687	0.15724	0.969396	0.00015031	0.012871
ATP6V1A	9.81307	0.3929	0.0045246	0.08042	0.00015313	0.013034
THOC7	10.9089	-0.5935	0.033156	0.353707	0.00015369	0.013034
HEATR1	8.65494	0.1013	6.89e-07	0.000275	0.00015482	0.013066
XAB2	5.6782	-0.5796	9.18e-07	0.00036	0.00015651	0.013068
TUBG1	10.0285	0.0329	9.87e-06	0.001086	0.00015707	0.013068
PRPF19	10.464	0.3687	1.15e-06	0.000364	0.00016159	0.013255
DDB1	11.4483	0.3687	0.0077038	0.12106	0.00016666	0.013608
PNPT1	10.7027	0.0747	0.027793	0.312229	0.00016779	0.013637
HAUS7	8.84992	0.5194	0.0016562	0.038603	0.00017005	0.013756
DOLK	7.78984	-0.0184	0.065691	0.573862	0.00017287	0.013902
NRF1	6.39425	0.386	2.69e-05	0.00199	0.00017343	0.013902
GNB2L1	14.2083	-0.013	4.82e-06	0.000717	0.00017907	0.014224
VPS72	10.1354	0.0021	0.002824	0.056903	0.00017907	0.014224
CCT2	12.6798	0.0111	0.00010907	0.005296	0.00018133	0.014339
FARSA	8.16265	-0.5796	1.63e-05	0.001493	0.0001864	0.014653
BRCA1	8.16747	0.0329	0.00060503	0.017943	0.00018697	0.014653
CHERP	6.07622	-0.5796	0.0031437	0.061841	0.00018979	0.014807
CHMP6	6.67724	0.0128	1.68e-05	0.001493	0.00019204	0.014851
STX18	8.84693	-0.0371	0.00082133	0.022274	0.00019204	0.014851
EBNA1BP2	10.5612	-0.0061	7.28e-05	0.003913	0.00019768	0.015154
PSMC4	10.8982	0.3716	0.00077725	0.021484	0.00019768	0.015154
VPS29	11.8448	-0.0193	0.014161	0.189989	0.00019994	0.01526
EP400	7.27659	-0.0379	0.00035935	0.012259	0.00020276	0.015361
VCP	10.3766	-0.1098	0.000138	0.006147	0.00020389	0.015361
ZNF511	9.90577	-0.0088	0.52359	1	0.00020389	0.015361
TARS2	7.87051	0.0021	0.0047174	0.082959	0.00021009	0.015712
LAGE3	10.033	0.544	0.7687	1	0.00021065	0.015712
DDX23	8.94665	0.0111	0.092127	0.718619	0.00021122	0.015712
EIF2B1	10.6085	-0.0193	0.005116	0.088242	0.00021404	0.015748
HSPA9	11.2124	0.0013	0.0021494	0.046917	0.00021686	0.015748
EXOSC2	9.04942	-0.0184	4.52e-05	0.002811	0.00021742	0.015748
INTS4	8.34889	0.3687	0.016955	0.219023	0.00021742	0.015748
SLC33A1	6.56643	0.1345	0.61617	1	0.00021742	0.015748
TUBGCP3	8.78711	0.4421	4.16e-05	0.002643	0.00021799	0.015748
TFB1M	9.15078	-0.2381	0.34762	1	0.00022306	0.016049
SEPSECS	5.70222	0.0252	0.20327	1	0.00022532	0.016079
CCND1	8.3004	0.3687	0.093236	0.724906	0.00023039	0.016375
MPZL2	7.75435	0.3556	0.023133	0.274792	0.00023434	0.016456
RPL24	14.5389	0.4215	0.00015269	0.006506	0.00023434	0.016456
RPLP1	14.0688	0.4063	0.0038444	0.071086	0.00023491	0.016456
CD3EAP	8.23637	0.5397	0.13729	0.904942	0.00023603	0.016456
LRSAM1	5.44988	-0.0184	0.84357	1	0.0002366	0.016456
RPL13	12.9339	-0.0276	0.0053893	0.091563	0.00023716	0.016456
RPS23	8.35587	0.029	3.7e-05	0.00243	0.00024393	0.016816
RPS3	14.0294	0.3687	0.00061215	0.018055	0.00024506	0.016816
ELP3	7.04148	-1.6591	0.0033191	0.064157	0.00024562	0.016816
CEP350	7.6947	-0.01	0.007935	0.123881	0.00024619	0.016816
MAD2L1	11.1719	0.0193	0.00015086	0.006441	0.00024844	0.016905
MED27	8.35683	-0.0184	0.00089435	0.023747	0.00025239	0.017107
NOLC1	9.91972	0.0007	0.20366	1	0.00026141	0.017524
ADSS	9.74451	0.0661	0.22425	1	0.00026254	0.017524
MMGT1	9.87621	0.1453	0.02605	0.299057	0.00026254	0.017524
SAMM50	9.86346	-0.6032	0.098385	0.749535	0.00026705	0.017728
NDC80	9.5121	0.361	0.0015841	0.037156	0.00026762	0.017728
CPSF2	7.81319	-0.5927	7.58e-06	0.000908	0.00027044	0.017848
SEH1L	9.98355	0.361	0.00053385	0.016513	0.00027608	0.018152
MRPL35	8.57432	0.1205	0.16715	1	0.00027777	0.018195
GBF1	7.39193	0.0007	0.067992	0.586597	0.00028003	0.018207
WDR12	11.3305	-0.0115	0.0001605	0.006745	0.00028003	0.018207
NPM1	13.318	-0.0006	0.0041168	0.074665	0.00028115	0.018213
CYFIP1	11.9104	0.4368	0.0078659	0.12298	0.00028454	0.018364
GINS1	10.7418	0.5878	0.0006505	0.01885	0.00028961	0.018569
DPF2	8.82435	0.3687	0.23798	1	0.00029243	0.018569
BUB1	8.81389	-0.0235	0.22215	1	0.000293	0.018569
NARS2	9.83271	0.3687	3.51e-05	0.002382	0.000293	0.018569
RPAP3	8.92474	0.0111	0.032962	0.351985	0.000293	0.018569
SNRNP27	10.0436	0.0747	0.0015694	0.03698	0.00029413	0.018573
OGFOD1	8.76009	-0.0124	0.52109	1	0.00030935	0.019397
PRIM1	9.87521	0.0111	0.0008792	0.02348	0.00030992	0.019397
ENO1	13.3509	0.0041	0.00016555	0.006891	0.00031048	0.019397
HMGCS1	9.76487	0.4077	0.0015855	0.037156	0.0003133	0.019504
AIFM1	9.93247	0.1453	4.36e-06	0.000702	0.00031499	0.01954
DDX21	11.8798	0.0048	6.41e-05	0.00356	0.0003212	0.019715
WRB	9.17413	-0.5892	0.034684	0.366218	0.0003212	0.019715
SAE1	11.6933	0.5397	0.018673	0.234342	0.00032515	0.019888
TFAM	9.86385	0.0912	0.018474	0.232376	0.00033304	0.020195
POLR2L	8.90501	0.424	0.0030849	0.060851	0.0003336	0.020195
PTTG1	12.0153	-0.0006	0.058562	0.532967	0.00033924	0.020465
GINS4	6.36932	-1.6786	0.00082684	0.022367	0.0003415	0.020531
SKP1	9.41241	0.0013	0.00016555	0.006891	0.00034827	0.020866
WDR77	10.3734	-0.0165	0.00067622	0.019361	0.00036124	0.02157
ITGAV	10.2854	0.0466	0.04848	0.463308	0.00036688	0.021792
XRN2	9.81357	0.1237	0.0092505	0.137899	0.00036744	0.021792
ACTR6	9.63427	-0.0193	0.0023079	0.049461	0.00037478	0.022152
METAP2	9.5401	0.0111	0.0021839	0.047321	0.0003838	0.022534
DDX24	9.24741	-0.5927	0.00040986	0.013553	0.00038606	0.022591
SLC39A10	8.78	-0.0029	0.00024362	0.009247	0.00038888	0.022671
KRT18	14.695	0.0111	0.027293	0.30905	0.00039	0.022671
PGK1	11.7242	0.1387	0.078732	0.646898	0.0003917	0.022694
PWP1	10.8389	-0.0193	0.12254	0.854901	0.00039903	0.023032
CDK12	8.58749	0.0178	0.0019735	0.044002	0.00040016	0.023032
PRPF4	9.87639	0.0143	0.0061709	0.101794	0.0004041	0.023183
MESDC2	8.47982	0.3647	0.09552	0.736823	0.00040636	0.023237
FAM96B	11.4088	-0.0124	0.00028817	0.010389	0.00041426	0.023535
MED16	7.06086	-0.5796	0.057766	0.527278	0.00042272	0.023861
VPS18	6.32048	0.3997	0.15259	0.955971	0.00042723	0.023872
MRPL16	11.5939	0.3687	0.11472	0.820385	0.00042836	0.023872
URM1	8.11642	-0.0184	0.10945	0.800193	0.00042836	0.023872
VPS36	9.81731	0.4028	0.66703	1	0.00042836	0.023872
CPSF4	10.5239	0.386	0.0012516	0.031305	0.00043456	0.024099
TIMELESS	6.93009	0.0111	0.030749	0.335844	0.00043625	0.024099
SNRNP200	11.7811	0.034	0.00097334	0.025498	0.00043738	0.024099
PI4KB	7.23357	0.0021	0.12696	0.870942	0.00043794	0.024099
GRPEL1	10.2764	-0.0371	0.0071036	0.113447	0.0004464	0.024099
MFN2	8.59218	-0.0066	0.00096645	0.025361	0.0004464	0.024099
DDX1	11.7204	0.0729	0.05029	0.476381	0.00044697	0.024099
MRPS14	10.2426	-0.01	0.0023873	0.05076	0.00044697	0.024099
SGOL1	5.92364	-0.5994	0.041605	0.417018	0.00044753	0.024099
RNF4	10.049	-0.0268	0.44519	1	0.00045035	0.024177
RPS19BP1	10.4745	-0.6032	0.039308	0.401835	0.0004622	0.024737
NUBP1	8.05612	-0.0481	0.0017265	0.03996	0.00046727	0.024887
WDR36	8.15325	-0.011	0.041769	0.417358	0.00046784	0.024887
MRPL13	12.2432	1.3651	0.0033866	0.064902	0.0004825	0.02559
PRPF4B	9.15854	-0.0304	0.020744	0.253297	0.0004887	0.025823
SMC2	8.81373	0.0143	2.3e-07	0.000206	0.00048983	0.025823
RBM25	9.07792	-0.5927	8.15e-05	0.004255	0.00050337	0.026378
TAL1	4.59853	-0.0061	0.90941	1	0.00050337	0.026378
ATP2A2	9.22033	-0.0193	4.82e-06	0.000717	0.00051296	0.02678
SLU7	8.94846	-0.0006	0.11089	0.805535	0.00051408	0.02678
COPS6	10.929	0.386	0.0026454	0.054267	0.00052367	0.027147
CAPZB	11.3637	0.0283	6.45e-05	0.003565	0.00052424	0.027147
FLII	9.15655	-0.6111	0.089968	0.704918	0.00053326	0.027453
LSG1	8.76467	0.1806	0.28099	1	0.00053326	0.027453
RABIF	8.32342	0.0013	0.00097701	0.025564	0.00053608	0.027517
RPL38	14.0067	0.0128	2.07e-06	0.000519	0.00053946	0.02753
WDHD1	6.77536	-0.5927	0.00026934	0.009893	0.00053946	0.02753
CCT4	13.0935	0.0747	2.3e-07	0.000206	0.00055808	0.028234
NUF2	9.11091	-0.01	0.014986	0.19798	0.00058966	0.029746
VPS26A	11.4013	0.0374	0.10568	0.784891	0.00060602	0.030309
ZDHHC3	7.3372	-0.5745	0.91076	1	0.00061391	0.0305
ACD	9.45308	-0.0124	0.65102	1	0.00061504	0.0305
TPX2	11.3475	0.5878	9.53e-05	0.004845	0.00062632	0.030878
MRPL55	8.03137	0.1103	0.39161	1	0.00062858	0.030878
EIF3D	11.5618	-0.5942	6.2e-06	0.0008	0.00062914	0.030878
MBTPS1	7.7913	-0.0276	0.03508	0.368758	0.0006297	0.030878
SRBD1	7.50607	0.0941	0.076524	0.634072	0.00063619	0.03111
ENO2	7.39866	-0.0407	0.90709	1	0.00063873	0.031147
PTK2	10.3925	1.3767	6.5e-05	0.003565	0.00064098	0.03117
LSM5	9.2877	0.3737	0.060032	0.54254	0.00065508	0.031768
LAS1L	9.59913	0.1389	0.00036578	0.012361	0.00066354	0.03209
PSMB1	13.025	0.0579	2.53e-06	0.000519	0.0006658	0.03211
DDX6	6.50643	0.3556	0.21969	1	0.000672	0.032321
COX15	7.74511	0.0007	0.035309	0.370536	0.00068554	0.032703
CEP152	8.34209	0.3997	0.081199	0.660128	0.00069118	0.032883
THG1L	9.1047	-0.0418	0.00058391	0.017412	0.00069682	0.033061
CLTC	12.7263	-0.003	0.0088147	0.133376	0.00072784	0.034427
GLMN	8.29134	0.0155	0.003466	0.065941	0.00072953	0.034427
MYC	12.3225	1.3651	2.3e-07	0.000206	0.00073461	0.034548
RRP9	7.38315	-0.55	0.00030745	0.01092	0.00073686	0.034548
LSM6	10.253	-0.5982	0.03616	0.377535	0.00073799	0.034548
RPL4	14.2167	0.4063	0.004531	0.080468	0.00074645	0.034851
VBP1	12.0466	0.544	0.41534	1	0.00074984	0.034916
INTS7	8.47609	0.0862	0.18	1	0.00075209	0.034928
ARCN1	11.4444	0.3556	0.00076668	0.021274	0.00077916	0.03609
DCAF7	8.92027	-0.0151	0.01191	0.164502	0.00078255	0.036152
MYBL2	9.31804	0.575	3.93e-05	0.002565	0.00080398	0.036851
HSD17B12	12.2974	0.3999	0.98248	1	0.00081921	0.037354
LIN9	7.02148	0.1103	0.54146	1	0.00082203	0.037385
MDN1	4.02334	-0.165	0.017463	0.223442	0.00084346	0.038191
CYB5R4	8.4956	-0.165	0.0093566	0.138931	0.00084628	0.038191
TPI1	13.3375	-0.0407	0.013266	0.180116	0.00085474	0.038401
MRPL33	11.8559	0.0729	0.025645	0.295666	0.0008553	0.038401
BIRC5	9.76188	0.0128	0.00019311	0.007696	0.00086094	0.038556
XPC	7.77422	-0.5994	0.32683	1	0.00086546	0.038659
PSMD2	10.6607	0.1279	6.08e-05	0.003471	0.00086884	0.038712
GTF3C1	8.14306	-0.0481	0.00018622	0.007518	0.00087899	0.039041
CCT3	12.0024	-0.0322	0.00014351	0.006263	0.00088068	0.039041
RFC2	9.70541	0.4088	0.0017839	0.040915	0.00089873	0.039616
SLC38A6	6.46619	-0.5927	0.9708	1	0.00090099	0.039616
NBAS	5.67077	0.0729	4.66e-05	0.002847	0.00090776	0.039616
PWP2	8.27577	-0.5892	0.021212	0.257791	0.00090776	0.039616
POLA1	8.12995	-0.4816	0.004266	0.076582	0.00091396	0.039616
POLD2	11.0814	0.3737	0.0014941	0.035594	0.00091396	0.039616
DDRGK1	8.85721	0.1292	0.35291	1	0.00091565	0.039616
VRK1	9.3591	-0.5927	0.00061881	0.018177	0.00091565	0.039616
RPL18	13.2422	0.5397	4.36e-06	0.000702	0.00091622	0.039616
NGDN	9.44028	-0.5896	1.63e-05	0.001493	0.00092411	0.039859
LSM7	11.1531	-0.5796	4.59e-07	0.000275	0.00092806	0.039932
WDR3	9.65768	-0.0165	5.74e-06	0.000783	0.00093878	0.040244
GEMIN6	9.5034	0.0941	0.0025411	0.053037	0.0009399	0.040244
MCM6	7.95841	-0.0282	0.0026151	0.054057	0.00094554	0.040387
SYVN1	7.50094	0.3687	0.017906	0.227353	0.00095288	0.040601
DDX52	8.39696	0.7202	0.0035372	0.066914	0.0009557	0.040623
FXN	8.34311	0.0382	0.00047691	0.015165	0.00095964	0.040666
VPS45	8.06041	0.0021	8.43e-05	0.004346	0.00096134	0.040666
POLR2I	10.8923	0.3716	0.0055372	0.093413	0.00096585	0.040758
ANAPC4	9.15477	0.0252	8.96e-06	0.001	0.00097882	0.041207
QARS	10.8283	-0.55	0.00071663	0.020303	0.00098333	0.041298
DCTN1	7.62439	0.0747	0.108	0.7939	0.00099461	0.041672
SCD	9.38249	0.0007	2.53e-06	0.000519	0.0010003	0.041732
KIF18A	8.10299	0.3999	2.73e-05	0.002004	0.0010008	0.041732
NSMCE1	10.1985	-0.0481	6.66e-06	0.00082	0.0010127	0.042126
TMED10	11.0415	-0.5927	0.11335	0.815391	0.0010166	0.04219
DHCR7	10.4989	0.3687	0.80258	1	0.0010222	0.042324
NUDCD3	7.43143	0.3737	0.0031469	0.061847	0.001038	0.042769
PRPF31	9.90428	0.4764	0.00013892	0.006163	0.0010403	0.042769
EFTUD2	10.5998	-0.0023	0.0030045	0.059703	0.0010448	0.042854
SLC25A26	8.1371	-0.559	0.001872	0.042396	0.0010479	0.042862
ATP5F1	12.894	-0.0165	1.13e-05	0.001189	0.0010499	0.042862
SHQ1	8.70658	-0.572	3.51e-05	0.002382	0.001055	0.042969
RACGAP1	11.6459	0.0111	0.02871	0.318977	0.00106	0.043
RRM1	11.2298	0.3896	0.027176	0.308377	0.0010606	0.043
RTTN	6.67735	-0.5787	0.16184	0.982092	0.0010668	0.043143
ZC3H8	8.08543	-0.017	0.22097	1	0.0010798	0.043345
AURKA	10.9223	0.5778	0.00089756	0.023798	0.0010815	0.043345
RARS2	9.76665	-0.165	0.00016372	0.006841	0.0010973	0.043878
NIT1	8.8318	-0.01	0.61529	1	0.001108	0.044206
MAT2A	10.2845	0.1205	0.0059068	0.098493	0.0011116	0.044251
AFG3L2	9.0258	0.361	0.019397	0.240762	0.0011164	0.044286
DHDDS	7.28202	-0.0213	2.99e-06	0.00055	0.0011176	0.044286
ATP6AP1	10.5926	0.544	1.81e-05	0.001558	0.0011232	0.04441
ABT1	8.59174	-0.0019	0.00015591	0.006617	0.0011328	0.044688
STT3A	10.7684	0.3556	0.0062228	0.102188	0.0011429	0.044907
BAZ1A	8.70153	-0.5927	0.24357	1	0.0011463	0.044907
DERL2	9.54873	-0.5681	0.59656	1	0.0011463	0.044907
COASY	10.227	0.0329	0.00016647	0.006915	0.0011486	0.044907
C9orf114	6.66948	-0.0184	0.031113	0.339124	0.0011525	0.044961
FTSJ3	8.57974	-0.0151	0.0026261	0.054181	0.0011576	0.045059
TBCE	9.12055	0.1013	0.27898	1	0.0011672	0.045232
PMPCB	11.1645	0.386	0.00057748	0.017286	0.0011734	0.045372
PDPK1	9.28066	-0.0084	0.04015	0.407382	0.001179	0.045421
SMYD4	7.16025	-0.5681	0.68128	1	0.0011802	0.045421
PRCC	8.3385	-0.0322	0.4049	1	0.0011824	0.045421
SRP19	11.0668	-0.011	0.0017072	0.039577	0.0011988	0.045949
TTC14	9.12328	0.1279	0.25165	1	0.0012191	0.046625
NOL10	8.84394	0.0729	0.017719	0.225777	0.0012287	0.046853
TSG101	11.3515	0.393	0.011679	0.163104	0.0012304	0.046853
INO80	8.59244	0.3997	0.44757	1	0.0012349	0.046923
HNRNPU	7.5956	0.0661	1.31e-05	0.001294	0.0012416	0.047078
TAF1D	11.8776	0.3917	0.010703	0.152657	0.0012659	0.047791
SPCS2	5.42446	0.3687	0.021864	0.263789	0.0012794	0.048198
MTHFD1	11.4238	-0.5927	0.010706	0.152657	0.0012958	0.048669
TELO2	6.41146	-0.0084	0.040282	0.407924	0.0012975	0.048669
TRAPPC4	10.4315	0.3556	0.0072767	0.115612	0.0013178	0.049221
MNAT1	8.17246	-0.5927	0.0069002	0.110526	0.0013217	0.049263
PSMD11	11.9145	0.7645	0.024607	0.287233	0.0013308	0.049432
SNRNP48	7.76269	-0.0304	0.013913	0.187312	0.0013319	0.049432
GTF3C3	8.80744	-0.0029	0.0013545	0.033054	0.0013381	0.049557
ATG10	5.97157	0.029	0.052467	0.490756	0.0013657	0.050373
EIF3J	9.95426	0.3997	0.055441	0.512126	0.0013663	0.050373
CHAF1A	7.67221	-0.5796	0.028492	0.317643	0.0013716	0.050373
THOC5	9.57735	0.4878	0.0044525	0.079491	0.0013742	0.050373
TAF13	5.08616	-0.0378	0.010172	0.147281	0.0013787	0.050423
RUVBL2	12.0042	0.5397	0.00068035	0.019428	0.0013922	0.050812
IMP3	10.7909	0.3811	0.0027478	0.055731	0.0014024	0.051076
GAR1	11.6109	0.0069	0.0034275	0.065395	0.0014091	0.051107
SMG7	7.09476	-0.01	0.0079233	0.123787	0.0014091	0.051107
C1orf131	10.4296	0.1013	0.010543	0.151636	0.001412	0.051107
ACO2	9.01771	-0.6032	0.00095726	0.025169	0.0014187	0.051247
EIF4G1	9.87413	0.1279	0.024483	0.28682	0.0014261	0.051406
TXNL4B	7.02784	-0.0124	0.10594	0.785691	0.0014323	0.051524
CHEK2	8.60315	0.4821	0.44269	1	0.001452	0.05192
MRPL38	10.2555	0.0128	0.0021618	0.047032	0.0014571	0.05192
CENPL	8.30993	-0.01	0.0002698	0.009893	0.0014599	0.05192
SMG5	7.96889	-0.0322	0.15249	0.955971	0.001461	0.05192
EDC4	7.23427	-0.0124	0.62877	1	0.0014796	0.052475
LEMD2	6.37615	0.0003	0.39649	1	0.0014926	0.052722
UPF2	10.8156	0.4323	0.21362	1	0.0015039	0.053014
IPO13	6.49877	-0.0061	1.35e-05	0.001322	0.0015203	0.053483
EIF2B4	8.75896	0.0729	0.00028587	0.010358	0.001536	0.053834
NARS	12.1783	-0.5787	0.0094659	0.139879	0.001538	0.053834
TCERG1	10.7963	0.0013	0.24853	1	0.0015394	0.053834
SCO2	8.91985	-0.6032	0.12798	0.873721	0.0015434	0.053865
PPP1R12A	8.83465	0.0111	2.69e-05	0.00199	0.0015535	0.054112
TBCD	7.29047	0.0128	0.030359	0.332417	0.0015637	0.054357
VPS35	11.511	-0.0281	0.0039749	0.072934	0.0015682	0.054407
SRCAP	5.36014	-0.0481	0.03067	0.335151	0.0015767	0.054592
RBM10	9.41972	0.1689	0.25669	1	0.0015958	0.055136
COPB1	12.0985	0.393	0.00013616	0.006078	0.0015987	0.055136
MRPL46	9.42607	0.3887	0.0021779	0.047286	0.0016122	0.055494
KCTD10	8.53813	-0.0193	7.51e-05	0.003987	0.0016246	0.055812
GPN2	8.49593	-0.0213	0.0061089	0.101081	0.0016387	0.056186
EIF6	12.0652	0.5878	0.00027072	0.009909	0.0016658	0.057003
KIF23	9.37399	0.4063	0.00056049	0.017116	0.0016799	0.057374
HNRNPK	12.3979	0.0023	2.78e-05	0.002024	0.0016861	0.057474
PGD	10.519	0.0041	0.11226	0.810841	0.00169	0.057497
FDPS	10.8925	-0.0322	0.0005288	0.016381	0.0016985	0.057673
ANLN	9.61995	0.3737	0.25462	1	0.0017143	0.05799
ARIH1	8.83937	0.3811	0.00033271	0.011496	0.0017188	0.05799
KIAA0556	7.43727	-0.0481	0.92428	1	0.0017188	0.05799
NHP2	12.1695	-0.0759	0.035494	0.372019	0.001721	0.05799
GPATCH1	8.02867	0.3716	0.37401	1	0.0017301	0.058183
LRPPRC	10.2026	0.0941	0.0031827	0.062256	0.0017436	0.058322
RAD51	8.03328	0.3997	0.00010493	0.005164	0.0017442	0.058322
CHAF1B	7.28823	-0.5892	3.9e-06	0.000657	0.0017521	0.05842
MRPL42	10.6591	0.0111	0.015787	0.206655	0.0017538	0.05842
TSEN15	8.89723	-0.01	0.32109	1	0.0017583	0.058459
ERH	12.7668	-0.5927	0.0045714	0.081052	0.0017622	0.058479
POLR3K	10.2814	-0.0084	5.86e-05	0.003375	0.0017701	0.058631
LSM3	11.4821	-0.5994	0.018005	0.227749	0.0017735	0.058632
SMARCE1	10.5408	0.0178	0.061139	0.548549	0.0017865	0.058895
ECD	9.55654	-0.0186	2.99e-06	0.00055	0.0017882	0.058895
RBM28	9.55834	0.386	0.13896	0.909246	0.0018028	0.059267
PSMA7	12.2213	0.5778	0.00023857	0.009072	0.0018062	0.059267
C17orf47	4.05493	-0.003	0.26821	1	0.0018158	0.059471
MRPL22	10.8421	-0.0418	0.051653	0.485457	0.0018265	0.05971
TRAPPC5	7.29204	-0.5796	0.016161	0.210538	0.0018649	0.060644
RPL28	11.422	0.5396	0.00032307	0.011363	0.0018654	0.060644
DDOST	11.8462	0.0283	0.01743	0.22329	0.0018998	0.06153
ZFX	6.07839	-0.4816	0.023003	0.273998	0.0019032	0.06153
WBP11	9.53283	0.0058	0.031281	0.34024	0.0019179	0.061795
ACTL6A	10.6909	0.1279	1.26e-05	0.001266	0.0019184	0.061795
VPS11	8.11163	0.3556	0.20021	1	0.0019314	0.062099
INTS5	8.02815	0.3687	0.027752	0.312124	0.001943	0.062356
HNF4G	7.53851	-0.0239	0.087022	0.690793	0.0019489	0.062432
GEMIN8	6.15793	-0.5274	0.035344	0.370635	0.0019568	0.062571
COPA	9.62327	-0.01	3.12e-05	0.002207	0.0019624	0.062637
UPF1	7.36355	-0.5979	4.2e-05	0.002649	0.0019743	0.062901
SNW1	9.45381	-0.5927	0.00010493	0.005164	0.0019856	0.063032
CEP135	7.51604	0.0317	0.36785	1	0.0020138	0.063811
RPL31	9.26033	0.034	0.00011412	0.005443	0.0020233	0.063894
NAT10	9.55622	0.3999	0.027022	0.307278	0.0020273	0.063894
SUZ12	11.1951	0.7645	0.47773	1	0.0020397	0.06417
CLPB	6.55079	0.3687	0.11036	0.803282	0.0020521	0.064445
FCF1	8.05261	-0.5927	0.001174	0.029744	0.002058	0.064516
TUBE1	7.8243	-0.1696	0.00011917	0.005607	0.002064	0.064586
VPRBP	5.2538	-0.55	6.66e-06	0.00082	0.0020713	0.0647
RPS13	14.0852	0.393	0.00038323	0.01285	0.0021063	0.065675
URB2	7.5646	0.1103	0.098943	0.752453	0.0021198	0.06598
FBL	13.088	0.3716	0.0012932	0.032047	0.0021243	0.066004
SEC61B	12.7904	-0.0137	0.0021196	0.046536	0.0021412	0.066412
PKMYT1	8.8488	-0.0084	0.00010356	0.005144	0.0021469	0.066469
INTS9	6.50126	-1.6591	2.5e-05	0.001913	0.0021564	0.066619
BOLL	4.23489	-0.0029	0.35036	1	0.0021593	0.066619
RTEL1	5.75638	0.6245	0.044359	0.434773	0.0021948	0.067564
CEP192	8.63531	0.361	0.0032594	0.063194	0.0022095	0.06781
EXOC2	6.65926	-0.0304	0.1433	0.926503	0.0022247	0.067975
PLRG1	10.7257	-0.0223	0.0046949	0.082631	0.0022258	0.067975
CAD	9.56149	0.0729	0.032591	0.349581	0.0022269	0.067975
BUD13	8.35694	0.3556	0.22985	1	0.0022303	0.067975
ELL	4.94025	-0.5979	0.06682	0.580197	0.0022473	0.068288
RRP12	7.42883	-0.0037	0.06358	0.562948	0.0022484	0.068288
NMD3	9.81441	0.1345	0.00022893	0.008767	0.0022647	0.068616
RPLP2	13.8645	0.424	0.0027138	0.055207	0.002267	0.068616
MYBBP1A	7.22515	-0.5681	0.005612	0.094527	0.0022907	0.069213
SYMPK	6.62659	0.5397	2.53e-06	0.000519	0.0023262	0.070011
PIK3CA	7.42548	0.1279	0.040905	0.411913	0.002329	0.070011
CSNK2A2	8.50002	-0.0124	0.63867	1	0.0023454	0.070278
CNTROB	5.85827	-0.6111	0.68414	1	0.002346	0.070278
EXOSC3	8.36048	-0.6209	0.031423	0.34024	0.0023617	0.070631
MUTYH	8.71902	-0.0061	0.49213	1	0.0023809	0.070963
SNAPC2	5.36135	-0.5796	8.5e-06	0.000974	0.0023939	0.071228
U2AF2	7.57596	0.5396	2.5e-05	0.001913	0.0024012	0.071326
EIF3A	11.1164	0.0255	0.00018851	0.007583	0.0024193	0.071499
LIN52	6.99987	-0.5927	6.04e-05	0.003463	0.0024415	0.072036
MAK16	7.79464	-1.6591	0.0035781	0.067492	0.0024554	0.072113
PHAX	8.55924	0.0013	0.0030284	0.060066	0.0024565	0.072113
TIMM17B	9.11367	0.1689	0.45253	1	0.0024565	0.072113
NKX6-1	4.11044	0.0476	0.18941	1	0.0024655	0.072257
MTOR	7.2488	0.0041	0.001304	0.032127	0.0024824	0.072632
PRPF6	9.37059	0.6245	0.00072489	0.02051	0.0025541	0.074479
SENP2	8.03852	0.1279	0.62086	1	0.0025541	0.074479
MRPS35	11.3959	0.3884	0.15721	0.969396	0.0025766	0.075013
MBD3	8.70386	-0.5796	0.040462	0.40862	0.0025828	0.075069
PUF60	11.0174	-0.0029	0.00066198	0.019106	0.0025986	0.075403
NEDD1	8.20348	-0.0193	0.00019265	0.007692	0.0026201	0.075899
EIF3I	12.5	-0.0213	2.53e-06	0.000519	0.0026342	0.076138
DDX41	8.99159	-0.0006	2.53e-06	0.000519	0.002637	0.076138
HARS	10.4513	0.0013	1.63e-05	0.001493	0.0026449	0.076241
TTC1	9.5549	-0.0006	0.2076	1	0.0026499	0.076262
RFT1	7.3454	-0.55	0.17378	1	0.0026618	0.076369
FERMT1	11.0078	0.1292	0.071117	0.603888	0.0026624	0.076369
DICER1	7.91106	-0.5927	0.059566	0.540056	0.0026742	0.076459
EIF4A3	10.8857	0.0128	0.034052	0.361432	0.0027227	0.077593
DAD1	11.2983	-0.5896	9.57e-05	0.004857	0.0027492	0.078221
UBAP2L	9.41698	-0.0322	0.57795	1	0.0027712	0.078719
GARS	12.6555	0.3737	0.0041177	0.074665	0.0027825	0.078912
PSMD1	10.686	-0.0164	2.73e-05	0.002004	0.0027988	0.079248
NUDT21	10.1243	-0.0124	0.00013616	0.006078	0.0028034	0.079248
MARS	10.7853	0.0111	0.020288	0.24867	0.0028175	0.079518
ELAVL1	7.78455	-0.5796	0.0010803	0.027828	0.002822	0.079518
STXBP3	9.86307	-0.0378	1.63e-05	0.001493	0.0028462	0.080073
DDX10	9.42339	0.3556	0.0068078	0.109617	0.0028569	0.080246
C3orf17	7.71132	0.3929	1.63e-05	0.001493	0.0028913	0.081048
CD2BP2	8.38267	-0.0481	0.42661	1	0.0028947	0.081048
GNPNAT1	10.3108	-0.5927	0.80961	1	0.0029133	0.081243
ROMO1	11.1172	0.5878	7.12e-06	0.000862	0.0029153	0.081243
TAF2	10.3118	1.3651	0.00052697	0.016371	0.0029156	0.081243
EIF2B3	9.32773	-0.0061	0.0018661	0.042326	0.0029274	0.081444
UQCRQ	12.5834	0.0013	0.20933	1	0.0029331	0.081472
SNX8	7.5886	0.3721	0.31603	1	0.0029748	0.082303
NAPA	10.0039	0.5397	0.027461	0.309912	0.0029765	0.082303
ESPL1	8.9985	0.0111	0.00012973	0.005888	0.0029771	0.082303
HJURP	8.99269	-0.0164	0.0010505	0.027255	0.0030464	0.084065
GTPBP4	10.1426	-0.0031	0.00051319	0.016059	0.0030504	0.084065
AFAP1L1	4.17305	0.0013	0.31213	1	0.0031598	0.086808
TSSC1	9.74671	0.1193	0.14152	0.919567	0.0032004	0.087786
CCNH	10.5342	-0.0018	0.011559	0.161932	0.0032173	0.087885
DLST	9.02029	-0.5927	0.12999	0.881072	0.0032173	0.087885
DCTN2	10.4439	0.0111	0.0098048	0.143122	0.0032523	0.088488
ZMAT2	10.9267	0.0013	0.035185	0.369683	0.0032562	0.088488
ACTR3	12.0498	0.0065	0.00057702	0.017286	0.0032619	0.088504
LTV1	9.55128	-0.1742	0.0005164	0.016136	0.0032715	0.088628
PARVA	9.22543	0.393	0.7662	1	0.0032912	0.089025
FOXA1	11.5459	-0.5927	3.24e-05	0.002269	0.003329	0.089909
GEMIN5	8.95369	-0.0418	3.44e-06	0.000614	0.0033595	0.090592
SUPT6H	7.12982	-0.0167	6.96e-05	0.003769	0.0034373	0.092407
EAPP	8.53082	-0.5927	0.001845	0.042137	0.0034553	0.09275
RPL3	13.0137	-0.6032	2.3e-07	0.000206	0.003461	0.092759
TAF1	6.71504	0.1389	8.96e-06	0.001	0.0034886	0.093321
ARHGAP4	4.56217	0.5194	0.58382	1	0.0035253	0.094052
POT1	8.99856	0.386	0.17059	1	0.0035518	0.094577
MED15	8.1364	0.4337	0.019912	0.245731	0.0035557	0.094577
ZBTB17	6.1348	-0.029	0.00029092	0.010471	0.0035828	0.094962
ASF1A	9.10072	-0.1696	0.48029	1	0.0035907	0.094962
MPP6	7.32115	0.3354	0.57374	1	0.0035913	0.094962
ATG9A	8.21644	-0.0164	0.0011625	0.029522	0.0035918	0.094962
CTNNBL1	8.31516	0.5878	0.0022936	0.049204	0.0036014	0.095072
PLK1	9.71496	-0.0481	3.9e-06	0.000657	0.0036364	0.095796
EIF2B2	9.67814	-0.5927	2.53e-06	0.000519	0.0036398	0.095796
NIP7	9.75307	-0.0124	2.53e-06	0.000519	0.0036494	0.095894
NMNAT1	6.16024	0.0041	0.9244	1	0.0036584	0.095894
INO80B	7.35337	0.0747	0.0095738	0.140991	0.0036629	0.095894
CDC123	11.6203	-0.0843	0.053725	0.499032	0.0036691	0.095894
BMS1	8.91535	-0.0032	0.00014213	0.006263	0.0036708	0.095894
YEATS4	8.3893	0.0111	0.00082868	0.022389	0.0036781	0.095943
C14orf2	10.7818	-0.5927	0.88388	1	0.0037215	0.096931
TAF5	7.69949	0.0007	0.0084565	0.129674	0.0037435	0.09736
UQCR10	9.73096	0.4878	0.47347	1	0.0037633	0.097628
NACA	14.0306	0.0111	0.18747	1	0.003765	0.097628
COPB2	10.7693	0.0164	0.00011963	0.005607	0.0037915	0.09817
RPL19	13.7245	0.0178	0.00038552	0.012887	0.003827	0.098944
EXOSC8	10.8803	0.7461	0.00028587	0.010358	0.0038332	0.098959
CASP8AP2	8.9687	-0.165	0.095573	0.736967	0.0038462	0.099046
PRMT5	9.68125	-0.5896	0.00479	0.083893	0.0038479	0.099046
CCDC137	8.09898	0.0128	0.71591	1	0.0038744	0.099319
DOHH	6.08081	-0.5796	0.42469	1	0.0038778	0.099319
TXN2	9.35383	-0.5942	0.76883	1	0.0038823	0.099319
NR2C2AP	7.98412	-0.5979	0.0087449	0.132962	0.003893	0.099319
AP2M1	11.4677	0.1279	0.020814	0.253673	0.0038969	0.099319
HARS2	9.12506	0.0013	0.063744	0.563474	0.003933	0.100065
CELF1	8.18224	0.3999	0.52385	1	0.0039455	0.100235
CINP	8.15549	-0.5927	0.032001	0.345318	0.0039663	0.100474
HSPE1	10.9136	-0.0029	2.3e-07	0.000206	0.0039861	0.100829
SUPT16H	9.57344	-0.5896	0.001383	0.033615	0.0040035	0.101094
DDX47	11.3962	0.0058	0.0090562	0.135939	0.0040081	0.101094
INCENP	6.61715	0.3687	0.011608	0.162514	0.0040165	0.101162
MORF4L2	12.9632	0.1533	0.91249	1	0.0040408	0.101627
NOP16	10.475	-0.0006	2.3e-07	0.000206	0.0040515	0.101751
CDC73	9.22486	-0.01	0.05966	0.540446	0.0040684	0.10203
SKA2	10.3772	-0.003	0.015986	0.208884	0.004091	0.102449
CDC16	10.3011	0.4421	2.18e-05	0.001755	0.004113	0.102707
CYCS	7.18994	0.3354	0.0017779	0.040832	0.0041434	0.10332
AAMP	9.67609	-0.0164	0.0011653	0.029557	0.0042314	0.105365
RPL36	13.5469	-0.5796	0.00014718	0.006341	0.0042709	0.106197
ATP6AP2	10.4918	-0.4816	0.00025418	0.009547	0.0043025	0.106656
RPAIN	9.18443	-0.5681	0.00013846	0.006155	0.0043053	0.106656
USO1	10.0667	0.0372	0.00042731	0.01398	0.0043075	0.106656
SSR2	11.9479	-0.0322	0.48633	1	0.0043493	0.107537
GPKOW	9.16056	0.1689	0.0008025	0.021976	0.0043888	0.108361
SON	9.61257	-0.5892	0.0044841	0.079965	0.0044091	0.108709
USP5	7.71636	-0.0407	0.0093713	0.139053	0.0044576	0.109751
PSMD7	10.8565	-0.0124	0.00011136	0.005371	0.0044869	0.110318
METTL3	9.14976	-0.5896	0.0026941	0.054952	0.0045393	0.111452
RNPC3	7.70288	0.0155	0.084744	0.679093	0.0045777	0.112237
STX4	8.79106	-0.0481	0.0026132	0.054057	0.0045918	0.112425
FAM171A2	4.65077	-0.0023	0.89481	1	0.0046222	0.112947
TNPO3	10.3471	0.386	0.0012994	0.032076	0.0046318	0.112947
ACTR2	11.0346	0.0747	6.82e-05	0.003732	0.0046324	0.112947
ASCC3	7.9093	-0.1947	0.23385	1	0.0046482	0.113175
C14orf166	12.5175	-0.5927	0.0030821	0.060851	0.0046693	0.113532
TTK	9.43491	-0.165	0.057151	0.523372	0.0046961	0.114026
NUP153	10.2644	-0.0019	0.00080526	0.021976	0.0047367	0.114605
SNRNP35	8.8605	-0.0193	0.0082117	0.127187	0.0047396	0.114605
TRAPPC3	10.1006	-0.0061	0.0012337	0.030965	0.0047886	0.115632
VPS28	10.0898	-0.0029	2.3e-07	0.000206	0.0048405	0.116724
RFC1	9.17766	-0.021	0.10283	0.770318	0.0048518	0.116836
NPAT	8.35478	0.3556	2.53e-06	0.000519	0.0048679	0.117062
S1PR2	4.5994	-0.5796	0.23775	1	0.0048783	0.117153
ATP5H	13.0312	0.0128	0.033766	0.358977	0.0049375	0.118286
MED14	8.4844	-0.4816	5.86e-05	0.003375	0.0049432	0.118286
RPL15	12.7125	-0.5994	0.00011412	0.005443	0.0049457	0.118286
CAMLG	10.427	0.0013	0.032249	0.347125	0.0049838	0.118899
KIF11	9.53726	-0.0037	0.0022886	0.049145	0.0049917	0.118899
YAP1	9.54879	0.3917	0.10477	0.779484	0.0050029	0.118899
TKT	10.4892	-0.55	0.017537	0.223989	0.0050052	0.118899
MED29	8.40615	0.3716	0.005207	0.089081	0.0050396	0.119393
RPL11	13.9938	0.0283	5.81e-05	0.003367	0.0050396	0.119393
STAG2	10.1706	0.1688	0.00061032	0.018025	0.005107	0.120827
RPAP1	7.01075	0.3997	0.15925	0.974553	0.0051321	0.121257
ADAR	11.2694	-0.0322	0.12007	0.84625	0.005162	0.121799
MRPS18C	6.03219	0.0476	0.0059698	0.099159	0.0052714	0.124107
NOP58	12.8602	-0.0029	2.09e-05	0.001706	0.0052742	0.124107
HCFC1	6.89019	0.5194	2.99e-06	0.00055	0.005281	0.124107
BANF1	12.7651	0.3687	0.0113	0.159319	0.0052912	0.124179
STAMBP	9.52994	0.0747	0.67382	1	0.005347	0.125322
TOMM40	9.29427	0.5397	0.0099104	0.144176	0.0053571	0.125393
DRD2	4.53551	0.3556	0.61959	1	0.0054107	0.126478
HOPX	7.62956	0.0317	0.92688	1	0.0054558	0.127363
RAF1	8.81853	-0.5994	0.70521	1	0.0054716	0.127562
POLR2F	9.37806	-0.5942	0.018068	0.228344	0.0055308	0.128601
GAS2L3	7.78081	-0.0193	0.8458	1	0.0055433	0.128719
PPIE	9.23502	-0.0061	0.26371	1	0.0055506	0.128719
COPS4	10.6044	0.0476	0.00028128	0.010243	0.0055833	0.129307
KIN	8.99443	-0.0269	0.021511	0.260397	0.0056217	0.130024
POLR2H	10.9289	0.1279	0.0089299	0.134354	0.0057158	0.132028
SNRPB2	12.227	0.1237	0.22067	1	0.0057576	0.132818
DDX46	9.35946	0.0013	0.0032484	0.063094	0.0057909	0.133359
TAF1C	6.29613	-0.0276	0.019975	0.246372	0.0057976	0.133359
EIF3M	11.9741	0.3999	0.057402	0.524402	0.0058038	0.133359
MRPS21	11.4149	0.0021	2.59e-05	0.001956	0.0058247	0.133663
PI4KA	8.45438	0.4337	0.17653	1	0.0058501	0.133999
MED23	6.79882	-0.1696	0.0023705	0.050468	0.0058546	0.133999
MSL1	9.62559	0.0178	0.26337	1	0.005885	0.134449
TATDN3	6.38845	0.0862	0.81276	1	0.0059121	0.134788
PCID2	9.16056	0.4421	0.00010861	0.005296	0.0059234	0.134803
MRPS33	11.2923	0.3609	0.19087	1	0.0059341	0.134803
UBE2A	10.4891	0.1533	0.26208	1	0.0059358	0.134803
NUP85	10.297	0.0128	1.68e-05	0.001493	0.005977	0.135563
POLR1C	8.92741	0.0003	6.89e-07	0.000275	0.0060351	0.136704
PIK3C3	8.32003	-0.5754	0.034114	0.361683	0.0060864	0.1375
SPCS3	8.36914	-0.5773	0.0031528	0.061908	0.0060937	0.1375
INTS10	8.10698	-1.7137	0.0051849	0.088932	0.0061084	0.137503
OSGIN1	5.74604	-0.0276	0.95845	1	0.0061095	0.137503
SRRT	9.45568	0.386	0.14712	0.938344	0.0061546	0.138341
CYFIP2	5.98155	-0.0418	0.24226	1	0.0061704	0.138462
TNC	4.00524	0.0143	0.8075	1	0.0061758	0.138462
MRPL27	10.868	-0.003	0.014132	0.189719	0.0061944	0.138702
NVL	8.10235	0.0862	8.5e-06	0.000974	0.0062076	0.138822
PSMD12	12.1879	0.8027	0.00010539	0.005164	0.0062296	0.139137
COPS3	10.3095	-0.6111	0.00036072	0.012286	0.006259	0.139437
DDX54	6.51105	-0.0193	0.03848	0.395438	0.0062962	0.139911
MED21	9.76318	0.3884	7.83e-05	0.004117	0.0063114	0.140072
RPS24	14.4187	-0.005	0.0001357	0.006078	0.0063864	0.141413
EXOSC5	10.0651	0.5397	0.0066439	0.10762	0.0063893	0.141413
TTC7A	5.71213	0.0941	0.023562	0.278998	0.006396	0.141413
HOXA5	9.98157	0.3737	0.65967	1	0.0064152	0.141531
NUDC	10.9791	-0.0213	0.13418	0.894396	0.0064175	0.141531
C10orf2	8.10087	0.0007	0.0062035	0.102175	0.0064631	0.142193
TUBA1B	14.3208	0.0111	0.07959	0.651216	0.0064637	0.142193
THOC2	9.92624	0.1688	0.065026	0.570114	0.0064812	0.142348
MADCAM1	5.05129	-0.5796	0.83471	1	0.0064925	0.142348
CCDC115	8.99568	-0.0034	3.61e-05	0.002414	0.0065032	0.142348
CSRP2BP	6.71938	0.1237	0.15409	0.961483	0.0065759	0.143552
PSMB7	12.7645	-0.0184	1.61e-06	0.000456	0.0065827	0.143552
C14orf178	4.34827	-0.5927	0.64217	1	0.0065985	0.143718
BANP	7.11393	-0.0276	0.011318	0.159389	0.0066464	0.144583
SNRPD3	12.3845	-0.6069	0.00076485	0.02125	0.0067136	0.145862
ALG14	9.52052	0.0155	0.00016785	0.006936	0.0067322	0.146085
CENPK	10.2556	0.029	0.0048704	0.084887	0.0067784	0.146907
C5orf22	8.47934	0.4077	0.23826	1	0.0067982	0.147154
DONSON	8.76405	-0.5892	3.97e-05	0.002587	0.0068309	0.147353
XRCC5	11.8485	-0.0164	0.019776	0.244339	0.0068326	0.147353
GTF2F1	8.65729	-0.5796	0.020266	0.248536	0.0068732	0.148047
POLE2	9.73876	-0.5927	0.00038323	0.01285	0.006889	0.148205
HBS1L	6.7483	-0.1742	0.39189	1	0.0069126	0.148533
EIF3E	13.2992	0.0188	0.026759	0.305408	0.0069228	0.148569
STIP1	10.9201	0.3687	4.06e-05	0.002608	0.0069815	0.149645
MATR3	10.8636	0.0013	0.099856	0.757111	0.0069961	0.149679
DHX30	8.60424	-0.55	0.24205	1	0.0070508	0.150347
TADA2A	7.29564	0.7202	0.079117	0.648581	0.007057	0.150347
DNAJC24	9.41271	0.3999	0.28413	1	0.0070756	0.150561
FLI1	3.93704	0.3556	0.89116	1	0.0071619	0.15214
MRPL43	9.46032	0.0007	0.095166	0.735671	0.00718	0.15214
PAF1	8.37574	0.3716	0.24251	1	0.0071834	0.15214
COX5A	13.0534	0.3811	0.036347	0.378651	0.0071845	0.15214
UBE2C	11.9698	0.575	0.00062846	0.01831	0.0072443	0.153221
KLHL20	7.64886	-0.01	0.55251	1	0.0073074	0.154371
MRPS26	10.412	0.1292	0.21938	1	0.0073328	0.154721
PDCD11	7.6832	0.0007	0.00026704	0.009859	0.0073531	0.15477
FDFT1	11.6657	-1.7137	0.94489	1	0.0073548	0.15477
SDAD1	9.82432	0.0372	6.66e-06	0.00082	0.0073616	0.15477
APOB	4.04087	0.0729	0.62659	1	0.007396	0.155307
HDAC3	9.05978	0.0013	0.00052008	0.016204	0.0074219	0.15548
MFAP1	10.7331	0.3997	0.00053661	0.016551	0.007493	0.156781
NUP107	10.6314	0.0111	0.0011061	0.028423	0.0075601	0.157997
TSFM	8.26316	0.0111	0.04247	0.421227	0.0076148	0.158763
ANKRD52	6.97965	0.0111	0.03766	0.388863	0.0077084	0.16025
ZCCHC9	9.20851	0.029	0.0040079	0.073292	0.0077084	0.16025
BCL2L1	8.5849	0.5878	0.041133	0.413434	0.0077135	0.16025
PRKDC	10.1054	-0.0239	0.13614	0.900651	0.0077677	0.160728
WASL	8.13363	0.386	0.14047	0.914435	0.0077688	0.160728
SNRNP25	10.9126	-0.0084	1.86e-05	0.001585	0.0077823	0.160728
CBLL1	8.10265	0.386	0.48569	1	0.007815	0.161214
API5	9.63282	0.3999	0.58697	1	0.0078449	0.161641
TAF5L	8.09794	0.1103	0.00010907	0.005296	0.0078726	0.16183
MANF	10.7703	-0.55	0.30939	1	0.0078915	0.162029
VPS54	8.7112	0.0747	0.0028024	0.056627	0.0079216	0.162458
FNTA	9.85107	-1.6786	0.21076	1	0.0079882	0.163286
BRAP	7.57217	-0.0193	0.71982	1	0.0079899	0.163286
NOL11	11.3587	0.8027	0.076107	0.631588	0.0079899	0.163286
TLN1	7.29522	-0.1098	0.0051298	0.088323	0.008017	0.163648
GLRX3	11.7688	-0.0088	0.73249	1	0.0080525	0.164183
RPS21	14.1763	0.5778	4.62e-05	0.002827	0.0080925	0.164617
EIF2S1	9.23783	-0.5927	0.0002799	0.010211	0.0081258	0.164912
MRPL18	11.569	-0.2063	0.00037863	0.012735	0.0081354	0.164916
MRPS11	10.3999	0.3887	0.0056543	0.09509	0.0081771	0.165425
TULP3	7.48959	-0.0407	0.9056	1	0.0081794	0.165425
DNM2	7.57596	-0.5796	4.84e-05	0.002934	0.0083147	0.167776
MRPL37	11.3732	-0.0061	0.68028	1	0.0083401	0.168095
AURKB	9.4689	-0.6111	0.0052846	0.090225	0.0083813	0.168538
CENPJ	7.42362	0.8462	0.24724	1	0.0084343	0.16941
BDP1	6.56445	0.029	0.0003272	0.011431	0.0084557	0.169475
RPL27	14.0487	0.0329	0.001546	0.036588	0.0084868	0.16988
CEP63	7.1036	0.0164	0.71783	1	0.008498	0.169912
FUT8	5.51572	-0.5927	0.22798	1	0.0085477	0.170705
CUL1	9.77103	0.4703	0.031546	0.34109	0.008564	0.170705
GEMIN4	8.23221	-0.5681	0.00080342	0.021976	0.0085669	0.170705
SLBP	11.9563	-0.0268	0.15641	0.968245	0.0086385	0.171937
ALG1	7.5886	-0.0084	0.0015791	0.037156	0.0088009	0.174972
SPOCK3	3.80794	-0.5951	0.91719	1	0.0088285	0.175323
CPSF6	8.50401	0.0111	0.0081975	0.127164	0.0088556	0.175661
GRHL2	7.2189	-0.0308	6.36e-05	0.00356	0.00889	0.176145
VPS16	7.27525	0.1292	0.01408	0.189376	0.0089075	0.176292
XPO1	12.1139	0.0747	0.031436	0.34024	0.0089188	0.176317
PTPMT1	8.81261	0.3999	1.77e-05	0.001537	0.0090073	0.177667
MRPS17	10.4488	0.3413	0.19662	1	0.0090784	0.178868
CCDC84	8.93717	0.3556	0.081298	0.660525	0.0090914	0.178923
YEATS2	7.60865	0.1279	0.057377	0.524394	0.0091263	0.17923
POLR2K	10.8539	-0.0308	0.00063075	0.018352	0.0091376	0.17923
RPL14	13.9097	-0.5745	0.0021875	0.047353	0.0091591	0.17945
NUP205	10.4326	0.3268	0.084109	0.675626	0.0091901	0.179857
PDCD6IP	9.49612	-0.5745	0.70939	1	0.0092104	0.180054
UTP3	10.1984	0.0293	6.66e-06	0.00082	0.0092673	0.180966
PPP2R1A	10.4818	0.4967	0.010673	0.152527	0.0092876	0.181161
HAUS2	7.94199	0.3997	0.022938	0.273629	0.0092989	0.181179
ARMC5	4.79105	-0.0481	0.17973	1	0.0093288	0.181557
TMEM55A	6.75185	-0.0239	0.34995	1	0.0094196	0.182922
RRM2	12.1426	0.0729	0.013428	0.181853	0.0094348	0.183015
TBL3	7.09065	-0.0084	6.2e-06	0.0008	0.0094681	0.183277
PFAS	8.82719	-0.6111	0.063732	0.563474	0.0094738	0.183277
RFC4	10.6422	0.13	2.69e-05	0.00199	0.0094862	0.183277
NSL1	6.33746	0.0862	0.011896	0.164448	0.0094918	0.183277
CSRP2	4.3265	0.0111	0.77831	1	0.0095008	0.183277
UTP6	11.3855	0.7645	0.022396	0.268707	0.009511	0.183277
KIAA0355	8.31563	0.3716	0.22055	1	0.0095307	0.183456
RNGTT	7.89801	-0.165	0.0023712	0.050468	0.0095725	0.184058
DAAM2	5.2644	0.0003	0.27426	1	0.0096368	0.184795
CRCP	8.52589	0.3413	5.28e-06	0.000744	0.0096559	0.184853
SLC39A6	8.65927	-0.5754	0.67182	1	0.0097146	0.185571
MRPL11	10.1577	0.3687	0.39644	1	0.0097512	0.186069
STRAP	12.5127	0.0058	0.00085256	0.022903	0.0098082	0.18675
SLC25A40	7.88569	0.4208	0.45698	1	0.0098257	0.18688
ESF1	9.01421	0.1292	0.25076	1	0.0098471	0.187085
RFC5	9.51827	-0.0193	2.3e-07	0.000206	0.0099035	0.187953
RINT1	7.78677	0.386	0.48267	1	0.0099142	0.187953
RPP14	7.7858	-0.6268	0.00014718	0.006341	0.0099345	0.18806
RPL7A	13.8468	-0.0184	1.68e-05	0.001493	0.0099447	0.18806
C1D	8.26243	0.0747	0.13568	0.899783	0.009952	0.18806
PKN2	9.87137	0.0155	0.12405	0.862003	0.01002	0.189136
FNBP4	9.05554	0.3999	0.071357	0.604545	0.010069	0.189589
NOL12	7.21875	-0.5942	0.0088308	0.133376	0.010076	0.189589
WDR33	7.03013	-0.0034	2.53e-06	0.000519	0.010113	0.189871
ORAOV1	6.49982	0.3687	0.011123	0.157354	0.010167	0.190412
DCTN5	8.87656	-0.0481	0.010647	0.15243	0.010175	0.190412
RNF115	9.09451	0.019	0.69907	1	0.01018	0.190412
GNPDA1	9.74676	0.0013	0.39354	1	0.010185	0.190412
SSBP1	12.814	0.3609	0.26525	1	0.010246	0.191358
LSM11	6.17456	-0.0418	1.61e-06	0.000456	0.01029	0.191761
PMPCA	10.1967	0.0013	1.22e-05	0.001238	0.010351	0.192702
ATR	9.16936	0.0164	0.0050825	0.087734	0.010416	0.193692
SMC1A	7.46379	0.1389	1.22e-05	0.001238	0.010434	0.193692
PGP	7.31482	-0.0084	0.88812	1	0.010438	0.193692
RUNDC3A	4.77022	-0.0023	0.88543	1	0.010449	0.193707
DDX55	8.44121	-0.0193	0.00026842	0.009893	0.010484	0.194
ATP6V1H	9.73821	-0.0239	1.13e-05	0.001189	0.010497	0.194
SURF6	8.18681	-0.0184	0.0054311	0.091983	0.010507	0.194
DGCR8	8.11692	1.0302	0.00041445	0.013663	0.010513	0.194
CREBBP	6.62803	-0.0084	0.57656	1	0.010541	0.194181
TBP	7.68085	0.0579	0.00012147	0.005656	0.010563	0.194382
SCFD1	9.04256	-0.5896	0.027969	0.313743	0.010629	0.195294
BRD4	7.65294	-0.5796	0.0045994	0.081348	0.010643	0.195294
PNMAL2	4.25559	0.5397	0.17092	1	0.010646	0.195294
ANAPC13	10.9735	0.0164	0.082997	0.670446	0.010871	0.199161
MTBP	6.67574	1.3651	0.023489	0.278531	0.01088	0.199161
VPS33A	7.53925	-0.0193	0.00021882	0.008501	0.010904	0.199256
CCDC25	7.97647	-1.6591	0.24169	1	0.010942	0.199256
FLAD1	9.16883	-0.0322	0.5157	1	0.010947	0.199256
G3BP1	10.1428	-0.0386	0.66406	1	0.01099	0.199726
HSP90B1	11.9041	-0.0193	0.014099	0.189517	0.011023	0.200103
POLR3D	5.92099	-1.6934	0.046777	0.451643	0.011048	0.200212
NDE1	6.65799	-0.0481	0.0042403	0.076248	0.011082	0.200556
PEX1	7.86856	0.386	0.095238	0.735965	0.01118	0.202134
NDOR1	6.12034	0.0013	3.44e-06	0.000614	0.011335	0.204717
RAB6A	6.8937	0.3687	0.0080528	0.125309	0.011548	0.208332
DCAF4	6.67208	-0.5927	0.86623	1	0.011559	0.208332
GART	8.95291	-0.5892	0.20581	1	0.011612	0.209073
NUFIP1	7.99066	0.3912	0.014468	0.193269	0.011643	0.209427
IRF2BP1	6.55042	0.5397	0.46804	1	0.01183	0.212538
TEAD3	7.22376	0.0003	0.45944	1	0.011842	0.212538
EIF4G2	12.9046	0.393	0.074728	0.623749	0.011901	0.213179
YME1L1	11.5174	-0.0101	0.016985	0.219283	0.011945	0.213749
FDXR	6.96052	0.0128	0.010689	0.152623	0.012039	0.215215
TEAD1	8.51169	0.393	0.74736	1	0.012086	0.215833
PRPS1	10.2495	0.1533	0.87747	1	0.01217	0.217122
RBM19	6.7508	-0.0193	0.11222	0.810841	0.012245	0.218098
KARS	12.6763	-0.0124	0.00056508	0.017198	0.01225	0.218098
RPS5	13.9227	0.5107	0.00019494	0.00774	0.012275	0.218318
CEP55	9.85475	-0.0037	0.2385	1	0.01231	0.218719
ERCC2	7.96718	0.5397	0.046363	0.448649	0.012373	0.219487
MSH3	7.38906	0.029	0.99419	1	0.012378	0.219487
ZCCHC4	6.07409	0.0252	0.78406	1	0.012455	0.219884
TAF10	11.7087	0.3425	0.030049	0.329636	0.012467	0.219884
CDH7	5.38461	-0.5787	0.78439	1	0.012474	0.219884
SRRM2	8.90193	-0.0084	0.025829	0.297254	0.012475	0.219884
RRP1	7.5363	-0.5892	0.0056198	0.094585	0.012504	0.22016
CAP1	12.0914	-0.0061	0.15431	0.962124	0.012579	0.221183
ADSL	11.1569	-0.6032	0.037758	0.3895	0.012593	0.221183
PMM2	9.65912	-0.0481	0.055281	0.511092	0.012599	0.221183
TOP2A	11.0387	0.0178	0.00032399	0.011376	0.012708	0.222649
EIF2AK4	7.11294	0.3997	0.62481	1	0.012746	0.223088
NCOA6	10.007	0.5878	0.93403	1	0.012775	0.223369
USP8	8.60308	0.3997	0.35067	1	0.012815	0.223633
RPP38	9.00458	-0.0336	5.74e-06	0.000783	0.012926	0.225088
HMBOX1	7.88305	-1.6591	0.56885	1	0.012932	0.225088
MMAB	6.69533	-0.0193	0.70126	1	0.012937	0.225088
GON4L	7.51593	-0.0322	0.83804	1	0.013086	0.227218
RBM39	11.4505	0.5878	6.89e-07	0.000275	0.013128	0.227728
MOCS3	6.95747	0.575	0.014674	0.194936	0.013235	0.22936
ZNF148	7.71748	0.3929	0.016605	0.215796	0.01326	0.229532
CLSPN	3.93391	-0.0061	0.80761	1	0.013271	0.229532
HGS	9.52919	0.0128	0.013829	0.186579	0.013293	0.229677
GNL2	9.29951	-0.0061	4.82e-06	0.000717	0.013308	0.229714
SUPV3L1	8.66739	0.0374	0.00013157	0.005947	0.01337	0.23037
SEC63	6.91274	-0.1696	0.19183	1	0.013372	0.23037
BRF2	6.54289	-1.6591	2.55e-05	0.001935	0.013443	0.231368
ATM	7.3537	0.3556	0.22235	1	0.013505	0.232208
TRAF6	7.58437	0.3999	0.662	1	0.01352	0.232232
TUBGCP5	6.83435	0.4368	0.042474	0.421227	0.013537	0.232305
DPAGT1	9.79411	0.3556	6.41e-05	0.00356	0.013554	0.232311
RECQL4	8.43344	-0.0029	0.072137	0.608479	0.013577	0.232311
STX5	7.76667	0.3687	0.0027574	0.055875	0.013687	0.233965
MTCH2	9.54629	0.3999	0.0047546	0.083341	0.013791	0.23551
KHSRP	9.63016	-0.5796	0.33875	1	0.013925	0.237542
CENPF	9.12827	0.0862	0.52336	1	0.013937	0.237542
EPC2	8.34019	0.0174	0.3054	1	0.014048	0.238875
DNTTIP2	10.8491	0.0155	0.010882	0.154755	0.014056	0.238875
PPIL2	5.949	-0.5919	0.0017504	0.040448	0.014205	0.241171
LONP1	9.18006	-0.5796	2.53e-06	0.000519	0.014299	0.242407
EXOC3	9.35024	0.6395	0.011179	0.158049	0.014306	0.242407
OPRK1	3.70111	-0.0239	0.040769	0.410933	0.014385	0.243519
TLK1	7.11962	0.0174	0.33874	1	0.014438	0.243975
C12orf60	5.70843	0.0058	0.7546	1	0.01444	0.243975
COX5B	11.9294	0.034	0.17102	1	0.014455	0.243998
ATP6V1E1	10.4219	-0.6457	0.05499	0.508618	0.014518	0.244821
MED10	9.044	0.5284	0.015622	0.205126	0.014532	0.244821
SNRNP70	11.0456	0.5397	0.0085933	0.131306	0.014598	0.245585
IPO9	7.06496	0.0013	0.0092321	0.137842	0.014605	0.245585
WASF2	8.61519	-0.0213	0.00018851	0.007583	0.014708	0.246622
ZWINT	12.0781	0.027	0.41235	1	0.014709	0.246622
RPS4X	14.2244	0.1389	1.81e-05	0.001558	0.01474	0.246746
RBX1	11.3514	-0.6032	2.53e-06	0.000519	0.014744	0.246746
WDR4	6.75215	-0.5892	0.041052	0.413012	0.014817	0.247727
RBM17	9.07451	-0.0221	0.0003295	0.01144	0.01488	0.248547
DHX29	9.01493	0.029	0.0073098	0.115967	0.014926	0.249024
FHDC1	6.87788	-0.0223	0.81187	1	0.014937	0.249024
RFWD2	9.57088	-0.01	0.14035	0.913892	0.014971	0.249352
PPP1CA	12.5155	0.3687	0.62305	1	0.014987	0.249378
ZNF622	9.47868	0.4409	0.13966	0.911351	0.015155	0.251572
SKA1	6.25117	-0.5973	0.00024454	0.00925	0.015158	0.251572
GLRX5	11.4487	-0.5927	0.27303	1	0.015162	0.251572
BECN1	9.61855	0.0329	0.12637	0.869491	0.015219	0.252279
PSMD4	11.2714	0.0021	0.015052	0.198605	0.015295	0.253063
TTC27	8.64587	0.0729	0.0070636	0.112893	0.015339	0.253561
TTF2	8.80122	-0.0165	0.23552	1	0.01551	0.255684
PES1	8.78026	-0.5685	6.89e-07	0.000275	0.015511	0.255684
CARS	9.25601	0.3896	0.0018477	0.042155	0.015512	0.255684
MAP2K1	11.7064	0.4063	0.027392	0.30952	0.015549	0.255816
GNPAT	11.0677	0.1013	0.80266	1	0.015625	0.256201
PRPF3	8.29474	0.0021	0.018939	0.236989	0.015635	0.256201
RAG1	3.49098	0.3999	0.94737	1	0.015677	0.256201
FAM98B	10.2806	0.3997	0.029038	0.321713	0.015694	0.256201
FBXO28	8.82464	0.0862	0.039913	0.405908	0.015697	0.256201
WBSCR22	11.0154	0.4088	0.065143	0.570688	0.015714	0.256201
PSMG4	10.8505	-0.0304	0.00044568	0.014399	0.015743	0.256201
PODXL	10.658	0.386	0.65646	1	0.015744	0.256201
CDK7	10.6119	0.029	0.27957	1	0.015745	0.256201
GAPDH	14.5769	-0.0407	2.3e-07	0.000206	0.015747	0.256201
PDE12	7.46454	-0.6268	0.11003	0.801707	0.015794	0.256496
PSMD6	11.1298	-0.5935	0.00076255	0.021226	0.015844	0.25701
TTC4	8.95629	-0.0061	0.0050256	0.086959	0.015855	0.25701
PSMB6	10.7316	-0.5681	0.0025085	0.052733	0.015872	0.257047
NUP155	9.13076	0.4077	0.0095931	0.141082	0.015897	0.257047
POLR2A	4.55371	-0.6111	0.00015637	0.006623	0.015902	0.257047
USP32	7.18947	0.0045	0.23173	1	0.016033	0.258494
ADAM9	9.0453	-1.6591	0.59793	1	0.016034	0.258494
NFYB	7.60312	-0.0193	0.0083173	0.128362	0.016035	0.258494
CSDE1	11.2739	-0.0165	0.22478	1	0.016093	0.259192
DCHS1	4.25011	0.3425	0.6293	1	0.016114	0.259291
PISD	7.87069	-0.5685	0.039187	0.401136	0.016183	0.259969
RPS11	14.8473	0.5397	0.00013019	0.005897	0.016194	0.259969
MRPS2	10.172	0.0013	0.0061626	0.101735	0.016206	0.259969
RBM33	6.38466	0.3679	0.5895	1	0.016222	0.259969
SF3A1	8.46469	-0.5685	0.0012075	0.030521	0.01623	0.259969
GTF2E1	8.34837	0.3929	0.058291	0.531167	0.016255	0.260129
DHX37	6.26847	-0.0193	0.27797	1	0.016293	0.260487
TERF2IP	9.00794	-0.0124	0.44361	1	0.016316	0.260619
NKIRAS1	5.45156	-0.5994	0.21012	1	0.016352	0.260959
CPSF1	7.03037	-0.0029	0.0047491	0.083313	0.016373	0.261054
MRPS16	9.8735	-0.0186	0.0020583	0.045608	0.016547	0.263561
VGLL2	4.20424	-0.1696	0.40768	1	0.01656	0.263561
CCR5	5.29927	-0.5745	0.32027	1	0.016624	0.264345
RPS16	14.5588	0.3716	3.74e-05	0.002453	0.016641	0.264374
CDH1	10.3059	-0.0124	0.00081077	0.022099	0.016706	0.265165
LRRC1	9.00514	0.0178	0.68986	1	0.016775	0.266016
PSTK	7.52652	-0.0088	0.0053346	0.090706	0.016929	0.268216
SGPP2	8.00871	-0.0164	0.95719	1	0.016982	0.268813
FAM149B1	7.15489	-0.0186	0.80437	1	0.01705	0.269408
MED25	9.74038	0.5397	0.096765	0.744018	0.017076	0.269584
RBM22	9.50968	0.0013	0.0096114	0.141256	0.017093	0.2696
CDC6	8.5557	0.0178	0.0052056	0.089081	0.017172	0.270359
EIF3G	11.1241	-0.5796	0.00021745	0.008462	0.017243	0.270992
RPN1	10.9574	0.3937	0.047642	0.456716	0.017266	0.271113
ISG20L2	9.71776	-0.0322	0.00012284	0.005684	0.017283	0.271136
RBM42	10.2906	0.3716	0.0020709	0.045793	0.017322	0.271145
TAPT1	7.08935	-0.0075	0.84713	1	0.017348	0.271145
SDHB	10.5305	0.0283	0.41237	1	0.017354	0.271145
PTPN23	4.91815	-0.55	2.53e-06	0.000519	0.017392	0.271388
ATP6V0A1	7.31496	0.0329	0.60111	1	0.017414	0.27149
GPR108	7.99838	-0.5796	0.7	1	0.017454	0.271882
MRPL50	10.0956	-0.0137	0.026895	0.306802	0.01767	0.274623
RBMX2	9.1491	0.1453	0.01981	0.244624	0.017679	0.274623
CASC3	9.09356	0.0178	0.94281	1	0.017691	0.274623
DNAJC21	9.14317	0.4077	0.040167	0.407382	0.017693	0.274623
USP6NL	8.01281	0.4323	0.93089	1	0.017731	0.274967
MEN1	8.97984	0.3687	0.26616	1	0.017836	0.276106
BCCIP	9.29774	-0.0088	0.23151	1	0.018169	0.280771
CHORDC1	10.0117	0.3917	0.0007451	0.020836	0.018194	0.280907
MED18	6.96609	-0.0213	0.25356	1	0.018221	0.281022
SDF2	8.95933	-0.0167	0.06022	0.543694	0.018233	0.281022
MED6	8.76077	-0.5927	0.00042548	0.013941	0.018274	0.28141
RTBDN	4.82626	-0.5796	0.49585	1	0.018415	0.282697
RELL2	6.51497	0.0013	0.41234	1	0.018427	0.282697
HCCS	7.96489	-0.5274	0.043927	0.432279	0.018439	0.282697
KRT7	5.76768	0.0111	0.95109	1	0.018439	0.282697
MED17	8.58561	0.3917	0.0032869	0.063671	0.01879	0.287833
LRRC15	3.97469	0.1806	0.55319	1	0.018858	0.288626
CDK1	10.3962	0.0912	0.00041124	0.013578	0.01888	0.288703
POLRMT	7.19131	-0.5796	0.0020856	0.046044	0.018897	0.288719
RPL23	13.9974	0.8413	6.2e-06	0.0008	0.019122	0.291649
NLGN1	3.66709	0.4388	0.57914	1	0.019166	0.292066
GPS1	9.07571	0.0128	0.0010427	0.027117	0.019382	0.295102
CORO1A	5.09009	-0.0481	0.61168	1	0.019525	0.297017
RANGAP1	8.28196	-0.6032	2.27e-05	0.001815	0.019656	0.298757
POLG2	8.21709	-0.0151	0.028494	0.317643	0.019684	0.298927
TSR1	8.52428	-0.5681	2.59e-05	0.001956	0.019714	0.299069
TRAM1	11.0055	-0.0239	0.93533	1	0.019909	0.301553
NUP188	6.59514	-0.0184	0.21425	1	0.020021	0.301934
TUBGCP2	8.27468	-0.0088	0.23837	1	0.020044	0.301934
POLG	7.42277	0.3887	0.025019	0.290782	0.020072	0.301934
SF3B1	11.1167	-0.0029	2.3e-07	0.000206	0.020076	0.301934
ATXN7L3	7.86828	-0.0023	0.025348	0.293507	0.020127	0.302251
LENG8	7.72349	0.4764	0.0051408	0.088348	0.020176	0.302625
SEC23IP	8.45677	0.0255	0.8266	1	0.020219	0.302625
TARDBP	8.88611	0.0041	0.012416	0.170604	0.020222	0.302625
NOP10	12.6906	0.369	0.0026385	0.054229	0.020227	0.302625
PSMD3	10.5103	0.0178	0.00033179	0.011496	0.020238	0.302625
WDR74	9.64463	0.3687	1.13e-05	0.001189	0.0203	0.303121
UTP15	7.47279	0.029	0.0064428	0.104756	0.020306	0.303121
NDUFB1	12.7509	-0.5927	0.51137	1	0.020356	0.303472
ERCC6L	8.27535	0.1389	0.021507	0.260397	0.020364	0.303472
ZNF136	5.68649	-0.5796	0.49686	1	0.020447	0.304458
AHCTF1	8.7017	0.0756	0.00019081	0.007647	0.020528	0.305211
MED11	8.34272	-0.5681	0.0012571	0.031334	0.020548	0.305211
ASH2L	8.22872	-1.6591	2.53e-06	0.000519	0.020557	0.305211
EIF3L	11.7595	-0.5942	0.033475	0.356756	0.020568	0.305211
RRAS2	10.5598	0.393	0.40386	1	0.020616	0.305664
MED24	8.16017	0.0178	0.019269	0.239538	0.020643	0.305815
ARHGAP15	4.04082	-0.0282	0.91591	1	0.020675	0.306033
LYPD6	4.70289	0.0174	0.43503	1	0.020793	0.307402
PDCD7	8.98929	0.4063	0.25748	1	0.020803	0.307402
UFM1	8.48398	0.3899	0.00065647	0.018986	0.020869	0.308117
NCAPG2	10.3277	0.3679	0.06428	0.566109	0.020971	0.309113
LETM1	7.11684	-0.0268	0.001337	0.032765	0.021062	0.310122
BRF1	5.25232	-0.5927	6.89e-07	0.000275	0.021075	0.310122
GRWD1	8.44822	0.5397	0.00368	0.068993	0.021215	0.311914
HTATSF1	9.70217	0.1453	0.00056508	0.017198	0.021246	0.312105
RPL30	13.9915	-0.0308	2.46e-05	0.001913	0.021295	0.312572
SNRNP40	8.79842	-0.0213	0.00014764	0.006341	0.02133	0.312629
SNAPC1	6.54102	-0.5927	0.12225	0.853682	0.021335	0.312629
GLUL	10.5144	-0.01	0.011674	0.163104	0.021372	0.312922
ID1	11.6118	0.5878	0.4549	1	0.021411	0.313222
RALYL	3.6187	-0.0239	0.94707	1	0.021455	0.313612
PRPF40A	9.5005	0.0174	0.0035988	0.067823	0.021511	0.314079
RTF1	7.53098	0.3997	0.014742	0.195478	0.021523	0.314079
RPAP2	7.3416	0.0155	0.0014739	0.035213	0.021606	0.314913
MTPAP	9.15199	-0.0288	0.089476	0.703283	0.021616	0.314913
TIPRL	8.62823	-0.01	0.085709	0.683892	0.021826	0.317442
GLS	5.93	0.0466	0.59394	1	0.021914	0.317932
NKAP	8.49369	0.1533	3.7e-05	0.00243	0.02198	0.318626
UBA3	10.0859	-0.5503	3.7e-05	0.00243	0.022025	0.318991
POLR3A	8.0253	-0.005	2.3e-07	0.000206	0.022233	0.320871
SEC61A1	10.2817	0.3937	6.89e-07	0.000275	0.022233	0.320871
ZZZ3	9.67865	0.0155	0.0022445	0.048353	0.022244	0.320871
SNRPA	11.3197	0.3716	0.035733	0.373915	0.022415	0.323071
TUT1	5.70413	0.3687	0.00048977	0.01546	0.022569	0.325015
NOL6	6.32007	-0.1098	0.00021377	0.00838	0.022593	0.325106
RAD51C	8.33352	-0.003	0.15175	0.954117	0.022642	0.325537
PITRM1	10.0457	-0.0031	0.028853	0.320157	0.022697	0.326056
CYB5RL	5.42093	-0.0061	0.85759	1	0.022738	0.32634
PYROXD1	10.2395	0.3933	0.0020264	0.045039	0.022754	0.32634
APEX1	11.8717	-0.5896	0.59053	1	0.022838	0.327278
CDIPT	10.9154	-0.0481	0.0019194	0.042923	0.023099	0.330481
SEC62	9.10615	0.4388	0.0021559	0.04695	0.023119	0.330494
IRS2	9.24207	0.4421	0.12744	0.872244	0.023222	0.331699
WDR82	10.1292	-0.55	6.89e-07	0.000275	0.023364	0.333324
SMC3	10.229	0.0255	0.00065693	0.018986	0.023373	0.333324
C16orf59	7.05071	-0.0084	3.28e-05	0.002269	0.023427	0.333731
NOC3L	10.034	-0.0037	0.10731	0.792535	0.023554	0.334715
MRPL39	10.3193	-0.6763	5.07e-05	0.003022	0.023566	0.334715
PIGA	6.60912	-0.5274	0.70378	1	0.023593	0.334821
PBRM1	7.24699	-0.55	0.39499	1	0.023731	0.33651
LARS2	8.1065	-0.5745	4.82e-06	0.000717	0.02378	0.336933
TCEA2	5.42875	0.6245	0.0010624	0.027498	0.02394	0.338776
OGT	8.84198	0.1389	0.052047	0.487884	0.023949	0.338776
CDC40	7.37261	-0.1696	0.41548	1	0.023988	0.339061
EIF3H	14.0686	1.3651	0.0010551	0.027341	0.024044	0.339569
TPR	8.51918	-0.01	0.025166	0.291709	0.024103	0.339713
C9orf57	4.10268	0.0382	0.91065	1	0.024116	0.339713
CIT	7.99679	-0.0193	0.0023395	0.049991	0.024137	0.339713
TMEM156	3.96113	-0.021	0.99762	1	0.024148	0.339713
TINF2	8.38166	-0.5896	0.0025081	0.052733	0.024165	0.339713
NCAPG	9.51555	-0.0075	0.00080434	0.021976	0.02417	0.339713
EPC1	5.30289	-0.0032	0.13392	0.894396	0.02419	0.339727
ATXN10	8.7463	-0.6032	0.20083	1	0.024306	0.340626
TECPR2	6.05858	-0.5927	0.90417	1	0.024315	0.340626
TRAM2	7.07038	0.0178	0.16053	0.979101	0.024317	0.340626
UBA52	13.011	-0.5979	4.84e-05	0.002934	0.024371	0.340626
MTX2	10.3669	0.0174	0.0079757	0.124245	0.024432	0.341214
SCO1	8.90649	-0.6111	0.79452	1	0.024499	0.341871
HNRNPC	10.7098	-0.5896	3.01e-05	0.002133	0.024656	0.343794
ANAPC2	7.78302	0.0013	0.00023352	0.008927	0.024786	0.345336
KIF15	7.87364	-0.5745	0.42422	1	0.024824	0.345355
NDUFA12	12.1799	0.0111	0.36965	1	0.024835	0.345355
DPH5	8.1966	0.0155	0.097039	0.744277	0.02495	0.346523
ALDH18A1	10.5811	-0.0037	0.96644	1	0.025005	0.347
NAA30	8.1261	-0.5927	2.76e-06	0.00055	0.025131	0.347885
PCBP2	9.16752	0.0111	2.99e-06	0.00055	0.025161	0.347885
NUP214	7.57368	-0.0184	0.13025	0.881668	0.025175	0.347885
TPT1	14.3701	0.3912	0.0025095	0.052733	0.025187	0.347885
PINX1	5.59477	-1.7639	0.060778	0.546448	0.0252	0.347885
TMEM39A	8.29393	0.3929	0.17629	1	0.025207	0.347885
TSEN2	8.95095	-0.5994	0.0015919	0.037266	0.025502	0.351256
TPP2	9.20688	0.4421	0.86523	1	0.025521	0.351256
ATP6V1B2	8.12633	-1.7137	0.03288	0.351461	0.025531	0.351256
SNAPC3	8.45733	-0.1131	0.018105	0.228525	0.025561	0.351384
RCL1	8.67337	0.4375	0.094185	0.730971	0.025646	0.352092
CDC27	7.7464	-0.003	0.0054825	0.092708	0.025662	0.352092
SF3B4	9.30461	0.0021	0.00010126	0.005042	0.025672	0.352092
TMIGD2	5.96371	-0.5796	0.42574	1	0.025811	0.353719
VEZT	7.89073	0.0111	0.001388	0.0337	0.025869	0.354238
GABRA3	3.98737	0.4878	0.38022	1	0.025975	0.355405
DHX33	9.66651	-0.5681	0.00029506	0.010585	0.026225	0.358552
NCKAP1	10.8817	0.029	0.00073178	0.020623	0.026276	0.358967
PDSS1	9.24328	-0.0101	0.46836	1	0.026618	0.363361
TOMM22	9.4615	-0.5942	0.0001504	0.006434	0.026692	0.364086
PRR15L	10.0861	-0.003	0.62535	1	0.026756	0.364451
MPDU1	9.37685	-0.6111	0.097546	0.747006	0.02676	0.364451
DDX56	10.0247	0.3737	0.00028174	0.010243	0.026787	0.364462
ZC3H11A	9.37201	0.0013	0.36322	1	0.026803	0.364462
ALG6	8.5292	-0.0075	0.1115	0.808474	0.026855	0.36461
ATP6V1C1	7.97189	-0.0308	0.010929	0.155114	0.026855	0.36461
TYMS	12.1968	0.361	0.99903	1	0.026964	0.365641
TCEB2	9.04498	-0.0084	0.034965	0.367905	0.026973	0.365641
FAM126B	6.78285	-0.0029	6.89e-07	0.000275	0.027041	0.366287
DSP	10.958	-0.0304	0.9349	1	0.027145	0.367409
COG1	8.08424	0.0128	0.0024902	0.052584	0.027262	0.368713
INTS12	9.2853	0.0069	0.008851	0.133445	0.027309	0.369054
RPL37	13.8605	0.4077	8.96e-06	0.001	0.027468	0.370686
POLR3C	8.79071	0.019	0.0031028	0.061148	0.027472	0.370686
TCERG1L	3.72681	-0.0088	0.7346	1	0.027547	0.37142
PCP4L1	4.61242	-0.01	0.79784	1	0.027633	0.37229
CYLD	5.37611	-0.0281	0.65986	1	0.027785	0.373613
IMMP1L	7.94362	0.3999	0.72708	1	0.027809	0.373613
LIMS1	10.3279	0.7405	0.029527	0.326132	0.027816	0.373613
SNF8	9.67992	-0.003	0.00017244	0.007041	0.027919	0.374712
TBCA	12.9023	0.029	0.02452	0.28682	0.027977	0.375198
ATP6V0D1	10.7087	-0.0124	0.00040665	0.013483	0.028141	0.376891
KNTC1	8.51258	-0.0193	0.44214	1	0.028146	0.376891
ELAC2	8.74132	-0.6111	0.017335	0.222198	0.028196	0.377275
RFX4	3.8626	-0.0193	0.98551	1	0.02832	0.378577
SRC	6.03247	0.5878	0.45897	1	0.028337	0.378577
GABRA2	3.93712	-0.0087	0.81331	1	0.028456	0.379597
KLF6	9.43335	0.0351	0.12891	0.877317	0.028506	0.37997
NCBP2	10.3444	0.0959	0.0021324	0.046675	0.028528	0.379975
NARFL	6.70315	-0.0084	0.00031251	0.011045	0.028753	0.382399
F2R	8.65758	0.029	0.25392	1	0.028836	0.383204
TRIM33	9.10174	-0.0165	0.54683	1	0.028966	0.38405
RQCD1	9.01794	-0.0164	0.36706	1	0.02898	0.38405
CCDC28B	6.39002	-0.0213	0.38443	1	0.028987	0.38405
NAA15	8.74356	0.0193	0.047974	0.45949	0.029302	0.387927
LIN7A	3.96703	0.0111	0.64302	1	0.029458	0.389709
TRA2B	10.0994	0.1279	0.056896	0.521547	0.029545	0.390563
MCM4	9.3673	-0.0239	0.00025327	0.009529	0.029656	0.391569
TMEM8A	8.23204	-0.0084	0.95896	1	0.029666	0.391569
NAE1	11.3383	-0.0124	2.09e-05	0.001706	0.029699	0.391707
NUP133	8.32678	0.1103	0.00045349	0.014549	0.029757	0.392186
NOC2L	8.42445	0.0041	0.012324	0.169565	0.029801	0.392471
URB1	6.14694	-0.5892	0.00017795	0.007225	0.029934	0.393928
BCS1L	9.35295	-0.0164	0.28706	1	0.030076	0.395178
OSBP	9.29828	0.3687	0.011306	0.159319	0.030098	0.395178
EXOSC1	10.4828	-0.0037	0.0011217	0.028734	0.030134	0.395178
FAM32A	9.67306	-0.5796	0.15952	0.975422	0.030142	0.395178
DHX8	7.79032	-0.0023	0.0037214	0.069526	0.030191	0.395519
AMBP	6.04557	0.0143	0.23948	1	0.030227	0.395696
USP15	7.87913	0.0111	0.97259	1	0.030253	0.395741
NEIL2	4.99223	-1.7137	0.91903	1	0.030413	0.39754
GPATCH4	9.84168	-0.0322	0.027528	0.310139	0.030448	0.397708
IMMT	11.3873	0.1205	0.13199	0.888143	0.030602	0.39939
UBE2J1	8.35683	-0.165	0.38446	1	0.030623	0.39939
ZNF189	7.59468	-0.0137	0.93348	1	0.030766	0.400968
DHODH	6.69609	-0.0124	0.37669	1	0.030813	0.40128
SLC20A1	9.67062	-0.017	0.29226	1	0.031002	0.403183
CDK5RAP2	8.11831	-0.0184	0.84643	1	0.031029	0.403183
SRR	5.51407	-0.5681	0.3199	1	0.031047	0.403183
EFHC1	6.65759	0.0178	0.89709	1	0.031051	0.403183
DDX42	9.94504	-0.0151	0.021081	0.256351	0.03108	0.403259
CLINT1	9.74848	-0.0418	0.12024	0.846958	0.031176	0.404169
CCDC59	10.6712	0.0111	0.021482	0.260397	0.031196	0.404169
SRP68	10.5488	0.0128	0.041652	0.41709	0.031322	0.405288
UBA2	12.7737	0.3716	0.0049227	0.085523	0.031329	0.405288
NDUFA7	10.6565	-0.5796	0.3462	1	0.031418	0.405988
COPS8	9.11826	-0.0164	0.037395	0.386796	0.031429	0.405988
CORO1C	9.75819	-0.0193	0.31505	1	0.03152	0.406862
MPHOSPH10	10.2192	0.0747	0.37034	1	0.031629	0.407974
TIMM44	7.49328	-0.5796	0.052171	0.488626	0.031712	0.408743
ZC3H13	4.69071	0.3912	0.83308	1	0.031749	0.408766
STK31	4.15109	0.3354	0.72607	1	0.031784	0.408766
ZCCHC17	9.2281	-0.0213	0.81851	1	0.031947	0.410561
PAPOLA	10.246	-0.5927	0.010993	0.155931	0.031982	0.41071
SMG6	5.25647	-0.5681	0.26899	1	0.032005	0.410714
GINS2	10.3558	-0.0276	0.00023398	0.008928	0.03207	0.410945
SRPRB	9.71769	0.0164	0.10069	0.761173	0.032107	0.411115
CCT6B	5.62975	0.7263	0.74326	1	0.032152	0.411393
TBCC	9.46496	0.0003	0.0011566	0.029475	0.032367	0.413539
AGPS	8.18685	0.0174	0.55318	1	0.03241	0.413786
AQP10	4.06459	-0.0322	0.5993	1	0.032478	0.414349
ZDHHC17	7.43906	0.0111	0.57806	1	0.032663	0.416104
RAD50	7.86368	0.0013	0.14486	0.931291	0.032754	0.416907
ELMO1	4.24149	0.3737	0.72843	1	0.032773	0.416907
HDLBP	8.86578	0.0039	0.71874	1	0.03291	0.418057
STK24	12.4918	0.4421	0.84003	1	0.032923	0.418057
GTF2F2	8.39407	0.3912	0.097719	0.747409	0.032935	0.418057
IARS	13.063	0.0023	0.00060687	0.017973	0.032982	0.418276
MIS12	8.62025	-0.5681	0.0012755	0.031716	0.033	0.418276
RTN4IP1	8.15095	-0.1696	0.80577	1	0.033025	0.418295
VMA21	8.34078	0.4878	0.53647	1	0.033429	0.42233
RRAGA	10.0112	-0.1131	0.0019001	0.042683	0.033441	0.42233
CIAPIN1	9.22589	-0.0124	0.57385	1	0.033464	0.42233
MMP17	4.54309	-0.0379	0.99695	1	0.033531	0.422876
SRRM1	10.8039	0.0283	0.053603	0.498137	0.0336	0.423436
ALG5	11.5451	0.7461	0.28245	1	0.033699	0.424382
RB1CC1	8.97255	-0.0239	0.0073548	0.116509	0.033744	0.424646
KCNMA1	3.93124	-0.005	0.76935	1	0.033847	0.425633
CNKSR3	5.9226	-0.2381	0.96737	1	0.033956	0.426703
CUEDC1	7.94613	-0.003	0.025462	0.294504	0.03406	0.427336
KLF5	11.584	0.538	0.00092121	0.02431	0.034092	0.427336
HAUS8	6.77147	-0.5979	0.00032766	0.011431	0.034104	0.427336
SNX14	9.65998	-0.165	0.60226	1	0.034223	0.428521
ZNF641	5.60586	0.0111	0.92681	1	0.034262	0.428703
MTRF1	6.86515	0.3899	0.38626	1	0.034311	0.429004
BCKDHA	9.61813	0.5397	0.59845	1	0.03442	0.430066
ABCE1	10.4296	0.0193	0.0013113	0.032223	0.034445	0.43007
C12orf45	9.45589	-0.0193	0.024384	0.286334	0.034527	0.430785
NPC1	8.07678	-0.5754	0.087341	0.691798	0.034749	0.43311
C2orf88	4.45242	0.0466	0.8113	1	0.034762	0.43311
MAP2	4.69272	-0.0164	0.61827	1	0.034918	0.434379
TRMT6	9.76928	0.1292	0.002943	0.05875	0.034926	0.434379
EEFSEC	8.2059	0.3937	0.028061	0.314288	0.034951	0.434379
SNX31	3.709	-0.0308	0.84136	1	0.034963	0.434379
NBN	8.95816	-0.0239	0.81299	1	0.035047	0.435115
MRPL52	9.89503	-0.5896	0.047462	0.456004	0.035148	0.436053
NRAP	3.86744	0.0255	0.92761	1	0.03524	0.436625
FAM134C	8.36329	0.0329	0.015429	0.202834	0.035243	0.436625
TFDP1	11.9055	0.4421	0.011461	0.16098	0.03527	0.436653
MALT1	7.19611	-0.5787	0.83845	1	0.035524	0.439294
TFIP11	7.60031	-0.6529	0.098146	0.748505	0.035534	0.439294
EXOSC4	9.1063	-0.0029	0.00039103	0.01303	0.035607	0.439602
MEX3B	4.18663	0.3647	0.38345	1	0.035609	0.439602
OXA1L	10.9401	-0.5896	0.069495	0.594572	0.035654	0.43985
YY1	11.4269	-0.5927	0.0029315	0.058576	0.035882	0.441917
C8orf33	8.56067	-0.0029	0.15019	0.948733	0.035942	0.441917
ANAPC10	9.18873	0.0193	0.0036709	0.06888	0.035947	0.441917
HNRNPM	12.0546	-0.5796	0.00022893	0.008767	0.035948	0.441917
ELOVL1	10.0651	-0.0061	0.70037	1	0.035973	0.441917
WNK1	9.34914	-0.0407	0.13667	0.902388	0.036216	0.444282
GTF2IRD1	9.37967	0.4088	0.83483	1	0.036288	0.444864
FNTB	6.97946	-0.5927	6.89e-07	0.000275	0.036396	0.445866
CEP76	8.78465	0.361	0.6928	1	0.036466	0.4461
ATP5A1	13.3336	-0.5973	0.00012284	0.005684	0.036512	0.446355
CD99L2	5.98347	0.4903	0.94329	1	0.036605	0.447181
TWISTNB	6.68953	0.0232	0.025143	0.291709	0.036883	0.449784
FLVCR2	5.58661	-0.5927	0.92848	1	0.036932	0.449784
CAPRIN2	7.54232	0.3884	0.49768	1	0.036939	0.449784
CCNB1	10.7308	0.029	0.73763	1	0.037125	0.451655
PHF5A	10.6766	-0.6032	0.026684	0.304877	0.037277	0.453186
WAC	10.2118	-0.0101	0.24048	1	0.037357	0.453839
ISCA1	10.3592	0.0023	0.21153	1	0.037399	0.454038
MRPS28	10.3209	-0.0239	0.002948	0.058797	0.037461	0.454444
SRP72	10.0692	0.0317	0.010664	0.152527	0.037484	0.454444
MED28	8.94853	-0.0075	0.067223	0.582759	0.037554	0.454977
TNFRSF10C	3.88636	-1.6934	0.7957	1	0.037696	0.45607
LIN7C	9.60601	0.3999	0.45711	1	0.037758	0.456506
ADD1	9.14213	-0.0268	0.94773	1	0.037845	0.457241
MCM3	10.6136	0.0003	0.013075	0.178528	0.037966	0.458391
WDR5	8.19444	-0.0184	0.38637	1	0.038096	0.459055
SF3B2	10.3374	0.3687	0.003326	0.064157	0.038118	0.459055
ZYX	8.96943	0.4231	0.63679	1	0.038427	0.462047
DPH3	8.72038	-0.5994	0.00069826	0.019861	0.038561	0.463344
DTL	9.41498	0.0862	0.014921	0.197476	0.038675	0.464395
PEX3	8.6457	-0.1742	0.42397	1	0.038775	0.465275
HAX1	10.6196	-0.0322	0.33905	1	0.038849	0.465681
TUBGCP4	9.48499	0.3997	0.0011883	0.030069	0.038999	0.466907
MRE11A	7.59077	0.3917	0.016711	0.216747	0.039052	0.466907
BCL10	9.77174	0.0155	0.9907	1	0.039059	0.466907
COL2A1	4.06445	0.0111	0.99937	1	0.039071	0.466907
FAM192A	9.07919	-0.0124	0.89051	1	0.039208	0.468184
SMC4	10.7536	0.1345	0.0015019	0.035741	0.039433	0.469954
RFTN2	3.86257	-0.0029	0.60868	1	0.039516	0.470623
CAMKK1	4.98872	-0.5681	0.84594	1	0.039715	0.47236
MRPL36	12.1403	0.5284	4.82e-06	0.000717	0.039759	0.472381
SLC25A3	13.3334	-0.0193	0.022127	0.266065	0.039781	0.472381
SPAG5	9.5065	-0.0167	0.012792	0.17522	0.039803	0.472381
TMEM131	6.79674	0.034	0.59684	1	0.039825	0.472381
SSB	11.4711	0.0174	0.0030266	0.060066	0.04011	0.475117
CARD8	5.67125	0.5397	0.21352	1	0.040208	0.475965
CWC22	9.44939	0.029	0.0025186	0.052874	0.040382	0.477703
GTF3C5	9.2393	-0.0184	7.51e-05	0.003987	0.040494	0.478629
SLC24A1	5.00593	0.4063	0.45267	1	0.040515	0.478629
XPR1	7.02602	-0.01	0.84674	1	0.040609	0.479177
CD226	3.66911	-0.5787	0.67041	1	0.040616	0.479177
USP2	4.46788	0.3556	0.32036	1	0.040647	0.479221
SEC61G	12.6921	0.3413	0.051388	0.484208	0.040799	0.480371
AASDHPPT	10.1569	0.3917	1.17e-05	0.001214	0.040893	0.481093
RPP30	5.99234	-0.0037	0.14432	0.930165	0.040916	0.481093
CBL	7.79942	0.3556	0.82145	1	0.040985	0.481168
C6orf1	6.17756	0.0003	0.5178	1	0.040996	0.481168
COX7C	12.9168	-0.0018	0.040059	0.407128	0.041004	0.481168
KIF2C	9.49864	-0.0061	0.088941	0.70035	0.041036	0.481223
SPATA5L1	9.46349	0.3997	0.00043328	0.014154	0.041205	0.482878
MRPS27	10.179	0.029	0.13375	0.894396	0.041534	0.486413
FCHO2	7.7973	0.029	0.52246	1	0.041679	0.487779
DTYMK	11.0444	0.0039	2e-05	0.001669	0.041831	0.489041
PSMA1	12.8456	0.393	0.0068391	0.109792	0.041842	0.489041
GINS3	7.56719	-0.0124	2.99e-06	0.00055	0.042122	0.491983
C1orf162	4.8423	-0.0165	0.3648	1	0.042319	0.49396
EXOSC6	7.36499	-0.0124	0.0066627	0.107844	0.042415	0.49457
GMEB2	8.91214	0.6245	0.39456	1	0.042428	0.49457
CREG2	4.30797	0.034	0.33439	1	0.042492	0.4946
LECT2	4.31846	0.0013	0.82662	1	0.04251	0.4946
DNAJC11	8.79842	0.0041	0.0087789	0.13329	0.042663	0.495446
PCDH17	4.3909	0.3629	0.603	1	0.042672	0.495446
ZCCHC7	7.68884	-0.6209	0.016143	0.210504	0.042768	0.496231
UBA1	11.6197	0.1689	0.00012744	0.005833	0.042917	0.497629
HEXIM1	7.67589	-0.0023	0.066698	0.579607	0.043001	0.498275
CENPM	10.3157	-0.6032	2.96e-05	0.002115	0.043281	0.500691
FAU	13.9224	0.3687	0.0063594	0.103949	0.043309	0.500691
CLN5	7.53357	0.4019	0.6228	1	0.043324	0.500691
MARCH8	4.31959	-0.0032	0.72422	1	0.043375	0.500954
XRN1	6.64206	0.0164	0.0068524	0.109842	0.043481	0.501512
NAA38	11.0212	-0.6111	0.0034371	0.065521	0.043602	0.502078
SSR3	9.54006	0.1345	0.13033	0.881976	0.043615	0.502078
MED1	8.75476	0.0178	0.0056015	0.094423	0.043722	0.502975
TPK1	4.4639	0.4703	0.6893	1	0.043768	0.503177
USP37	6.97664	-0.0164	0.097912	0.747984	0.043865	0.503962
ST3GAL3	5.13621	-0.0061	0.71425	1	0.043932	0.504397
CRIM1	6.84738	0.1077	0.70448	1	0.044083	0.505801
COX10	8.09749	-0.6111	0.13825	0.907892	0.044151	0.505981
WDR83	5.95758	-0.5796	0.00026612	0.009858	0.044219	0.506368
MYL3	4.52112	-0.55	0.538	1	0.044249	0.50638
SDHC	7.92241	-0.01	0.022233	0.267197	0.044419	0.507998
SF3B3	10.1937	-0.0124	0.0029618	0.059017	0.044527	0.508905
DDX20	8.11952	-0.0165	0.0025278	0.052951	0.044648	0.509953
NEUROG2	3.73968	0.0069	0.93861	1	0.044833	0.511726
PCM1	6.53131	-1.7137	0.71236	1	0.045126	0.514585
STXBP4	5.67069	-0.003	0.95672	1	0.045142	0.514585
BRIX1	10.5144	0.4077	0.27963	1	0.045243	0.515407
PAN2	7.72806	0.0111	0.35086	1	0.045353	0.516325
ZNF598	6.78616	-0.0084	0.052209	0.488762	0.045528	0.517986
FAM131A	5.9363	0.1279	0.48344	1	0.045624	0.518294
PPWD1	8.66881	0.029	1.17e-05	0.001214	0.04564	0.518294
NOC4L	8.56479	-0.0379	0.00015407	0.006552	0.045644	0.518294
RAD9B	3.6852	-0.0193	0.66635	1	0.045706	0.518641
UBE2G2	8.70821	-0.5892	0.027545	0.310139	0.045831	0.519412
KBTBD3	6.93157	0.3917	0.44048	1	0.045937	0.519999
TMED2	10.8832	-0.0193	5.35e-05	0.003169	0.046011	0.519999
SLC22A16	4.42862	-0.1696	0.78619	1	0.046037	0.519999
ZNF83	6.69383	0.4967	0.13605	0.900466	0.04604	0.519999
ATP5L	12.1484	0.3556	0.18524	1	0.046086	0.519999
NAA25	8.00282	-0.0193	1.72e-05	0.001503	0.046115	0.519999
DET1	8.52876	0.3887	1.68e-05	0.001493	0.046178	0.519999
MAGOH	10.4792	-0.0061	0.14185	0.920347	0.046179	0.519999
PKN3	6.61891	-0.0184	0.23234	1	0.046452	0.522737
MRPL10	10.4348	-0.003	0.01779	0.226283	0.046571	0.523741
CHST7	4.52346	0.1689	0.55405	1	0.046732	0.525212
ZFAND2B	8.86451	-0.0164	0.27863	1	0.046773	0.525332
INTS1	6.04935	0.3721	0.046338	0.44861	0.046879	0.525527
SF3B5	11.2985	-0.1742	5.58e-05	0.003287	0.04691	0.525533
RRS1	10.5972	-0.0239	0.00030286	0.010809	0.047032	0.526562
OIP5	10.7734	0.3997	0.0054136	0.091831	0.047083	0.526794
NMT1	8.20144	-0.0023	0.00081536	0.022168	0.047121	0.526881
KIAA1522	9.80254	-0.0213	0.8321	1	0.047205	0.527491
B4GALT3	9.2626	-0.01	0.085231	0.680841	0.047288	0.528081
PGBD1	4.55089	-0.0431	0.5682	1	0.047365	0.528601
SS18L2	9.98503	-0.5745	0.00013249	0.005963	0.047661	0.530893
MAPK1	8.85363	-0.5919	0.022609	0.2705	0.04775	0.531356
C9orf40	7.32877	0.0382	0.45134	1	0.047763	0.531356
CRKL	7.67598	0.4337	0.0031758	0.062256	0.047805	0.53149
DHRS7B	8.76445	-0.6111	0.4396	1	0.047864	0.531805
SLC31A1	8.92161	0.0143	0.41246	1	0.048036	0.533379
IPO5	10.487	0.4421	0.0059509	0.099075	0.048121	0.533987
MIB2	6.71137	0.0041	0.30154	1	0.048381	0.536533
CFLAR	8.05701	-0.0029	0.022882	0.273314	0.048474	0.536754
NAT6	5.17199	-0.55	0.58434	1	0.048484	0.536754
ZNF771	5.87056	-0.0481	0.39425	1	0.048493	0.536754
ATIC	11.7362	-0.0164	0.12785	0.873217	0.048617	0.536868
GBA2	7.61932	-0.1098	0.84077	1	0.048634	0.536868
NPTN	11.8169	0.3811	0.99666	1	0.048646	0.536868
DHX9	9.59751	-0.01	0.0076932	0.120982	0.048729	0.536868
A4GNT	3.8727	0.0164	0.28747	1	0.048732	0.536868
HECTD3	7.87984	-0.0061	0.01753	0.223989	0.048748	0.536868
SRD5A1	8.36969	0.0422	0.74999	1	0.048794	0.53704
TREM2	5.20835	0.0003	0.37692	1	0.048878	0.537277
MRPS10	10.5534	0.0003	0.00028633	0.010358	0.048888	0.537277
PSMC5	11.0354	-0.0151	0.0087407	0.132962	0.048907	0.537277
ANKZF1	7.29225	-0.0164	0.58287	1	0.049036	0.537978
COX7A2	12.4477	-0.1142	0.29032	1	0.049063	0.537978
HSPH1	11.6013	0.9407	0.45728	1	0.049095	0.537994
CDK20	5.95517	0.0023	0.65084	1	0.04921	0.538638
GTF2A2	6.89467	0.4063	0.0033861	0.064902	0.049215	0.538638
STK17A	5.30911	0.3737	0.95285	1	0.049355	0.539832
GEN1	7.78083	0.0729	0.30226	1	0.049523	0.541333
PRKX	6.74368	-0.4669	0.27456	1	0.049602	0.541516
UQCRC1	11.3456	-0.55	0.0088	0.133376	0.04967	0.54193
ATRIP	5.9166	-0.55	0.30224	1	0.04976	0.542571
PPP1CB	9.65196	0.0729	0.00094946	0.024994	0.049806	0.542738
HAUS6	8.03214	-0.1131	0.32654	1	0.049863	0.542955
CNNM3	9.15167	0.034	0.86114	1	0.049888	0.542955
EIF2S3	10.6431	-0.4816	1.15e-06	0.000364	0.049962	0.543423
RRP15	8.02328	0.0862	0.0018982	0.042683	0.050018	0.543583
KDELR1	11.6135	0.5397	0.10266	0.770065	0.050039	0.543583
PPP4C	10.0874	-0.0481	1.15e-06	0.000364	0.05017	0.54446
NGRN	11.0948	0.3887	0.60239	1	0.050181	0.54446
IGBP1	10.8133	0.1389	5.28e-06	0.000744	0.050322	0.545652
PRMT7	6.47424	-0.0124	0.45687	1	0.050554	0.547821
SPPL2B	6.19144	-0.5796	0.88283	1	0.050786	0.549994
SLC39A9	8.15705	-0.5927	0.65192	1	0.050959	0.551244
MRPS23	11.1676	-0.003	0.015009	0.198156	0.050964	0.551244
AIMP1	9.85766	0.0069	0.42851	1	0.051101	0.552386
CTDSPL2	8.47786	0.3997	0.10407	0.776142	0.051209	0.5529
OTUB1	9.62227	0.3687	0.12967	0.880943	0.051211	0.5529
SSR1	9.35287	-0.0304	0.4712	1	0.051311	0.553401
NDUFA1	12.5723	0.1533	0.723	1	0.051322	0.553401
ELP2	8.60732	-0.5754	0.021799	0.263297	0.051352	0.553401
PRC1	11.4233	0.3887	0.0016838	0.039119	0.051434	0.553942
TAF9	11.2189	0.029	0.62407	1	0.051571	0.554986
EIF1B	10.5727	-0.5745	0.90993	1	0.051594	0.554986
TMPRSS2	6.75607	-0.5892	0.8658	1	0.051663	0.555386
SLC2A8	7.61131	-0.0184	0.57629	1	0.051876	0.557188
WDR61	11.1746	0.3647	0.14983	0.947417	0.051895	0.557188
SKIL	5.23358	0.4388	0.95829	1	0.051926	0.557188
NLRP1	3.94284	-3.3527	0.67499	1	0.05202	0.557858
DYNLRB1	12.2979	0.5878	0.032721	0.350386	0.052174	0.558989
CACNG7	4.21487	0.4764	0.59437	1	0.052189	0.558989
GDA	10.8114	0.0382	0.94859	1	0.052254	0.559343
GSG2	7.0107	-0.5681	0.12566	0.868942	0.05236	0.559795
ITGB1BP2	5.08763	0.1389	0.68251	1	0.05244	0.559975
IFT80	8.73732	0.1345	0.92088	1	0.052441	0.559975
WIZ	6.3126	-0.5796	0.35974	1	0.052596	0.561109
TBC1D7	9.53831	-0.0304	0.74208	1	0.052624	0.561109
USMG5	13.5286	0.0007	0.88923	1	0.052675	0.561109
TCP1	9.56004	-0.2063	0.00011871	0.0056	0.052755	0.561622
TDRD9	3.96693	-0.5927	0.97526	1	0.052913	0.562961
MCRS1	9.27805	0.0111	0.65072	1	0.053278	0.5665
PRICKLE3	6.3854	0.1689	0.61256	1	0.05345	0.56772
ZCCHC8	9.75211	-0.0193	0.86728	1	0.053514	0.567981
TIMM50	10.7018	0.3716	0.092339	0.719839	0.053571	0.56809
MARK2	7.21288	0.3687	0.016077	0.209945	0.053633	0.568213
MTAP	8.95387	-0.1131	0.90981	1	0.053681	0.568372
LUC7L3	11.4746	-0.003	0.044786	0.437512	0.05374	0.568656
MMP16	3.91692	-0.0239	0.14955	0.946639	0.053834	0.569316
TMEM201	6.89247	0.0041	0.098227	0.74886	0.054035	0.571089
TRAIP	6.5303	-0.55	0.00029827	0.010664	0.054282	0.57301
DOT1L	6.3423	-0.5796	0.0056878	0.09558	0.054436	0.573058
MCFD2	9.85625	0.0941	0.6062	1	0.054479	0.573058
PPTC7	7.29737	-0.0193	0.74683	1	0.054484	0.573058
ENC1	11.2778	0.029	0.18649	1	0.054528	0.573058
C18orf21	8.66692	-0.5754	0.0021719	0.047204	0.054547	0.573058
ELAC1	4.5503	-0.5973	0.86247	1	0.054616	0.573345
IREB2	9.01319	0.3647	0.36843	1	0.054702	0.573345
FANCD2	6.96619	-0.5994	0.77317	1	0.054713	0.573345
IDE	9.05636	-0.0037	0.67921	1	0.054717	0.573345
TAF1A	8.37885	0.0862	0.042877	0.424245	0.054738	0.573345
DCPS	9.90789	0.3556	0.0050375	0.087096	0.054815	0.573812
PPP6C	8.9178	-0.0184	2.04e-05	0.001695	0.054883	0.574178
VPS25	10.3619	0.0329	5.81e-05	0.003367	0.054997	0.574856
CDK5RAP3	9.47315	-0.003	0.025068	0.291151	0.055013	0.574856
POLR2E	11.459	-0.5796	0.00054671	0.016781	0.055199	0.576109
VAX2	4.18406	0.0747	0.72013	1	0.055254	0.576343
PSME3	10.3583	0.0329	0.013428	0.181853	0.055314	0.576624
RPA3	11.6828	0.0232	2.87e-05	0.00207	0.055493	0.578144
SSH1	3.82068	-0.0193	0.64063	1	0.055581	0.578718
AKIRIN2	7.16629	-0.165	0.033562	0.357509	0.055759	0.579797
POLR1B	8.53654	-0.017	4.48e-05	0.002798	0.055786	0.579797
IFNG	3.87557	0.0111	0.40659	1	0.055955	0.580551
BTG1	9.52544	0.0111	0.97659	1	0.056058	0.581272
TCF7L1	4.68477	0.1205	0.64666	1	0.056227	0.582683
FANCI	9.95785	0.3887	0.56119	1	0.056264	0.582719
EAF1	7.59374	-0.5994	0.14345	0.927115	0.056335	0.583094
MYOD1	4.55047	0.393	0.97351	1	0.056398	0.583094
RPS20	13.1846	-0.0239	1.17e-05	0.001214	0.0564	0.583094
BPTF	9.64781	0.8027	0.39629	1	0.056459	0.583369
ZFPM1	7.7857	-0.0276	0.36383	1	0.056812	0.586666
CPD	8.35494	-0.0167	0.15846	0.972486	0.056887	0.586925
EIF2B5	8.10804	0.1279	2.69e-05	0.00199	0.056904	0.586925
CLEC1A	4.90443	0.0058	0.97941	1	0.056973	0.587289
ADAT2	6.47516	-0.1742	0.43605	1	0.057034	0.587289
MXD3	7.15471	-0.0006	0.31761	1	0.057072	0.587289
CTSW	5.25329	0.3687	0.78662	1	0.057073	0.587289
GTF3C2	10.0482	0.0729	0.029353	0.324537	0.057128	0.587508
UBA5	8.89753	0.0164	0.00024959	0.009408	0.057189	0.587796
MARCO	4.05089	0.0065	0.92894	1	0.057246	0.588031
FDX1L	7.71409	-0.5796	0.0036855	0.069036	0.057425	0.589256
C4orf32	7.35005	0.0069	0.96172	1	0.057438	0.589256
CHST12	7.30138	0.3721	0.30206	1	0.057466	0.589256
CACNA1B	4.32182	0.0013	0.30905	1	0.057503	0.589294
ABHD12	9.43103	0.5878	0.86286	1	0.057545	0.589383
PLK4	8.30598	0.0193	0.017593	0.224486	0.057799	0.591293
STK40	6.14897	-0.0061	0.012132	0.167244	0.057839	0.591364
TCTE1	3.89608	0.0003	0.41225	1	0.057901	0.591609
MORC1	3.77578	0.4465	0.98976	1	0.058011	0.592088
SNRPE	5.92037	0.0013	0.0023372	0.049991	0.058051	0.592103
CCDC51	9.15264	-0.55	0.010841	0.154282	0.058095	0.592103
PHB2	12.9829	-0.0407	2.3e-07	0.000206	0.058114	0.592103
KDM1A	9.53258	0.0283	0.064693	0.567719	0.05824	0.59304
MNT	9.73971	-0.5681	4.02e-05	0.002602	0.05829	0.593201
HUWE1	6.10493	0.1389	0.00057748	0.017286	0.058348	0.593409
MAFK	6.87814	0.3721	0.58423	1	0.058377	0.593409
NPHP4	6.80076	0.0041	0.94153	1	0.058621	0.594846
GRHL1	6.88972	0.0729	0.81608	1	0.058728	0.595589
SKIV2L2	9.99586	0.029	0.0033241	0.064157	0.05885	0.59648
AARS2	7.16458	0.0003	0.024164	0.284541	0.059217	0.59917
RAPH1	6.89771	-0.0115	0.17648	1	0.059607	0.602624
TAX1BP1	10.7262	0.3737	0.49614	1	0.059627	0.602624
ZCRB1	10.9154	0.0111	0.31247	1	0.059679	0.602671
SIKE1	6.95693	-0.0165	0.63064	1	0.059701	0.602671
PSMA4	13.0133	0.3647	0.00066933	0.019241	0.059823	0.603559
TP53INP1	5.14405	-0.0239	0.84899	1	0.059977	0.604418
NUP54	11.0908	0.0372	0.056787	0.520771	0.060017	0.604474
ANKRD9	8.48129	-0.5927	0.65199	1	0.060128	0.605234
PCNP	11.3203	0.4215	0.88634	1	0.060161	0.605234
SLC16A7	5.66126	0.0111	0.31059	1	0.060252	0.605795
TMEM167A	12.4801	-0.0018	0.23964	1	0.060297	0.605901
PTCD3	7.9774	0.1205	0.06741	0.583445	0.060478	0.607379
SMARCA5	9.06191	0.0193	6.41e-05	0.00356	0.060556	0.607622
ICT1	10.3225	0.0128	0.044645	0.436782	0.060591	0.607622
TBX4	4.04518	0.0045	0.33697	1	0.06068	0.608015
SOD2	8.02584	-0.2063	0.0003272	0.011431	0.060813	0.608996
TMEM176A	4.92541	0.4703	0.91377	1	0.060865	0.609168
RGS11	3.83157	-0.0084	0.82131	1	0.060912	0.609289
NUP93	9.89659	-0.0124	4.36e-06	0.000702	0.060965	0.609472
KIAA2022	3.97062	0.1387	0.34747	1	0.061021	0.609689
BIRC3	5.18842	0.3917	0.99235	1	0.061125	0.61006
C7orf60	7.51512	0.386	0.63532	1	0.061156	0.61006
ATP10B	7.55602	-0.0006	0.97831	1	0.061221	0.61006
GEMIN7	8.56997	0.5397	0.11577	0.825395	0.061226	0.61006
POLR2B	11.0039	0.0317	0.0048524	0.08476	0.061232	0.61006
C7	4.05312	0.4077	0.66911	1	0.061473	0.611531
C10orf54	4.41161	-0.0186	0.97056	1	0.061484	0.611531
MMS19	8.96115	-0.0037	0.12186	0.853512	0.061533	0.611595
PRKG2	5.53047	0.0476	0.50213	1	0.061704	0.612359
ATP5I	12.3377	-0.0268	0.00021653	0.008457	0.061707	0.612359
COQ4	8.94102	-0.0184	0.062121	0.554626	0.061827	0.613204
CDC7	8.56236	0.0155	0.0012287	0.03091	0.061933	0.613914
CFDP1	9.2841	-0.0124	0.35943	1	0.062066	0.614735
PSMB2	12.9165	-0.0061	0.011808	0.164039	0.062121	0.614735
WIPI2	8.23457	0.3721	0.60005	1	0.062176	0.61493
PCNA	12.6502	0.1292	1.61e-06	0.000456	0.062238	0.615197
GATAD2B	7.40125	-0.0322	0.41393	1	0.062309	0.615201
L3MBTL4	4.15088	0.361	0.95927	1	0.062403	0.615784
ZNF232	8.96756	-0.5681	0.93015	1	0.06256	0.61699
KIAA0391	8.57274	-0.5927	0.055498	0.512437	0.062694	0.617961
EIF4E	6.89832	0.0167	0.0001582	0.006688	0.062786	0.61852
POU3F2	4.17482	-0.1947	0.72892	1	0.062842	0.618723
DNMT1	10.8405	-0.5796	0.47378	1	0.062936	0.619303
ATAD5	7.47675	-0.388	0.19207	1	0.063049	0.620065
TRIML1	4.02443	0.0854	0.39754	1	0.063132	0.620539
MED20	7.66886	0.0003	0.0034169	0.065277	0.063168	0.620546
CNTLN	4.26503	-0.1131	0.88548	1	0.063356	0.622033
GNA11	8.82805	-0.5796	0.87726	1	0.06345	0.622266
RAB10	11.6027	0.0729	1.15e-06	0.000364	0.063553	0.622361
APPL1	7.82707	-0.6268	0.53478	1	0.06357	0.622361
INTS6	8.75071	0.4028	2.37e-05	0.001875	0.063601	0.622361
ZNF460	4.2631	0.5107	0.95866	1	0.063664	0.622634
FPGS	7.68096	-0.0184	0.063554	0.562948	0.063702	0.622657
GGPS1	8.5622	0.1013	0.0014542	0.03499	0.063746	0.622735
NUBPL	7.20735	-0.5927	0.066678	0.579607	0.063842	0.62333
MYO3A	3.92949	-0.0101	0.90937	1	0.063942	0.623342
NDUFA8	10.2777	-0.0184	0.23279	1	0.06395	0.623342
AP3D1	8.34863	-0.5796	0.48931	1	0.063988	0.623364
TARS	11.8004	0.4077	0.10787	0.7939	0.064105	0.623815
FGF9	8.06898	0.8462	0.72728	1	0.064191	0.624264
C21orf59	10.778	-0.5892	0.00046313	0.014793	0.064222	0.624264
TAF1B	7.97338	0.0729	9.85e-05	0.004962	0.064364	0.624948
RARA	5.41398	0.0178	0.26169	1	0.064472	0.625592
GUK1	11.044	0.1103	1.95e-05	0.00165	0.064501	0.625592
SENP6	8.47273	-0.1142	0.015425	0.202834	0.064591	0.62577
SPTLC1	8.42761	0.0023	0.11841	0.838416	0.064695	0.62643
TP53RK	7.92072	0.575	0.011769	0.163814	0.064823	0.627324
CCDC121	5.40465	0.0729	0.4624	1	0.064966	0.628034
UPF3B	10.1631	0.1533	0.96368	1	0.064968	0.628034
PRDM15	4.9798	-0.5892	0.25734	1	0.065009	0.628086
PIGF	8.77271	0.0941	0.76533	1	0.065634	0.633775
ART3	3.69163	0.0372	0.85612	1	0.065682	0.633889
C9orf78	8.70979	-0.0184	0.16776	1	0.065798	0.634563
PSMA3	12.129	-0.5927	0.0018766	0.042456	0.065858	0.634563
DUSP12	9.97709	-0.01	0.0161	0.210123	0.06586	0.634563
ZNF586	7.63447	0.5107	0.59767	1	0.065973	0.635306
P2RY1	3.87336	0.441	0.032499	0.34878	0.06604	0.635599
TGDS	9.40453	0.435	0.7015	1	0.066329	0.638028
RPL10	6.17824	0.544	0.00052605	0.016366	0.066481	0.63869
MLLT10	7.54169	-0.0101	0.88515	1	0.066531	0.63869
ADAM18	4.36218	-1.6786	0.97927	1	0.066543	0.63869
MAD1L1	7.65343	0.3721	0.23924	1	0.066711	0.63976
METAP1	10.8772	0.0167	0.0010771	0.027778	0.066788	0.639995
LCMT1	9.35312	-0.0481	0.13208	0.888508	0.067105	0.642676
PUS7	10.6541	0.386	0.89245	1	0.067165	0.642801
HSPA5	8.6098	-0.0184	0.00078597	0.021682	0.067191	0.642801
NCOA4	11.6025	-0.0538	0.76433	1	0.067495	0.644746
PDK1	6.99323	0.0174	0.58034	1	0.067514	0.644746
EI24	11.4852	0.3556	0.55355	1	0.067541	0.644746
IMPDH2	11.8519	-0.55	0.037393	0.386796	0.067735	0.646247
ZC3H4	10.2919	0.5397	0.069038	0.592914	0.067968	0.64753
TOM1	5.5763	-0.5942	0.48854	1	0.067975	0.64753
NUP98	8.77723	0.3896	0.14687	0.9379	0.068017	0.64753
GTF2H1	9.86004	0.393	0.74358	1	0.068312	0.649619
SLC16A3	8.83095	0.0128	0.37729	1	0.068326	0.649619
GANAB	11.3621	0.3687	0.59068	1	0.068348	0.649619
HDAC6	7.58879	0.1689	0.73565	1	0.068399	0.64975
GSK3B	8.89986	0.3929	0.7051	1	0.068437	0.649763
ZNF829	3.51602	0.3716	0.23908	1	0.068591	0.650564
C4orf3	9.87486	0.0193	0.94368	1	0.068595	0.650564
RRP8	8.47299	0.3425	0.70539	1	0.068666	0.650881
BAZ2A	6.61012	0.0111	0.41927	1	0.068769	0.651507
GOLT1B	9.88159	0.3933	0.86995	1	0.068925	0.65255
POFUT1	6.39842	0.5878	0.75314	1	0.068991	0.65255
DGCR2	7.36741	0.4236	0.28113	1	0.069116	0.653361
TMEM129	7.33509	-0.0268	0.45018	1	0.069151	0.653361
NAA35	9.44718	0.0023	0.2088	1	0.069329	0.654144
MLST8	9.03417	-0.0084	0.40686	1	0.069342	0.654144
MPST	8.9065	-0.5942	0.3222	1	0.069346	0.654144
TOP3A	6.15134	-0.6111	0.083037	0.670514	0.069646	0.656434
WDR73	9.79942	0.3887	9.67e-05	0.004892	0.069663	0.656434
KCNJ5	4.44624	0.3556	0.80391	1	0.069751	0.656905
C10orf25	3.96114	-0.0032	0.52069	1	0.069818	0.657189
EXT1	10.345	1.3651	0.28108	1	0.069867	0.657299
PTDSS1	11.8672	-0.0239	0.008361	0.128667	0.06994	0.657631
MGLL	9.99526	0.3937	0.449	1	0.069992	0.657767
PCDHB6	3.62785	0.0013	0.48288	1	0.070097	0.65806
TCF7L2	8.9029	0.0255	4.98e-05	0.002976	0.070203	0.65806
TRIM37	8.45799	-0.003	0.0086852	0.132427	0.070237	0.65806
ACAN	4.32921	0.3887	0.56827	1	0.070294	0.65806
RABL3	7.948	0.3929	0.62555	1	0.070294	0.65806
SYF2	10.1238	-0.0493	0.40371	1	0.070309	0.65806
CTDSP1	9.18929	-0.0164	0.032089	0.346096	0.070311	0.65806
FOXM1	9.60794	-0.0407	0.2252	1	0.070323	0.65806
COPE	10.009	-0.5979	0.00061973	0.018179	0.070683	0.661074
PSMB3	13.2642	0.8413	6.89e-07	0.000275	0.070853	0.662309
SAP30L	7.43127	-0.0418	0.91278	1	0.071159	0.664406
UBASH3B	5.98237	0.3556	0.99946	1	0.07119	0.664406
NKRF	9.98759	0.1533	0.19005	1	0.071504	0.666774
NUP37	11.1522	-0.0193	0.087997	0.69597	0.071521	0.666774
ZMAT5	7.11874	0.4878	0.027003	0.307278	0.071663	0.667398
FAM111A	9.33836	0.3687	0.5857	1	0.071848	0.668057
BOLA3	11.6777	0.0747	0.59853	1	0.071934	0.668506
CCDC77	6.78427	-0.0407	0.85207	1	0.072034	0.669079
TTF1	8.51752	-0.0184	6.87e-05	0.003738	0.072101	0.669348
DKC1	11.582	0.544	0.029632	0.326953	0.072245	0.670006
RALGDS	8.03197	-0.0184	0.87981	1	0.072248	0.670006
C14orf119	10.7324	-0.5896	0.24246	1	0.072361	0.670673
SIX6	3.69404	-0.5927	0.98418	1	0.072397	0.670673
SLC30A9	9.58239	-0.021	0.98346	1	0.072531	0.671354
ELMO3	8.05606	-0.0124	0.54315	1	0.072667	0.671727
SPATA5	6.18534	0.0193	6.89e-07	0.000275	0.072702	0.671727
SF3A2	8.53601	-0.5796	4.62e-05	0.002827	0.072832	0.672401
UMPS	9.04198	0.3929	0.35143	1	0.072851	0.672401
TOR1AIP1	8.30565	-0.01	0.59446	1	0.07313	0.674398
APLP1	5.76536	0.3716	0.35354	1	0.073145	0.674398
GPAA1	8.62343	-0.0029	0.38043	1	0.07327	0.675203
GSDMB	5.97338	0.0178	0.68331	1	0.073371	0.675779
EEF1D	12.8493	-0.0029	0.47138	1	0.073448	0.676131
PSMG1	12.2258	-0.5892	0.0018174	0.041552	0.073524	0.676257
ZSCAN23	3.83038	-0.0431	0.7066	1	0.073539	0.676257
DMAP1	8.10892	-0.0061	0.00061835	0.018177	0.073598	0.676442
CENPBD1	7.74237	-0.0276	0.47751	1	0.073773	0.677345
CUL2	9.36751	-0.0032	0.0018114	0.041459	0.07394	0.678523
LEFTY2	4.32423	0.1103	0.41513	1	0.07404	0.679089
INPPL1	7.0739	0.3687	0.81469	1	0.074087	0.679164
ZMYM2	8.81852	0.8462	0.89767	1	0.074133	0.679233
UNC5CL	3.88004	0.0003	0.62319	1	0.074261	0.679692
POLR1A	6.98844	0.1205	0.042715	0.423229	0.074306	0.67975
ANKRA2	8.03158	0.029	0.20125	1	0.074376	0.680036
RPL5	14.1838	0.0155	2.32e-05	0.001845	0.074484	0.680666
OTUD1	6.73619	-0.0101	0.51434	1	0.074689	0.681899
EDA	4.12048	0.1389	0.71036	1	0.07475	0.682039
CASC5	7.01748	0.3997	2.5e-05	0.001913	0.074805	0.682178
ANAPC11	7.98271	0.0128	0.010904	0.154943	0.074908	0.682354
CENPQ	6.16324	0.0003	0.91321	1	0.074914	0.682354
RASD1	5.96994	-0.6111	0.053556	0.497912	0.07494	0.682354
WDR18	8.73949	-0.5796	0.0083238	0.128369	0.075205	0.684408
HNRNPH1	9.49043	-0.013	0.074056	0.619998	0.075293	0.684854
NRSN1	4.44357	-0.0019	0.9377	1	0.075515	0.686514
HTRA2	8.01282	0.0747	0.015644	0.205199	0.07559	0.68684
NDUFA6	9.96859	-0.6032	0.18187	1	0.07571	0.687456
TMCO6	7.89535	0.0013	0.19549	1	0.075736	0.687456
SASS6	8.59464	0.0155	0.0008893	0.023671	0.075873	0.687994
COL27A1	4.44209	0.0143	0.99832	1	0.076013	0.68875
MAPK4	4.30766	-0.5973	0.89072	1	0.076035	0.68875
NXF1	9.58295	0.3687	0.00042364	0.013902	0.076146	0.6894
MORN4	4.71211	-0.0037	0.79279	1	0.076259	0.689681
USP3	11.0007	0.4063	0.76669	1	0.076295	0.689681
RNF113A	9.75769	0.1533	5.49e-05	0.003242	0.076345	0.68978
SSNA1	8.21614	0.0013	0.19199	1	0.076454	0.690408
CSTF3	9.87087	0.3999	0.00014351	0.006263	0.076579	0.690637
COG2	9.10395	0.1013	0.020046	0.24668	0.076597	0.690637
NLK	7.16896	-0.0167	0.26832	1	0.076636	0.690637
GCLM	9.19747	0.0155	0.99307	1	0.076637	0.690637
DAAM1	7.35232	-0.5927	0.87268	1	0.076722	0.69105
CNOT3	7.03189	0.4764	6.87e-05	0.003738	0.076908	0.691931
RNASEH2A	9.82829	-0.5796	0.934	1	0.076938	0.691931
NAA50	11.2508	0.3929	0.014305	0.191566	0.077237	0.693937
ITM2C	9.22169	-0.0164	0.36414	1	0.077281	0.693937
PSMD8	11.5116	0.3716	2.73e-05	0.002004	0.077319	0.693937
CD36	3.9712	0.4088	0.77821	1	0.077523	0.695409
EWSR1	9.60467	0.4878	4.98e-05	0.002976	0.077592	0.695676
ACPP	5.20542	0.0164	0.39063	1	0.077718	0.696268
TCOF1	7.47632	0.0013	0.090926	0.710276	0.077769	0.696268
NPLOC4	9.32192	0.0128	0.00057702	0.017286	0.077777	0.696268
METTL14	8.30407	0.0193	0.00059907	0.017815	0.077864	0.696685
UNC45A	7.7147	0.3887	0.036674	0.38142	0.077945	0.697061
ATPAF2	5.74732	-0.6111	0.0069167	0.110708	0.078086	0.697378
DR1	8.99382	0.0155	0.090783	0.709629	0.0781	0.697378
AMDHD2	6.39014	-0.0084	0.43608	1	0.078186	0.697788
CCDC12	9.39095	-0.55	0.0031804	0.062256	0.078346	0.6985
ASPSCR1	8.19997	0.0128	0.14902	0.944855	0.078385	0.6985
QDPR	9.76604	-0.0075	0.75409	1	0.078486	0.69905
RNF19B	7.32024	-0.0213	0.477	1	0.078559	0.699343
NUDT10	3.9056	0.1689	0.55831	1	0.07864	0.699356
EPB41L2	6.27393	-0.1696	0.97818	1	0.078803	0.700407
SAMD11	4.79832	0.0041	0.59242	1	0.078838	0.700407
NDUFAF1	9.40449	0.3997	0.10771	0.7939	0.078984	0.701345
RFXAP	6.79245	0.7461	0.39899	1	0.079076	0.701812
FGFR4	6.9764	-0.0006	0.75137	1	0.079226	0.702788
C16orf86	4.70525	-0.0124	0.60205	1	0.079278	0.702893
PXMP2	10.1099	-0.0379	0.90443	1	0.079373	0.703383
SMURF1	7.48353	0.386	0.31807	1	0.079428	0.703462
PIK3R2	6.42277	-0.5979	0.11261	0.812479	0.079527	0.703681
ABI1	9.29891	-0.0101	0.0092615	0.137899	0.079932	0.706859
FAM195B	7.9738	0.0128	0.70746	1	0.080004	0.706859
RNF103	9.48281	0.1205	0.67896	1	0.080057	0.706859
CDCP1	5.86422	-0.5745	0.80811	1	0.080059	0.706859
BEST1	4.97687	0.3687	0.96758	1	0.080119	0.706859
TMEM71	4.02337	1.3651	0.13404	0.894396	0.080128	0.706859
MARCH3	5.53198	0.0013	0.1272	0.87116	0.080247	0.70698
EIF4E2	11.0794	-0.0164	0.43246	1	0.080268	0.70698
TBX22	3.36269	0.1387	0.85127	1	0.080303	0.70698
LIX1	3.6346	-0.0018	0.66329	1	0.080512	0.708112
COX11	9.12862	-0.003	0.50129	1	0.080639	0.708873
SLC41A1	7.33823	0.0575	0.77236	1	0.080853	0.710396
POLA2	8.91563	0.3687	0.24625	1	0.080974	0.71076
C17orf78	4.03153	0.7202	0.15355	0.959551	0.080975	0.71076
DDX18	9.70312	0.0065	0.0039822	0.072945	0.081212	0.712122
ZSCAN2	6.41354	0.3887	0.38357	1	0.081327	0.712775
CHCHD3	10.3159	0.386	0.90482	1	0.081406	0.713116
LBX1	3.95061	0.0007	0.94284	1	0.081576	0.714251
ACTR8	6.58258	-0.6268	0.049842	0.472971	0.081817	0.716003
NDN	4.19585	0.3707	0.90962	1	0.08199	0.717156
DPPA5	3.94607	-0.1142	0.93737	1	0.082265	0.719205
EXOSC10	9.4351	0.0041	0.00011779	0.005582	0.082367	0.719734
RAC1	13.1132	0.3721	0.0024672	0.052201	0.082409	0.71975
IL1RAPL1	3.79203	-0.4816	0.71363	1	0.082564	0.719874
RICTOR	8.4362	0.4077	0.051798	0.486393	0.082594	0.719874
PCYT2	8.00566	0.0128	0.013299	0.180445	0.082642	0.719874
MESDC1	8.75102	0.3647	0.45769	1	0.082656	0.719874
MRPL45	11.1114	1.1932	0.0015855	0.037156	0.082667	0.719874
SLC6A7	5.11687	0.0013	0.55717	1	0.082682	0.719874
MRPL4	8.94023	-0.5796	0.017737	0.225872	0.082711	0.719874
RNF26	7.31291	0.3556	0.14782	0.941508	0.082817	0.720439
CHST6	4.17936	-0.0124	0.46115	1	0.082964	0.721362
TAS2R14	4.33309	0.0058	0.54795	1	0.083007	0.721378
NUP88	10.3935	-0.5681	0.0028847	0.0578	0.08313	0.722094
TRIM32	7.10738	-0.0184	0.82796	1	0.083231	0.722608
USP36	6.60771	0.0128	0.09925	0.753724	0.083343	0.723225
DLG5	9.19772	-0.005	0.66201	1	0.083692	0.725896
MAPK6	11.0386	0.3997	0.81746	1	0.083761	0.726139
DENND4A	7.17634	0.4063	0.32643	1	0.083837	0.726435
RET	3.83089	-0.0032	0.66122	1	0.084019	0.727654
PALM	5.25601	-0.5796	0.94444	1	0.084088	0.727896
STEAP2	7.49847	0.3349	0.64221	1	0.084417	0.730364
ITLN1	3.81111	-0.01	0.21699	1	0.084457	0.730364
SIVA1	9.42449	-0.5927	0.081002	0.659328	0.084543	0.73075
CUL7	6.4381	0.0003	0.62168	1	0.084866	0.733178
RABGGTB	9.65787	0.0155	1.68e-05	0.001493	0.084989	0.733883
LRRC19	3.68457	-0.1098	0.84891	1	0.085263	0.735475
SLC13A1	3.39146	0.386	0.81797	1	0.085314	0.735475
PPP1R2	9.57467	0.1237	0.0096693	0.14172	0.085341	0.735475
MCHR2	4.25527	-0.1947	0.35455	1	0.085396	0.735531
GABRA4	4.26184	0.0134	0.87976	1	0.085431	0.735531
XRCC3	6.0736	-0.5927	0.065941	0.575582	0.085562	0.736281
TUFM	8.83845	-0.0481	0.046558	0.450129	0.08563	0.736281
PDZRN4	3.81325	0.0111	0.90178	1	0.085654	0.736281
AMELX	3.89748	-0.5274	0.47465	1	0.085686	0.736281
ARPC2	13.0398	-0.0164	0.026354	0.301914	0.085766	0.736609
PIGB	8.06777	0.4063	0.016718	0.216747	0.08588	0.737227
SLC38A2	11.2541	0.0111	0.63287	1	0.085967	0.737607
EIF1AX	10.7654	0.1669	0.00044339	0.014397	0.086135	0.738179
ARPC4	9.12859	-0.5994	3.24e-05	0.002269	0.086184	0.738179
ANKRD17	9.87953	0.0293	0.087089	0.690813	0.086224	0.738179
SPACA1	3.9912	-0.165	0.94305	1	0.086244	0.738179
CCT8	12.8814	-0.5892	6.89e-07	0.000275	0.086418	0.739273
RPUSD4	10.016	0.3556	0.0013481	0.032953	0.086456	0.739273
SETD1A	5.18083	-0.0481	0.0048828	0.085034	0.086584	0.739816
KCNC2	3.51695	0.0111	0.52039	1	0.086603	0.739816
EXOC8	7.73247	0.1013	2.99e-06	0.00055	0.08668	0.739896
ILK	10.6857	0.3425	0.088198	0.696538	0.086707	0.739896
PEBP4	3.93619	-1.6934	0.66336	1	0.08677	0.739896
EXPH5	8.62827	0.3556	0.98693	1	0.086797	0.739896
PELI1	10.136	0.0747	0.25306	1	0.08684	0.739896
LRRC14	6.98705	-0.0029	0.52948	1	0.086866	0.739896
ELOF1	7.89741	-0.5796	0.051408	0.484208	0.08702	0.740848
TIMM13	9.85008	-0.5796	0.014563	0.194107	0.087158	0.74167
ZC3H3	7.17301	-0.0029	0.48934	1	0.087258	0.742078
CABIN1	6.81488	-0.6069	0.00014443	0.006291	0.087291	0.742078
PATZ1	6.35085	-0.5685	0.42888	1	0.087615	0.74447
UROS	7.88843	-0.0088	0.97045	1	0.087701	0.744847
WDR43	8.64609	0.0729	3.38e-05	0.002325	0.08793	0.74607
PGAP2	9.44164	0.3896	0.39469	1	0.088639	0.751097
POLR3H	7.47557	-0.6032	0.00014764	0.006341	0.088659	0.751097
RAB40A	4.15268	0.1533	0.73659	1	0.088694	0.751097
FEN1	11.0045	0.3687	0.0535	0.49776	0.088751	0.751217
CDCA3	9.65315	-0.0407	0.72129	1	0.088907	0.751744
PIGU	9.26704	0.5878	0.2178	1	0.088967	0.751744
RMI1	9.05667	0.0023	0.0087146	0.132782	0.089027	0.751744
AGK	8.36495	0.3609	0.61108	1	0.089093	0.751935
C4orf19	9.11577	-0.021	0.92946	1	0.089151	0.752064
SPOP	8.57681	-0.003	0.11608	0.826419	0.089322	0.753148
PPP4R2	8.30105	-0.572	0.0032222	0.062755	0.089444	0.753809
RAB22A	9.2259	0.5778	0.97943	1	0.089939	0.757255
TRIM56	8.09209	0.386	0.14808	0.941734	0.090022	0.757312
COX18	8.36759	0.0293	0.69619	1	0.090032	0.757312
CALHM2	5.9613	0.0007	0.15571	0.967068	0.090141	0.757502
ZGPAT	8.29468	0.6245	0.095497	0.736823	0.090267	0.757624
XRRA1	4.49187	0.3687	0.87517	1	0.0903	0.757624
TAF4	7.67967	0.5778	0.82106	1	0.090316	0.757624
RNF122	5.27513	-1.6591	0.55421	1	0.090389	0.757778
FXYD6	4.12618	0.3556	0.33534	1	0.090437	0.757818
NRBP1	7.55555	0.0729	0.007809	0.122442	0.090546	0.758363
PRSS23	7.49773	0.3769	0.79672	1	0.090647	0.758473
ATAD3B	8.04654	0.0041	0.16401	0.990339	0.09066	0.758473
C19orf33	12.8076	0.3716	0.76524	1	0.090688	0.758473
DCTN4	8.9911	0.0013	0.027005	0.307278	0.090746	0.758593
CLDND2	4.37327	0.5316	0.44502	1	0.090984	0.759863
PCYT1A	6.2356	0.0959	0.010151	0.147074	0.09113	0.760717
IDH3G	10.3395	0.5194	0.88249	1	0.091353	0.761655
NRIP2	4.59099	-0.0407	0.55966	1	0.091401	0.761655
MYLK4	4.37641	-0.0304	0.23269	1	0.091416	0.761655
LRRC6	4.69221	1.3651	0.24846	1	0.09148	0.761829
KLF3	8.38225	-0.021	0.73071	1	0.091659	0.762449
SLC7A4	4.38249	-0.5919	0.75853	1	0.091697	0.762449
RIF1	8.33081	0.0174	0.031727	0.342875	0.091765	0.762449
CTR9	10.6563	0.393	0.2388	1	0.091772	0.762449
PSMC3	10.8078	0.3999	7.14e-05	0.003849	0.091923	0.763128
CNPY2	11.174	0.0111	0.061423	0.550025	0.091994	0.763128
SEMA4D	6.17045	0.0023	0.95107	1	0.092129	0.763128
PUSL1	8.99443	0.0041	0.23875	1	0.092172	0.763128
GFPT2	4.26268	-0.013	0.69719	1	0.092192	0.763128
C15orf57	8.98329	0.3997	0.42891	1	0.092222	0.763128
HELLS	9.1877	-0.0037	0.72436	1	0.092243	0.763128
TRPM2	3.92039	-0.5892	0.76979	1	0.092332	0.763128
B3GALT5	3.88112	-0.5892	0.56082	1	0.092405	0.763128
ALG2	10.0044	-0.0137	0.0038908	0.07182	0.092419	0.763128
JRKL	8.4733	0.3917	0.75364	1	0.092464	0.763147
DHX36	10.0034	0.1345	3.65e-05	0.002429	0.092576	0.763705
PRPF18	8.93165	-0.0336	0.83867	1	0.092638	0.763745
EZR	10.514	-0.2063	0.78791	1	0.092667	0.763745
PCBD1	10.9789	-0.0186	0.65547	1	0.09281	0.764562
LHFPL3	4.21612	0.386	0.58612	1	0.092925	0.764712
RSL1D1	7.4053	-0.0481	3.51e-05	0.002382	0.092935	0.764712
CHD2	8.34534	0.3887	0.29715	1	0.092959	0.764712
GAS1	4.56053	0.0023	0.19011	1	0.093043	0.764891
MIPEP	8.5396	0.8462	0.38993	1	0.093068	0.764891
NSUN4	6.90216	-0.0061	0.0046412	0.081953	0.093205	0.765659
ADD2	4.85791	0.0747	0.70404	1	0.093289	0.765991
RAB4A	10.0824	0.1103	0.25357	1	0.093341	0.766063
KPNB1	11.9234	-0.003	2.3e-07	0.000206	0.093449	0.766374
IRF8	5.04549	-0.0276	0.70933	1	0.09365	0.76716
TBC1D20	7.22547	0.1232	0.74933	1	0.093705	0.767184
PRKRA	9.87758	0.0174	0.34408	1	0.093808	0.767184
C1orf122	8.89722	-0.0061	0.91198	1	0.093872	0.767184
IGF1R	7.99824	0.3887	0.02343	0.278015	0.093885	0.767184
CLRN3	10.2046	-0.0088	0.97092	1	0.093915	0.767184
AATF	11.3466	0.7202	0.087838	0.694971	0.093984	0.767389
PGLS	10.0467	-0.5979	0.17942	1	0.094092	0.767916
DARS	11.4538	-0.0282	0.00013249	0.005963	0.094213	0.768544
APBA1	4.17996	0.0382	0.9708	1	0.094276	0.768702
GBP1	4.2648	0.0155	0.92205	1	0.094578	0.770405
RSRC2	10.6063	-0.0193	0.24797	1	0.094671	0.770405
NOXA1	5.13321	0.0013	0.81755	1	0.094692	0.770405
GLE1	7.12906	-0.0184	7.37e-05	0.003943	0.094709	0.770405
SPATA18	3.96121	0.0134	0.63847	1	0.094792	0.770405
SSU72	10.3926	0.0041	2.78e-05	0.002024	0.094909	0.771001
NPAS3	4.21807	-0.5927	0.89961	1	0.09497	0.77108
KLKB1	3.89239	-0.6442	0.83912	1	0.095007	0.77108
TMTC2	7.36397	0.0111	0.35372	1	0.095062	0.771168
TMCO1	10.6196	-0.01	0.4222	1	0.095289	0.772659
EGLN2	8.09376	0.3716	0.05588	0.514862	0.09537	0.772956
HRH2	4.89238	-0.0006	0.91034	1	0.095477	0.773388
ADPRHL2	9.22997	-0.0061	0.0074921	0.11825	0.095524	0.773388
ABTB2	5.23325	0.3999	0.99272	1	0.095599	0.773388
ESRP1	11.0139	-0.0239	0.49643	1	0.0956	0.773388
SLC14A2	4.05265	-0.5973	0.52379	1	0.095746	0.774035
TMEM181	9.57227	-0.2063	0.63756	1	0.095768	0.774035
RABEP1	7.52125	-0.5681	0.66192	1	0.09598	0.775396
C1orf112	6.83712	-0.01	0.63831	1	0.096335	0.777904
TMEM161B	8.88227	-0.0018	0.65188	1	0.096393	0.778011
DYNC2LI1	6.97891	0.0941	0.89403	1	0.096556	0.77861
ACVR1	8.85468	0.0174	0.85258	1	0.096759	0.77985
PAK4	9.80814	0.3716	0.16627	0.997372	0.096798	0.77985
NUBP2	9.48058	-0.0084	0.0097841	0.142917	0.096852	0.779923
CACNA1S	4.48377	0.0013	0.15855	0.972518	0.096897	0.779933
NANP	8.93024	0.5878	0.85507	1	0.097253	0.782435
MAP2K7	5.58083	-0.5796	0.71719	1	0.097353	0.782879
TRIP13	11.3232	0.5284	0.1207	0.849045	0.097485	0.783586
ETFA	12.4235	0.3811	0.4958	1	0.097558	0.783816
HFM1	3.45637	0.0155	0.84006	1	0.097618	0.783938
GFM1	9.80529	0.1345	5.74e-06	0.000783	0.097817	0.785173
ATHL1	8.28739	0.424	0.47402	1	0.097939	0.785796
ASNS	11.5593	0.386	0.39301	1	0.098082	0.786579
SAMD13	6.49778	0.0155	0.81928	1	0.098223	0.787357
NUP35	9.83312	0.029	0.012579	0.172637	0.098429	0.78769
GNAT2	4.26096	-0.0378	0.7029	1	0.098458	0.78769
GNRH1	4.34352	-1.6934	0.97125	1	0.098476	0.78769
IL7R	5.07792	0.4077	0.8988	1	0.098514	0.78769
SIAH3	3.44685	0.3912	0.97209	1	0.098788	0.789359
RIPPLY2	3.52702	-0.165	0.80329	1	0.098844	0.789451
SFXN3	8.80246	0.0007	0.56467	1	0.09908	0.790709
CLEC12B	3.59397	0.0058	0.76961	1	0.099092	0.790709
PTGER2	4.1033	-0.5927	0.13364	0.894396	0.099262	0.791704
SLAIN2	7.30126	0.0134	0.46411	1	0.099443	0.792261
CPSF3L	8.87752	0.0041	0.077947	0.642896	0.099512	0.792261
CSPP1	7.59028	-0.0239	0.21546	1	0.099745	0.793751
GAA	5.35351	0.0128	0.83592	1	0.09995	0.795029
ZDHHC12	8.19336	-0.0184	0.88602	1	0.10003	0.795265
OSGEP	7.63527	-0.5896	0.00051732	0.016141	0.10008	0.795344
PPIL4	7.96694	-0.1872	0.0011616	0.029522	0.10013	0.795383
TOMM20	12.2604	0.1013	0.058823	0.534889	0.10037	0.796531
AVIL	4.97856	0.0111	0.085223	0.680841	0.10053	0.796681
SART1	8.59081	0.3687	0.0486	0.464046	0.10054	0.796681
SF3A3	9.97005	-0.0061	0.00073454	0.020632	0.10054	0.796681
VCAM1	4.20572	0.0155	0.94968	1	0.10058	0.796681
SMARCD1	6.57615	0.0111	0.15044	0.948733	0.10061	0.796681
GBE1	7.4943	-1.6365	0.93558	1	0.10073	0.796974
DUSP19	4.0808	0.029	0.4248	1	0.10076	0.796974
TPD52	9.80487	-0.0239	0.92394	1	0.10102	0.797581
RPS6KB1	8.6358	0.0045	0.85546	1	0.10106	0.797581
BRWD3	6.48383	0.1387	0.19306	1	0.10108	0.797581
IP6K2	8.58289	-0.55	0.2458	1	0.10109	0.797581
C2orf49	8.34687	0.034	0.010131	0.146967	0.10144	0.799946
C3orf22	4.165	0.3937	0.59608	1	0.10148	0.799946
AKIRIN1	9.98716	-0.0061	0.11212	0.810634	0.10153	0.799969
MRPL51	10.607	-0.0407	0.07172	0.606361	0.10189	0.802431
HK3	4.28917	-0.0006	0.95137	1	0.10206	0.803434
WDR70	9.50265	0.4077	0.002323	0.049736	0.10211	0.803434
RPS9	13.9617	0.4764	0.052147	0.48861	0.10222	0.803654
AKAP10	6.11279	-0.6111	0.84376	1	0.10239	0.804588
DAZAP1	10.7592	-0.5796	0.76803	1	0.10274	0.806627
ZNHIT3	11.5279	0.7202	0.084401	0.677328	0.10291	0.807194
CALB1	3.82051	-0.0239	0.65911	1	0.10296	0.80724
GPRASP1	4.79947	0.1533	0.53697	1	0.10305	0.807396
ARL6IP1	12.172	-0.0481	0.78135	1	0.10313	0.807396
ELL2	6.5867	-0.0018	0.38456	1	0.10317	0.807396
ETF1	10.978	0.0013	0.0052001	0.089081	0.10319	0.807396
SLC37A1	7.87498	-0.5892	0.65682	1	0.10321	0.807396
NLRC4	3.77419	0.0729	0.59168	1	0.10347	0.808714
PPY	3.76545	-0.0023	0.029897	0.328704	0.10371	0.809468
MED30	10.1217	1.3651	8.5e-06	0.000974	0.10381	0.809596
ANXA1	11.6136	0.0382	0.48439	1	0.10389	0.809695
MVD	7.09635	-0.0276	0.2345	1	0.10398	0.809719
DPH2	8.41816	-0.0061	0.10767	0.7939	0.10401	0.809719
HSPA8	13.8907	0.3556	6.89e-07	0.000275	0.10416	0.810458
VPS41	6.73381	0.3737	0.3404	1	0.1042	0.810458
CACNA2D2	5.82867	-0.55	0.40823	1	0.10436	0.811353
TFE3	7.2633	0.1689	0.37376	1	0.10443	0.811546
H1F0	10.7652	-0.5942	0.63577	1	0.10452	0.811848
RSL24D1	12.4375	0.4063	1.63e-05	0.001493	0.10472	0.813008
IPMK	4.22271	0.0912	0.58535	1	0.10476	0.813008
RPL35A	14.0174	0.0959	0.0039395	0.072471	0.10499	0.81446
MOXD1	4.03503	-0.1696	0.95021	1	0.10508	0.814778
PIGV	9.06919	-0.0213	0.27502	1	0.10519	0.815258
ASCL2	4.39261	0.3896	0.66783	1	0.10524	0.815258
DDX27	10.1098	0.575	0.0034895	0.066226	0.10528	0.815258
DCUN1D3	6.81693	-0.0481	0.98633	1	0.10533	0.815258
SORT1	7.59855	-0.0378	0.0058563	0.097802	0.1054	0.815453
TMEM30A	8.86714	-0.1142	0.29759	1	0.10569	0.817357
LPGAT1	7.19595	0.0862	0.55186	1	0.10608	0.819652
NUPL2	7.87746	0.3354	0.55543	1	0.1063	0.819905
PCDH9	5.26243	0.405	0.56938	1	0.10645	0.820697
KLHL18	6.80581	-0.55	0.61387	1	0.10651	0.820819
ELL3	9.75938	0.3997	0.79615	1	0.10665	0.821289
SDCCAG3	10.0353	0.0013	0.44041	1	0.10667	0.821289
EPB42	4.44007	0.3997	0.76729	1	0.10675	0.821464
EXOSC9	9.47199	0.0193	0.0065778	0.106709	0.10684	0.821464
ANKRD53	5.69416	0.0747	0.79023	1	0.10692	0.821464
ZBTB41	7.66255	-0.0106	0.47147	1	0.10706	0.822161
DCUN1D1	8.20269	0.1279	0.52709	1	0.10714	0.822442
SLC26A2	6.52513	0.0013	0.67475	1	0.10734	0.823615
TRIM36	3.82991	-0.011	0.7908	1	0.1075	0.824121
LEP	4.23923	0.386	0.78422	1	0.10751	0.824121
ZSCAN29	8.37051	0.3997	0.70883	1	0.10755	0.824121
HNRNPL	10.7459	0.3716	0.00057105	0.017282	0.10767	0.824121
BAMBI	5.29943	-0.0101	0.41402	1	0.10771	0.824121
BMPR1A	8.51329	-0.0037	0.70472	1	0.10778	0.824121
NDUFV2	11.8789	0.361	0.93015	1	0.10787	0.824121
MGST1	13.0875	0.0058	0.63662	1	0.10788	0.824121
ENY2	11.9855	0.0188	0.013667	0.184855	0.10805	0.824121
ZC4H2	4.49051	0.1389	0.86656	1	0.10808	0.824121
LIMK1	4.83538	0.4088	0.098877	0.75239	0.10809	0.824121
POLE4	9.29737	0.0747	0.10101	0.762791	0.10811	0.824121
IFI44L	3.98408	0.0155	0.35491	1	0.10813	0.824121
MMD	9.22821	-0.003	0.43079	1	0.10815	0.824121
DNTTIP1	10.3086	0.575	0.37326	1	0.10816	0.824121
MCM7	11.4097	0.386	0.00016096	0.006752	0.10819	0.824121
MAGT1	10.5534	0.1387	0.24526	1	0.10821	0.824121
[truncated: 19,632 more rows]
