# Supplementary material for: Complementary information derived from CRISPR Cas9 mediated gene deletion and suppression
Source: Nat Commun. 2017 May 23;8:15403. doi: 10.1038/ncomms15403 (PMC5457492; doi:10.1038/ncomms15403)
Supplement: Supplementary Data 5 — Cell essential genes in HT29 or MIAPACA2 cells identified using MEGeCK and CRISPRi proliferation changes. [file ncomms15403-s6.xlsx]

## Sheet: Table_S6
Gene					GeCKO prediction		CRISPRi prediction					1) high confidence GeCKO prediction: p<0.001, FDR=0.02
Gene	Expression	CNV	CNV	strong 2' TSS	p.value	FDR	p.value	FDR	CRISPRi prediction			2) CRISPRi prediction category: i) p<0.05: predicted; ii) p>0.5, not predicted; iii) p>0.05 & p<0.5: intermediate
SLA	4.46885	1.3651	amplified	yes	0.00073592	0.020632	0.9993	1	not_predicted			3) CNV category: i) log2 CNV > 0.5: amplified; ii) else: not amplified
DENND3	5.79796	1.3767	amplified	no	9.16e-05	0.004692	0.99335	1	not_predicted			4) secondary TSS: 100bp away from primary TSS, and magnitude > 10% of primary TSS magnitude
C19orf43	11.5224	-0.5796	not_amplified	no	0.00057886	0.017286	0.94752	1	not_predicted
CMPK1	11.0459	-0.0061	not_amplified	yes	2.14e-05	0.001737	0.91258	1	not_predicted
NDUFB9	12.8825	1.3651	amplified	no	4.36e-06	0.000702	0.91108	1	not_predicted
CSNK1A1	10.6096	0.0013	not_amplified	no	0.00057151	0.017282	0.90006	1	not_predicted
CHD8	7.70591	-0.5896	not_amplified	yes	0.00019402	0.007718	0.86149	1	not_predicted
PIGW	9.51779	0.7202	amplified	yes	0.00028817	0.010389	0.85586	1	not_predicted
ATP2B1	9.07416	0.0111	not_amplified	yes	0.0004838	0.015294	0.85376	1	not_predicted
GPR61	4.04518	-0.0378	not_amplified	no	0.00012881	0.005872	0.85301	1	not_predicted
MRPL28	8.82292	-0.0084	not_amplified	no	0.00067622	0.019361	0.84497	1	not_predicted
TCEB1	12.2327	-0.0239	not_amplified	yes	8.04e-06	0.000947	0.84021	1	not_predicted
PPARG	9.71475	-0.5994	not_amplified	yes	0.00011779	0.005582	0.8211	1	not_predicted
COG3	6.82669	0.3912	not_amplified	no	0.0005784	0.017286	0.79344	1	not_predicted
BUD31	11.4953	0.386	not_amplified	no	4.62e-05	0.002827	0.77623	1	not_predicted
PELO	9.34666	0.4701	not_amplified	yes	0.00048058	0.015229	0.77326	1	not_predicted
PCF11	7.92912	0.3687	not_amplified	no	1.68e-05	0.001493	0.76901	1	not_predicted
RND2	3.72975	0.0329	not_amplified	no	0.0007901	0.021728	0.74929	1	not_predicted
SP1	7.65711	0.0111	not_amplified	yes	0.0007327	0.020623	0.72659	1	not_predicted
DDX49	8.66359	-0.5979	not_amplified	no	9.3e-05	0.00474	0.70782	1	not_predicted
FAM91A1	11.0655	1.3651	amplified	no	0.00081444	0.022168	0.69991	1	not_predicted
C11orf73	8.33341	0.3769	not_amplified	no	0.00061514	0.018118	0.68205	1	not_predicted
UNC119	6.89008	-0.0167	not_amplified	no	6.41e-05	0.00356	0.67698	1	not_predicted
TRPS1	6.9026	1.3651	amplified	yes	0.00044293	0.014397	0.67614	1	not_predicted
THAP1	6.16913	-1.6786	not_amplified	yes	6.36e-05	0.00356	0.66262	1	not_predicted
GNB1L	7.62433	1.0302	amplified	no	1.13e-05	0.001189	0.66046	1	not_predicted
PIGS	8.6103	-0.0167	not_amplified	no	0.00060274	0.0179	0.65864	1	not_predicted
POLR3B	8.47415	-0.0193	not_amplified	yes	0.00016693	0.006921	0.65854	1	not_predicted
ST3GAL1	9.35614	1.3651	amplified	yes	9.94e-05	0.004985	0.65052	1	not_predicted
UROD	9.35029	-0.0061	not_amplified	no	0.00022479	0.008717	0.64474	1	not_predicted
TRIB1	7.71143	1.3651	amplified	no	0.00056554	0.017198	0.64016	1	not_predicted
CHMP7	6.26515	-1.6934	not_amplified	yes	1.68e-05	0.001493	0.63804	1	not_predicted
C14orf80	6.4897	-0.5927	not_amplified	no	2.27e-05	0.001815	0.62959	1	not_predicted
EIF4A1	13.4586	-0.6111	not_amplified	no	0.00045624	0.014616	0.60413	1	not_predicted
PDZK1	6.06194	0.019	not_amplified	yes	0.00036348	0.012361	0.60051	1	not_predicted
TRMT12	4.7345	1.3651	amplified	no	2.5e-05	0.001913	0.59926	1	not_predicted
MAL2	13.1871	1.3651	amplified	no	1.72e-05	0.001503	0.59714	1	not_predicted
PRMT1	13.1021	0.5397	amplified	no	6.36e-05	0.00356	0.59228	1	not_predicted
ST20	5.53623	0.3647	not_amplified	no	2e-05	0.001669	0.59208	1	not_predicted
RBBP6	7.98171	-0.0481	not_amplified	no	4.36e-06	0.000702	0.58542	1	not_predicted
CIAO1	8.99948	0.034	not_amplified	no	1.35e-05	0.001322	0.57895	1	not_predicted
MRPL53	10.4642	0.0747	not_amplified	no	7.12e-06	0.000862	0.57377	1	not_predicted
AFM	4.27801	0.0293	not_amplified	no	0.00012101	0.005647	0.56217	1	not_predicted
MED19	9.84254	0.3687	not_amplified	no	0.00078643	0.021682	0.56063	1	not_predicted
MRPL47	12.1288	0.1279	not_amplified	no	0.0005435	0.01674	0.56017	1	not_predicted
SLC25A28	7.45548	0.0007	not_amplified	yes	0.00031664	0.011173	0.55168	1	not_predicted
UBE2N	10.0202	0.0111	not_amplified	no	0.00039517	0.013128	0.52475	1	not_predicted
WDR59	7.72955	-0.0124	not_amplified	no	6.45e-05	0.003565	0.49494	1	intermediate
C17orf96	6.91741	1.1932	amplified	no	0.00021469	0.008401	0.48777	1	intermediate
DHX35	7.12752	0.5878	amplified	no	0.00082133	0.022274	0.48617	1	intermediate
CRNKL1	7.50713	0.1237	not_amplified	no	0.00030883	0.010951	0.48173	1	intermediate
IKBKAP	8.34445	0.0143	not_amplified	no	0.00043833	0.014276	0.48081	1	intermediate
THAP11	9.5065	-0.0124	not_amplified	no	0.0005784	0.017286	0.47855	1	intermediate
ANKLE2	8.13009	-0.0379	not_amplified	no	0.0008645	0.023154	0.47571	1	intermediate
UXT	11.9086	0.1689	not_amplified	no	6.2e-06	0.0008	0.46985	1	intermediate
ISCA2	9.4829	-0.5927	not_amplified	no	0.00016234	0.006796	0.46311	1	intermediate
USPL1	9.51229	0.9407	amplified	no	0.0004691	0.014961	0.4625	1	intermediate
SART3	9.42447	-0.0193	not_amplified	no	4.06e-05	0.002608	0.45326	1	intermediate
PFDN5	12.2816	0.0111	not_amplified	no	2.04e-05	0.001695	0.44716	1	intermediate
RPL8	14.1528	-0.0029	not_amplified	no	2.69e-05	0.00199	0.44059	1	intermediate
NLE1	7.85125	0.7106	amplified	no	6.08e-05	0.003471	0.4307	1	intermediate
MRPL21	11.3544	0.3687	not_amplified	no	0.0004962	0.015595	0.43051	1	intermediate
ZDHHC8	7.87565	1.0302	amplified	yes	0.00067943	0.019428	0.43031	1	intermediate
MRPS18A	9.14004	0.0003	not_amplified	no	0.00047967	0.015229	0.42697	1	intermediate
SF1	8.71462	0.3687	not_amplified	yes	6.89e-07	0.000275	0.42046	1	intermediate
MRPL23	11.2764	0.3896	not_amplified	no	0.00041905	0.013793	0.40561	1	intermediate
RPL12	13.2197	-0.0184	not_amplified	no	0.00016923	0.006936	0.40152	1	intermediate
SLC7A1	9.50313	0.9407	amplified	yes	0.00054717	0.016781	0.4002	1	intermediate
C7orf26	7.88595	0.3721	not_amplified	yes	1.17e-05	0.001214	0.39782	1	intermediate
LARS	9.50279	0.0013	not_amplified	no	0.00049482	0.015574	0.37195	1	intermediate
ARFRP1	7.18815	0.6245	amplified	no	1.35e-05	0.001322	0.35009	1	intermediate
ZBTB7A	6.0818	-0.5796	not_amplified	yes	0.00044982	0.014475	0.34692	1	intermediate
ARMC7	7.72558	0.0128	not_amplified	no	4.84e-05	0.002934	0.34554	1	intermediate
RANBP1	10.1626	1.0302	amplified	no	0.00080021	0.021976	0.34244	1	intermediate
SSRP1	11.5208	0.3687	not_amplified	no	3.65e-05	0.002429	0.3401	1	intermediate
DCAF13	10.7854	-0.0308	not_amplified	no	0.00010539	0.005164	0.33234	1	intermediate
RPS19	14.666	0.5397	amplified	no	6.89e-07	0.000275	0.33228	1	intermediate
KBTBD2	9.04977	0.3737	not_amplified	yes	0.00085899	0.023035	0.3302	1	intermediate
GPX4	12.7126	-0.5796	not_amplified	yes	3.61e-05	0.002414	0.32617	1	intermediate
PARS2	7.14186	-0.0061	not_amplified	no	0.00089848	0.023798	0.32009	1	intermediate
PRPF8	10.2784	-0.5681	not_amplified	no	5.28e-06	0.000744	0.31922	1	intermediate
TSEN54	8.92069	0.0128	not_amplified	no	3.51e-05	0.002382	0.31731	1	intermediate
NOM1	8.10625	0.3679	not_amplified	no	0.00077219	0.021399	0.31504	1	intermediate
NSMCE2	9.97926	1.3651	amplified	no	6.36e-05	0.00356	0.31266	1	intermediate
CCNA2	9.92422	0.0193	not_amplified	no	3.9e-06	0.000657	0.31033	1	intermediate
TRMT112	13.1388	0.3687	not_amplified	no	0.00022525	0.008719	0.30751	1	intermediate
EEF2	13.5718	-0.5796	not_amplified	no	8.47e-05	0.00436	0.2968	1	intermediate
MRPS31	10.5838	0.3899	not_amplified	no	0.00022801	0.008767	0.29186	1	intermediate
POLR3E	9.84844	-0.0481	not_amplified	no	0.00036578	0.012361	0.29079	1	intermediate
RRAGC	8.83175	-0.0061	not_amplified	no	2.18e-05	0.001755	0.28344	1	intermediate
MED8	8.95899	-0.0061	not_amplified	no	3.9e-06	0.000657	0.28287	1	intermediate
ASNA1	8.90444	-0.5796	not_amplified	no	4.82e-06	0.000717	0.27918	1	intermediate
SFPQ	10.9482	-0.0061	not_amplified	no	4.82e-06	0.000717	0.27858	1	intermediate
METTL1	8.32631	0.0111	not_amplified	no	0.00057794	0.017286	0.27203	1	intermediate
NCBP1	8.0372	-0.0137	not_amplified	yes	0.0002698	0.009893	0.26982	1	intermediate
UTP20	7.87007	-0.0193	not_amplified	no	0.0001504	0.006434	0.26924	1	intermediate
CEBPZ	11.4565	0.0941	not_amplified	no	7.78e-05	0.004103	0.26762	1	intermediate
YARS	10.5556	-0.0213	not_amplified	no	8.24e-05	0.004293	0.26058	1	intermediate
NUMA1	7.68667	0.3687	not_amplified	yes	7.46e-05	0.003982	0.25918	1	intermediate
UBE2M	11.1423	0.5107	amplified	yes	4.2e-05	0.002649	0.2576	1	intermediate
NUS1	9.02778	-0.1696	not_amplified	no	0.00016923	0.006936	0.25231	1	intermediate
PFN1	12.9665	-0.5681	not_amplified	no	8.43e-05	0.004346	0.24875	1	intermediate
MAX	7.7031	-0.5927	not_amplified	no	0.00078781	0.021692	0.23934	1	intermediate
IPO11	8.23144	0.029	not_amplified	yes	0.00076117	0.021226	0.23321	1	intermediate
SRP54	9.32851	-0.5927	not_amplified	no	0.00064177	0.018648	0.23233	1	intermediate
RBBP4	8.57917	-0.0213	not_amplified	no	0.00022801	0.008767	0.22745	1	intermediate
EIF1	12.7108	0.0329	not_amplified	no	0.00010953	0.005306	0.22622	1	intermediate
PPP1R15B	9.90665	0.0013	not_amplified	no	0.0005784	0.017286	0.22561	1	intermediate
DDX5	10.6833	-0.0151	not_amplified	no	1.63e-05	0.001493	0.22349	1	intermediate
HYOU1	10.3544	0.3556	not_amplified	no	0.00012973	0.005888	0.21829	1	intermediate
PSMD14	12.1241	0.0174	not_amplified	no	7.12e-06	0.000862	0.21535	1	intermediate
TUBD1	7.5308	0.0045	not_amplified	yes	0.00048104	0.015229	0.2147	1	intermediate
CLASP1	7.5952	0.0065	not_amplified	yes	0.00037221	0.012539	0.21413	1	intermediate
CPSF3	10.2265	0.0729	not_amplified	no	0.00012376	0.005714	0.20913	1	intermediate
LPO	4.105	-0.003	not_amplified	yes	0.00021239	0.008356	0.20909	1	intermediate
MED9	5.2257	-0.6111	not_amplified	no	0.00016923	0.006936	0.20568	1	intermediate
TXN	13.8	0.0143	not_amplified	no	0.00032858	0.01144	0.20453	1	intermediate
RAD9A	8.22833	0.3687	not_amplified	no	0.00098895	0.025813	0.19525	1	intermediate
RPA1	9.85254	-0.5681	not_amplified	no	0.00045257	0.014542	0.19253	1	intermediate
HAUS4	8.39946	-0.5896	not_amplified	no	0.00064774	0.018796	0.19243	1	intermediate
SLC7A6OS	8.41253	-0.0124	not_amplified	no	6.2e-06	0.0008	0.19216	1	intermediate
GTF3C4	9.03576	-0.0184	not_amplified	yes	1.61e-06	0.000456	0.19176	1	intermediate
PAK1IP1	9.48244	-0.0304	not_amplified	no	6.2e-06	0.0008	0.19097	1	intermediate
IARS2	11.006	0.0862	not_amplified	no	0.00035797	0.012231	0.18876	1	intermediate
NFS1	8.4205	0.5878	amplified	no	2.53e-06	0.000519	0.18699	1	intermediate
NAA20	11.7789	0.1237	not_amplified	no	6.5e-05	0.003565	0.18534	1	intermediate
DYNC1H1	7.69329	-0.5927	not_amplified	no	0.00090491	0.023939	0.18364	1	intermediate
DHPS	9.00093	-0.5796	not_amplified	no	0.00012055	0.005638	0.17967	1	intermediate
DNAJC8	8.02213	-0.0213	not_amplified	no	1.63e-05	0.001493	0.17233	1	intermediate
COG4	8.02177	-0.0124	not_amplified	no	8.96e-06	0.001	0.17192	1	intermediate
SACM1L	9.35774	-0.5745	not_amplified	no	0.00026199	0.009756	0.16459	1	intermediate
TRAPPC9	7.03669	1.3767	amplified	no	1.91e-05	0.001618	0.16318	0.996732	intermediate
UTP14A	8.22488	0.1453	not_amplified	no	0.00026245	0.009756	0.16129	0.992673	intermediate
MED4	9.16052	0.3912	not_amplified	no	0.00019724	0.007817	0.16079	0.992642	intermediate
WARS2	8.27276	-0.0165	not_amplified	no	4.2e-05	0.002649	0.15891	0.986453	intermediate
PDCD2	9.72156	0.0579	not_amplified	no	4.98e-05	0.002976	0.15507	0.979213	intermediate
MARS2	7.46689	-0.0029	not_amplified	no	2.09e-05	0.001706	0.1493	0.957252	intermediate
AGPAT2	8.36552	0.0013	not_amplified	no	0.00029666	0.010625	0.14789	0.951836	intermediate
CHMP2A	11.4762	0.5107	amplified	yes	2.07e-06	0.000519	0.14669	0.948867	intermediate
RPS14	14.1588	0.0013	not_amplified	no	3.28e-05	0.002269	0.14501	0.942506	intermediate
MED12	7.71604	0.1389	not_amplified	yes	0.00066887	0.019241	0.14234	0.933072	intermediate
PDRG1	9.69716	0.5878	amplified	no	2.09e-05	0.001706	0.14028	0.927206	intermediate
SMC6	8.13744	0.0729	not_amplified	no	0.00026521	0.009841	0.14007	0.926851	intermediate
PHF12	6.20486	-0.0167	not_amplified	yes	3.51e-05	0.002382	0.13975	0.925582	intermediate
SAP30BP	8.24357	0.0128	not_amplified	no	0.00019219	0.007688	0.13498	0.911019	intermediate
NFYC	7.9428	-0.0061	not_amplified	yes	5.28e-06	0.000744	0.13294	0.906387	intermediate
NOP56	10.7644	0.1292	not_amplified	no	0.00014764	0.006341	0.13133	0.900915	intermediate
TEX10	8.82739	-0.0137	not_amplified	no	0.00089205	0.023715	0.13102	0.900202	intermediate
PA2G4	9.89986	0.0111	not_amplified	no	0.00036532	0.012361	0.12912	0.893491	intermediate
HSCB	8.5491	0.4821	not_amplified	no	0.00034511	0.011876	0.12897	0.893491	intermediate
RIOK1	8.67161	-0.0304	not_amplified	no	1.63e-05	0.001493	0.12487	0.881807	intermediate
ABCB7	10.006	0.1387	not_amplified	no	1.15e-06	0.000364	0.11917	0.864473	intermediate
ALDOA	13.1216	-0.0481	not_amplified	no	2.3e-07	0.000206	0.11804	0.861232	intermediate
GNL3	10.589	-0.55	not_amplified	no	0.0003249	0.01139	0.1163	0.853671	intermediate
DNLZ	8.74166	0.0013	not_amplified	no	8.96e-06	0.001	0.11491	0.849845	intermediate
PPP2R4	9.31836	-0.0184	not_amplified	yes	3.56e-05	0.002398	0.11303	0.843282	intermediate
SRP9	12.555	0.0862	not_amplified	no	0.00077449	0.021435	0.11287	0.843282	intermediate
PSMC2	13.0679	0.386	not_amplified	no	8.52e-05	0.004373	0.11225	0.840687	intermediate
PTMA	13.5242	-0.0164	not_amplified	yes	0.0005288	0.016381	0.11169	0.838605	intermediate
TRAPPC1	9.92122	-0.6111	not_amplified	no	2.53e-06	0.000519	0.11086	0.833776	intermediate
MED7	9.20814	-0.0418	not_amplified	no	0.00071617	0.020303	0.11061	0.832267	intermediate
MCM7	11.4097	0.386	not_amplified	no	0.00016096	0.006752	0.10819	0.824121	intermediate
HNRNPL	10.7459	0.3716	not_amplified	yes	0.00057105	0.017282	0.10767	0.824121	intermediate
RSL24D1	12.4375	0.4063	not_amplified	no	1.63e-05	0.001493	0.10472	0.813008	intermediate
HSPA8	13.8907	0.3556	not_amplified	no	6.89e-07	0.000275	0.10416	0.810458	intermediate
MED30	10.1217	1.3651	amplified	no	8.5e-06	0.000974	0.10381	0.809596	intermediate
SF3A3	9.97005	-0.0061	not_amplified	no	0.00073454	0.020632	0.10054	0.796681	intermediate
OSGEP	7.63527	-0.5896	not_amplified	yes	0.00051732	0.016141	0.10008	0.795344	intermediate
GFM1	9.80529	0.1345	not_amplified	no	5.74e-06	0.000783	0.097817	0.785173	intermediate
SSU72	10.3926	0.0041	not_amplified	yes	2.78e-05	0.002024	0.094909	0.771001	intermediate
GLE1	7.12906	-0.0184	not_amplified	no	7.37e-05	0.003943	0.094709	0.770405	intermediate
DARS	11.4538	-0.0282	not_amplified	yes	0.00013249	0.005963	0.094213	0.768544	intermediate
KPNB1	11.9234	-0.003	not_amplified	no	2.3e-07	0.000206	0.093449	0.766374	intermediate
RSL1D1	7.4053	-0.0481	not_amplified	no	3.51e-05	0.002382	0.092935	0.764712	intermediate
DHX36	10.0034	0.1345	not_amplified	no	3.65e-05	0.002429	0.092576	0.763705	intermediate
PSMC3	10.8078	0.3999	not_amplified	yes	7.14e-05	0.003849	0.091923	0.763128	intermediate
POLR3H	7.47557	-0.6032	not_amplified	no	0.00014764	0.006341	0.088659	0.751097	intermediate
WDR43	8.64609	0.0729	not_amplified	no	3.38e-05	0.002325	0.08793	0.74607	intermediate
CABIN1	6.81488	-0.6069	not_amplified	yes	0.00014443	0.006291	0.087291	0.742078	intermediate
EXOC8	7.73247	0.1013	not_amplified	no	2.99e-06	0.00055	0.08668	0.739896	intermediate
CCT8	12.8814	-0.5892	not_amplified	no	6.89e-07	0.000275	0.086418	0.739273	intermediate
ARPC4	9.12859	-0.5994	not_amplified	no	3.24e-05	0.002269	0.086184	0.738179	intermediate
EIF1AX	10.7654	0.1669	not_amplified	no	0.00044339	0.014397	0.086135	0.738179	intermediate
RABGGTB	9.65787	0.0155	not_amplified	no	1.68e-05	0.001493	0.084989	0.733883	intermediate
EXOSC10	9.4351	0.0041	not_amplified	no	0.00011779	0.005582	0.082367	0.719734	intermediate
METTL14	8.30407	0.0193	not_amplified	no	0.00059907	0.017815	0.077864	0.696685	intermediate
NPLOC4	9.32192	0.0128	not_amplified	no	0.00057702	0.017286	0.077777	0.696268	intermediate
EWSR1	9.60467	0.4878	not_amplified	no	4.98e-05	0.002976	0.077592	0.695676	intermediate
PSMD8	11.5116	0.3716	not_amplified	no	2.73e-05	0.002004	0.077319	0.693937	intermediate
CNOT3	7.03189	0.4764	not_amplified	no	6.87e-05	0.003738	0.076908	0.691931	intermediate
CSTF3	9.87087	0.3999	not_amplified	no	0.00014351	0.006263	0.076579	0.690637	intermediate
RNF113A	9.75769	0.1533	not_amplified	no	5.49e-05	0.003242	0.076345	0.68978	intermediate
NXF1	9.58295	0.3687	not_amplified	no	0.00042364	0.013902	0.076146	0.6894	intermediate
SASS6	8.59464	0.0155	not_amplified	no	0.0008893	0.023671	0.075873	0.687994	intermediate
CASC5	7.01748	0.3997	not_amplified	no	2.5e-05	0.001913	0.074805	0.682178	intermediate
RPL5	14.1838	0.0155	not_amplified	no	2.32e-05	0.001845	0.074484	0.680666	intermediate
DMAP1	8.10892	-0.0061	not_amplified	yes	0.00061835	0.018177	0.073598	0.676442	intermediate
SF3A2	8.53601	-0.5796	not_amplified	no	4.62e-05	0.002827	0.072832	0.672401	intermediate
SPATA5	6.18534	0.0193	not_amplified	no	6.89e-07	0.000275	0.072702	0.671727	intermediate
TTF1	8.51752	-0.0184	not_amplified	no	6.87e-05	0.003738	0.072101	0.669348	intermediate
PSMB3	13.2642	0.8413	amplified	no	6.89e-07	0.000275	0.070853	0.662309	intermediate
COPE	10.009	-0.5979	not_amplified	no	0.00061973	0.018179	0.070683	0.661074	intermediate
TCF7L2	8.9029	0.0255	not_amplified	no	4.98e-05	0.002976	0.070203	0.65806	intermediate
WDR73	9.79942	0.3887	not_amplified	no	9.67e-05	0.004892	0.069663	0.656434	intermediate
HSPA5	8.6098	-0.0184	not_amplified	no	0.00078597	0.021682	0.067191	0.642801	intermediate
RPL10	6.17824	0.544	amplified	no	0.00052605	0.016366	0.066481	0.63869	intermediate
GUK1	11.044	0.1103	not_amplified	no	1.95e-05	0.00165	0.064501	0.625592	intermediate
TAF1B	7.97338	0.0729	not_amplified	no	9.85e-05	0.004962	0.064364	0.624948	intermediate
C21orf59	10.778	-0.5892	not_amplified	yes	0.00046313	0.014793	0.064222	0.624264	intermediate
INTS6	8.75071	0.4028	not_amplified	no	2.37e-05	0.001875	0.063601	0.622361	intermediate
RAB10	11.6027	0.0729	not_amplified	yes	1.15e-06	0.000364	0.063553	0.622361	intermediate
EIF4E	6.89832	0.0167	not_amplified	no	0.0001582	0.006688	0.062786	0.61852	intermediate
PCNA	12.6502	0.1292	not_amplified	no	1.61e-06	0.000456	0.062238	0.615197	intermediate
ATP5I	12.3377	-0.0268	not_amplified	no	0.00021653	0.008457	0.061707	0.612359	intermediate
NUP93	9.89659	-0.0124	not_amplified	no	4.36e-06	0.000702	0.060965	0.609472	intermediate
SOD2	8.02584	-0.2063	not_amplified	no	0.0003272	0.011431	0.060813	0.608996	intermediate
SMARCA5	9.06191	0.0193	not_amplified	yes	6.41e-05	0.00356	0.060556	0.607622	intermediate
PSMA4	13.0133	0.3647	not_amplified	no	0.00066933	0.019241	0.059823	0.603559	intermediate
HUWE1	6.10493	0.1389	not_amplified	yes	0.00057748	0.017286	0.058348	0.593409	intermediate
MNT	9.73971	-0.5681	not_amplified	no	4.02e-05	0.002602	0.05829	0.593201	intermediate
PHB2	12.9829	-0.0407	not_amplified	no	2.3e-07	0.000206	0.058114	0.592103	intermediate
UBA5	8.89753	0.0164	not_amplified	no	0.00024959	0.009408	0.057189	0.587796	intermediate
EIF2B5	8.10804	0.1279	not_amplified	no	2.69e-05	0.00199	0.056904	0.586925	intermediate
RPS20	13.1846	-0.0239	not_amplified	no	1.17e-05	0.001214	0.0564	0.583094	intermediate
POLR1B	8.53654	-0.017	not_amplified	no	4.48e-05	0.002798	0.055786	0.579797	intermediate
RPA3	11.6828	0.0232	not_amplified	no	2.87e-05	0.00207	0.055493	0.578144	intermediate
POLR2E	11.459	-0.5796	not_amplified	no	0.00054671	0.016781	0.055199	0.576109	intermediate
VPS25	10.3619	0.0329	not_amplified	no	5.81e-05	0.003367	0.054997	0.574856	intermediate
PPP6C	8.9178	-0.0184	not_amplified	no	2.04e-05	0.001695	0.054883	0.574178	intermediate
TRAIP	6.5303	-0.55	not_amplified	no	0.00029827	0.010664	0.054282	0.57301	intermediate
TCP1	9.56004	-0.2063	not_amplified	no	0.00011871	0.0056	0.052755	0.561622	intermediate
IGBP1	10.8133	0.1389	not_amplified	no	5.28e-06	0.000744	0.050322	0.545652	intermediate
PPP4C	10.0874	-0.0481	not_amplified	no	1.15e-06	0.000364	0.05017	0.54446	intermediate
EIF2S3	10.6431	-0.4816	not_amplified	no	1.15e-06	0.000364	0.049962	0.543423	predicted
PPP1CB	9.65196	0.0729	not_amplified	yes	0.00094946	0.024994	0.049806	0.542738	predicted
MRPS10	10.5534	0.0003	not_amplified	no	0.00028633	0.010358	0.048888	0.537277	predicted
SS18L2	9.98503	-0.5745	not_amplified	no	0.00013249	0.005963	0.047661	0.530893	predicted
NMT1	8.20144	-0.0023	not_amplified	no	0.00081536	0.022168	0.047121	0.526881	predicted
RRS1	10.5972	-0.0239	not_amplified	no	0.00030286	0.010809	0.047032	0.526562	predicted
SF3B5	11.2985	-0.1742	not_amplified	no	5.58e-05	0.003287	0.04691	0.525533	predicted
DET1	8.52876	0.3887	not_amplified	no	1.68e-05	0.001493	0.046178	0.519999	predicted
NAA25	8.00282	-0.0193	not_amplified	no	1.72e-05	0.001503	0.046115	0.519999	predicted
TMED2	10.8832	-0.0193	not_amplified	no	5.35e-05	0.003169	0.046011	0.519999	predicted
NOC4L	8.56479	-0.0379	not_amplified	no	0.00015407	0.006552	0.045644	0.518294	predicted
PPWD1	8.66881	0.029	not_amplified	no	1.17e-05	0.001214	0.04564	0.518294	predicted
WDR83	5.95758	-0.5796	not_amplified	yes	0.00026612	0.009858	0.044219	0.506368	predicted
CENPM	10.3157	-0.6032	not_amplified	no	2.96e-05	0.002115	0.043281	0.500691	predicted
UBA1	11.6197	0.1689	not_amplified	yes	0.00012744	0.005833	0.042917	0.497629	predicted
GINS3	7.56719	-0.0124	not_amplified	no	2.99e-06	0.00055	0.042122	0.491983	predicted
DTYMK	11.0444	0.0039	not_amplified	no	2e-05	0.001669	0.041831	0.489041	predicted
SPATA5L1	9.46349	0.3997	not_amplified	no	0.00043328	0.014154	0.041205	0.482878	predicted
AASDHPPT	10.1569	0.3917	not_amplified	no	1.17e-05	0.001214	0.040893	0.481093	predicted
GTF3C5	9.2393	-0.0184	not_amplified	yes	7.51e-05	0.003987	0.040494	0.478629	predicted
MRPL36	12.1403	0.5284	amplified	no	4.82e-06	0.000717	0.039759	0.472381	predicted
DPH3	8.72038	-0.5994	not_amplified	no	0.00069826	0.019861	0.038561	0.463344	predicted
ATP5A1	13.3336	-0.5973	not_amplified	no	0.00012284	0.005684	0.036512	0.446355	predicted
FNTB	6.97946	-0.5927	not_amplified	no	6.89e-07	0.000275	0.036396	0.445866	predicted
HNRNPM	12.0546	-0.5796	not_amplified	no	0.00022893	0.008767	0.035948	0.441917	predicted
EXOSC4	9.1063	-0.0029	not_amplified	no	0.00039103	0.01303	0.035607	0.439602	predicted
HAUS8	6.77147	-0.5979	not_amplified	no	0.00032766	0.011431	0.034104	0.427336	predicted
KLF5	11.584	0.538	amplified	no	0.00092121	0.02431	0.034092	0.427336	predicted
IARS	13.063	0.0023	not_amplified	no	0.00060687	0.017973	0.032982	0.418276	predicted
GINS2	10.3558	-0.0276	not_amplified	no	0.00023398	0.008928	0.03207	0.410945	predicted
URB1	6.14694	-0.5892	not_amplified	no	0.00017795	0.007225	0.029934	0.393928	predicted
NUP133	8.32678	0.1103	not_amplified	no	0.00045349	0.014549	0.029757	0.392186	predicted
NAE1	11.3383	-0.0124	not_amplified	no	2.09e-05	0.001706	0.029699	0.391707	predicted
MCM4	9.3673	-0.0239	not_amplified	no	0.00025327	0.009529	0.029656	0.391569	predicted
NARFL	6.70315	-0.0084	not_amplified	no	0.00031251	0.011045	0.028753	0.382399	predicted
ATP6V0D1	10.7087	-0.0124	not_amplified	no	0.00040665	0.013483	0.028141	0.376891	predicted
SNF8	9.67992	-0.003	not_amplified	no	0.00017244	0.007041	0.027919	0.374712	predicted
RPL37	13.8605	0.4077	not_amplified	no	8.96e-06	0.001	0.027468	0.370686	predicted
FAM126B	6.78285	-0.0029	not_amplified	no	6.89e-07	0.000275	0.027041	0.366287	predicted
DDX56	10.0247	0.3737	not_amplified	no	0.00028174	0.010243	0.026787	0.364462	predicted
TOMM22	9.4615	-0.5942	not_amplified	no	0.0001504	0.006434	0.026692	0.364086	predicted
NCKAP1	10.8817	0.029	not_amplified	yes	0.00073178	0.020623	0.026276	0.358967	predicted
DHX33	9.66651	-0.5681	not_amplified	yes	0.00029506	0.010585	0.026225	0.358552	predicted
SF3B4	9.30461	0.0021	not_amplified	no	0.00010126	0.005042	0.025672	0.352092	predicted
PCBP2	9.16752	0.0111	not_amplified	no	2.99e-06	0.00055	0.025161	0.347885	predicted
NAA30	8.1261	-0.5927	not_amplified	no	2.76e-06	0.00055	0.025131	0.347885	predicted
ANAPC2	7.78302	0.0013	not_amplified	no	0.00023352	0.008927	0.024786	0.345336	predicted
HNRNPC	10.7098	-0.5896	not_amplified	no	3.01e-05	0.002133	0.024656	0.343794	predicted
UBA52	13.011	-0.5979	not_amplified	no	4.84e-05	0.002934	0.024371	0.340626	predicted
NCAPG	9.51555	-0.0075	not_amplified	no	0.00080434	0.021976	0.02417	0.339713	predicted
LARS2	8.1065	-0.5745	not_amplified	no	4.82e-06	0.000717	0.02378	0.336933	predicted
MRPL39	10.3193	-0.6763	not_amplified	no	5.07e-05	0.003022	0.023566	0.334715	predicted
C16orf59	7.05071	-0.0084	not_amplified	no	3.28e-05	0.002269	0.023427	0.333731	predicted
SMC3	10.229	0.0255	not_amplified	no	0.00065693	0.018986	0.023373	0.333324	predicted
WDR82	10.1292	-0.55	not_amplified	no	6.89e-07	0.000275	0.023364	0.333324	predicted
NOL6	6.32007	-0.1098	not_amplified	no	0.00021377	0.00838	0.022593	0.325106	predicted
TUT1	5.70413	0.3687	not_amplified	yes	0.00048977	0.01546	0.022569	0.325015	predicted
POLR3A	8.0253	-0.005	not_amplified	no	2.3e-07	0.000206	0.022233	0.320871	predicted
SEC61A1	10.2817	0.3937	not_amplified	no	6.89e-07	0.000275	0.022233	0.320871	predicted
UBA3	10.0859	-0.5503	not_amplified	no	3.7e-05	0.00243	0.022025	0.318991	predicted
NKAP	8.49369	0.1533	not_amplified	yes	3.7e-05	0.00243	0.02198	0.318626	predicted
SNRNP40	8.79842	-0.0213	not_amplified	no	0.00014764	0.006341	0.02133	0.312629	predicted
RPL30	13.9915	-0.0308	not_amplified	no	2.46e-05	0.001913	0.021295	0.312572	predicted
HTATSF1	9.70217	0.1453	not_amplified	no	0.00056508	0.017198	0.021246	0.312105	predicted
BRF1	5.25232	-0.5927	not_amplified	yes	6.89e-07	0.000275	0.021075	0.310122	predicted
UFM1	8.48398	0.3899	not_amplified	no	0.00065647	0.018986	0.020869	0.308117	predicted
ASH2L	8.22872	-1.6591	not_amplified	yes	2.53e-06	0.000519	0.020557	0.305211	predicted
AHCTF1	8.7017	0.0756	not_amplified	no	0.00019081	0.007647	0.020528	0.305211	predicted
WDR74	9.64463	0.3687	not_amplified	no	1.13e-05	0.001189	0.0203	0.303121	predicted
PSMD3	10.5103	0.0178	not_amplified	no	0.00033179	0.011496	0.020238	0.302625	predicted
SF3B1	11.1167	-0.0029	not_amplified	no	2.3e-07	0.000206	0.020076	0.301934	predicted
TSR1	8.52428	-0.5681	not_amplified	no	2.59e-05	0.001956	0.019714	0.299069	predicted
RANGAP1	8.28196	-0.6032	not_amplified	no	2.27e-05	0.001815	0.019656	0.298757	predicted
RPL23	13.9974	0.8413	amplified	no	6.2e-06	0.0008	0.019122	0.291649	predicted
CDK1	10.3962	0.0912	not_amplified	no	0.00041124	0.013578	0.01888	0.288703	predicted
MED6	8.76077	-0.5927	not_amplified	no	0.00042548	0.013941	0.018274	0.28141	predicted
CHORDC1	10.0117	0.3917	not_amplified	no	0.0007451	0.020836	0.018194	0.280907	predicted
PTPN23	4.91815	-0.55	not_amplified	no	2.53e-06	0.000519	0.017392	0.271388	predicted
ISG20L2	9.71776	-0.0322	not_amplified	yes	0.00012284	0.005684	0.017283	0.271136	predicted
EIF3G	11.1241	-0.5796	not_amplified	no	0.00021745	0.008462	0.017243	0.270992	predicted
CDH1	10.3059	-0.0124	not_amplified	no	0.00081077	0.022099	0.016706	0.265165	predicted
RPS16	14.5588	0.3716	not_amplified	no	3.74e-05	0.002453	0.016641	0.264374	predicted
RPS11	14.8473	0.5397	amplified	no	0.00013019	0.005897	0.016194	0.259969	predicted
POLR2A	4.55371	-0.6111	not_amplified	no	0.00015637	0.006623	0.015902	0.257047	predicted
PSMD6	11.1298	-0.5935	not_amplified	no	0.00076255	0.021226	0.015844	0.25701	predicted
GAPDH	14.5769	-0.0407	not_amplified	no	2.3e-07	0.000206	0.015747	0.256201	predicted
PSMG4	10.8505	-0.0304	not_amplified	no	0.00044568	0.014399	0.015743	0.256201	predicted
PES1	8.78026	-0.5685	not_amplified	no	6.89e-07	0.000275	0.015511	0.255684	predicted
SKA1	6.25117	-0.5973	not_amplified	no	0.00024454	0.00925	0.015158	0.251572	predicted
RBM17	9.07451	-0.0221	not_amplified	no	0.0003295	0.01144	0.01488	0.248547	predicted
RBX1	11.3514	-0.6032	not_amplified	no	2.53e-06	0.000519	0.014744	0.246746	predicted
RPS4X	14.2244	0.1389	not_amplified	no	1.81e-05	0.001558	0.01474	0.246746	predicted
WASF2	8.61519	-0.0213	not_amplified	no	0.00018851	0.007583	0.014708	0.246622	predicted
LONP1	9.18006	-0.5796	not_amplified	no	2.53e-06	0.000519	0.014299	0.242407	predicted
DPAGT1	9.79411	0.3556	not_amplified	no	6.41e-05	0.00356	0.013554	0.232311	predicted
BRF2	6.54289	-1.6591	not_amplified	no	2.55e-05	0.001935	0.013443	0.231368	predicted
SUPV3L1	8.66739	0.0374	not_amplified	no	0.00013157	0.005947	0.01337	0.23037	predicted
GNL2	9.29951	-0.0061	not_amplified	no	4.82e-06	0.000717	0.013308	0.229714	predicted
RBM39	11.4505	0.5878	amplified	no	6.89e-07	0.000275	0.013128	0.227728	predicted
RPP38	9.00458	-0.0336	not_amplified	yes	5.74e-06	0.000783	0.012926	0.225088	predicted
TOP2A	11.0387	0.0178	not_amplified	no	0.00032399	0.011376	0.012708	0.222649	predicted
RPS5	13.9227	0.5107	amplified	no	0.00019494	0.00774	0.012275	0.218318	predicted
KARS	12.6763	-0.0124	not_amplified	no	0.00056508	0.017198	0.01225	0.218098	predicted
NDOR1	6.12034	0.0013	not_amplified	no	3.44e-06	0.000614	0.011335	0.204717	predicted
VPS33A	7.53925	-0.0193	not_amplified	no	0.00021882	0.008501	0.010904	0.199256	predicted
TBP	7.68085	0.0579	not_amplified	no	0.00012147	0.005656	0.010563	0.194382	predicted
DGCR8	8.11692	1.0302	amplified	no	0.00041445	0.013663	0.010513	0.194	predicted
ATP6V1H	9.73821	-0.0239	not_amplified	no	1.13e-05	0.001189	0.010497	0.194	predicted
DDX55	8.44121	-0.0193	not_amplified	no	0.00026842	0.009893	0.010484	0.194	predicted
SMC1A	7.46379	0.1389	not_amplified	no	1.22e-05	0.001238	0.010434	0.193692	predicted
PMPCA	10.1967	0.0013	not_amplified	no	1.22e-05	0.001238	0.010351	0.192702	predicted
LSM11	6.17456	-0.0418	not_amplified	no	1.61e-06	0.000456	0.01029	0.191761	predicted
WDR33	7.03013	-0.0034	not_amplified	no	2.53e-06	0.000519	0.010113	0.189871	predicted
RPL7A	13.8468	-0.0184	not_amplified	no	1.68e-05	0.001493	0.0099447	0.18806	predicted
RPP14	7.7858	-0.6268	not_amplified	yes	0.00014718	0.006341	0.0099345	0.18806	predicted
RFC5	9.51827	-0.0193	not_amplified	no	2.3e-07	0.000206	0.0099035	0.187953	predicted
STRAP	12.5127	0.0058	not_amplified	no	0.00085256	0.022903	0.0098082	0.18675	predicted
CRCP	8.52589	0.3413	not_amplified	no	5.28e-06	0.000744	0.0096559	0.184853	predicted
RFC4	10.6422	0.13	not_amplified	no	2.69e-05	0.00199	0.0094862	0.183277	predicted
TBL3	7.09065	-0.0084	not_amplified	no	6.2e-06	0.0008	0.0094681	0.183277	predicted
UTP3	10.1984	0.0293	not_amplified	no	6.66e-06	0.00082	0.0092673	0.180966	predicted
POLR2K	10.8539	-0.0308	not_amplified	no	0.00063075	0.018352	0.0091376	0.17923	predicted
PTPMT1	8.81261	0.3999	not_amplified	no	1.77e-05	0.001537	0.0090073	0.177667	predicted
GRHL2	7.2189	-0.0308	not_amplified	yes	6.36e-05	0.00356	0.00889	0.176145	predicted
GEMIN4	8.23221	-0.5681	not_amplified	yes	0.00080342	0.021976	0.0085669	0.170705	predicted
BDP1	6.56445	0.029	not_amplified	no	0.0003272	0.011431	0.0084557	0.169475	predicted
DNM2	7.57596	-0.5796	not_amplified	no	4.84e-05	0.002934	0.0083147	0.167776	predicted
MRPL18	11.569	-0.2063	not_amplified	yes	0.00037863	0.012735	0.0081354	0.164916	predicted
EIF2S1	9.23783	-0.5927	not_amplified	no	0.0002799	0.010211	0.0081258	0.164912	predicted
RPS21	14.1763	0.5778	amplified	no	4.62e-05	0.002827	0.0080925	0.164617	predicted
TAF5L	8.09794	0.1103	not_amplified	no	0.00010907	0.005296	0.0078726	0.16183	predicted
SNRNP25	10.9126	-0.0084	not_amplified	no	1.86e-05	0.001585	0.0077823	0.160728	predicted
MFAP1	10.7331	0.3997	not_amplified	no	0.00053661	0.016551	0.007493	0.156781	predicted
HDAC3	9.05978	0.0013	not_amplified	no	0.00052008	0.016204	0.0074219	0.15548	predicted
SDAD1	9.82432	0.0372	not_amplified	no	6.66e-06	0.00082	0.0073616	0.15477	predicted
PDCD11	7.6832	0.0007	not_amplified	no	0.00026704	0.009859	0.0073531	0.15477	predicted
UBE2C	11.9698	0.575	amplified	no	0.00062846	0.01831	0.0072443	0.153221	predicted
STIP1	10.9201	0.3687	not_amplified	no	4.06e-05	0.002608	0.0069815	0.149645	predicted
POLE2	9.73876	-0.5927	not_amplified	no	0.00038323	0.01285	0.006889	0.148205	predicted
DONSON	8.76405	-0.5892	not_amplified	no	3.97e-05	0.002587	0.0068309	0.147353	predicted
ALG14	9.52052	0.0155	not_amplified	no	0.00016785	0.006936	0.0067322	0.146085	predicted
SNRPD3	12.3845	-0.6069	not_amplified	no	0.00076485	0.02125	0.0067136	0.145862	predicted
PSMB7	12.7645	-0.0184	not_amplified	no	1.61e-06	0.000456	0.0065827	0.143552	predicted
CCDC115	8.99568	-0.0034	not_amplified	no	3.61e-05	0.002414	0.0065032	0.142348	predicted
RPS24	14.4187	-0.005	not_amplified	no	0.0001357	0.006078	0.0063864	0.141413	predicted
MED21	9.76318	0.3884	not_amplified	no	7.83e-05	0.004117	0.0063114	0.140072	predicted
COPS3	10.3095	-0.6111	not_amplified	no	0.00036072	0.012286	0.006259	0.139437	predicted
PSMD12	12.1879	0.8027	amplified	no	0.00010539	0.005164	0.0062296	0.139137	predicted
NVL	8.10235	0.0862	not_amplified	no	8.5e-06	0.000974	0.0062076	0.138822	predicted
POLR1C	8.92741	0.0003	not_amplified	no	6.89e-07	0.000275	0.0060351	0.136704	predicted
NUP85	10.297	0.0128	not_amplified	no	1.68e-05	0.001493	0.005977	0.135563	predicted
PCID2	9.16056	0.4421	not_amplified	no	0.00010861	0.005296	0.0059234	0.134803	predicted
MRPS21	11.4149	0.0021	not_amplified	no	2.59e-05	0.001956	0.0058247	0.133663	predicted
COPS4	10.6044	0.0476	not_amplified	no	0.00028128	0.010243	0.0055833	0.129307	predicted
HCFC1	6.89019	0.5194	amplified	yes	2.99e-06	0.00055	0.005281	0.124107	predicted
NOP58	12.8602	-0.0029	not_amplified	no	2.09e-05	0.001706	0.0052742	0.124107	predicted
STAG2	10.1706	0.1688	not_amplified	yes	0.00061032	0.018025	0.005107	0.120827	predicted
RPL11	13.9938	0.0283	not_amplified	no	5.81e-05	0.003367	0.0050396	0.119393	predicted
RPL15	12.7125	-0.5994	not_amplified	no	0.00011412	0.005443	0.0049457	0.118286	predicted
MED14	8.4844	-0.4816	not_amplified	yes	5.86e-05	0.003375	0.0049432	0.118286	predicted
NPAT	8.35478	0.3556	not_amplified	no	2.53e-06	0.000519	0.0048679	0.117062	predicted
VPS28	10.0898	-0.0029	not_amplified	no	2.3e-07	0.000206	0.0048405	0.116724	predicted
NUP153	10.2644	-0.0019	not_amplified	yes	0.00080526	0.021976	0.0047367	0.114605	predicted
ACTR2	11.0346	0.0747	not_amplified	no	6.82e-05	0.003732	0.0046324	0.112947	predicted
PSMD7	10.8565	-0.0124	not_amplified	no	0.00011136	0.005371	0.0044869	0.110318	predicted
GPKOW	9.16056	0.1689	not_amplified	no	0.0008025	0.021976	0.0043888	0.108361	predicted
USO1	10.0667	0.0372	not_amplified	no	0.00042731	0.01398	0.0043075	0.106656	predicted
RPAIN	9.18443	-0.5681	not_amplified	no	0.00013846	0.006155	0.0043053	0.106656	predicted
ATP6AP2	10.4918	-0.4816	not_amplified	no	0.00025418	0.009547	0.0043025	0.106656	predicted
RPL36	13.5469	-0.5796	not_amplified	no	0.00014718	0.006341	0.0042709	0.106197	predicted
CDC16	10.3011	0.4421	not_amplified	no	2.18e-05	0.001755	0.004113	0.102707	predicted
NOP16	10.475	-0.0006	not_amplified	no	2.3e-07	0.000206	0.0040515	0.101751	predicted
HSPE1	10.9136	-0.0029	not_amplified	no	2.3e-07	0.000206	0.0039861	0.100829	predicted
EXOSC8	10.8803	0.7461	amplified	no	0.00028587	0.010358	0.0038332	0.098959	predicted
RPL19	13.7245	0.0178	not_amplified	no	0.00038552	0.012887	0.003827	0.098944	predicted
COPB2	10.7693	0.0164	not_amplified	no	0.00011963	0.005607	0.0037915	0.09817	predicted
YEATS4	8.3893	0.0111	not_amplified	no	0.00082868	0.022389	0.0036781	0.095943	predicted
BMS1	8.91535	-0.0032	not_amplified	no	0.00014213	0.006263	0.0036708	0.095894	predicted
NIP7	9.75307	-0.0124	not_amplified	yes	2.53e-06	0.000519	0.0036494	0.095894	predicted
EIF2B2	9.67814	-0.5927	not_amplified	no	2.53e-06	0.000519	0.0036398	0.095796	predicted
PLK1	9.71496	-0.0481	not_amplified	no	3.9e-06	0.000657	0.0036364	0.095796	predicted
ZBTB17	6.1348	-0.029	not_amplified	no	0.00029092	0.010471	0.0035828	0.094962	predicted
TAF1	6.71504	0.1389	not_amplified	no	8.96e-06	0.001	0.0034886	0.093321	predicted
RPL3	13.0137	-0.6032	not_amplified	no	2.3e-07	0.000206	0.003461	0.092759	predicted
SUPT6H	7.12982	-0.0167	not_amplified	no	6.96e-05	0.003769	0.0034373	0.092407	predicted
GEMIN5	8.95369	-0.0418	not_amplified	no	3.44e-06	0.000614	0.0033595	0.090592	predicted
FOXA1	11.5459	-0.5927	not_amplified	no	3.24e-05	0.002269	0.003329	0.089909	predicted
LTV1	9.55128	-0.1742	not_amplified	no	0.0005164	0.016136	0.0032715	0.088628	predicted
ACTR3	12.0498	0.0065	not_amplified	no	0.00057702	0.017286	0.0032619	0.088504	predicted
GTPBP4	10.1426	-0.0031	not_amplified	no	0.00051319	0.016059	0.0030504	0.084065	predicted
ESPL1	8.9985	0.0111	not_amplified	no	0.00012973	0.005888	0.0029771	0.082303	predicted
TAF2	10.3118	1.3651	amplified	no	0.00052697	0.016371	0.0029156	0.081243	predicted
ROMO1	11.1172	0.5878	amplified	no	7.12e-06	0.000862	0.0029153	0.081243	predicted
C3orf17	7.71132	0.3929	not_amplified	no	1.63e-05	0.001493	0.0028913	0.081048	predicted
STXBP3	9.86307	-0.0378	not_amplified	no	1.63e-05	0.001493	0.0028462	0.080073	predicted
NUDT21	10.1243	-0.0124	not_amplified	no	0.00013616	0.006078	0.0028034	0.079248	predicted
PSMD1	10.686	-0.0164	not_amplified	no	2.73e-05	0.002004	0.0027988	0.079248	predicted
DAD1	11.2983	-0.5896	not_amplified	no	9.57e-05	0.004857	0.0027492	0.078221	predicted
HARS	10.4513	0.0013	not_amplified	no	1.63e-05	0.001493	0.0026449	0.076241	predicted
DDX41	8.99159	-0.0006	not_amplified	no	2.53e-06	0.000519	0.002637	0.076138	predicted
EIF3I	12.5	-0.0213	not_amplified	no	2.53e-06	0.000519	0.0026342	0.076138	predicted
NEDD1	8.20348	-0.0193	not_amplified	no	0.00019265	0.007692	0.0026201	0.075899	predicted
PUF60	11.0174	-0.0029	not_amplified	no	0.00066198	0.019106	0.0025986	0.075403	predicted
PRPF6	9.37059	0.6245	amplified	no	0.00072489	0.02051	0.0025541	0.074479	predicted
LIN52	6.99987	-0.5927	not_amplified	no	6.04e-05	0.003463	0.0024415	0.072036	predicted
EIF3A	11.1164	0.0255	not_amplified	no	0.00018851	0.007583	0.0024193	0.071499	predicted
U2AF2	7.57596	0.5396	amplified	yes	2.5e-05	0.001913	0.0024012	0.071326	predicted
SNAPC2	5.36135	-0.5796	not_amplified	yes	8.5e-06	0.000974	0.0023939	0.071228	predicted
SYMPK	6.62659	0.5397	amplified	no	2.53e-06	0.000519	0.0023262	0.070011	predicted
NMD3	9.81441	0.1345	not_amplified	no	0.00022893	0.008767	0.0022647	0.068616	predicted
INTS9	6.50126	-1.6591	not_amplified	no	2.5e-05	0.001913	0.0021564	0.066619	predicted
PKMYT1	8.8488	-0.0084	not_amplified	no	0.00010356	0.005144	0.0021469	0.066469	predicted
RPS13	14.0852	0.393	not_amplified	no	0.00038323	0.01285	0.0021063	0.065675	predicted
VPRBP	5.2538	-0.55	not_amplified	no	6.66e-06	0.00082	0.0020713	0.0647	predicted
TUBE1	7.8243	-0.1696	not_amplified	no	0.00011917	0.005607	0.002064	0.064586	predicted
RPL31	9.26033	0.034	not_amplified	no	0.00011412	0.005443	0.0020233	0.063894	predicted
SNW1	9.45381	-0.5927	not_amplified	no	0.00010493	0.005164	0.0019856	0.063032	predicted
UPF1	7.36355	-0.5979	not_amplified	no	4.2e-05	0.002649	0.0019743	0.062901	predicted
COPA	9.62327	-0.01	not_amplified	no	3.12e-05	0.002207	0.0019624	0.062637	predicted
ACTL6A	10.6909	0.1279	not_amplified	no	1.26e-05	0.001266	0.0019184	0.061795	predicted
RPL28	11.422	0.5396	amplified	no	0.00032307	0.011363	0.0018654	0.060644	predicted
PSMA7	12.2213	0.5778	amplified	no	0.00023857	0.009072	0.0018062	0.059267	predicted
ECD	9.55654	-0.0186	not_amplified	no	2.99e-06	0.00055	0.0017882	0.058895	predicted
POLR3K	10.2814	-0.0084	not_amplified	no	5.86e-05	0.003375	0.0017701	0.058631	predicted
CHAF1B	7.28823	-0.5892	not_amplified	no	3.9e-06	0.000657	0.0017521	0.05842	predicted
RAD51	8.03328	0.3997	not_amplified	no	0.00010493	0.005164	0.0017442	0.058322	predicted
ARIH1	8.83937	0.3811	not_amplified	no	0.00033271	0.011496	0.0017188	0.05799	predicted
FDPS	10.8925	-0.0322	not_amplified	no	0.0005288	0.016381	0.0016985	0.057673	predicted
HNRNPK	12.3979	0.0023	not_amplified	yes	2.78e-05	0.002024	0.0016861	0.057474	predicted
KIF23	9.37399	0.4063	not_amplified	no	0.00056049	0.017116	0.0016799	0.057374	predicted
EIF6	12.0652	0.5878	amplified	yes	0.00027072	0.009909	0.0016658	0.057003	predicted
KCTD10	8.53813	-0.0193	not_amplified	no	7.51e-05	0.003987	0.0016246	0.055812	predicted
COPB1	12.0985	0.393	not_amplified	no	0.00013616	0.006078	0.0015987	0.055136	predicted
PPP1R12A	8.83465	0.0111	not_amplified	yes	2.69e-05	0.00199	0.0015535	0.054112	predicted
EIF2B4	8.75896	0.0729	not_amplified	no	0.00028587	0.010358	0.001536	0.053834	predicted
IPO13	6.49877	-0.0061	not_amplified	no	1.35e-05	0.001322	0.0015203	0.053483	predicted
CENPL	8.30993	-0.01	not_amplified	yes	0.0002698	0.009893	0.0014599	0.05192	predicted
ACO2	9.01771	-0.6032	not_amplified	no	0.00095726	0.025169	0.0014187	0.051247	predicted
RUVBL2	12.0042	0.5397	amplified	no	0.00068035	0.019428	0.0013922	0.050812	predicted
HNRNPU	7.5956	0.0661	not_amplified	no	1.31e-05	0.001294	0.0012416	0.047078	predicted
PMPCB	11.1645	0.386	not_amplified	no	0.00057748	0.017286	0.0011734	0.045372	predicted
COASY	10.227	0.0329	not_amplified	no	0.00016647	0.006915	0.0011486	0.044907	predicted
ABT1	8.59174	-0.0019	not_amplified	no	0.00015591	0.006617	0.0011328	0.044688	predicted
ATP6AP1	10.5926	0.544	amplified	no	1.81e-05	0.001558	0.0011232	0.04441	predicted
DHDDS	7.28202	-0.0213	not_amplified	no	2.99e-06	0.00055	0.0011176	0.044286	predicted
RARS2	9.76665	-0.165	not_amplified	no	0.00016372	0.006841	0.0010973	0.043878	predicted
AURKA	10.9223	0.5778	amplified	no	0.00089756	0.023798	0.0010815	0.043345	predicted
SHQ1	8.70658	-0.572	not_amplified	no	3.51e-05	0.002382	0.001055	0.042969	predicted
ATP5F1	12.894	-0.0165	not_amplified	no	1.13e-05	0.001189	0.0010499	0.042862	predicted
PRPF31	9.90428	0.4764	not_amplified	no	0.00013892	0.006163	0.0010403	0.042769	predicted
NSMCE1	10.1985	-0.0481	not_amplified	no	6.66e-06	0.00082	0.0010127	0.042126	predicted
KIF18A	8.10299	0.3999	not_amplified	no	2.73e-05	0.002004	0.0010008	0.041732	predicted
SCD	9.38249	0.0007	not_amplified	yes	2.53e-06	0.000519	0.0010003	0.041732	predicted
QARS	10.8283	-0.55	not_amplified	no	0.00071663	0.020303	0.00098333	0.041298	predicted
ANAPC4	9.15477	0.0252	not_amplified	no	8.96e-06	0.001	0.00097882	0.041207	predicted
VPS45	8.06041	0.0021	not_amplified	no	8.43e-05	0.004346	0.00096134	0.040666	predicted
FXN	8.34311	0.0382	not_amplified	no	0.00047691	0.015165	0.00095964	0.040666	predicted
WDR3	9.65768	-0.0165	not_amplified	no	5.74e-06	0.000783	0.00093878	0.040244	predicted
LSM7	11.1531	-0.5796	not_amplified	no	4.59e-07	0.000275	0.00092806	0.039932	predicted
NGDN	9.44028	-0.5896	not_amplified	no	1.63e-05	0.001493	0.00092411	0.039859	predicted
RPL18	13.2422	0.5397	amplified	no	4.36e-06	0.000702	0.00091622	0.039616	predicted
VRK1	9.3591	-0.5927	not_amplified	no	0.00061881	0.018177	0.00091565	0.039616	predicted
NBAS	5.67077	0.0729	not_amplified	no	4.66e-05	0.002847	0.00090776	0.039616	predicted
CCT3	12.0024	-0.0322	not_amplified	no	0.00014351	0.006263	0.00088068	0.039041	predicted
GTF3C1	8.14306	-0.0481	not_amplified	no	0.00018622	0.007518	0.00087899	0.039041	predicted
PSMD2	10.6607	0.1279	not_amplified	no	6.08e-05	0.003471	0.00086884	0.038712	predicted
BIRC5	9.76188	0.0128	not_amplified	no	0.00019311	0.007696	0.00086094	0.038556	predicted
MYBL2	9.31804	0.575	amplified	no	3.93e-05	0.002565	0.00080398	0.036851	predicted
ARCN1	11.4444	0.3556	not_amplified	no	0.00076668	0.021274	0.00077916	0.03609	predicted
RRP9	7.38315	-0.55	not_amplified	no	0.00030745	0.01092	0.00073686	0.034548	predicted
MYC	12.3225	1.3651	amplified	yes	2.3e-07	0.000206	0.00073461	0.034548	predicted
THG1L	9.1047	-0.0418	not_amplified	no	0.00058391	0.017412	0.00069682	0.033061	predicted
PSMB1	13.025	0.0579	not_amplified	no	2.53e-06	0.000519	0.0006658	0.03211	predicted
LAS1L	9.59913	0.1389	not_amplified	no	0.00036578	0.012361	0.00066354	0.03209	predicted
PTK2	10.3925	1.3767	amplified	no	6.5e-05	0.003565	0.00064098	0.03117	predicted
EIF3D	11.5618	-0.5942	not_amplified	no	6.2e-06	0.0008	0.00062914	0.030878	predicted
TPX2	11.3475	0.5878	amplified	no	9.53e-05	0.004845	0.00062632	0.030878	predicted
CCT4	13.0935	0.0747	not_amplified	no	2.3e-07	0.000206	0.00055808	0.028234	predicted
RPL38	14.0067	0.0128	not_amplified	no	2.07e-06	0.000519	0.00053946	0.02753	predicted
WDHD1	6.77536	-0.5927	not_amplified	no	0.00026934	0.009893	0.00053946	0.02753	predicted
RABIF	8.32342	0.0013	not_amplified	no	0.00097701	0.025564	0.00053608	0.027517	predicted
CAPZB	11.3637	0.0283	not_amplified	no	6.45e-05	0.003565	0.00052424	0.027147	predicted
ATP2A2	9.22033	-0.0193	not_amplified	no	4.82e-06	0.000717	0.00051296	0.02678	predicted
RBM25	9.07792	-0.5927	not_amplified	no	8.15e-05	0.004255	0.00050337	0.026378	predicted
SMC2	8.81373	0.0143	not_amplified	yes	2.3e-07	0.000206	0.00048983	0.025823	predicted
MFN2	8.59218	-0.0066	not_amplified	no	0.00096645	0.025361	0.0004464	0.024099	predicted
SNRNP200	11.7811	0.034	not_amplified	no	0.00097334	0.025498	0.00043738	0.024099	predicted
FAM96B	11.4088	-0.0124	not_amplified	no	0.00028817	0.010389	0.00041426	0.023535	predicted
SLC39A10	8.78	-0.0029	not_amplified	no	0.00024362	0.009247	0.00038888	0.022671	predicted
DDX24	9.24741	-0.5927	not_amplified	no	0.00040986	0.013553	0.00038606	0.022591	predicted
WDR77	10.3734	-0.0165	not_amplified	no	0.00067622	0.019361	0.00036124	0.02157	predicted
SKP1	9.41241	0.0013	not_amplified	yes	0.00016555	0.006891	0.00034827	0.020866	predicted
GINS4	6.36932	-1.6786	not_amplified	no	0.00082684	0.022367	0.0003415	0.020531	predicted
DDX21	11.8798	0.0048	not_amplified	no	6.41e-05	0.00356	0.0003212	0.019715	predicted
AIFM1	9.93247	0.1453	not_amplified	yes	4.36e-06	0.000702	0.00031499	0.01954	predicted
ENO1	13.3509	0.0041	not_amplified	no	0.00016555	0.006891	0.00031048	0.019397	predicted
PRIM1	9.87521	0.0111	not_amplified	no	0.0008792	0.02348	0.00030992	0.019397	predicted
NARS2	9.83271	0.3687	not_amplified	no	3.51e-05	0.002382	0.000293	0.018569	predicted
GINS1	10.7418	0.5878	amplified	no	0.0006505	0.01885	0.00028961	0.018569	predicted
WDR12	11.3305	-0.0115	not_amplified	yes	0.0001605	0.006745	0.00028003	0.018207	predicted
SEH1L	9.98355	0.361	not_amplified	no	0.00053385	0.016513	0.00027608	0.018152	predicted
CPSF2	7.81319	-0.5927	not_amplified	no	7.58e-06	0.000908	0.00027044	0.017848	predicted
MED27	8.35683	-0.0184	not_amplified	no	0.00089435	0.023747	0.00025239	0.017107	predicted
MAD2L1	11.1719	0.0193	not_amplified	no	0.00015086	0.006441	0.00024844	0.016905	predicted
RPS3	14.0294	0.3687	not_amplified	no	0.00061215	0.018055	0.00024506	0.016816	predicted
RPS23	8.35587	0.029	not_amplified	no	3.7e-05	0.00243	0.00024393	0.016816	predicted
RPL24	14.5389	0.4215	not_amplified	no	0.00015269	0.006506	0.00023434	0.016456	predicted
TUBGCP3	8.78711	0.4421	not_amplified	no	4.16e-05	0.002643	0.00021799	0.015748	predicted
EXOSC2	9.04942	-0.0184	not_amplified	no	4.52e-05	0.002811	0.00021742	0.015748	predicted
VCP	10.3766	-0.1098	not_amplified	no	0.000138	0.006147	0.00020389	0.015361	predicted
EP400	7.27659	-0.0379	not_amplified	no	0.00035935	0.012259	0.00020276	0.015361	predicted
EBNA1BP2	10.5612	-0.0061	not_amplified	no	7.28e-05	0.003913	0.00019768	0.015154	predicted
PSMC4	10.8982	0.3716	not_amplified	no	0.00077725	0.021484	0.00019768	0.015154	predicted
CHMP6	6.67724	0.0128	not_amplified	no	1.68e-05	0.001493	0.00019204	0.014851	predicted
STX18	8.84693	-0.0371	not_amplified	no	0.00082133	0.022274	0.00019204	0.014851	predicted
BRCA1	8.16747	0.0329	not_amplified	yes	0.00060503	0.017943	0.00018697	0.014653	predicted
FARSA	8.16265	-0.5796	not_amplified	no	1.63e-05	0.001493	0.0001864	0.014653	predicted
CCT2	12.6798	0.0111	not_amplified	no	0.00010907	0.005296	0.00018133	0.014339	predicted
GNB2L1	14.2083	-0.013	not_amplified	no	4.82e-06	0.000717	0.00017907	0.014224	predicted
NRF1	6.39425	0.386	not_amplified	no	2.69e-05	0.00199	0.00017343	0.013902	predicted
PRPF19	10.464	0.3687	not_amplified	no	1.15e-06	0.000364	0.00016159	0.013255	predicted
TUBG1	10.0285	0.0329	not_amplified	no	9.87e-06	0.001086	0.00015707	0.013068	predicted
XAB2	5.6782	-0.5796	not_amplified	no	9.18e-07	0.00036	0.00015651	0.013068	predicted
HEATR1	8.65494	0.1013	not_amplified	no	6.89e-07	0.000275	0.00015482	0.013066	predicted
TAF8	5.58672	0.0003	not_amplified	no	6.04e-05	0.003463	0.00014523	0.012559	predicted
POLR1E	8.15011	-0.6209	not_amplified	no	2.46e-05	0.001913	0.00014354	0.012474	predicted
CDC20	11.3695	-0.0061	not_amplified	no	0.00013938	0.00617	0.00013451	0.012048	predicted
PSMB5	10.3466	-0.5896	not_amplified	no	5.74e-06	0.000783	0.00013057	0.011815	predicted
DUT	9.41584	0.3997	not_amplified	yes	0.00018943	0.007606	0.00012831	0.011722	predicted
NOP2	9.0951	-0.0407	not_amplified	no	6.2e-06	0.0008	0.00012154	0.011289	predicted
PFDN2	10.9506	-0.01	not_amplified	no	0.00091088	0.024067	0.00011872	0.011086	predicted
CTDP1	6.36231	-0.6231	not_amplified	no	2.53e-06	0.000519	0.00011026	0.010577	predicted
CDC5L	9.60012	0.0003	not_amplified	yes	0.00085302	0.022903	0.0001097	0.010577	predicted
RAE1	10.5533	0.5778	amplified	no	1.13e-05	0.001189	0.00010631	0.010544	predicted
CHEK1	9.66211	0.3556	not_amplified	yes	6.89e-07	0.000275	0.00010575	0.010544	predicted
WDR75	9.04575	0.0466	not_amplified	no	0.00043558	0.014207	0.00010237	0.010544	predicted
UBR4	10.8295	0.0283	not_amplified	no	5.74e-06	0.000783	9.73e-05	0.010351	predicted
PRPF38B	7.85311	-0.0378	not_amplified	yes	2.96e-05	0.002115	9.73e-05	0.010351	predicted
UBE2I	11.8725	-0.0084	not_amplified	no	2.3e-07	0.000206	9.67e-05	0.010351	predicted
RPL27A	7.08589	0.393	not_amplified	no	4.16e-05	0.002643	9.67e-05	0.010351	predicted
HSD17B10	10.97	0.1389	not_amplified	no	5.28e-06	0.000744	9.5e-05	0.010351	predicted
PREB	8.97373	0.0729	not_amplified	no	6.66e-06	0.00082	8.6e-05	0.009933	predicted
SNAP23	8.95087	0.3997	not_amplified	no	5.28e-06	0.000744	8.04e-05	0.009469	predicted
MCM3AP	6.56135	-0.5892	not_amplified	no	0.0001279	0.005842	7.92e-05	0.009399	predicted
POLR2D	8.62767	-0.0034	not_amplified	no	6.89e-07	0.000275	7.7e-05	0.009325	predicted
SNRPF	13.0438	0.0111	not_amplified	no	1.15e-06	0.000364	7.59e-05	0.009325	predicted
TRIAP1	10.6259	-0.0193	not_amplified	no	0.00092512	0.024383	7.36e-05	0.009325	predicted
AP2S1	12.3266	0.5397	amplified	no	6.66e-06	0.00082	7.25e-05	0.009325	predicted
INTS2	7.45101	0.0045	not_amplified	no	3.28e-05	0.002269	7.25e-05	0.009325	predicted
ATP6V0C	12.2132	-0.0084	not_amplified	no	2.99e-06	0.00055	7.19e-05	0.009325	predicted
KTI12	7.97451	-0.0061	not_amplified	no	3.7e-05	0.00243	6.8e-05	0.009107	predicted
INTS8	10.1711	-0.0239	not_amplified	no	8.04e-06	0.000947	6.23e-05	0.008615	predicted
SEPT7	11.677	0.3737	not_amplified	no	0.00014489	0.006298	5.72e-05	0.00817	predicted
GFER	5.83745	-0.0084	not_amplified	no	2.87e-05	0.00207	5.61e-05	0.008075	predicted
EIF3B	11.9576	0.3721	not_amplified	no	5.63e-05	0.003287	5.39e-05	0.008013	predicted
RPA2	10.4634	-0.0213	not_amplified	no	2.55e-05	0.001935	5.1e-05	0.007724	predicted
PRIM2	7.30515	-0.1142	not_amplified	no	3.28e-05	0.002269	4.43e-05	0.006759	predicted
EXOC7	8.11978	0.0128	not_amplified	no	2.3e-07	0.000206	4.09e-05	0.006467	predicted
SHFM1	10.3809	0.386	not_amplified	no	2.5e-05	0.001913	4.09e-05	0.006467	predicted
SPC25	9.37682	0.0174	not_amplified	no	0.0003869	0.012913	3.75e-05	0.006338	predicted
UFD1L	12.3088	0.4236	not_amplified	no	0.00011733	0.005582	3.69e-05	0.006338	predicted
RUVBL1	10.9678	0.3937	not_amplified	no	7.78e-05	0.004103	3.58e-05	0.006338	predicted
RBM8A	8.70026	0.019	not_amplified	no	6.18e-05	0.003514	3.36e-05	0.006137	predicted
SNUPN	10.8975	0.3811	not_amplified	no	0.00010402	0.005155	2.62e-05	0.005116	predicted
IMP4	10.0727	-0.0034	not_amplified	no	2.3e-07	0.000206	2.4e-05	0.005008	predicted
ATP1A1	10.9077	-0.0165	not_amplified	no	0.00058804	0.017511	2.34e-05	0.005008	predicted
PHB	11.0571	-0.003	not_amplified	no	1.38e-06	0.000424	2.28e-05	0.005008	predicted
BUB3	11.0596	-0.0088	not_amplified	no	4.57e-05	0.002827	2.23e-05	0.005008	predicted
CDC23	8.26544	0.0013	not_amplified	no	6.89e-07	0.000275	2.06e-05	0.004693	predicted
HINFP	8.09272	0.3556	not_amplified	no	4.59e-07	0.000275	1.95e-05	0.004679	predicted
POLD3	9.60936	0.3687	not_amplified	no	0.00046176	0.014771	1.72e-05	0.004253	predicted
BARD1	8.51482	-0.0164	not_amplified	no	3.44e-06	0.000614	1.61e-05	0.004212	predicted
VPS13D	6.50403	-0.0066	not_amplified	no	0.0009862	0.025773	1.61e-05	0.004212	predicted
E4F1	7.2352	-0.0084	not_amplified	no	4.25e-05	0.002662	1.55e-05	0.004212	predicted
LSM4	11.798	-0.5979	not_amplified	no	7.58e-06	0.000908	1.49e-05	0.004212	predicted
PSMA6	12.5122	-0.5927	not_amplified	no	9.41e-06	0.001041	1.1e-05	0.004022	predicted
SNRPD1	9.97663	-0.5754	not_amplified	no	1.63e-05	0.001493	1.1e-05	0.004022	predicted
RPL37A	14.7569	-0.0164	not_amplified	no	0.00012698	0.005833	1.04e-05	0.003982	predicted
POLR2C	10.1428	-0.0124	not_amplified	no	6.89e-07	0.000275	9.31e-06	0.003713	predicted
GTF2E2	8.27249	-1.6591	not_amplified	no	0.00011963	0.005607	8.74e-06	0.003713	predicted
HAUS1	10.0676	-0.5973	not_amplified	no	0.00032123	0.011317	8.74e-06	0.003713	predicted
USP39	8.6364	0.1205	not_amplified	no	0.00044568	0.014399	8.74e-06	0.003713	predicted
PSMA5	12.3794	-0.0378	not_amplified	no	0.00013432	0.006033	7.05e-06	0.00364	predicted
SMU1	6.32895	-0.1098	not_amplified	no	2.53e-06	0.000519	5.92e-06	0.003585	predicted
NOL8	9.8463	0.0023	not_amplified	no	0.00035062	0.011999	4.23e-06	0.003094	predicted
DHX15	12.3507	0.0252	not_amplified	no	2.07e-06	0.000519	3.67e-06	0.003065	predicted
MBTPS2	7.20611	0.1669	not_amplified	no	5.63e-05	0.003287	3.67e-06	0.003065	predicted
DBR1	8.07611	0.0164	not_amplified	no	0.00014351	0.006263	3.1e-06	0.003065	predicted
GPN3	10.3409	-0.0193	not_amplified	no	0.00010126	0.005042	2.54e-06	0.003065	predicted
TRMT5	8.42491	-0.5927	not_amplified	yes	0.00033225	0.011496	2.54e-06	0.003065	predicted
ATP6V0B	10.3669	-0.0061	not_amplified	no	0.00062846	0.01831	2.54e-06	0.003065	predicted
BCAS2	10.0755	-0.0165	not_amplified	no	5.63e-05	0.003287	1.97e-06	0.003065	predicted
