# Supplementary material for: Complementary information derived from CRISPR Cas9 mediated gene deletion and suppression
Source: Nat Commun. 2017 May 23;8:15403. doi: 10.1038/ncomms15403 (PMC5457492; doi:10.1038/ncomms15403)
Supplement: Supplementary Data 6 — Genomic features of cell essential genes identified in CRISPRi or CRISPRc (GeCKO, p < 0.001) loss of function screens. [file ncomms15403-s7.xlsx]

## Sheet: Reads_Rescue
Cell_line	Gene	Spacer	Category	Chr	start	end	strand	DNA_Pool	A375	A375	A375	A375	A375	A375	A375	A375	A375	A375	A375	A375	A375	A375	A375	A375	A375	A375	A375	A375	A375	A375	A375	A375
Cas9								NA	Cas9	Cas9	Cas9	Cas9	Cas9	Cas9	Cas9	Cas9	KRAB-dCas9	KRAB-dCas9	KRAB-dCas9	KRAB-dCas9	KRAB-dCas9	KRAB-dCas9	KRAB-dCas9	KRAB-dCas9	KRAB-dCas9	KRAB-dCas9	KRAB-dCas9	KRAB-dCas9	KRAB-dCas9	KRAB-dCas9	KRAB-dCas9	KRAB-dCas9
Replicate								NA	1	2	1	2	1	2	1	2	1	2	1	2	1	2	1	2	1	2	1	2	1	2	1	2
Backbone								NA	pLX311	pLX311	pLX311	pLX311	pLX311	pLX311	pLX311	pLX311	pLX311	pLX311	pLX311	pLX311	pLX311	pLX311	pLX311	pLX311	pHR	pHR	pHR	pHR	pHR	pHR	pHR	pHR
6TG [µM]								NA	0	0	1	1	5	5	15	15	0	0	1	1	5	5	15	15	0	0	1	1	5	5	15	15
APC_exon_100	APC	CCCGGCTTCCATAAGAACGG	exon	chr5	112102944	112102963	-	795	17	82	0	2	0	2	0	0	111	80	0	4	1	1	1	1	48	49	1	0	1	1	2	1
APC_exon_101	APC	CCCTCCGTTCTTATGGAAGC	exon	chr5	112102940	112102959	+	2392	84	223	3	26232	2	201	3	54	760	228	17	2	6	5	8	3	178	225	5	7190	7	4044	10	1281
APC_exon_102	APC	CCGCTCAGCATCATGTGAGC	exon	chr5	112137004	112137023	-	764	55	103	0	3	0	1	0	1	377	92	3	1	0	1	1	0	43	35	0	4	1	4	1	0
APC_exon_103	APC	CCGGCTCACATGATGCTGAG	exon	chr5	112137001	112137020	+	1650	32	82	3	4	4	5	0	1	479	203	6	2	1	3	3	1	123	180	4	2	4	9	6	3
APC_exon_104	APC	CCGGCTTCCATAAGAACGGA	exon	chr5	112102943	112102962	-	609	29	42	1	3	0	2	0	0	47	41	4	0	0	3	0	1	47	48	1	5	0	458	2	38
APC_exon_105	APC	CCTCCGTTCTTATGGAAGCC	exon	chr5	112102941	112102960	+	635	39	56	0	25	1	2	0	0	324	53	2	0	0	1	0	0	47	38	0	1409	0	12	5	6
APC_exon_106	APC	CGTTCTTATGGAAGCCGGGA	exon	chr5	112102945	112102964	+	1386	50	119	1	8	0	1	1	0	193	63	3	0	2	3	0	0	132	103	0	2	5	6	2	1
APC_exon_107	APC	CTTCCCGGCTTCCATAAGAA	exon	chr5	112102947	112102966	-	1384	57	56	1	5	1	3	0	0	150	96	5	1	2	0	1	1	129	59	2	2	2	845	1	1
APC_exon_108	APC	CTTCTTGGAAATGAACCCAT	exon	chr5	112103008	112103027	-	402	3	16	0	1	0	0	1	7	72	25	0	0	1	9	0	0	17	46	0	1	0	2	1	0
APC_exon_109	APC	CTTTTCGATTTGCTGAATTC	exon	chr5	112128156	112128175	-	5918	304	468	840	1516	58	19	14	11	690	464	23	2	6	11	6	3	280	375	12	30	12	669	13	114
APC_exon_110	APC	GAAGTACTTAAACAACTACA	exon	chr5	112102023	112102042	+	706	39	47	0	4	0	1	1	0	109	49	2	0	1	1	2	1	38	19	0	1	0	1	2	2
APC_exon_111	APC	GAGTGCAGTCCTGTTCCTAT	exon	chr5	112102990	112103009	+	1942	89	134	5	55	0	3	1	5	256	163	6	0	1	5	2	0	159	129	3	2	1	8	14	1
APC_exon_112	APC	GATGAAGCTATGGCTTCTTC	exon	chr5	112102056	112102075	+	1174	57	64	0	4	2	3	0	0	100	78	3	0	2	1	1	0	52	82	0	2	0	5	0	4
APC_exon_113	APC	GATGCTGAGCGGCAGAATGA	exon	chr5	112137012	112137031	+	2165	69	101	4	33	1	6	0	1	471	208	6	1	2	4	0	1	160	233	3	1	0	6	4	3
APC_exon_114	APC	GCAAGTTGAGGCACTGAAGA	exon	chr5	112090620	112090639	+	2059	149	211	1	10	1	30	1	15	378	304	10	0	2	9	2	6	154	132	1	2	1	46	5	1
APC_exon_115	APC	GGAAATGAACCCATAGGAAC	exon	chr5	112103002	112103021	-	958	40	37	8	3	11	3	0	1	132	53	5	0	0	2	1	0	30	36	0	0	0	3	5	1
APC_exon_116	APC	GGATCTGTATCAAGCCGTTC	exon	chr5	112102966	112102985	+	1765	74	122	1	4	1	1	0	0	212	98	8	1	4	1	1	2	110	119	4	3	4	5	1	4
APC_exon_117	APC	GGCAATTGGAATATGAAGCA	exon	chr5	112116515	112116534	+	679	36	69	0	0	0	1	0	0	105	39	3	0	0	3	0	0	31	32	0	0	2	1	2	1
APC_exon_118	APC	GGCTTGATACAGATCCTTCC	exon	chr5	112102962	112102981	-	2671	93	211	1	16	2	8	3	0	524	175	7	3	5	1	3	0	157	194	4	7	2	3	9	5
APC_exon_119	APC	GTGCTCGTTTTTCCATATCC	exon	chr5	112116579	112116598	-	5407	196	290	2	16	0	22	712	4	684	348	9575	1	1310	19	1346	0	235	181	4	3169	4	753	11	554
APC_exon_120	APC	GTTGCGATGGAAGAACAACT	exon	chr5	112116547	112116566	+	689	21	70	1	6	0	99	0	5	84	58	2	0	1	4	1	1	35	22	149	1	2407	2	2	1
APC_exon_121	APC	TACAAACAGATATGACCAGA	exon	chr5	112116494	112116513	+	1181	33	65	1	87	2	3	2	0	169	95	17	3	0	6	2	0	51	84	1219	289	1071	1661	14	578
APC_exon_122	APC	TCAGTTGTTAAAGCAAGTTG	exon	chr5	112090608	112090627	+	379	30	33	0	3	0	1	0	0	58	33	2	0	0	0	0	0	19	33	0	0	0	14	1	10
APC_exon_123	APC	TCGTTTTTCCATATCCTGGC	exon	chr5	112116575	112116594	-	9268	348	641	12	35	54	8	11	0	1318	561	412	3	18	14	15	2	519	445	9	16	5	1039	27	12
APC_exon_124	APC	TCTCAGAACAAGCATGAAAC	exon	chr5	112136982	112137001	+	37	0	6	0	0	0	0	0	0	1	0	0	0	0	0	0	0	0	0	0	0	0	1	0	0
APC_exon_125	APC	TCTGGTCATATCTGTTTGTA	exon	chr5	112116494	112116513	-	5625	173	369	5	80	2	5	1	0	753	432	11	3	3	6	1	0	318	430	1215	308	1098	1723	11	614
APC_exon_126	APC	TCTTACAAAACTGGAAACTG	exon	chr5	112090686	112090705	+	1152	85	70	0	1761	1	10	1	0	269	54	1	0	0	3	0	1	98	75	0	1	1	7	4	1
APC_exon_127	APC	TGATCTTGACAAAGAAGAAA	exon	chr5	112111341	112111360	+	581	23	22	0	1	0	0	0	362	48	29	4	651	0	831	0	396	36	10	1	2	0	2	2	1
APC_exon_128	APC	TGGGTTCATTTCCAAGAAGA	exon	chr5	112103009	112103028	+	1680	85	101	3	7	0	2	0	1	240	173	12	0	2	0	2	3	123	103	2	602	3	71	3	1
APC_exon_129	APC	TTAGATAGCAGTAATTTCCC	exon	chr5	112102894	112102913	+	6312	172	205	1	12	133	7	29	10	754	424	13	0	6	36	2	3	304	316	7	675	3	75	26	107
APC_exon_130	APC	TTCATATTCCAATTGCCTTC	exon	chr5	112116512	112116531	-	7840	333	719	8	34	2	28	15	0	998	615	419	5	78	6	87	6	348	501	18	24	72	33	1132	7
APC_exon_131	APC	TTCCAATCATCTTACAAAAC	exon	chr5	112090677	112090696	+	2982	139	241	2	11	57	26	0	5	568	372	11	595	3	140	1	6	155	126	159	4	3	16	15	4
APC_exon_132	APC	TTCCAGTTTTGTAAGATGAT	exon	chr5	112090682	112090701	-	4927	322	451	69	7763	4	108	5	30	794	418	20	1	3	7	2	6	290	289	3	38	6	250	14	4
APC_exon_133	APC	TTGACCGCAGTTTTACTCCA	exon	chr5	112102914	112102933	-	1827	116	227	1	3243	1	33	1	8	313	254	5	0	2	2	0	0	128	243	5	3	5	11	13	5
APC_exon_134	APC	TTTGACCGCAGTTTTACTCC	exon	chr5	112102915	112102934	-	2188	105	189	1	8	1	5	0	1	287	89	8	0	3	7	3	1	102	114	3	17	3	13	7	3
APC_exon_85	APC	AAAATGTCCCTCCGTTCTTA	exon	chr5	112102933	112102952	+	3358	197	384	0	6617	20	70	1	75	532	182	14	276	0	219	6	84	182	156	160	357	500	129	3	6
APC_exon_86	APC	AAGAAGAAAAGGAAAAAGAC	exon	chr5	112111352	112111371	+	415	22	41	0	0	0	2	0	0	34	22	0	0	1	0	0	0	40	23	3	1	0	0	0	0
APC_exon_87	APC	AAGGCAAATCAGAGTTGCGA	exon	chr5	112116534	112116553	+	696	18	45	0	2	0	1	1	0	194	31	2	0	0	1	1	0	27	44	1	2	0	6	2	1
APC_exon_88	APC	AAGTATTGAAGATGAAGCTA	exon	chr5	112102046	112102065	+	658	24	37	0	0	0	0	0	0	37	33	0	1	1	1	2	0	29	53	0	0	0	2	1	0
APC_exon_89	APC	AATGGAAGCAGAGAAAGTAC	exon	chr5	112103038	112103057	+	973	17	37	1	3	0	0	0	0	259	130	2	0	0	1	1	1	41	63	2	3	1	8	0	2
APC_exon_90	APC	ACTAGGTACCTGCCAGGATA	exon	chr5	112116564	112116583	+	969	56	41	1	3	0	3	0	0	144	104	4	0	1	5	1	1	55	74	0	3	1	3	0	2
APC_exon_91	APC	AGAACAACTAGGTACCTGCC	exon	chr5	112116558	112116577	+	602	20	72	1	1	0	2	0	0	97	30	3	0	1	3	0	0	44	49	3	1	0	0	2	0
APC_exon_92	APC	AGAGTGCAGTCCTGTTCCTA	exon	chr5	112102989	112103008	+	6247	171	313	3	28	45	13	23	1	1312	464	19	1	14	11	12	0	296	396	168	736	4	1628	22	68
APC_exon_93	APC	AGATATGACCAGAAGGCAAT	exon	chr5	112116501	112116520	+	1808	79	113	3	5	1	8	2	8	318	168	5	0	3	3	1	1	121	140	1269	18	101	10	27	1
APC_exon_94	APC	ATGGGTTCATTTCCAAGAAG	exon	chr5	112103008	112103027	+	834	27	31	0	0	1	0	0	3	81	76	0	0	0	13	0	0	23	16	1	0	0	1	4	0
APC_exon_95	APC	ATTTCCCTGGAGTAAAACTG	exon	chr5	112102907	112102926	+	1034	37	48	1	2	2	1	0	529	93	81	6	1888	4	188	2	530	56	46	2	2	1	3	4	1
APC_exon_96	APC	CAGAATTCAGCAAATCGAAA	exon	chr5	112128154	112128173	+	283	21	36	0	0	0	1	0	0	108	17	0	0	1	0	0	0	6	27	0	0	0	0	2	0
APC_exon_97	APC	CAGGACTGCACTCTCCAGAA	exon	chr5	112102983	112103002	-	1847	84	77	1	5	1	3	1	1	260	92	7	0	2	4	4	0	89	139	0	2	3	12	6	2
APC_exon_98	APC	CCAAGAAGAGGGTTTGTAAA	exon	chr5	112103020	112103039	+	997	59	80	0	6	0	0	1	0	148	81	3	0	1	0	1	2	46	95	2	1	1	5	1	0
APC_exon_99	APC	CCATTTACAAACCCTCTTCT	exon	chr5	112103023	112103042	-	6587	430	455	196	450	54	54	102	0	1273	553	1270	5	239	12	202	4	358	503	426	16	12	33	34	9
APC_intron_135	APC	AAATAAGTGTAAAACTCCAA	TSS	chr5	112090917	112090936	+	325	10	10	0	0	0	0	0	0	59	16	1	0	0	0	0	0	13	18	1	0	1	0	0	0
APC_intron_136	APC	AAGATCTGAGGGAGTTGGGG	TSS	chr5	112091084	112091103	-	9969	359	735	4	33	4	145	4	7	880	318	564	2	9	34	16	3	514	566	699	445	735	2882	1242	1066
APC_intron_137	APC	AAGGCTACACTTAATATTCA	TSS	chr5	112091061	112091080	-	330	13	22	0	3	0	0	0	94	81	59	3	428	0	1262	0	154	18	45	0	0	0	3	0	0
APC_intron_138	APC	AATATAGCATCACTGTACTG	TSS	chr5	112090984	112091003	+	4196	122	247	5	104	112	7	49	0	424	256	6	1	4	5	3	0	205	230	2	637	7	267	5	2
APC_intron_139	APC	ACTAAGAACTAACTAGCCAT	TSS	chr5	112090936	112090955	-	535	40	42	0	5	0	4	0	0	151	28	1	0	0	2	0	0	17	55	1	1	1	1	0	0
APC_intron_140	APC	AGCATCACTGTACTGAGGCA	TSS	chr5	112090989	112091008	+	1577	56	110	2	7	1	4	59	1	375	94	250	0	37	4	43	0	89	164	3	2	2	161	6	54
APC_intron_141	APC	AGGCATATTCTAAAATCATG	TSS	chr5	112091041	112091060	-	1848	60	88	0	3	2	1	0	2	219	142	9	1	0	4	2	3	76	140	2	2	3	9	6	2
APC_intron_142	APC	CAGTACAGTGATGCTATATT	TSS	chr5	112090984	112091003	-	1255	83	120	1	105	132	1	40	2	273	153	8	0	1	3	3	0	85	69	2	609	1	273	5	5
APC_intron_143	APC	CCCTTAAGTGCTGCAGTGAT	TSS	chr5	112091109	112091128	+	1578	71	136	3	6	0	26	0	5	311	118	9	256	1	53	1	16	117	130	2	4	4	4	5	5
APC_intron_144	APC	CTTACCTCAAGTTTACAAGA	TSS	chr5	112090777	112090796	-	2357	136	198	0	47	3	3	0	1	443	123	16	1	4	5	5	2	150	145	11	5743	4	12452	6	5316
APC_intron_145	APC	GAGGGAATACTGAATAAAAA	TSS	chr5	112090759	112090778	-	254	28	33	0	1	1	0	0	0	1	24	2	0	0	0	0	0	16	9	0	0	0	0	1	0
APC_intron_146	APC	GGCAAGATCTGAGGGAGTTG	TSS	chr5	112091087	112091106	-	1576	80	163	0	8	6	2	3	0	508	96	9	1	2	2	3	0	99	104	1	4	3	11	6	4
APC_intron_147	APC	GTGGCAAGATCTGAGGGAGT	TSS	chr5	112091089	112091108	-	1861	54	155	0	5	1	1	1	0	355	157	4	1	2	2	0	1	120	81	2	3	1	11	5	0
APC_intron_148	APC	TAAGGGGTGGCAAGATCTGA	TSS	chr5	112091095	112091114	-	759	56	45	0	4	0	0	0	0	149	50	13	0	0	2	1	0	31	56	2	1	0	5	2	2
APC_intron_149	APC	TATTCCCTCTTGTAAACTTG	TSS	chr5	112090770	112090789	+	1705	60	108	2	15	0	3	0	1	420	74	8	21	2	5	1	2	92	58	6	270	327	1533	8	117
APC_intron_150	APC	TCACTGCAGCACTTAAGGGG	TSS	chr5	112091108	112091127	-	4051	215	392	3	20	1	12	0	1071	1104	298	36	746	4	3863	7	1357	334	323	11	15	356	25	306	12
APC_intron_151	APC	TCTGAGGGAGTTGGGGAGGA	TSS	chr5	112091080	112091099	-	3857	107	206	5	14	59	9	15	14	1228	655	418	3093	5	1212	6	20	286	333	1	4	1446	10	21	6
APC_intron_152	APC	TCTTACCTCAAGTTTACAAG	TSS	chr5	112090778	112090797	-	911	20	48	5	2	0	0	1	0	51	46	2	0	1	1	0	0	12	28	187	2	4	4	18	1
APC_intron_153	APC	TGGCAAGATCTGAGGGAGTT	TSS	chr5	112091088	112091107	-	3484	187	403	21	19	361	5	59	2	1086	370	27	122	7	217	4	4	286	355	6	1855	12	1163	22	329
APC_intron_154	APC	TTAAGGGGTGGCAAGATCTG	TSS	chr5	112091096	112091115	-	2582	106	162	1	4	1	1	344	2	519	140	5737	0	1182	11	1087	0	119	141	3	494	4	935	8	184
APC_TSS_1	APC	AAGCCTAGCCGCTGCTCGGG	TSS	chr5	112043266	112043285	+	1310	53	106	2	2	1	3	0	3	116	123	5	31	2	102	1	4	59	114	2	3	1	8	4	1
APC_TSS_10	APC	AGGCTCTAGTCTCCGGGCTG	TSS	chr5	112043145	112043164	+	1496	33	85	3	5	0	2	1	0	131	83	3	0	1	1	3	0	41	57	1	0	2	1	2	0
APC_TSS_11	APC	AGGGCAAGTAGCAAGGGGGC	TSS	chr5	112043230	112043249	+	1818	89	162	1	14	20	1	4	0	475	166	4	1	4	2	3	0	94	146	9	4	2	5	8	4
APC_TSS_12	APC	AGGGCGCTCCCCATTCCCGT	TSS	chr5	112073485	112073504	+	6890	249	594	6	46	21	12	6	4	1462	636	89	83	16	98	6	3	461	452	14	8	3	22	29	12
APC_TSS_13	APC	AGGGGGCGGGGTGTGGCCGC	TSS	chr5	112043243	112043262	+	1213	47	65	0	2	0	1	0	3	400	121	6	0	1	2	0	0	70	55	1	1	1	7	3	0
APC_TSS_14	APC	AGTAGCAAGGGGGCGGGGTG	TSS	chr5	112043236	112043255	+	1419	72	133	1	5	0	48	1	0	300	131	9	0	2	1	0	0	85	78	153	3	1	5	6	1
APC_TSS_15	APC	ATGGCGGAGGGCAAGTAGCA	TSS	chr5	112043223	112043242	+	953	58	37	0	2	0	1	0	0	176	22	5	0	1	2	0	2	27	50	17	1	0	4	5	0
APC_TSS_16	APC	CACCTCCCACAAGATGGCGG	TSS	chr5	112043210	112043229	+	1302	72	97	1	4	1	3	0	0	274	111	22	0	1	2	3	0	88	93	1	6	2	1	2	4
APC_TSS_17	APC	CATAACAGGCTCTAGTCTCC	TSS	chr5	112043139	112043158	+	3067	128	219	2	22	0	3	5	0	700	182	17	1	10	7	6	1	156	273	3	725	2	3147	15	746
APC_TSS_18	APC	CCAATCGGCGGGCTCCCGAC	TSS	chr5	112073503	112073522	-	407	6	15	0	2	0	1	1	0	33	17	0	0	0	1	0	0	16	27	0	0	0	0	1	0
APC_TSS_19	APC	CCATTGCGCCTGCGCATAAC	TSS	chr5	112043125	112043144	+	1784	126	218	2	12	3	10	0	0	361	137	12	1	3	4	3	0	127	153	695	2	2459	14	758	3
APC_TSS_2	APC	AATCCGCTGGATGCGGACCA	TSS	chr5	112073466	112073485	+	1862	82	162	0	246	2	22	0	1	261	104	8	1	2	2	5	1	132	116	1	1	1	216	13	1
APC_TSS_20	APC	CCCACACCCAGCCAATCGGC	TSS	chr5	112073514	112073533	-	1782	103	227	4	15	1	4	1	0	413	172	25	1	3	7	3	3	122	209	1	2591	4	248	9	1219
APC_TSS_21	APC	CCCGCCGATTGGCTGGGTGT	TSS	chr5	112073511	112073530	+	1306	47	114	3	12	0	4	100	2	147	115	24964	14	304	67	307	2	124	73	6	5	4	623	11	0
APC_TSS_22	APC	CCCGTCGGGAGCCCGCCGAT	TSS	chr5	112073500	112073519	+	1153	57	58	1	7	0	3	0	1	436	90	4	1	1	2	4	0	63	92	2	3	487	7	4	2
APC_TSS_23	APC	CCGAGCAGCGGCTAGGCTTC	TSS	chr5	112043265	112043284	-	2143	101	161	67	12	15	10	4	586	414	144	24	1248	4	8620	1	595	127	204	4	14	1	15	6	202
APC_TSS_24	APC	CCGGAAGCCTAGCCGCTGCT	TSS	chr5	112043262	112043281	+	3182	173	419	4	14	0	8	0	2	784	304	19	0	1	4	3	0	296	268	3	7	4	7	11	5
APC_TSS_25	APC	CCTGTTATGCGCAGGCGCAA	TSS	chr5	112043128	112043147	-	1671	76	242	0	1835	0	342	2	168	273	130	9	0	1	3	2	0	60	95	3	4	4	11	5	2
APC_TSS_26	APC	CGCAGGTCCCCCCCGAGCAG	TSS	chr5	112043277	112043296	-	613	31	14	2	4	0	2	0	0	110	55	1	1	1	0	0	0	44	23	2	2	1	2	2	0
APC_TSS_27	APC	CGCTGCTCGGGGGGGACCTG	TSS	chr5	112043275	112043294	+	4095	111	182	4	15	2	20	0	7	389	172	12	1	7	3	4	1	233	271	924	3	37	16	13	4
APC_TSS_28	APC	CGGAAGCCTAGCCGCTGCTC	TSS	chr5	112043263	112043282	+	1001	92	63	1	22	0	7	4	7	203	49	3	0	3	22	1	10	64	83	0	1	2	7	9	2
APC_TSS_29	APC	CGGCGGGCTCCCGACGGGAA	TSS	chr5	112073498	112073517	-	674	23	21	1	2	0	0	0	0	94	14	0	0	0	0	1	0	44	21	0	1	1	5	3	1
APC_TSS_3	APC	AATGGAGGTGCTGCCGGACT	TSS	chr5	112073593	112073612	+	7787	367	722	26	182	26	68	6	282	1558	726	90	2316	38	931	24	263	541	570	138	1705	199	7134	45	2069
APC_TSS_30	APC	CGGGAGCCCGCCGATTGGCT	TSS	chr5	112073505	112073524	+	2469	137	234	3	18	2	10	0	0	486	292	7	1	4	2	4	2	167	200	3	4	4	17	11	5
APC_TSS_31	APC	CTACAATGCGCATGCGTGAG	TSS	chr5	112043184	112043203	-	2756	145	260	1	12	5	55	2	5	700	196	11	2	2	9	1	3	225	205	34	4	2	9	16	2
APC_TSS_32	APC	CTCCGCCATCTTGTGGGAGG	TSS	chr5	112043212	112043231	-	3027	106	160	2	14	0	35	0	2	607	207	18	0	2	3	4	0	194	206	2	8161	1	2502	10	471
APC_TSS_33	APC	CTCGGAAATGGGGTAGGTGC	TSS	chr5	112073611	112073630	+	930	42	160	1	7	1	2	0	0	176	107	5	2	2	2	0	0	38	91	1	2	1	3	3	96
APC_TSS_34	APC	CTGTATTGGTGCAGCCCGCC	TSS	chr5	112073554	112073573	+	3301	104	187	40	6	7	1	16	2	414	100	7	0	1	4	1	1	87	170	4	10	602	11	376	6
APC_TSS_35	APC	CTGTTATGCGCAGGCGCAAT	TSS	chr5	112043127	112043146	-	1155	44	109	1	6	3	0	1	0	151	124	4	0	4	3	3	0	153	114	2	470	1664	782	8	138
APC_TSS_36	APC	CTTGCCCTCCGCCATCTTGT	TSS	chr5	112043218	112043237	-	6756	508	805	97	50	3	19	34	5	2606	952	117	6	40	19	56	7	608	600	14	23	14	71	53	38
APC_TSS_37	APC	GAAGCCTAGCCGCTGCTCGG	TSS	chr5	112043265	112043284	+	1645	53	142	47	10	20	6	9	559	438	207	26	1293	1	8546	5	598	71	95	4	9	6	20	7	204
APC_TSS_38	APC	GACGGGAATGGGGAGCGCCC	TSS	chr5	112073486	112073505	-	781	18	24	0	8	0	3	0	1	91	29	3	1	1	4	2	1	79	67	1	1	2	469	3	8
APC_TSS_39	APC	GACTAGAGCCTGTTATGCGC	TSS	chr5	112043136	112043155	-	2311	44	79	0	3	1	0	1	1	366	99	5	1	1	1	0	1	108	139	3	3272	3	525	9	1091
APC_TSS_4	APC	ACCTACCCCATTTCCGAGTC	TSS	chr5	112073609	112073628	-	2979	149	286	11	39	4	12	1486	3	649	340	91041	4	3917	203	3724	2	195	198	1463	1849	1535	8721	779	960
APC_TSS_40	APC	GAGGGCAAGTAGCAAGGGGG	TSS	chr5	112043229	112043248	+	3745	137	255	2	4871	4	91	2	5	427	268	18	4	7	5	2	3	205	187	1991	789	9	154	9	268
APC_TSS_41	APC	GCACCAATACAGCCACATGT	TSS	chr5	112073546	112073565	-	832	5	77	0	3	1	4	0	0	278	80	30	2	1	0	4	0	48	80	2	1	2	5	4	0
APC_TSS_42	APC	GCAGCCCGCCAGGGTGTCAC	TSS	chr5	112073564	112073583	+	1290	37	91	1	3	1	0	1	1	242	72	5	1	1	3	1	0	133	64	2	10	1	5	4	1
APC_TSS_43	APC	GCATAACAGGCTCTAGTCTC	TSS	chr5	112043138	112043157	+	2776	92	181	0	6	1	2	2	0	508	234	12	1	1	5	4	1	129	228	3	24	2	16	10	3
APC_TSS_44	APC	GCATGCGTGAGAGGTGTTGC	TSS	chr5	112043175	112043194	-	5060	258	524	1	18	1	7	0	1	965	517	25	2	1	346	5	3	324	455	13	6	7	21	25	3
APC_TSS_45	APC	GCCAATCGGCGGGCTCCCGA	TSS	chr5	112073504	112073523	-	2580	126	161	1	145	0	8	0	0	443	178	24	1	2	2	2	1	138	202	106	738	40	7	560	183
APC_TSS_46	APC	GCCCACACCCAGCCAATCGG	TSS	chr5	112073515	112073534	-	3182	161	285	2	9	1	6	127	1	419	284	8618	1	266	22	257	0	226	261	7	33	93	260	22	155
APC_TSS_47	APC	GCCCGCCGATTGGCTGGGTG	TSS	chr5	112073510	112073529	+	2900	157	246	6	11	1	3	2	1583	369	223	39	8986	7	21476	1	2068	130	252	3	1451	8	1229	10	3
APC_TSS_48	APC	GCCCTCCGCCATCTTGTGGG	TSS	chr5	112043215	112043234	-	3570	224	387	7	20	141	7	24	0	705	306	15	11	4	5	1	2	241	292	5	450	6	1962	16	1782
APC_TSS_49	APC	GCCGGACTCGGAAATGGGGT	TSS	chr5	112073605	112073624	+	1129	48	94	0	4	0	4	163	0	217	185	1307	0	312	6	319	1	121	85	3	4	2	1	6	2
APC_TSS_5	APC	ACCTCCCACAAGATGGCGGA	TSS	chr5	112043211	112043230	+	901	52	65	18	20	2	6	3	2	185	121	12	10	6	28	3	1	60	104	4	138	4	36	8	92
APC_TSS_50	APC	GCGCCCTGGTCCGCATCCAG	TSS	chr5	112073472	112073491	-	1795	81	116	87	4	2	5	2	0	290	118	5	3	0	6	3	0	141	103	3	2	3	13	2	5
APC_TSS_51	APC	GCGGAGGGCAAGTAGCAAGG	TSS	chr5	112043226	112043245	+	977	71	88	4	4	0	5	1	0	410	143	1	0	0	3	0	0	65	82	2	4	1	2	3	3
APC_TSS_52	APC	GCGGGCTCCCGACGGGAATG	TSS	chr5	112073496	112073515	-	1640	85	130	154	23	6	8	0	33	281	257	5	6	0	0	2	24	128	123	2	4	34	7	6	2
APC_TSS_53	APC	GCTGCTCGGGGGGGACCTGC	TSS	chr5	112043276	112043295	+	4323	264	417	2	5415	2	11	1	7	1172	384	30	6	4	7	2	9	325	431	724	19	11	87	16	9
APC_TSS_54	APC	GCTGTGTAATCCGCTGGATG	TSS	chr5	112073459	112073478	+	737	19	39	2	3	0	1	0	1	119	53	2	49	0	0	0	0	34	40	0	2	1	8	3	0
APC_TSS_55	APC	GGAAGCCTAGCCGCTGCTCG	TSS	chr5	112043264	112043283	+	1823	77	78	3	8	0	2	0	1	499	85	7	5	4	23	5	3	37	103	4	7	2	6	4	1
APC_TSS_56	APC	GGCGGAGGGCAAGTAGCAAG	TSS	chr5	112043225	112043244	+	1452	92	121	1	8	0	5	2	1	276	76	9	0	1	0	1	0	106	156	3	6	5	9	2	1
APC_TSS_57	APC	GGCGGGCTCCCGACGGGAAT	TSS	chr5	112073497	112073516	-	1617	45	108	21	7	106	4	27	0	236	128	5	2	0	7	0	0	69	116	1	3	1	5	6	1
APC_TSS_58	APC	GGCTCTAGTCTCCGGGCTGT	TSS	chr5	112043146	112043165	+	2359	114	178	5	11	2	3	229	1	554	180	14820	0	1712	23	1629	1	138	159	1	8	4	314	7	201
APC_TSS_59	APC	GGGCAAGTAGCAAGGGGGCG	TSS	chr5	112043231	112043250	+	711	33	99	1	3	0	1	0	1	81	70	6	0	0	2	0	0	48	62	2	2	0	17	5	1
APC_TSS_6	APC	ACTTGCCCTCCGCCATCTTG	TSS	chr5	112043219	112043238	-	4172	136	279	1	8	3	26	0	5	1004	279	14	11	8	12	6	1	248	228	7	1732	3	7105	15	181
APC_TSS_60	APC	GGGCGCACGTGACCGACATG	TSS	chr5	112073531	112073550	+	1720	56	106	3	23	0	2	1	0	517	180	8	672	1	565	3	1	92	129	4	1586	2	236	13	2
APC_TSS_61	APC	GGGCGCTCCCCATTCCCGTC	TSS	chr5	112073486	112073505	+	1773	93	168	1	8	1	1	0	1	301	144	2	0	1	3	1	1	103	144	1	4	1	519	12	3
APC_TSS_62	APC	GGGTGCTGCGCTCCGCTTGC	TSS	chr5	112043107	112043126	-	4529	81	294	5	7	2	3	2	1	447	282	9	2	6	5	0	5	233	204	0	2	3	20	10	3
APC_TSS_63	APC	GGGTGTCACTGGAGACAGAA	TSS	chr5	112073575	112073594	+	879	31	58	1	969	2	1	1	3	113	47	131	0	0	2	1	1	22	79	1	75	4	784	1	279
APC_TSS_64	APC	GGTAGGTGCTGGAGCCACCA	TSS	chr5	112073622	112073641	+	1482	32	112	0	4	0	0	108	0	278	120	851	1	265	5	238	2	89	88	0	2	0	11	3	1
APC_TSS_65	APC	GGTGCTGCCGGACTCGGAAA	TSS	chr5	112073599	112073618	+	1570	30	57	1	2	1	2	0	1	115	82	2	0	0	1	2	0	81	29	0	1	1	4	3	0
APC_TSS_66	APC	GGTGCTGCGCTCCGCTTGCC	TSS	chr5	112043106	112043125	-	3021	173	288	43	10	118	6	22	1	843	411	17	3	7	1	2	3	168	217	8	3	6	16	14	5
APC_TSS_67	APC	GTCCCCCCCGAGCAGCGGCT	TSS	chr5	112043272	112043291	-	1801	129	101	1	10	1	0	0	31	300	86	8	9	3	3	3	0	102	146	3	1	2	213	3	3
APC_TSS_68	APC	GTCTCCAGTGACACCCTGGC	TSS	chr5	112073571	112073590	-	1382	60	200	270	14	14	1	4	0	483	89	5	0	1	3	3	0	90	88	2	175	4	745	4	185
APC_TSS_69	APC	GTGCTGCCGGACTCGGAAAT	TSS	chr5	112073600	112073619	+	1715	133	99	568	6	2	5	8	1	203	197	3	2	1	2	2	0	80	151	3	3	1	7	1	4
APC_TSS_7	APC	AGACAGAATGGAGGTGCTGC	TSS	chr5	112073587	112073606	+	2271	78	212	2	5	2	1	85	1	879	82	10179	0	387	12	356	4	148	218	3	4	3	8	8	2
APC_TSS_70	APC	GTGCTGGAGCCACCATGGCC	TSS	chr5	112073627	112073646	+	5830	229	516	31	27	152	33	54	1	1021	606	40	3	11	12	6	1	330	521	4781	467	943	26	1205	14
APC_TSS_71	APC	GTTGCTGGCTTCCCACAGCC	TSS	chr5	112043160	112043179	-	2143	77	135	0	3	0	3	1	0	371	144	7	0	1	5	3	3	87	121	6	0	5	9	9	3
APC_TSS_72	APC	TAATCCGCTGGATGCGGACC	TSS	chr5	112073465	112073484	+	1262	40	59	0	4	0	3	0	0	328	50	5	0	1	2	0	0	79	38	1	2	0	10	7	3
APC_TSS_73	APC	TCCCACCTCCCACAAGATGG	TSS	chr5	112043207	112043226	+	1324	103	96	0	29	1	8	0	0	417	83	13	0	1	1	4	1	72	111	2	4	2	7	4	2
APC_TSS_74	APC	TCCGCCATCTTGTGGGAGGT	TSS	chr5	112043211	112043230	-	2309	165	317	22	16	3	4	2	6	483	244	11	20	1	32	1	2	195	246	2	155	3	30	13	83
APC_TSS_75	APC	TCGGGAGCCCGCCGATTGGC	TSS	chr5	112073504	112073523	+	1542	89	128	2	151	1	7	0	2	153	104	19	1	2	0	3	2	83	120	140	733	32	10	644	232
APC_TSS_76	APC	TCTTCCCACCTCCCACAAGA	TSS	chr5	112043204	112043223	+	7256	318	583	84	437	618	24	41	13	1020	470	47	5	8	12	4	23	487	559	2585	11	535	26	284	6
APC_TSS_77	APC	TGACCGACATGTGGCTGTAT	TSS	chr5	112073540	112073559	+	6310	271	641	511	43	34	10	73	2	1223	543	997	5	367	12	385	4	385	434	15	2603	30	1994	30	162
APC_TSS_78	APC	TGCGCCCACACCCAGCCAAT	TSS	chr5	112073518	112073537	-	5644	328	575	2087	27	65	14	20	1	1594	521	26	6	7	7	6	4	375	416	10	3	569	28	20	6
APC_TSS_79	APC	TGCTGCCGGACTCGGAAATG	TSS	chr5	112073601	112073620	+	1294	50	161	2	6	0	3	2	425	482	290	8	134	0	608	5	503	155	159	2	4	3	15	6	0
APC_TSS_8	APC	AGCAGCGGCTAGGCTTCCGG	TSS	chr5	112043262	112043281	-	1886	108	115	2	28	0	3	3	1	419	265	12	3	3	2	3	1	98	135	4	4	3	16	8	2
APC_TSS_80	APC	TGGCGGAGGGCAAGTAGCAA	TSS	chr5	112043224	112043243	+	1839	115	153	2	14	1	3	0	0	362	140	6	0	1	0	2	1	174	131	2	2	5	28	10	2
APC_TSS_81	APC	TGTATTGGTGCAGCCCGCCA	TSS	chr5	112073555	112073574	+	6343	313	534	5866	13339	19	90	15	13	1521	602	36	3	8	8	8	3	498	437	111	475	9	194	33	8
APC_TSS_82	APC	TGTCACTGGAGACAGAATGG	TSS	chr5	112073578	112073597	+	1608	28	88	1	459	0	74	2	16	577	207	21	0	1	3	0	1	114	124	118	178	1	3	6	30
APC_TSS_83	APC	TGTCTCCAGTGACACCCTGG	TSS	chr5	112073572	112073591	-	4164	126	228	4	14	2	7	0	209	496	275	218	482	6	1210	13	207	205	295	2	12	3	26	14	6
APC_TSS_84	APC	TTCTGTCTCCAGTGACACCC	TSS	chr5	112073575	112073594	-	2139	103	180	0	935	1	2	0	0	368	213	134	0	2	3	2	1	141	130	0	79	5	864	10	261
APC_TSS_9	APC	AGCCTAGCCGCTGCTCGGGG	TSS	chr5	112043267	112043286	+	1306	56	78	2	4	1	1	1	1	121	42	5	1	1	0	1	0	60	82	1	0	33	3	190	2
BRAF_exon_100	BRAF	GGCTCTGTTCAACGGGGACA	exon	chr7	140624437	140624456	-	724	23	19	2	3	1	3	0	0	36	12	9	0	0	0	2	0	13	27	5	465	2	10	5	133
BRAF_exon_101	BRAF	GGCTGCGGACCCTGCCATTC	exon	chr7	140624374	140624393	-	1240	32	62	0	504	2	5	0	5	326	94	5	0	3	3	2	0	63	77	0	8	3	7	6	2
BRAF_exon_102	BRAF	GGGCCAGGCTCTGTTCAACG	exon	chr7	140624443	140624462	-	2100	52	79	0	5	2	2	1	1	53	69	9	3	2	5	1	0	57	46	1	2	5	8	7	4
BRAF_exon_103	BRAF	GGGGACATGGAGCCCGAGGC	exon	chr7	140624424	140624443	-	891	24	37	0	3	1	0	0	0	26	36	3	0	0	1	1	1	19	27	1	2	2	1	2	3
BRAF_exon_104	BRAF	GGTGGTGGCGGCGCGGAGCC	exon	chr7	140624463	140624482	-	1319	40	57	1	5	74	0	239	0	189	115	676	1	274	2	201	0	101	97	30	2	11	7	11	0
BRAF_exon_105	BRAF	GTCCGCAGCCGAAGAGGCCG	exon	chr7	140624384	140624403	+	255	0	0	0	0	0	0	1	0	15	0	2	0	0	0	1	0	8	17	0	0	0	0	0	0
BRAF_exon_106	BRAF	GTTGACACAGGAACATATAG	exon	chr7	140549967	140549986	-	1088	24	9	0	3	0	2	1	0	169	31	4	0	0	3	0	0	52	36	0	1	0	6	4	0
BRAF_exon_107	BRAF	TAATCCACCATCAATATATC	exon	chr7	140549916	140549935	-	4280	128	205	9	379	89	5	4	3	701	271	295	2	6	7	5	0	194	250	1	223	5	185	12	537
BRAF_exon_108	BRAF	TGCGGACCCTGCCATTCCGG	exon	chr7	140624371	140624390	-	3086	89	96	0	6	1	3	0	0	287	52	11	0	3	0	3	0	35	21	3	6	4	9	3	3
BRAF_exon_109	BRAF	TGGCGGCGCGGAGCCGGGCC	exon	chr7	140624458	140624477	-	1791	46	99	0	24	1	4	0	0	361	146	9	1	3	2	1	0	111	108	0	3	1	4	9	5
BRAF_exon_110	BRAF	TGTCCCCGTTGAACAGAGCC	exon	chr7	140624437	140624456	+	2653	54	100	1	7	1	4	1	2	352	140	9	0	3	3	2	0	144	224	2	434	3	10	6	143
BRAF_exon_111	BRAF	TGTTTCTAGCTCTGCATCAA	exon	chr7	140534564	140534583	-	3093	82	113	2	65	3	14	2	26	460	155	11	159	0	26	2	8	126	134	1	2	2	11	7	0
BRAF_exon_112	BRAF	TTATTGGAATCTCTGGGGAA	exon	chr7	140534599	140534618	-	3193	58	83	1	10	1	5	2	0	229	164	8	1	5	4	1	0	124	155	3	158	1	761	10	199
BRAF_exon_113	BRAF	TTGGAGTGCATCTAGCTTGC	exon	chr7	140534634	140534653	+	3848	60	131	2	18	1	2	2	1	544	208	14	3	4	7	1	0	220	266	17	1408	3	12	13	4
BRAF_exon_69	BRAF	AACAGTTATTGGAATCTCTG	exon	chr7	140534604	140534623	-	1091	28	44	0	3	1	2	2	2	315	99	3	1	1	2	1	0	69	94	0	1	1	5	7	2
BRAF_exon_70	BRAF	ACAAAGAGAACAACAGTTAT	exon	chr7	140534615	140534634	-	645	45	13	1	9	18	3	5	0	63	92	17	1	18	1	17	0	50	37	3	6	6	11	3	1
BRAF_exon_71	BRAF	ACAAATGATTAAGTTGACAC	exon	chr7	140549979	140549998	-	656	15	21	0	0	0	2	0	2	118	31	4	0	1	0	1	0	44	33	0	3	0	3	3	1
BRAF_exon_72	BRAF	ACAACAGTTATTGGAATCTC	exon	chr7	140534606	140534625	-	1265	8	69	1	2	0	4	0	0	173	47	4	0	0	0	0	0	85	37	2	2	0	4	3	1
BRAF_exon_73	BRAF	AGAAGAGGAAGAAGATGTAA	exon	chr7	140534535	140534554	+	812	26	45	0	3	0	1	0	0	81	117	1	1	1	0	0	1	45	53	0	2	1	5	4	0
BRAF_exon_74	BRAF	AGAGGCCGCGGCGCCGGCGC	exon	chr7	140624396	140624415	+	491	3	16	1	0	0	0	0	0	43	53	5	0	1	3	0	0	19	30	2	2	0	1	0	1
BRAF_exon_75	BRAF	AGCCGAAGAGGCCGCGGCGC	exon	chr7	140624390	140624409	+	519	30	23	0	1	1	0	0	0	37	20	2	1	1	2	0	0	18	40	2	2	3	2	38	0
BRAF_exon_76	BRAF	ATAACTGTTGTTCTCTTTGT	exon	chr7	140534615	140534634	+	2506	44	69	3	5	17	3	2	0	346	153	17	0	23	1	18	0	124	118	0	2	3	17	8	0
BRAF_exon_77	BRAF	ATGGAGCCCGAGGCCGGCGC	exon	chr7	140624418	140624437	-	2211	34	166	1	5	1	0	0	1	146	83	8	2	2	6	0	0	99	95	0	4	6	79	13	149
BRAF_exon_78	BRAF	CAACAGTTATTGGAATCTCT	exon	chr7	140534605	140534624	-	634	13	58	1	4	0	1	0	0	71	44	5	0	1	0	1	0	27	20	0	2	2	0	0	0
BRAF_exon_79	BRAF	CAACGGGGACATGGAGCCCG	exon	chr7	140624428	140624447	-	1459	26	50	1	3	1	2	1	1	50	24	11	0	2	1	2	0	37	37	1	3	3	4	5	0
BRAF_exon_80	BRAF	CCCACCAAATTTGTCCAATA	exon	chr7	140549941	140549960	+	5205	321	440	3	54	5	73	1	113	1035	698	28	311	12	1925	6	103	505	480	3	166	8	128	20	6
BRAF_exon_81	BRAF	CCCCACCAAATTTGTCCAAT	exon	chr7	140549940	140549959	+	3354	174	282	5	22	27	10	59	2	422	360	380	0	101	7	94	0	218	243	5	833	7	336	5	2
BRAF_exon_82	BRAF	CCCGAGGCCGGCGCCGGCGC	exon	chr7	140624412	140624431	-	445	19	10	0	0	0	0	0	0	11	8	0	0	1	0	1	0	8	14	0	0	1	1	0	0
BRAF_exon_83	BRAF	CCCTATTGGACAAATTTGGT	exon	chr7	140549944	140549963	-	1299	52	60	1	5	2	3	2	0	230	206	6	0	2	5	1	0	187	112	0	2	34	2	12	1
BRAF_exon_84	BRAF	CCGGCGCCGGCGCCGGCCTC	exon	chr7	140624409	140624428	+	1331	12	39	1	2	0	0	0	0	29	19	0	0	0	0	0	0	27	34	0	2	46	3	26	0
BRAF_exon_85	BRAF	CCGGGCCAGGCTCTGTTCAA	exon	chr7	140624445	140624464	-	1991	51	90	0	6	2	3	3	2	179	92	16	0	2	3	2	3	76	120	0	604	2	1459	5	1197
BRAF_exon_86	BRAF	CCGTTGAACAGAGCCTGGCC	exon	chr7	140624442	140624461	+	2862	101	123	4	8	2	5	2	0	370	181	78	15	10	6	9	0	127	221	3	14	2	13	9	10
BRAF_exon_87	BRAF	CCTATTGGACAAATTTGGTG	exon	chr7	140549943	140549962	-	1117	31	53	0	5	1	6	1	0	172	153	3	1	2	0	3	0	85	131	2	17	3	16	6	2
BRAF_exon_88	BRAF	CGCCGCGGCCTCTTCGGCTG	exon	chr7	140624389	140624408	-	2174	21	62	0	6	1	3	0	0	62	87	6	1	2	2	1	0	66	74	0	2377	2	66	3	34
BRAF_exon_89	BRAF	CGCCGGCGCCGCGGCCTCTT	exon	chr7	140624395	140624414	-	2915	45	75	1	139	0	11	6	43	195	65	3885	23	51	355	50	31	54	68	0	1	0	4	3	2
BRAF_exon_90	BRAF	CGCGGCGCCGGCGCCGGCGC	exon	chr7	140624402	140624421	+	666	7	7	0	0	0	0	0	0	19	10	0	0	0	0	0	0	12	5	0	0	0	0	0	1
BRAF_exon_91	BRAF	CGGCGCCGGCGCCGGCGCCG	exon	chr7	140624404	140624423	-	434	5	6	1	0	0	0	0	0	46	7	0	0	0	0	0	0	7	6	0	0	0	0	1	0
BRAF_exon_92	BRAF	CGGGCCAGGCTCTGTTCAAC	exon	chr7	140624444	140624463	-	1864	102	174	0	13	1	2	2	2	306	193	6	3	3	1	6	2	130	153	3	1	3	23	19	5
BRAF_exon_93	BRAF	CGGTGGTGGCGGCGCGGAGC	exon	chr7	140624464	140624483	-	2551	30	80	0	4	0	2	0	0	68	59	8	8	0	2	4	0	43	104	1	208	1	7	5	1
BRAF_exon_94	BRAF	CTTGCTGGTGTATTCTTCAT	exon	chr7	140534649	140534668	+	2376	46	59	2	12	0	1	35	0	405	125	1574	0	127	0	119	0	198	101	2	693	2	19	6	3
BRAF_exon_95	BRAF	GAGGCCCTATTGGACAAATT	exon	chr7	140549948	140549967	-	1372	65	118	0	9106	3	34	0	29	170	158	6	0	3	4	1	0	54	119	1	3	2	13	4	1
BRAF_exon_96	BRAF	GCCCTATTGGACAAATTTGG	exon	chr7	140549945	140549964	-	1039	39	27	0	4	0	1	0	0	90	66	2	0	0	2	2	0	41	56	2	3	2	3	3	0
BRAF_exon_97	BRAF	GCCGGCGCCGGCGCCGGCCT	exon	chr7	140624408	140624427	+	833	3	3	3	0	0	0	0	0	9	6	0	0	0	0	0	0	1	3	0	0	0	0	0	0
BRAF_exon_98	BRAF	GGAACATATAGAGGCCCTAT	exon	chr7	140549958	140549977	-	424	17	24	0	0	0	0	3	0	59	10	0	0	1	0	0	1	12	27	0	0	0	1	0	0
BRAF_exon_99	BRAF	GGCAGGGTCCGCAGCCGAAG	exon	chr7	140624378	140624397	+	988	28	50	0	2	0	0	0	0	148	28	5	0	1	1	1	0	18	32	1	0	0	5	2	1
BRAF_intron_114	BRAF	ATTTTGGAAAGAGGCGGCGG	TSS	chr7	140624285	140624304	-	2440	61	114	1	4	174	3	12	0	127	42	4	0	5	1	1	1	101	62	1	26	3	3	3	2
BRAF_intron_115	BRAF	CACCAGCCAGCCGCCGAGCC	TSS	chr7	140624308	140624327	+	1067	35	113	1	7	0	2	1	0	164	101	8	1	2	3	2	0	53	66	1	5	1	4	7	3
BRAF_intron_116	BRAF	CAGCCGCCGAGCCCGGAGTC	TSS	chr7	140624315	140624334	+	665	26	33	0	208	1	0	0	0	18	14	3	0	0	3	2	0	40	43	55	1	2	2	4	1
BRAF_intron_117	BRAF	CCAGCCGCCGAGCCCGGAGT	TSS	chr7	140624314	140624333	+	2097	111	210	1	6	3	2	0	1	153	71	14	0	0	1	1	0	77	66	3	2	3	8	3	0
BRAF_intron_118	BRAF	CCCGGAGTCGGGAGGGCGGC	TSS	chr7	140624326	140624345	+	805	7	24	0	1	1	1	0	0	16	14	1	0	0	1	0	0	33	22	0	1	3	0	2	0
BRAF_intron_119	BRAF	CCCTGCCGCCCTCCCGACTC	TSS	chr7	140624330	140624349	-	6541	194	307	3	11	2	2	0	4	677	222	13	1	1	8	6	0	266	390	2	13	2	24	24	142
BRAF_intron_120	BRAF	CCGACTCCGGGCTCGGCGGC	TSS	chr7	140624317	140624336	-	888	7	22	0	0	0	1	0	0	29	17	1	0	0	1	0	0	6	26	0	0	1	0	3	0
BRAF_intron_121	BRAF	CCGCCGAGCCCGGAGTCGGG	TSS	chr7	140624318	140624337	+	801	38	53	0	1	1	0	0	0	2	1	37	1	0	2	0	0	13	4	1	1	2	5	0	0
BRAF_intron_122	BRAF	CCGGAGTCGGGAGGGCGGCA	TSS	chr7	140624327	140624346	+	502	4	37	1	0	10	0	9	0	5	8	0	0	0	0	1	0	7	20	0	3	0	4	1	2
BRAF_intron_123	BRAF	CCTCCCGACTCCGGGCTCGG	TSS	chr7	140624321	140624340	-	968	35	45	2	0	0	0	0	1	34	50	6	2	0	0	3	0	0	16	0	1	0	6	1	0
BRAF_intron_124	BRAF	CCTGCCGCCCTCCCGACTCC	TSS	chr7	140624329	140624348	-	6868	242	526	6	44	7	9	7	1	728	120	39	4	20	13	8	3	213	226	12	741	96	369	57	13
BRAF_intron_125	BRAF	CGAGCCCGGAGTCGGGAGGG	TSS	chr7	140624322	140624341	+	1278	23	62	0	5	1	1	1	0	112	7	3	0	1	1	1	0	79	37	2	1	3	3	3	4
BRAF_intron_126	BRAF	CGCCCTCCCGACTCCGGGCT	TSS	chr7	140624324	140624343	-	1074	81	55	7	6	2	2	0	0	40	73	7	0	1	0	2	0	54	46	2	2	0	5	3	0
BRAF_intron_127	BRAF	CGCCGAGCCCGGAGTCGGGA	TSS	chr7	140624319	140624338	+	387	12	37	0	1	0	0	0	0	1	1	0	0	0	0	1	0	1	7	0	0	1	2	1	1
BRAF_intron_128	BRAF	CGGCTGGCTGGTGTTTATTT	TSS	chr7	140624301	140624320	-	4348	182	301	0	47	1	327	26	1	417	268	914	2	1121	10	1084	3	306	312	2	190	6	2219	7	154
BRAF_intron_129	BRAF	CTCCGGGCTCGGCGGCTGGC	TSS	chr7	140624313	140624332	-	2848	122	242	1	11	5	2	2	0	541	216	12	1	8	3	3	1	144	157	2	7	5	8	9	410
BRAF_intron_130	BRAF	CTGGTGTTTATTTTGGAAAG	TSS	chr7	140624294	140624313	-	938	35	45	0	1	0	0	0	0	59	40	1	1	0	0	0	1	42	16	0	0	1	4	2	78
BRAF_intron_131	BRAF	GAGTCGGGAGGGCGGCAGGG	TSS	chr7	140624330	140624349	+	1844	27	94	5	11	1	2	2	1	51	20	13	2	3	5	9	0	55	83	3	16	5	16	14	161
BRAF_intron_132	BRAF	GTGTTTATTTTGGAAAGAGG	TSS	chr7	140624291	140624310	-	1303	26	52	0	7	0	1	1	0	55	48	3	0	0	3	1	1	55	67	3	0	146	1	0	1
BRAF_intron_133	BRAF	TTTATTTTGGAAAGAGGCGG	TSS	chr7	140624288	140624307	-	1360	20	47	0	1	0	0	0	0	41	41	3	0	1	1	1	0	40	48	1	1	2	1	1	1
BRAF_TSS_10	BRAF	AGCGGGGGGCGCGGGGGGCG	TSS	chr7	140624604	140624623	+	3039	106	228	0	13	70	2	5	1	359	188	64	3	4	6	2	1	213	123	4	1	196	7	25	4
BRAF_TSS_11	BRAF	AGGCGGAGAGCTGGGGGAGG	TSS	chr7	140624560	140624579	+	3133	78	113	2	182	6	9	0	2	224	96	16	1	3	1	1	2	147	170	3	4	7	9	10	2
BRAF_TSS_12	BRAF	AGGCGGAGGAGCGGGGGGCG	TSS	chr7	140624595	140624614	+	1931	71	163	214	43	3	4	1	0	405	104	8	1	3	1	3	2	117	114	0	5	2	4	6	2
BRAF_TSS_13	BRAF	AGGCGGAGGCGGAGGAGCGG	TSS	chr7	140624589	140624608	+	2413	64	111	0	8	0	4	0	0	89	58	4	2	1	3	2	0	42	61	1	1	14	3	204	3
BRAF_TSS_14	BRAF	CATCTTATAACCGAGAGCCG	TSS	chr7	140624501	140624520	+	529	13	21	1	0	0	0	0	0	16	5	1	0	1	0	0	0	13	3	1	1	0	5	2	0
BRAF_TSS_15	BRAF	CCATCTTATAACCGAGAGCC	TSS	chr7	140624500	140624519	+	1482	43	118	5	7	2	1	1	1	252	77	15	1	1	5	1	1	97	117	1	4	2	6	1	2
BRAF_TSS_16	BRAF	CCCGAGCGGCCGCTGTCGGG	TSS	chr7	140624524	140624543	+	2004	33	67	0	1	0	1	0	0	34	12	5	1	1	0	0	0	17	27	2	3	1	1	8	2
BRAF_TSS_17	BRAF	CCCGCCCGACAGCGGCCGCT	TSS	chr7	140624528	140624547	-	1365	9	45	1	0	0	0	0	0	82	27	1	1	0	0	0	1	38	42	1	0	1	2	2	0
BRAF_TSS_18	BRAF	CCCGGCTCTCGGTTATAAGA	TSS	chr7	140624503	140624522	-	693	24	18	0	1	0	0	0	0	41	30	1	0	1	0	0	0	16	24	0	3	2	2	2	0
BRAF_TSS_19	BRAF	CCGAGCGGCCGCTGTCGGGC	TSS	chr7	140624525	140624544	+	1055	21	53	2	4	1	1	1	0	126	18	3	1	1	4	0	0	39	46	0	2	0	4	3	2
BRAF_TSS_20	BRAF	CCGCCCGACAGCGGCCGCTC	TSS	chr7	140624527	140624546	-	1725	50	90	2	5	1	1	1	0	209	96	4	1	0	0	0	0	88	88	1	0	2	2	5	1
BRAF_TSS_21	BRAF	CCGGGCGGCGCCGCGGGCGG	TSS	chr7	140624638	140624657	+	1753	24	12	0	0	0	0	1	0	45	30	1	0	0	0	0	0	16	8	1	1	0	1	2	1
BRAF_TSS_22	BRAF	CCTCCGCCCGCGGCGCCGCC	TSS	chr7	140624641	140624660	-	2228	58	198	28	15	0	3	0	0	559	93	25	0	3	2	1	1	142	158	0	5	3	7	11	8
BRAF_TSS_23	BRAF	CGAGCGGCCGCTGTCGGGCG	TSS	chr7	140624526	140624545	+	448	15	22	0	1	0	0	0	0	26	7	1	0	0	1	1	0	18	6	2	1	0	2	1	2
BRAF_TSS_24	BRAF	CGGAGAGCTGGGGGAGGCGG	TSS	chr7	140624563	140624582	+	1823	25	85	2	1	2	2	0	0	74	68	4	11	4	0	2	0	30	86	70	2	32	4	1	3
BRAF_TSS_25	BRAF	CGGAGGAGCGGGGGGCGCGG	TSS	chr7	140624598	140624617	+	2748	52	157	2	10	0	1	1	0	183	35	2	1	2	1	1	0	82	88	3	4	0	7	8	1
BRAF_TSS_26	BRAF	CGGAGGCGGAGGCGGAGGAG	TSS	chr7	140624586	140624605	+	2127	43	61	0	2	0	0	0	0	202	17	5	0	1	0	0	2	38	58	0	1	1712	0	48	0
BRAF_TSS_27	BRAF	CGGCCGCTGTCGGGCGGGGA	TSS	chr7	140624530	140624549	+	2501	89	158	18	7	1	2	9	1	80	41	8	1	5	4	2	0	42	77	4	6	3	8	4	3
BRAF_TSS_28	BRAF	CGGGCGGCGCCGCGGGCGGA	TSS	chr7	140624639	140624658	+	1696	11	36	0	4	0	1	0	0	40	3	1	0	0	0	1	0	12	15	0	0	0	3	0	0
BRAF_TSS_29	BRAF	CGGGCGGGGAGGGGGAAGGG	TSS	chr7	140624540	140624559	+	3554	52	124	0	16	1	2	0	0	425	160	13	0	0	2	1	1	208	213	482	1487	242	367	38	2
BRAF_TSS_30	BRAF	CGGGGGGCGCGGGGGGCGCG	TSS	chr7	140624606	140624625	+	1410	43	54	3	4	9	1	0	0	269	127	5	1	1	2	1	0	88	82	0	2	1	2	7	0
BRAF_TSS_31	BRAF	CTCCGCCCGCGGCGCCGCCC	TSS	chr7	140624640	140624659	-	2527	78	137	6	3099	2	23	5	0	529	178	9	3	4	6	4	0	112	111	623	4	5	19	8	1
BRAF_TSS_32	BRAF	CTGTCGGGCGGGGAGGGGGA	TSS	chr7	140624536	140624555	+	4397	212	292	3	653	2	16	1	4	404	225	7	0	3	6	4	1	233	252	2	4	1	1537	7	2854
BRAF_TSS_33	BRAF	GAAGGGAGGCGGAGAGCTGG	TSS	chr7	140624554	140624573	+	618	8	19	1	3	0	0	1	0	53	16	1	0	0	1	0	0	5	5	0	3	2	1	2	1
BRAF_TSS_34	BRAF	GACAGCGGCCGCTCGGGCCC	TSS	chr7	140624521	140624540	-	2346	69	108	4	3	2	5	0	0	168	111	5	0	0	2	0	1	69	61	1	1	4	6	10	2
BRAF_TSS_35	BRAF	GAGCGGCCCGGGCGGCGCCG	TSS	chr7	140624631	140624650	+	1078	49	62	0	6	1	1	0	0	58	27	3	0	1	0	1	0	57	19	1	222	1	1652	2	163
BRAF_TSS_36	BRAF	GAGGCGGAGGCGGAGGAGCG	TSS	chr7	140624588	140624607	+	2052	50	97	1	9	0	5	0	1	266	64	5	0	1	3	0	1	137	120	3	4	4	7	15	2
BRAF_TSS_37	BRAF	GCCATCTTATAACCGAGAGC	TSS	chr7	140624499	140624518	+	2504	60	100	0	5	0	1	0	1	56	26	6	1	2	2	3	0	35	39	2	0	2	6	2	2
BRAF_TSS_38	BRAF	GCCGCTCGGGCCCCGGCTCT	TSS	chr7	140624514	140624533	-	1958	52	93	0	4	1	0	0	0	184	49	8	0	2	4	0	1	86	96	1	4	1	6	4	1
BRAF_TSS_39	BRAF	GCCGCTGTCGGGCGGGGAGG	TSS	chr7	140624532	140624551	+	1230	59	63	0	1	0	1	1	0	119	94	10	0	2	0	0	0	68	134	2	1	2	3	5	3
BRAF_TSS_40	BRAF	GCGGAGGAGCGGGGGGCGCG	TSS	chr7	140624597	140624616	+	3098	106	175	2	6	2	1	2	0	323	103	8	2	2	3	1	2	151	211	59	2	113	12	20	3
BRAF_TSS_41	BRAF	GCGGCCGCTGTCGGGCGGGG	TSS	chr7	140624529	140624548	+	2435	49	121	2	4	2	0	0	1	169	97	5	2	3	2	0	0	67	91	0	1	2	6	2	2
BRAF_TSS_42	BRAF	GCGGGGAGGAGCGGCCCGGG	TSS	chr7	140624623	140624642	+	1189	32	52	2	1256	4	5	1	2	77	6	2	0	0	0	1	0	28	18	1	1	0	2	2	0
BRAF_TSS_43	BRAF	GCGGGGAGGGGGAAGGGAGG	TSS	chr7	140624543	140624562	+	1818	20	40	0	1	0	0	0	0	134	84	4	0	0	0	1	0	54	61	0	0	1	0	1	0
BRAF_TSS_44	BRAF	GCGGGGGGCGCGGGGAGGAG	TSS	chr7	140624614	140624633	+	1537	15	45	1	1	0	0	1	0	93	44	3	1	1	1	0	0	79	91	1	1	0	0	2	0
BRAF_TSS_45	BRAF	GCGGGGGGCGCGGGGGGCGC	TSS	chr7	140624605	140624624	+	2733	75	83	1	49	1	3	2	2	286	148	38	0	1	3	2	0	102	188	186	2	70	5	12	1
BRAF_TSS_46	BRAF	GCTGGGGGAGGCGGAGGCGG	TSS	chr7	140624569	140624588	+	2339	45	71	0	5	0	2	0	0	189	61	7	0	0	2	2	0	96	95	3	1	1	0	9	2
BRAF_TSS_47	BRAF	GGAAGGGAGGCGGAGAGCTG	TSS	chr7	140624553	140624572	+	1548	18	79	0	3	0	2	0	0	81	72	5	2	1	1	0	0	16	39	3	1	6	3	3	0
BRAF_TSS_48	BRAF	GGAGGAGCGGGGGGCGCGGG	TSS	chr7	140624599	140624618	+	2257	39	114	3	5	0	1	0	0	152	99	5	1	4	5	0	0	88	87	1	1	5	178	5	23
BRAF_TSS_49	BRAF	GGAGGCGGAGGCGGAGGAGC	TSS	chr7	140624587	140624606	+	1047	14	39	1	3	1	0	0	0	97	18	1	0	1	1	0	0	35	52	0	47	2	2	2	2
BRAF_TSS_50	BRAF	GGAGGCGGAGGCGGAGGCGG	TSS	chr7	140624581	140624600	+	3210	86	73	1	4	1	3	1	1	339	62	6	0	0	2	0	0	152	89	3	3	5	2	12	2
BRAF_TSS_51	BRAF	GGCCCGGGCGGCGCCGCGGG	TSS	chr7	140624635	140624654	+	1256	26	43	0	2	0	0	0	1	13	8	1	1	1	1	0	0	31	18	0	5	0	3	0	0
BRAF_TSS_52	BRAF	GGCCGCTGTCGGGCGGGGAG	TSS	chr7	140624531	140624550	+	1487	48	82	1	11	1	1	1	0	95	23	4	0	4	3	1	1	59	84	0	2	3	6	4	4
BRAF_TSS_53	BRAF	GGCGCGGGGAGGAGCGGCCC	TSS	chr7	140624620	140624639	+	608	22	31	3	1	0	1	0	0	76	19	68	1	0	3	0	0	7	39	10	1	215	0	21	0
BRAF_TSS_54	BRAF	GGCGGAGGAGCGGGGGGCGC	TSS	chr7	140624596	140624615	+	2357	35	99	0	2	0	2	1	2	133	73	7	0	3	4	1	0	83	170	1	3	5	678	9	142
BRAF_TSS_55	BRAF	GGCGGAGGCGGAGGAGCGGG	TSS	chr7	140624590	140624609	+	1097	26	54	0	6	0	0	0	0	55	17	5	0	2	2	1	0	38	15	4	1	3	6	5	2
BRAF_TSS_56	BRAF	GGCGGAGGCGGAGGCGGAGG	TSS	chr7	140624578	140624597	+	2890	45	78	1	4	1	2	4	0	177	84	8	0	2	2	1	1	40	56	10	24	4	6	10	1
BRAF_TSS_57	BRAF	GGCTCTCGGTTATAAGATGG	TSS	chr7	140624500	140624519	-	2415	66	85	1	8	1	4	1	0	86	47	13	0	3	2	0	0	22	28	6	3	2	8	2	1
BRAF_TSS_58	BRAF	GGGAAGGGAGGCGGAGAGCT	TSS	chr7	140624552	140624571	+	2062	50	163	2	7	2	2	0	4	336	82	10	469	3	260	5	3	88	163	520	7	1631	9	1202	3
BRAF_TSS_59	BRAF	GGGAGGCGGAGAGCTGGGGG	TSS	chr7	140624557	140624576	+	3248	88	187	0	9	1	0	1	0	149	31	3	2	1	3	1	1	43	50	12	2	3	5	7	2
BRAF_TSS_6	BRAF	AAGATGGCGGCGCTGAGCGG	TSS	chr7	140624487	140624506	-	2668	100	121	1	16	4	1	1	0	216	60	11	0	1	5	4	0	68	43	1	5	2	11	3	2
BRAF_TSS_60	BRAF	GGGCCCGAGCGGCCGCTGTC	TSS	chr7	140624521	140624540	+	966	59	71	2	6	0	1	1	0	51	87	3	1	2	3	2	0	70	61	2	7	4	6	11	2
BRAF_TSS_61	BRAF	GGGCGCGGGGAGGAGCGGCC	TSS	chr7	140624619	140624638	+	993	24	53	1	2	0	1	0	0	98	54	5	1	1	0	0	0	63	47	0	2	2	2	6	1
BRAF_TSS_62	BRAF	GGGGAAGGGAGGCGGAGAGC	TSS	chr7	140624551	140624570	+	3216	105	232	2	3	3	9	0	6	572	334	34	4	0	2	3	0	142	156	1269	933	123	8	89	2
BRAF_TSS_63	BRAF	GGGGCCCGAGCGGCCGCTGT	TSS	chr7	140624520	140624539	+	1841	38	59	54	7	2	4	0	0	123	62	7	3	2	0	1	0	99	82	1	4	6	2	1	0
BRAF_TSS_64	BRAF	GGGGCGCGGGGGGCGCGGGG	TSS	chr7	140624609	140624628	+	1603	37	58	1	6	0	1	0	0	93	50	3	8	0	8	0	0	64	61	2	412	1	60	4	1
BRAF_TSS_65	BRAF	GGGGGAGGCGGAGGCGGAGG	TSS	chr7	140624572	140624591	+	1991	34	58	0	1	1	1	0	0	118	58	3	11	2	8	1	0	54	104	2	1	2	2	7	1
BRAF_TSS_66	BRAF	TATAAGATGGCGGCGCTGAG	TSS	chr7	140624490	140624509	-	1497	34	17	2	1	1	1	0	0	19	2	2	0	3	2	2	0	6	13	0	2	2	2	6	2
BRAF_TSS_67	BRAF	TCCCCCTCCCCGCCCGACAG	TSS	chr7	140624536	140624555	-	93	42	54	2	634	3	20	1	4	96	25	15	1	4	1	4	0	15	9	0	4	3	1505	10	2997
BRAF_TSS_68	BRAF	TGTCGGGCGGGGAGGGGGAA	TSS	chr7	140624537	140624556	+	1777	40	115	1	15	2	1	2	2	430	131	9	4	2	4	5	0	145	213	2718	2	185	17	2253	8
BRAF_TSS_7	BRAF	ACCGAGAGCCGGGGCCCGAG	TSS	chr7	140624510	140624529	+	1193	44	29	0	5	0	1	0	1	24	13	1	0	0	2	0	1	16	23	1	2	3	4	3	0
BRAF_TSS_8	BRAF	AGAGCTGGGGGAGGCGGAGG	TSS	chr7	140624566	140624585	+	762	11	34	0	2	0	2	0	0	51	59	2	0	0	1	0	0	55	79	0	1	1	0	4	0
BRAF_TSS_9	BRAF	AGCGGCCCGGGCGGCGCCGC	TSS	chr7	140624632	140624651	+	1378	76	98	0	801	0	2	0	0	148	60	5	0	1	2	0	1	79	94	6	4	3	9	2	3
BRAF_TSS/exon_1	BRAF	ATGGCGGCGCTGAGCGGTGG	TSS/exon	chr7	140624484	140624503	-	2805	62	123	4	7	0	0	0	1	44	13	5	1	4	2	6	0	65	34	0	3	2	11	4	1
BRAF_TSS/exon_2	BRAF	CGGTGGCGGTGGTGGCGGCG	TSS/exon	chr7	140624470	140624489	-	2995	28	38	1	1	0	1	0	0	31	33	3	0	0	0	0	0	14	13	3	2	0	4	2	1
BRAF_TSS/exon_3	BRAF	CTGAGCGGTGGCGGTGGTGG	TSS/exon	chr7	140624475	140624494	-	3164	16	40	0	0	0	0	1	0	37	17	2	0	0	1	2	0	7	14	2	2	2	0	2	0
BRAF_TSS/exon_4	BRAF	GCGCTGAGCGGTGGCGGTGG	TSS/exon	chr7	140624478	140624497	-	2661	33	77	1	5	2	0	0	0	156	46	8	1	2	3	0	0	21	15	0	3	3	5	2	2
BRAF_TSS/exon_5	BRAF	GCGGCGCTGAGCGGTGGCGG	TSS/exon	chr7	140624481	140624500	-	1771	42	125	1	9	0	1	1	0	86	27	3	0	1	1	1	3	23	22	0	1	1	8	1	3
CDK4_exon_38	CDK4	AAATTGGTGTCGGTGCCTAT	exon	chr12	58145450	58145469	-	885	28	45	0	1	173	3	8	0	59	58	10	0	0	0	0	1	20	74	1	0	1	2	4	0
CDK4_exon_39	CDK4	AAGAGTGTGAGAGTCCCCAA	exon	chr12	58145379	58145398	-	1258	69	85	395	2	0	1	45	0	318	185	3	0	2	1	0	1	47	82	0	4	0	2	4	116
CDK4_exon_40	CDK4	AAGGCCCGTGATCCCCACAG	exon	chr12	58145418	58145437	-	651	31	29	0	14	0	1	0	0	53	71	2	0	0	1	0	0	45	38	1	2	0	3	3	1
CDK4_exon_41	CDK4	AATGGAGGAGGAGGTGGAGG	exon	chr12	58145361	58145380	-	2498	54	118	56	22	0	20	10	72	180	42	1067	37	15	140	5	70	88	203	137	25	286	20	245	12
CDK4_exon_42	CDK4	ACCTCACGAACTGTGCTGAT	exon	chr12	58145331	58145350	+	3662	276	451	1	20	2	7	2	2	1291	303	1206	29	6	447	11	2	373	382	4	19	3	14	15	5
CDK4_exon_43	CDK4	AGAGTCCCCAATGGAGGAGG	exon	chr12	58145370	58145389	-	1978	80	163	0	13	2	2	453	1	562	205	32078	3	2771	64	2637	4	226	155	3	1686	6	8	5	333
CDK4_exon_44	CDK4	AGCATGTAGACCAGGACCTA	exon	chr12	58145044	58145063	-	4104	146	265	17	40	76	10	10	3	854	359	25	4	3	10	4	2	247	300	9	17	8	12	19	515
CDK4_exon_45	CDK4	AGCCACTGGCTCATATCGAG	exon	chr12	58145471	58145490	+	2089	60	83	2	9	0	1	1	0	206	112	3	0	0	5	0	0	92	97	0	1	1	1	2	2
CDK4_exon_46	CDK4	AGTGGCCACTGTGGGGATCA	exon	chr12	58145410	58145429	+	1793	71	101	2	10	0	2	0	5	222	127	3	0	0	2	1	0	98	105	6	1	918	10	351	0
CDK4_exon_47	CDK4	AGTGTGAGAGTCCCCAATGG	exon	chr12	58145376	58145395	-	800	29	23	0	2	0	0	0	0	56	46	0	0	1	0	0	0	9	61	1	938	0	1	3	3
CDK4_exon_48	CDK4	CACCTCACGAACTGTGCTGA	exon	chr12	58145330	58145349	+	1114	43	38	1	2	0	2	0	0	323	94	3	0	1	1	0	0	46	78	0	1	3	5	2	1
CDK4_exon_49	CDK4	CACGAACTGTGCTGATGGGA	exon	chr12	58145335	58145354	+	2881	81	179	1	14	9	4	5	2	688	303	15	6	2	7	3	1	172	246	287	8	148	1626	24	1153
CDK4_exon_50	CDK4	CACTCTTGAGGGCCACAAAG	exon	chr12	58145392	58145411	+	583	20	30	0	1	0	2	0	1	85	67	3	0	0	1	1	0	41	50	1	1	0	1	0	0
CDK4_exon_51	CDK4	CATCAGCACAGTTCGTGAGG	exon	chr12	58145332	58145351	-	1379	35	105	0	6	0	2	0	0	697	77	4	0	2	2	0	0	88	136	3	2	2	1	9	1
CDK4_exon_52	CDK4	CCAGGACCTAAGGACATATC	exon	chr12	58145034	58145053	-	1990	107	216	2244	9	5	5	32	2	728	136	14	0	2	176	2	10	192	187	3	2	4	5	10	1
CDK4_exon_53	CDK4	CCAGGGTTACCTTGATCTCC	exon	chr12	58145070	58145089	+	2439	99	160	4	12	1	2	0	0	573	279	5	0	2	3	0	1	172	151	0	11	7	6	6	14
CDK4_exon_54	CDK4	CCAGTGGCTGAAATTGGTGT	exon	chr12	58145460	58145479	-	4727	125	197	11	113	3	30	2928	30	731	406	8120	1	2397	211	2287	30	253	363	1754	10	2667	14	397	9
CDK4_exon_55	CDK4	CCCAATGGAGGAGGAGGTGG	exon	chr12	58145364	58145383	-	817	5	41	1	0	0	1	0	0	58	8	1	0	0	0	0	0	91	70	1	9	3	5	1	1
CDK4_exon_56	CDK4	CCGAACTGACCGGGAGATCA	exon	chr12	58145082	58145101	-	1217	53	48	2	15	0	1	1	0	160	150	4	0	0	4	0	0	75	123	4	2	0	3	9	2
CDK4_exon_57	CDK4	CCGACACCAATTTCAGCCAC	exon	chr12	58145457	58145476	+	2823	119	176	5	22	4	14	2	1	634	356	94	6	19	3	24	2	201	270	730	463	2278	10142	530	1645
CDK4_exon_58	CDK4	CCGGGAGATCAAGGTAACCC	exon	chr12	58145073	58145092	-	192	5	15	0	1	0	1	0	0	58	13	1	0	0	0	0	0	27	10	0	1	0	0	0	0
CDK4_exon_59	CDK4	CCTCCACCTCCTCCTCCATT	exon	chr12	58145361	58145380	+	10502	511	792	79	29	2	12	7	77	2969	914	976	25	10	148	12	90	831	739	126	32	287	18	226	6
CDK4_exon_60	CDK4	CCTTGATCTCCCGGTCAGTT	exon	chr12	58145079	58145098	+	5905	315	397	6	2037	26	40	11	5	1450	422	22	4	7	8	7	3	267	391	92	337	11	7208	113	99
CDK4_exon_61	CDK4	CTCCACCTCCTCCTCCATTG	exon	chr12	58145362	58145381	+	10907	501	1028	20	140	10	256	1626	67	3920	1301	30880	157	4131	1465	3996	52	1056	1326	45	114498	55	34369	699	4793
CDK4_exon_62	CDK4	CTCCCGGTCAGTTCGGGATG	exon	chr12	58145086	58145105	+	1378	41	90	0	5	0	2	4	0	282	118	9	0	2	0	3	1	101	111	3	2644	1	1550	1	917
CDK4_exon_63	CDK4	CTTGATCTCCCGGTCAGTTC	exon	chr12	58145080	58145099	+	4409	190	344	9	38	4	7	2	23	1187	314	24	241	6	666	4	27	276	363	2	41	42	15	168	6
CDK4_exon_64	CDK4	GAAATTGGTGTCGGTGCCTA	exon	chr12	58145451	58145470	-	1460	42	75	1	2	0	2	0	0	212	126	6	1	0	0	3	1	94	92	3	2	83	4	9	0
CDK4_exon_65	CDK4	GCCACAAAGTGGCCACTGTG	exon	chr12	58145403	58145422	+	389	0	15	0	0	0	0	0	7	38	13	0	0	0	0	0	0	12	6	0	0	0	0	0	0
CDK4_exon_66	CDK4	GGCCACAAAGTGGCCACTGT	exon	chr12	58145402	58145421	+	591	14	12	0	2	0	0	0	0	23	19	0	0	0	1	1	1	19	8	0	0	2	2	0	0
CDK4_exon_67	CDK4	GGCCTTGTACACTGTCCCAT	exon	chr12	58145432	58145451	+	2186	63	116	0	3411	1	6	0	5	627	246	11	22	0	12	2	6	186	157	1	4	4	17	7	1
CDK4_exon_68	CDK4	GGCTTTACTGAGGCGACTGG	exon	chr12	58145311	58145330	-	5203	186	320	2	19	2	239	2	43	775	459	18	0	22	8	22	3	267	357	4	23	8	13	20	3
CDK4_exon_69	CDK4	GGGCCACAAAGTGGCCACTG	exon	chr12	58145401	58145420	+	810	16	33	0	2	0	0	1	0	45	40	0	0	1	0	0	0	28	23	1	22	1	6	0	0
CDK4_exon_70	CDK4	GGGGACTCTCACACTCTTGA	exon	chr12	58145381	58145400	+	5329	218	499	6	19	4	9	17	1	1022	502	119	5	22	6	23	2	384	411	12	9	5	21	6	8
CDK4_exon_71	CDK4	GGTCTACATGCTCAAACACC	exon	chr12	58145052	58145071	+	4433	125	313	189	119	141	6	14	57	1424	479	15	277	5	7	8	72	193	349	1102	880	2503	141	851	41
CDK4_exon_72	CDK4	GGTGGCTTTACTGAGGCGAC	exon	chr12	58145314	58145333	-	2572	124	199	4	14	1	8	1	0	705	153	16	1	2	7	3	0	153	123	30249	10	15057	6	74	7
CDK4_exon_73	CDK4	GGTGTTTGAGCATGTAGACC	exon	chr12	58145052	58145071	-	4375	109	200	203	129	158	4	23	55	659	294	13	267	6	4	3	60	190	258	1051	795	2546	117	788	49
CDK4_exon_74	CDK4	GTCCCCAATGGAGGAGGAGG	exon	chr12	58145367	58145386	-	605	9	43	0	4	1	0	0	0	72	27	3	0	0	1	2	0	53	41	341	9	1	633	245	0
CDK4_exon_75	CDK4	GTCTACATGCTCAAACACCA	exon	chr12	58145053	58145072	+	1043	130	58	1	22	1	2	0	1	308	101	4	1	3	4	1	2	116	164	1592	3	2231	4	312	2
CDK4_exon_76	CDK4	GTGAGAGTCCCCAATGGAGG	exon	chr12	58145373	58145392	-	523	14	22	0	3	0	1	0	0	174	13	0	1	0	0	0	0	12	26	3	1	0	0	0	1
CDK4_exon_77	CDK4	GTGCCACATCCCGAACTGAC	exon	chr12	58145092	58145111	-	3218	114	195	1	18	1	4	2	0	968	187	12	5	1	4	4	2	211	217	9	5953	7	7666	15	5481
CDK4_exon_78	CDK4	GTGGCCACTGTGGGGATCAC	exon	chr12	58145411	58145430	+	1505	43	109	2	5	0	1	1	0	347	201	298	1	58	3	50	1	74	155	0	0	4	1	10	1
CDK4_exon_79	CDK4	TACCTCTCGATATGAGCCAG	exon	chr12	58145476	58145495	-	1209	22	96	1	4	0	1	0	0	160	67	5	0	0	2	1	0	45	68	0	1	1	2	3	7
CDK4_exon_80	CDK4	TATGAGCCAGTGGCTGAAAT	exon	chr12	58145466	58145485	-	719	28	24	12	1	78	2	24	0	63	86	2	138	0	0	1	1	44	48	1	0	0	2	4	2
CDK4_exon_81	CDK4	TCCCATCAGCACAGTTCGTG	exon	chr12	58145335	58145354	-	4970	238	357	3	19	5	7	1	0	1066	577	18	9	1	10	1	1	403	411	203	9	158	1533	14	1112
CDK4_exon_82	CDK4	TCCCCACAGTGGCCACTTTG	exon	chr12	58145407	58145426	-	1901	99	125	2	4	1	1	1	2	403	140	7	1	4	3	3	1	73	135	2	1146	3	621	838	4
CDK4_exon_83	CDK4	TCCTCCACCTCCTCCTCCAT	exon	chr12	58145360	58145379	+	5097	77	220	2	5	0	6	3	1	920	297	12	2	3	1	4	2	207	235	2	6	1	8	13	36
CDK4_exon_84	CDK4	TGCCACATCCCGAACTGACC	exon	chr12	58145091	58145110	-	2888	155	256	4	245	0	5	1	0	1138	410	26	1	1	4	3	0	275	335	286	18	332	18	303	10
CDK4_exon_85	CDK4	TGCCTATGGGACAGTGTACA	exon	chr12	58145437	58145456	-	916	55	69	2	8	1	2	0	0	173	89	5	1	0	2	1	0	70	87	1	5	3	6	7	2
CDK4_exon_86	CDK4	TGGGGACTCTCACACTCTTG	exon	chr12	58145380	58145399	+	3966	143	228	2	13	3	10	30	2	753	299	21	25	23	3	19	0	174	219	0	3302	7	5408	9	4918
CDK4_exon_87	CDK4	TTCGTGAGGTGGCTTTACTG	exon	chr12	58145321	58145340	-	6410	161	289	8	13	74	3	5	3	1447	557	19	4	2	11	2	3	473	464	7	71	4	31	15	2
CDK4_intron_100	CDK4	GTAGAGAAGTGGGGACCCTG	TSS	chr12	58145190	58145209	-	2892	62	192	2	2	1	0	1	1	141	59	6	1	1	2	2	0	77	143	1	2	2	4	8	2
CDK4_intron_101	CDK4	GTGAGAAGGTGGTGGAGGGT	TSS	chr12	58145263	58145282	-	2337	55	77	0	2	1	4	1	1	867	180	5	0	1	3	2	0	151	179	3	5	1	7	15	1
CDK4_intron_102	CDK4	GTGATGATCTGTAGAGAAGT	TSS	chr12	58145200	58145219	-	1965	76	85	0	11	1	2	0	1	262	213	6	27	2	2	0	0	87	136	4	7	72	7	6	0
CDK4_intron_103	CDK4	GTGGTGGAGGGTTGGGCGTG	TSS	chr12	58145255	58145274	-	2544	87	153	0	76	0	2	0	1	260	179	10	1	3	6	3	0	131	237	76	1	2022	14	1900	18
CDK4_intron_104	CDK4	TGAGAAGGTGGTGGAGGGTT	TSS	chr12	58145262	58145281	-	1792	85	159	1	2	0	98	0	1	371	187	3	0	2	0	2	1	149	135	1	1	2	6	4	2
CDK4_intron_105	CDK4	TGATGATCTGTAGAGAAGTG	TSS	chr12	58145199	58145218	-	865	52	68	1	4	0	2	0	0	154	110	4	0	0	1	1	0	91	115	0	1	0	5	3	1
CDK4_intron_106	CDK4	TGGCCTCTCATTATTTCCTC	TSS	chr12	58145171	58145190	+	4451	86	124	0	10	1	2	2	2	737	315	11	1	2	4	7	3	165	165	0	8	3	7	10	4
CDK4_intron_107	CDK4	TGTGATGATCTGTAGAGAAG	TSS	chr12	58145201	58145220	-	1197	19	53	0	2	0	0	0	0	240	97	3	0	0	1	2	0	64	93	1	10	0	15	2	15
CDK4_intron_88	CDK4	AAAGGGAAAAGACAGCCTAT	TSS	chr12	58145229	58145248	-	930	40	35	61	2	0	1	0	0	193	43	3	14	0	12	0	3	37	80	1	0	1	1	2	0
CDK4_intron_89	CDK4	AGGTGGTGGAGGGTTGGGCG	TSS	chr12	58145257	58145276	-	9092	298	504	49	138	2	19	22	4	1389	563	51	4	21	6	23	2	457	580	378	11	608	16	128	10
CDK4_intron_90	CDK4	GAAAAGACAGCCTATAGGTG	TSS	chr12	58145224	58145243	-	235	22	30	0	0	0	1	0	3	60	90	1	2	0	4	0	0	13	41	5	0	2	0	2	0
CDK4_intron_91	CDK4	GAAATAATGAGAGGCCATGT	TSS	chr12	58145168	58145187	-	683	21	21	0	1	0	0	0	0	102	52	3	1	0	0	1	2	32	59	1	0	3	1	4	0
CDK4_intron_92	CDK4	GACCCTGAGGAAATAATGAG	TSS	chr12	58145177	58145196	-	924	26	31	1	2	0	2	0	1	211	88	1	0	0	69	3	1	33	75	1	0	2	5	1	2
CDK4_intron_93	CDK4	GATCATCACACCCCACCTAT	TSS	chr12	58145211	58145230	+	14872	521	887	10	110	11	44	9	18	2890	1583	63	4	18	23	13	11	920	1260	1527	2444	1375	1784	1408	32
CDK4_intron_94	CDK4	GGAAAAGACAGCCTATAGGT	TSS	chr12	58145225	58145244	-	1164	58	89	2	4	0	2	1	838	140	69	8	851	4	3940	2	1095	38	48	0	1	0	4	4	0
CDK4_intron_95	CDK4	GGCCTCTCATTATTTCCTCA	TSS	chr12	58145172	58145191	+	9572	403	589	802	2432	101	27	59	3	1955	871	25	10	8	11	7	2	728	795	328	49	39	770	45	251
CDK4_intron_96	CDK4	GGGAAAAGACAGCCTATAGG	TSS	chr12	58145226	58145245	-	724	8	27	0	2	0	1	0	0	36	46	0	0	2	4	0	0	13	26	0	2	0	1	1	0
CDK4_intron_97	CDK4	GGGTTGGGCGTGGGGAGTAA	TSS	chr12	58145247	58145266	-	1816	60	79	0	2	0	1	0	1	203	116	3	0	0	37	0	2	71	137	21	1	2	5	5	1
CDK4_intron_98	CDK4	GGTGGTGGAGGGTTGGGCGT	TSS	chr12	58145256	58145275	-	1883	44	80	0	4	0	2	0	0	143	69	74	0	0	0	1	0	71	94	112	2	3	3	6	0
CDK4_intron_99	CDK4	GGTTGGGCGTGGGGAGTAAA	TSS	chr12	58145246	58145265	-	534	17	31	0	1	0	1	0	0	106	50	1	0	1	3	0	1	30	55	1	0	0	1	1	1
CDK4_TSS_1	CDK4	AAGAGTGTAAGGGGGCGGAG	TSS	chr12	58146251	58146270	+	809	35	59	0	1	0	1	0	0	166	54	1	2	0	1	1	0	48	54	0	2	1	2	5	1
CDK4_TSS_10	CDK4	CCATGCGCTGAGGGGCGGAC	TSS	chr12	58146203	58146222	+	1693	50	85	2	10	1	2	2	1	205	100	6	1	0	3	1	1	126	137	1	2	3	2	5	8
CDK4_TSS_11	CDK4	CCTGTCCGCCCCTCAGCGCA	TSS	chr12	58146206	58146225	-	2784	108	144	4	7	0	2	3	0	688	237	12	5	0	3	2	0	160	197	0	5	1	265	9	2
CDK4_TSS_12	CDK4	CGAAGAGTGTAAGGGGGCGG	TSS	chr12	58146249	58146268	+	444	22	34	0	0	0	2	763	0	49	32	3697	0	439	6	464	1	13	16	0	0	0	0	0	0
CDK4_TSS_13	CDK4	CGCGCGGAAACTGGGAGGGC	TSS	chr12	58146145	58146164	+	953	25	88	1	6	0	2	0	0	133	44	2	0	1	0	0	0	37	63	0	0	1	1	0	0
CDK4_TSS_14	CDK4	CGGACAGGAGGTGCTTCGAC	TSS	chr12	58146218	58146237	+	722	10	2	0	3	0	0	0	0	32	28	2	0	0	0	1	0	51	18	0	0	2	3	0	0
CDK4_TSS_15	CDK4	CTGTCCGCCCCTCAGCGCAT	TSS	chr12	58146205	58146224	-	2090	72	136	2	10	1	5	1	2	556	277	11	6	2	81	3	2	161	202	1413	39	7664	15	2530	2
CDK4_TSS_16	CDK4	GAAGAGTGTAAGGGGGCGGA	TSS	chr12	58146250	58146269	+	1162	72	88	0	3	1	0	0	1	231	101	22	0	3	1	2	0	57	91	0	2	1	5	5	1
CDK4_TSS_17	CDK4	GACCGCCACCCATGCGCTGA	TSS	chr12	58146194	58146213	+	1706	101	169	3	151	1	6	87	1	506	174	9592	3	595	19	559	2	142	144	4	6	1	9	8	4
CDK4_TSS_18	CDK4	GAGGAGGGCGAAGAGTGTAA	TSS	chr12	58146241	58146260	+	865	9	63	0	1	0	0	0	1	263	65	1	0	0	1	0	0	30	60	1	2	1	3	1	0
CDK4_TSS_19	CDK4	GAGGCGCGCGGAAACTGGGA	TSS	chr12	58146141	58146160	+	565	20	35	990	2	63	0	3	0	154	92	4	0	2	2	1	2	30	38	0	0	1	9	1	0
CDK4_TSS_2	CDK4	ACCGCCACCCATGCGCTGAG	TSS	chr12	58146195	58146214	+	997	71	91	1	2	50	0	1	0	292	141	9	0	4	4	0	0	84	96	2	6	5	6	4	0
CDK4_TSS_20	CDK4	GAGGTGCTTCGACTGGGAGG	TSS	chr12	58146225	58146244	+	2582	54	53	0	3	0	2	2	0	332	149	6	0	1	2	1	0	106	119	1	1	0	3	9	0
CDK4_TSS_21	CDK4	GCCACCCATGCGCTGAGGGG	TSS	chr12	58146198	58146217	+	2586	88	111	2	6	2	0	0	2	444	199	6	0	2	3	2	1	158	187	2	3	1	5	8	6
CDK4_TSS_22	CDK4	GCCCCTCAGCGCATGGGTGG	TSS	chr12	58146199	58146218	-	1171	43	58	1	2	2	1	1	0	134	120	5	0	2	1	1	2	37	90	3	1	1	7	2	4
CDK4_TSS_23	CDK4	GCGCGCGGAAACTGGGAGGG	TSS	chr12	58146144	58146163	+	968	71	58	2	2	0	0	1	0	71	93	531	0	18	2	25	1	40	55	3	1	2	1	2	0
CDK4_TSS_24	CDK4	GCGCGGAAACTGGGAGGGCG	TSS	chr12	58146146	58146165	+	1406	74	141	2	5	2	3	0	28	339	156	4	0	1	1	3	0	143	155	8	25	5	18	2	1
CDK4_TSS_25	CDK4	GGACAGGAGGTGCTTCGACT	TSS	chr12	58146219	58146238	+	1534	43	120	3	3	1	1	1	0	318	241	1	0	0	1	2	1	129	103	6	4	1	5	6	1
CDK4_TSS_26	CDK4	GGAGGAGGGCGAAGAGTGTA	TSS	chr12	58146240	58146259	+	2121	65	165	0	6	1	3	0	0	521	184	2	0	0	1	3	1	128	106	0	196	3	7	8	24
CDK4_TSS_27	CDK4	GGAGGGCGAAGAGTGTAAGG	TSS	chr12	58146243	58146262	+	819	25	48	0	3	0	0	1	0	305	59	4	0	1	1	4	0	36	93	3	2	0	3	3	0
CDK4_TSS_28	CDK4	GGGCGAACGCCGGACGTTCT	TSS	chr12	58146166	58146185	+	1355	55	145	0	16	0	3	0	0	438	112	11	0	4	2	2	1	56	82	0	3	3	7	14	3
CDK4_TSS_29	CDK4	GGGCGAAGAGTGTAAGGGGG	TSS	chr12	58146246	58146265	+	1837	46	59	1	8	0	143	2	11	318	162	6	0	0	2	0	0	108	145	0	28	44	327	7	174
CDK4_TSS_3	CDK4	AGAGGCGCGCGGAAACTGGG	TSS	chr12	58146140	58146159	+	2481	99	194	0	11	83	1	35	0	680	231	1558	3	234	6	254	0	159	182	2	4	1	5	12	1
CDK4_TSS_30	CDK4	GGGGCGAACGCCGGACGTTC	TSS	chr12	58146165	58146184	+	1094	40	43	0	16	0	0	0	0	206	132	4	0	0	1	1	1	34	53	0	4	3	7	2	0
CDK4_TSS_31	CDK4	GGTCACGTGCCCAGAACGTC	TSS	chr12	58146178	58146197	-	1175	37	93	1	4	0	1	0	1	388	70	6	1	1	1	0	0	68	161	1	2	56	7	16	1
CDK4_TSS_32	CDK4	GTAAGGGGGCGGAGGGGCGA	TSS	chr12	58146257	58146276	+	619	30	26	1	0	1	1	0	0	40	23	1	0	1	1	0	0	36	22	0	0	1	1	4	0
CDK4_TSS_33	CDK4	TCCGCCCCTCAGCGCATGGG	TSS	chr12	58146202	58146221	-	1828	68	183	4	19149	1	28	0	31	339	216	12	3	3	4	0	2	123	183	153	3	2	20	4	4
CDK4_TSS_34	CDK4	TGACCGCCACCCATGCGCTG	TSS	chr12	58146193	58146212	+	2002	91	69	0	9	2	3	1	1	364	135	7	1	1	5	0	0	159	232	2	9	2	7	5	392
CDK4_TSS_35	CDK4	TGCGCTGAGGGGCGGACAGG	TSS	chr12	58146206	58146225	+	1664	39	140	2	6	1	7	2	1	321	234	9	8	3	3	3	1	144	152	2	1	1	283	10	1
CDK4_TSS_36	CDK4	TGGGAGGGCGGGGCGAACGC	TSS	chr12	58146156	58146175	+	1727	72	138	2	9	0	1	0	0	264	137	12	4	3	2	4	2	131	93	3	3	4	7	12	3
CDK4_TSS_37	CDK4	TGTGATAGCAACAGATCACG	TSS	chr12	58146286	58146305	-	819	40	23	0	1	0	2	0	0	410	30	1	0	0	0	0	0	86	41	0	1	4	2	4	0
CDK4_TSS_4	CDK4	AGGAGGGCGAAGAGTGTAAG	TSS	chr12	58146242	58146261	+	1757	98	151	1	55	0	3	0	1	347	258	6	1	2	4	0	0	116	151	2	3	7	7	6	0
CDK4_TSS_5	CDK4	AGGTGCTTCGACTGGGAGGA	TSS	chr12	58146226	58146245	+	2149	93	149	1	8	0	4	0	0	489	286	6	0	2	2	1	0	181	200	44	8	44	5	6	0
CDK4_TSS_6	CDK4	CAAAGAGGCGCGCGGAAACT	TSS	chr12	58146137	58146156	+	960	75	96	0	6	0	40	1	3	319	86	3	0	1	3	0	2	61	78	0	0	1	5	3	2
CDK4_TSS_7	CDK4	CAGGAGGTGCTTCGACTGGG	TSS	chr12	58146222	58146241	+	1222	60	67	0	6	0	1	0	0	228	107	15	0	1	2	0	0	101	77	4	9	1	2	5	1
CDK4_TSS_8	CDK4	CCAAAGAGGCGCGCGGAAAC	TSS	chr12	58146136	58146155	+	1134	15	43	0	0	0	1	0	0	198	33	0	0	0	1	1	0	57	27	86	3	4	6	5	1
CDK4_TSS_9	CDK4	CCAGTTTCCGCGCGCCTCTT	TSS	chr12	58146139	58146158	-	3360	170	278	4	21	50	9	14	1	609	298	14	2	4	7	3	2	182	299	6	11	4	20	8	6
control_1	NA	AAAACAGGACGATGTGCGGC	control	NA	NA	NA	NA	1610	70	118	0	8	0	0	0	0	692	108	10	10	1	56	3	1	102	117	2	3	5	4	4	1
control_10	NA	AAACTGTAGTGCAGGGTCAG	control	NA	NA	NA	NA	1456	73	159	1	1888	1	61	0	18	325	126	2	0	0	2	1	2	65	69	2	3	6	5	6	2
control_100	NA	ACTCGAAATCACCTATGGTA	control	NA	NA	NA	NA	959	24	112	442	1	31	1	129	0	147	32	3	1	1	2	1	0	38	65	3	1	1	4	4	5
control_101	NA	ACTGAGTGGGTAACACGCAT	control	NA	NA	NA	NA	1569	107	144	2	6	0	1	2	0	176	142	9	1	2	0	1	3	85	186	4	930	2	2409	10	1270
control_102	NA	ACTGCGGAGCGCCCAATATC	control	NA	NA	NA	NA	1418	65	199	2	10	1	1	1	281	208	90	6	2297	0	735	2	286	67	100	0	4	0	8	7	1
control_103	NA	ACTGCTCCCGGTCGCCCCTC	control	NA	NA	NA	NA	3310	150	346	3	1455	11	26	9	15	796	287	17	3	4	11	5	0	229	264	10	10	5	20	21	7
control_104	NA	ACTGCTGCTGACATCTCTTA	control	NA	NA	NA	NA	3166	266	448	334	19	50	13	34	2	617	284	331	4	6	12	4	2	236	234	7	4	7	21	17	4
control_105	NA	ACTGCTGCTGTCTTCTAAAT	control	NA	NA	NA	NA	4973	278	538	4	1038	6	100	2	49	919	421	201	66	7	5	4	25	384	385	9	855	5	196	17	78
control_106	NA	ACTGTTGCCGCGCCAACTGC	control	NA	NA	NA	NA	1866	116	234	0	19	5	8	6	0	528	114	4	1	2	2	1	1	161	147	1	5	50	8	13	3
control_107	NA	ACTTACGGCACTCGCATGCC	control	NA	NA	NA	NA	2899	121	278	3	2985	1	12	1	12	670	219	9	2	2	8	4	0	169	150	4	4	3	16	6	2
control_108	NA	ACTTCAGTTCGGCGTAGTCA	control	NA	NA	NA	NA	851	23	62	0	2	1	3	0	0	153	54	3	1	1	3	0	0	56	47	0	2	0	266	3	1
control_109	NA	ACTTCCCACTTCTTAGGTTG	control	NA	NA	NA	NA	2413	159	215	0	12	1	2	2	0	318	117	6	4	1	5	5	0	127	162	2	5	5	18	8	3
control_11	NA	AAAGAAAGAGGAATAGTAGC	control	NA	NA	NA	NA	653	15	49	0	2	0	1	0	1	24	24	0	23	1	2	0	0	15	10	1	0	0	2	1	1
control_110	NA	AGAAACTGAACTATCCTACT	control	NA	NA	NA	NA	564	21	51	0	3	1	0	0	0	50	30	2	0	0	1	1	0	24	53	0	1	1	2	3	0
control_111	NA	AGAACCCAGACGCCAGCGGT	control	NA	NA	NA	NA	1481	83	116	1674	19	15	1	21	0	249	95	8	4	2	5	2	1	111	96	2	5	403	9063	5	941
control_112	NA	AGAAGAAAAAAATGTCTACG	control	NA	NA	NA	NA	182	16	8	1	4	0	0	0	0	40	30	0	0	0	0	0	0	7	16	0	0	0	0	0	0
control_113	NA	AGAAGACCGAGGCGCTTCAA	control	NA	NA	NA	NA	849	30	97	1	3	192	2	16	1	212	32	6	0	2	1	0	0	35	63	0	1	2	3	1	3
control_114	NA	AGAATGCCATCTAGTTAGTA	control	NA	NA	NA	NA	3804	216	353	1148	19	216	6	34	0	567	417	13	1	7	6	5	1	244	240	2	10	2	22	14	5
control_115	NA	AGACACGTCACCGGTCAAAA	control	NA	NA	NA	NA	235	13	22	0	1	0	1	0	2	36	18	2	0	1	0	0	0	12	20	0	0	1	2	0	0
control_116	NA	AGACCCCGTAGGCAGGACGT	control	NA	NA	NA	NA	1141	38	108	0	4	2	0	1	0	97	79	5	1	0	1	2	0	36	77	4	2	2	5	2	0
control_117	NA	AGACTCGTATTGTCATATTA	control	NA	NA	NA	NA	704	32	46	0	1	0	1	1	0	151	92	2	0	0	0	0	0	37	37	1	2	0	6	1	0
control_118	NA	AGAGCATGATGACCCGTGAC	control	NA	NA	NA	NA	3800	149	448	3	21	4	226	2	34	773	362	17	6	7	5	7	2	274	308	704	8923	365	4283	1133	1688
control_119	NA	AGAGCGTCTTCGTGACAAAC	control	NA	NA	NA	NA	790	41	84	1	3	0	3	0	0	178	3	6	0	0	0	1	0	52	99	1	0	1	4	4	0
control_12	NA	AAAGACTTGCTCCAAAACAC	control	NA	NA	NA	NA	480	9	37	0	1	0	1	0	0	144	53	1	0	1	1	0	0	15	42	1	0	0	2	2	2
control_120	NA	AGAGGGATTGGGAGCTTGAC	control	NA	NA	NA	NA	2255	94	240	77	8	70	3	13	0	506	136	30	1	3	2	2	1	155	193	2	55	6	449	9	6
control_121	NA	AGATGGTCAGATCTAGTAGT	control	NA	NA	NA	NA	3046	132	234	2	386	2	16	0	6	519	300	22	1	2	3	2	0	159	201	7	173	4	11	15	32
control_122	NA	AGATTCATTCACGAGTTGGG	control	NA	NA	NA	NA	4605	294	348	4	16	34	7	0	2	631	344	13	3	3	3	6	0	273	232	40	7	1898	23	580	7
control_123	NA	AGCACGTAATGTCCGTGGAT	control	NA	NA	NA	NA	1683	93	184	2	4	1	1	0	0	409	85	9	4	2	1	2	0	82	104	4	7	1	12	11	4
control_124	NA	AGCATTCTCACCAAGACCGA	control	NA	NA	NA	NA	3254	147	352	2	476	2	2	1	2	513	302	10	0	3	5	1	2	155	247	388	10	8	13	602	3
control_125	NA	AGCATTTGCGCGGCAACTGT	control	NA	NA	NA	NA	2567	127	214	2	10	0	8	1	0	370	238	9	1	2	6	2	0	155	179	1	5	1	8	6	5
control_126	NA	AGCCCGCCACAGAATAGCTG	control	NA	NA	NA	NA	868	32	48	0	2	2	2	3	1	114	85	3	0	1	1	1	0	67	91	2	4	2	35	2	4
control_127	NA	AGCCGGCTTGTGACAGTGAA	control	NA	NA	NA	NA	2358	105	295	0	11	0	3	0	2	385	223	9	0	4	11	2	0	162	141	2	6	4	44	8	0
control_128	NA	AGCGATCTGGACACTCTCCA	control	NA	NA	NA	NA	1583	75	133	0	78	0	16	1	36	366	108	22	37	2	70	2	15	130	102	816	29	403	8	11	3
control_129	NA	AGCGCAGATAGCGCGTATCA	control	NA	NA	NA	NA	663	24	39	0	178	0	9	0	0	106	27	4	0	0	0	0	0	25	32	2	2	1	4	3	2
control_13	NA	AAAGATATAGCAAATTATGG	control	NA	NA	NA	NA	1097	68	74	0	38	0	90	0	15	116	64	4	0	1	0	1	0	53	57	923	2	177	2	203	0
control_130	NA	AGCGCTCTGGTTGCATCCCT	control	NA	NA	NA	NA	6363	474	626	941	740	269	349	63	163	1157	592	32	2	8	21	11	3	423	548	11	10	137	181	21	15
control_131	NA	AGCTAGCGATGGCTCTAAGT	control	NA	NA	NA	NA	995	29	118	44	4	0	1	0	0	60	45	1	0	0	4	1	0	49	71	3327	4	3568	8	996	3
control_132	NA	AGCTCCATCGCCGCGATAAT	control	NA	NA	NA	NA	3081	134	334	1	12	3	7	3	0	499	241	16	248	6	225	1	2	174	224	6	314	7	238	13	4
control_133	NA	AGCTCGCCATGTCGGTTCTC	control	NA	NA	NA	NA	2822	148	340	472	3508	3	5	3	14	682	280	9	0	3	6	2	0	289	237	852	4	3	18	18	6
control_134	NA	AGCTGAAAATATACGTATTC	control	NA	NA	NA	NA	1017	72	106	0	3	0	0	1	0	39	36	3	0	0	0	0	0	15	86	1	1	0	3	1	141
control_135	NA	AGCTGCGCGCTACTGGATCA	control	NA	NA	NA	NA	1443	94	103	2	4	0	2	0	0	349	111	3	1	3	2	3	2	74	103	5	0	3	4	4	4
control_136	NA	AGCTGGACTCTGTAGAAATC	control	NA	NA	NA	NA	1237	65	67	0	3	1	3	1	0	157	113	6	1	1	3	1	3	72	71	0	2	1	6	6	1
control_137	NA	AGCTTAATGTGCAGGTCAGA	control	NA	NA	NA	NA	1008	66	83	1	4	0	1	0	0	205	41	0	0	1	1	1	1	72	45	1	7	6	5	3	2
control_138	NA	AGCTTTCGAAATTGAGTGTC	control	NA	NA	NA	NA	2264	156	100	3	8	1	2	2	0	407	110	5	0	4	1	3	0	144	183	64	9	127	8	21	3
control_139	NA	AGGACACAGGATACGCAGCT	control	NA	NA	NA	NA	1689	104	160	0	8	50	4	2	0	555	148	12	1	6	1	2	0	125	156	0	1	0	13	9	3
control_14	NA	AAAGCGACGTAGGCATACTT	control	NA	NA	NA	NA	436	18	62	0	2	0	1	0	0	32	40	2	0	0	1	1	0	22	32	2	3	0	0	2	1
control_140	NA	AGGACTAGTGTCGCACTCAG	control	NA	NA	NA	NA	2789	177	297	5	11	0	6	0	2	556	204	12	2	1	6	3	0	146	196	4	5	2	6	7	137
control_141	NA	AGGAGTGTTATGAAAAGGCT	control	NA	NA	NA	NA	1940	111	187	1	336	2	12	1	0	386	217	8	0	1	2	2	0	125	92	3476	14	987	9	1928	15
control_142	NA	AGGATCGTGTACCGGGGACG	control	NA	NA	NA	NA	852	20	77	0	3	1	3	1	0	104	31	3	0	0	3	3	1	88	110	2	5	213	2	3	2
control_143	NA	AGGATGCTGAACAAGTACGT	control	NA	NA	NA	NA	1090	93	124	0	4	0	5	0	0	410	128	7	0	2	4	4	0	91	50	10	1	1	8	5	2
control_144	NA	AGGATGGATTGAGCAGCGGT	control	NA	NA	NA	NA	1484	73	169	7	2	0	2	0	0	272	58	4	0	1	2	0	1	85	103	4	1	97	3	274	2
control_145	NA	AGGCCACAAATTGTATACAG	control	NA	NA	NA	NA	806	37	71	0	2	0	1	0	0	135	97	0	0	1	0	1	0	91	32	4	3	0	4	4	1
control_146	NA	AGGCGCCAACATTGACCGTA	control	NA	NA	NA	NA	744	43	56	0	18	1	1	0	0	129	38	5	0	1	1	1	0	32	116	3	3	2	5	8	1
control_147	NA	AGGCTTAAATGGCGAGATTG	control	NA	NA	NA	NA	250	6	26	0	2	0	0	0	0	21	3	1	0	0	1	0	0	14	4	0	0	0	1	0	1
control_148	NA	AGGGAAACCTCTATGGGTAA	control	NA	NA	NA	NA	777	64	127	0	5	3	6	0	0	225	91	3	1	0	1	0	0	68	40	1	0	2	7	1	1
control_149	NA	AGGGATCGTTAGGAAGGGAA	control	NA	NA	NA	NA	3157	135	289	2	14	1	1	12	1	275	32	9	5	0	5	2	2	149	196	3	1700	2	35	6	4
control_15	NA	AAATAATATGCATCTCTCGA	control	NA	NA	NA	NA	2057	74	163	2	16	1	2	2	1	140	126	277	0	8	3	7	1	46	72	0	3	1	4	4	4
control_150	NA	AGGGCACCCGGTTCATACGC	control	NA	NA	NA	NA	423	43	63	0	1	0	2	0	0	120	8	1	0	0	2	2	0	21	19	0	1	0	2	2	0
control_151	NA	AGGGCGAGCAGCAGAGTACG	control	NA	NA	NA	NA	1823	146	229	5	6	3	7	2	1	572	93	4	1	1	5	3	0	165	132	1	0	5	8	12	3
control_152	NA	AGGGGCAGGGCTATCTTATG	control	NA	NA	NA	NA	2720	185	315	5	12	0	2	1	1	376	214	10	1	6	6	9	1	207	168	6	5	2	615	8	652
control_153	NA	AGGGTCAGTCTGTCCTTTTT	control	NA	NA	NA	NA	5924	392	540	120	24	269	93	43	12	1034	395	156	1	9	10	7	0	306	336	1723	16	3930	35	1529	13
control_154	NA	AGGTAAGCCCCTTAGAACTG	control	NA	NA	NA	NA	2382	133	206	3553	29	1377	10	271	0	641	188	13	1	5	3	0	0	136	219	3	1649	7	282	15	71
control_155	NA	AGGTCAAGCCGACCTCGAAC	control	NA	NA	NA	NA	600	13	37	0	2	0	1	0	0	60	10	1	0	0	0	1	0	17	36	2	1	0	0	1	1
control_156	NA	AGGTCGGCCGAACATACGGT	control	NA	NA	NA	NA	1428	86	158	0	258	0	1	2	8	246	109	10	2	0	3	0	1	87	139	5	734	3	3124	3	66
control_157	NA	AGGTTGAATACCCCTTACTA	control	NA	NA	NA	NA	734	32	59	1	12	1	1	2	0	35	60	2	1	0	0	1	1	37	43	0	0	1	5	2	1
control_158	NA	AGTACCCCTAGGTATGGGGA	control	NA	NA	NA	NA	579	30	40	0	5	0	1	0	1	71	38	5	0	0	0	0	0	48	45	36	1	0	6	1	1
control_159	NA	AGTAGACGGACGGTGAGCTG	control	NA	NA	NA	NA	4117	220	487	12	7985	19	241	49	2	1389	230	25	3	5	7	4	3	309	200	2395	6	786	31	429	1
control_16	NA	AAATACAAGCTATAGCGATA	control	NA	NA	NA	NA	210	8	12	0	1	0	0	15	1	18	10	1732	0	147	4	133	0	7	13	0	1	0	1	0	0
control_160	NA	AGTATGAGACTCATAGGGTG	control	NA	NA	NA	NA	614	25	27	1	14	4	1	0	2	68	63	5	1	1	0	1	1	46	11	2	5349	1	9897	0	3202
control_161	NA	AGTATTAGGTACCTGCCCTA	control	NA	NA	NA	NA	2471	117	255	1	7	0	18	0	0	510	173	9	0	3	4	2	1	143	219	2	159	4	491	13	38
control_162	NA	AGTATTGTGGTGTCGTCAAC	control	NA	NA	NA	NA	1210	41	78	0	3	2	3	0	0	157	95	5	0	2	0	2	0	55	65	1	4	1	3	1	3
control_163	NA	AGTCATAACTGAGTGAATCG	control	NA	NA	NA	NA	704	17	37	0	2	1	0	0	0	202	53	2	0	1	3	0	0	21	41	0	1	0	0	1	0
control_164	NA	AGTCTTAAAGACCCTAAGCT	control	NA	NA	NA	NA	746	39	61	0	1	0	0	0	3	33	25	1	0	0	37	0	1	22	39	1	74	1	1	2	0
control_165	NA	AGTCTTGGCCAATGTCACGG	control	NA	NA	NA	NA	4121	271	339	2	308	9	6	6	11	906	300	21	2	5	9	4	2	273	280	2055	3	133	138	13	32
control_166	NA	AGTGAGTGACAACCAGATCG	control	NA	NA	NA	NA	775	27	67	0	5	0	0	0	0	255	29	3	0	0	1	2	0	43	68	0	4	3	4	5	0
control_167	NA	AGTGCTACTGAAACTTGCCT	control	NA	NA	NA	NA	1438	78	126	767	5	64	3	4	2	162	149	5	1	3	4	1	0	73	80	0	2	1	6	4	1
control_168	NA	AGTGGGGCGCTAAGTGGGGG	control	NA	NA	NA	NA	5478	327	439	1281	47	28	5	21	1	966	394	40	2	7	12	6	6	259	313	5	36	5	33	17	3
control_169	NA	AGTGTATCTTCCACCTGTCT	control	NA	NA	NA	NA	1891	117	169	1	2	1	2	1	1	186	203	4	0	0	1	4	0	111	113	0	1	2	6	5	2
control_17	NA	AAATGCACAGATCGCTGATC	control	NA	NA	NA	NA	1351	58	134	1	30	0	6	1	0	290	105	5	2	2	2	0	0	102	94	2	1	0	1	5	3
control_170	NA	AGTGTGGAAAAGCTAACAGA	control	NA	NA	NA	NA	1224	10	24	0	1	5	5	1	1	43	4	0	1	1	0	1	0	6	11	0	0	0	1	0	1
control_171	NA	AGTGTTTGAAAAAAGGGCGG	control	NA	NA	NA	NA	434	17	18	0	2	0	0	0	0	100	48	1	2	1	0	0	0	3	4	0	0	0	0	0	0
control_172	NA	AGTTCCCAGAAATATATTGC	control	NA	NA	NA	NA	2633	100	195	2	3283	0	46	1	14	275	189	7	1	1	4	2	0	92	117	1	30	0	119	4	32
control_173	NA	AGTTCTGTTCGATAGATGCC	control	NA	NA	NA	NA	1431	55	102	1	4	1	4	4	0	206	47	3673	0	184	7	167	0	83	62	0	5	2	1	4	1
control_174	NA	AGTTGAATGGACCTCGACTA	control	NA	NA	NA	NA	1196	63	73	0	6	1	2	0	1	229	169	4	4	1	2	1	1	75	108	0	0	1	9	0	1
control_175	NA	ATAAGCCACACTACCCGCCT	control	NA	NA	NA	NA	3969	254	414	14	34	3	9	2	12	902	339	25	34	4	92	4	29	204	258	1	2115	4917	19177	775	2
control_176	NA	ATAAGCTACTCTGAGTTCCT	control	NA	NA	NA	NA	3932	247	414	12	27	14	6	7	1	849	518	35	2	5	6	5	2	223	253	386	13	232	923	22	3
control_177	NA	ATAATCCGGAAACGCTCGAC	control	NA	NA	NA	NA	844	45	108	2	2	0	1	0	0	114	50	2	0	0	0	3	0	85	49	34	0	0	3	430	2
control_178	NA	ATACCAGATGCGTCCGCTTG	control	NA	NA	NA	NA	3101	157	363	25	9	2	10	1	2	659	272	16	0	4	7	2	3	225	193	11	6	3	20	16	12
control_179	NA	ATACGAGGCGCTTTTCTTTG	control	NA	NA	NA	NA	1720	84	81	1	6	0	1	0	1	351	165	79	0	2	7	1	0	127	139	3	0	2	10	6	1
control_18	NA	AAATTGGCTTTCGTTCGTGC	control	NA	NA	NA	NA	1489	60	138	2	6	1	2	1	0	402	93	8	0	1	1	0	0	84	100	2	3	1	11	8	1
control_180	NA	ATACGCATGATTGCAAGAGG	control	NA	NA	NA	NA	566	37	30	0	3	0	2	2	0	37	48	1	1	0	1	0	0	9	42	1	2	0	1	2	1
control_181	NA	ATACGGCCGAAGCCCCTTCA	control	NA	NA	NA	NA	1371	40	134	0	3	1	4	0	0	399	162	7	1	2	2	1	1	86	57	1	2	1	7	6	3
control_182	NA	ATACTCTCACAGGTACATAA	control	NA	NA	NA	NA	616	46	96	1	3	0	2	0	0	46	36	3	0	0	1	1	0	67	34	0	1	1	3	3	0
control_183	NA	ATAGAAGTGTGACCGCTGGG	control	NA	NA	NA	NA	1487	100	144	478	31	48	4	72	0	221	133	8	1	2	0	2	0	51	114	1	1603	3	278	10	141
control_184	NA	ATAGCAGGACGAGGTTCCTT	control	NA	NA	NA	NA	959	66	107	1	2	1	1	69	0	190	26	1790	2	536	1	465	0	52	81	1	1	3	4	7	1
control_185	NA	ATAGCCGCCGCTCATTACTT	control	NA	NA	NA	NA	2889	223	233	1	8	1	4	0	1	551	300	13	0	0	7	1	1	184	175	2	4	4	13	6	1
control_186	NA	ATAGCGGATGTCCTTGGAAA	control	NA	NA	NA	NA	603	20	72	0	1	1	1	1	0	73	30	2	0	1	0	0	0	38	53	1	3	14	3	21	1
control_187	NA	ATAGCTAAAGTTGATGTGTA	control	NA	NA	NA	NA	3610	178	298	3	441	9	18	26	6	570	326	21	81	6	16	3	0	249	325	627	278	97	31	94	3
control_188	NA	ATAGGCACCTTAAGGGTCTC	control	NA	NA	NA	NA	853	29	56	0	3	1	1	3	0	68	74	6	0	2	0	1	2	42	84	3	0	1	3	5	0
control_189	NA	ATAGGTCATCCACTGGGCGG	control	NA	NA	NA	NA	3198	163	285	5	16	1	5	244	4	383	311	13358	1	1514	33	1462	0	162	203	5	14	6	198	10	201
control_19	NA	AACAGGAAACGTGACTAAAG	control	NA	NA	NA	NA	273	13	25	0	1	0	0	0	0	40	10	2	0	0	0	0	0	15	18	1	0	0	1	0	1
control_190	NA	ATAGTAACGTCAGGGAGTAA	control	NA	NA	NA	NA	491	26	44	0	2	0	0	0	4	79	10	0	1	1	0	1	0	5	21	2	6	0	0	0	0
control_191	NA	ATATAAACTGTCGCGGTAAA	control	NA	NA	NA	NA	868	17	17	0	2	0	3	0	89	36	48	1	410	0	154	0	74	31	18	3	1	0	3	1	0
control_192	NA	ATATGACAGGGCAAACGCAT	control	NA	NA	NA	NA	585	19	36	1	2	0	1	0	0	112	25	2	0	1	1	0	0	22	35	1	1	1	3	1	0
control_193	NA	ATATTTCGGCAGTTGCAGCA	control	NA	NA	NA	NA	3381	181	282	29	8	13	4	33	3	392	221	8	1	2	2	4	4	152	217	2	16	10	14	11	25
control_194	NA	ATATTTTATGACATAAAAAT	control	NA	NA	NA	NA	358	7	15	0	0	0	0	0	0	47	11	1	0	1	0	0	0	3	21	0	0	0	0	0	1
control_195	NA	ATCAAAGTGTCTGACTTATT	control	NA	NA	NA	NA	1351	53	99	0	4	1	0	0	0	144	156	2	0	1	4	2	0	65	77	0	2	2	4	2	1
control_196	NA	ATCAAGTCAGGTTATGCGGG	control	NA	NA	NA	NA	897	52	112	733	323	448	1	4	1	213	89	6	0	0	0	1	1	60	78	0	4	1	12	3	1
control_197	NA	ATCACGTGATCGGATGGTTC	control	NA	NA	NA	NA	2830	66	208	731	11	105	0	15	0	745	173	4978	3	6	10	17	0	139	145	3	4	4	9	4	4
control_198	NA	ATCAGCCCATTTCTGCGCAC	control	NA	NA	NA	NA	1803	87	234	3	6	0	6	3	0	260	142	9	0	2	1	2	0	150	146	4	5089	5	11	9	3
control_199	NA	ATCAGGCCTTGTCCGTGATT	control	NA	NA	NA	NA	1454	102	213	1	5	4	1	0	0	199	113	3	0	0	3	1	0	59	110	1	47	3	71	9	2
control_2	NA	AAAACATCGACCGAAAGCGT	control	NA	NA	NA	NA	746	42	38	1	3	0	0	1	0	277	47	5	0	1	0	1	0	64	95	2	1	3	3	3	0
control_20	NA	AACATCTCGTTAGGGGTATC	control	NA	NA	NA	NA	1199	53	158	0	19	1	2	218	0	197	46	31838	1	1797	60	1595	2	104	105	12	4	4	12	32	4
control_200	NA	ATCCAGATCACCACGCGTCA	control	NA	NA	NA	NA	5824	366	570	17	35	3	189	5	13	1309	531	145	46	9	15	7	3	360	516	13	50	17	2008	29	12
control_201	NA	ATCCATGTGGTTACAATATT	control	NA	NA	NA	NA	2638	110	234	0	8	0	0	0	0	434	191	6	2	2	3	2	1	102	154	0	5	0	10	5	4
control_202	NA	ATCCTAGGTACAAAAGGACG	control	NA	NA	NA	NA	753	26	33	0	1	0	0	0	1	133	41	3	2	0	0	0	0	31	32	0	1	0	4	1	2
control_203	NA	ATCGATATACCGCCATAAAA	control	NA	NA	NA	NA	852	97	73	0	1	0	2	0	1	86	67	6	1	2	2	1	0	66	53	133	0	0	4	3	3
control_204	NA	ATCGGTACCTCTTCACATAT	control	NA	NA	NA	NA	3075	151	315	3	13	1	52	1	169	946	214	11	60	3	374	4	194	182	215	4	12	6	222	4	4
control_205	NA	ATCGTATCATCAGCTAGCGC	control	NA	NA	NA	NA	3057	99	264	2	5713	1	84	2	43	913	220	15	100	1	1458	2	29	124	212	13	9	1	13	13	5
control_206	NA	ATCGTTGCTGACAGGATCTA	control	NA	NA	NA	NA	3059	157	330	2	971	3	6	4	2	638	262	12	2	2	8	3	1	158	175	7	3	22	15	9	5
control_207	NA	ATCGTTTCCGCTTAACGGCG	control	NA	NA	NA	NA	2166	135	126	0	2212	63	31	20	28	445	156	13	164	0	219	5	30	121	133	2	0	2	12	2120	2
control_208	NA	ATCTACAATCCAGCCCTCTA	control	NA	NA	NA	NA	2035	154	211	1	5	1	54	0	14	491	116	19	2	3	1	0	0	146	173	0	1	3	8	7	6
control_209	NA	ATCTCGGGTCGACTGCGGAT	control	NA	NA	NA	NA	4115	248	446	5	177	3	41	4	3	855	252	16	2	5	11	4	0	191	352	2	6	3	14037	24	9
control_21	NA	AACCACGGCATTGAGAGGTG	control	NA	NA	NA	NA	730	44	52	1	5	1	2	1	1	87	30	0	0	0	2	1	0	24	56	3	0	2	4	1	1
control_210	NA	ATCTCTATACTGTCACTCGC	control	NA	NA	NA	NA	6850	356	655	7	19	12	17	14	2222	1080	410	744	11065	15	26429	13	2240	466	451	65	19	44	37	24	7
control_211	NA	ATCTGAGCGTTTTCGGCCGC	control	NA	NA	NA	NA	2271	99	169	0	8	1	10	1	1	422	168	9	1	2	3	3	0	191	176	1	3	5	7	9	4
control_212	NA	ATCTGCCATGGCGTCCTGGC	control	NA	NA	NA	NA	1643	99	204	3	5	2	5	0	1	1076	120	12	0	3	3	4	3	89	123	4	7	4	9	9	4
control_213	NA	ATCTGTCCTAATTCGGATCG	control	NA	NA	NA	NA	313	20	22	0	0	0	0	0	0	67	6	2	0	0	1	0	0	4	30	0	0	0	1	1	2
control_214	NA	ATCTGTGTGACTGCGGTCGG	control	NA	NA	NA	NA	1588	96	170	1	3	2	3	3	1	178	146	3	0	0	2	0	1	86	82	3	0	4	6	6	2
control_215	NA	ATCTTCAGGGTAACTACGAA	control	NA	NA	NA	NA	1407	79	83	2	245	3	4	0	0	156	151	2	3	2	2	1	0	84	96	0	3	2	1	7	1
control_216	NA	ATCTTCTCGACGAAAATGCG	control	NA	NA	NA	NA	1867	63	108	4	19	14	3	7	2	244	129	6	1	4	0	3	0	87	82	1	1	5	12	9	5
control_217	NA	ATGACATTGCGCGTCTACGG	control	NA	NA	NA	NA	2182	99	236	2	10	4	6	0	1	574	175	46	3	9	5	4	4	155	211	2	285	3	109	12	479
control_218	NA	ATGATATCTGACATGCAGCG	control	NA	NA	NA	NA	842	23	125	0	3	1	4	1	0	125	38	2	1	0	0	0	0	16	52	1	2	2	1	1	3
control_219	NA	ATGCAAGACAGCCTCCCAGC	control	NA	NA	NA	NA	1745	97	192	2	11	2	34	3	21	416	150	8267	1	255	476	229	14	154	110	3	6	5	19	6	4
control_22	NA	AACGCGAGTCCGGTGGCTAG	control	NA	NA	NA	NA	1970	86	226	0	140	2	13	2	0	454	202	7	0	3	2	1	0	112	210	1	89	2	15	12	32
control_220	NA	ATGCCTTAGACTTAACCTCG	control	NA	NA	NA	NA	871	37	84	0	4	1	0	1	73	75	65	4	117	1	847	0	83	87	48	1	1	1	3	3	0
control_221	NA	ATGCGAAACGACATTTATTA	control	NA	NA	NA	NA	512	19	45	0	1	0	2	1	12	37	16	6	0	1	0	1	0	14	18	1	0	1	3	1	3
control_222	NA	ATGCGCAGCTCCAGAATTTT	control	NA	NA	NA	NA	2134	115	228	2	12259	0	130	4	12	445	173	14	1	2	3	2	2	117	174	28	4	57	13	4	1
control_223	NA	ATGCGCTTTAATCGCCGTTC	control	NA	NA	NA	NA	695	12	70	0	5	2	2	0	0	153	18	2	1	2	1	1	0	66	65	0	0	2	1	3	1
control_224	NA	ATGCTGCAGCTTTACGATCA	control	NA	NA	NA	NA	2306	129	257	2	8	2	27	2	33	521	199	14	7	1	33	3	22	188	163	2	3	3	23	12	5
control_225	NA	ATGGAAGAGCGTCATGACTT	control	NA	NA	NA	NA	1666	67	177	4	8	0	4	1	1	503	47	4	0	2	3	0	0	90	118	0	2	4	6	6	1
control_226	NA	ATGTAACGAGTTGTAAGTCA	control	NA	NA	NA	NA	788	27	33	0	4	0	1	1	0	65	30	2	0	2	1	0	0	61	34	1	12	0	71	0	0
control_227	NA	ATGTCTAGACCTAATCGTTT	control	NA	NA	NA	NA	2372	101	168	1	38	16	9	16	279	386	150	8	303	3	940	1	234	71	122	3	4	3	3	2	2
control_228	NA	ATGTTATTACAGACGCGTGT	control	NA	NA	NA	NA	594	19	17	0	1	0	1	0	0	53	24	1	1	0	1	1	0	27	36	1	0	1	2	0	1
control_229	NA	ATTAAACGACACCTTATTCT	control	NA	NA	NA	NA	909	28	99	0	1	1	1	0	0	105	110	0	0	1	2	1	0	36	62	0	1	0	2	1	0
control_23	NA	AACGCTGTCGTACGTGTATA	control	NA	NA	NA	NA	1000	48	105	1	4	1	2	0	0	236	71	179	0	0	1	0	1	37	57	2	2	3	2	8	3
control_230	NA	ATTAGCACGGCGACCTTCTA	control	NA	NA	NA	NA	1953	71	171	0	10	0	1	1	1	438	81	6	0	1	1	1	2	54	102	3	6	5	249	7	7
control_231	NA	ATTAGCCGTTGCCATATCAA	control	NA	NA	NA	NA	1492	66	113	4	12	1	0	0	0	130	88	6	1	0	3	2	0	69	97	2	27	3	56	2	1
control_232	NA	ATTAGGCCTTTTTCTTAACT	control	NA	NA	NA	NA	3497	135	260	306	13	1	3	0	1	353	198	6	2	2	4	2	1	171	163	4	7	4	7	8	4
control_233	NA	ATTCAGCGCGCTCGCCCTGG	control	NA	NA	NA	NA	1995	121	245	0	6	3	2	2	246	317	188	15	682	4	2603	4	184	145	153	0	2	5	7	12	1
control_234	NA	ATTCATGCGCCGCCTCCTCT	control	NA	NA	NA	NA	8912	444	975	7	40	8	20	7	30	1973	599	33	5	13	14	8	6	577	678	254	6019	168	2227	505	331
control_235	NA	ATTCCTTCGGCGCTCTGCGT	control	NA	NA	NA	NA	1854	130	189	2	5	2	3	1	3	395	128	624	1	1	3	2	1	124	126	2	1	4	11	8	4
control_236	NA	ATTGAGAATTCGTTTCAAGG	control	NA	NA	NA	NA	1612	98	116	0	3	0	6	0	0	245	92	7	11	0	1	0	0	53	78	2	167	9	66	2	23
control_237	NA	ATTGCTCTGTCGCATCAATC	control	NA	NA	NA	NA	1303	48	121	0	3	1	2	2	0	161	106	5	1	2	0	1	1	82	104	3	3	3	6	5	0
control_238	NA	ATTTAAACCGTTACACAGTC	control	NA	NA	NA	NA	1202	32	76	0	0	1	1	1	0	254	69	5	0	2	1	1	0	57	47	0	2	1	2	2	1
control_239	NA	ATTTAGTAATGCACACCCAG	control	NA	NA	NA	NA	2511	121	190	2	310	1	2	3	1	248	119	267	7	20	6	30	0	89	116	2	3	3	11	5	1
control_24	NA	AACGTGCTGACGATGCGGGC	control	NA	NA	NA	NA	1352	74	113	1	8	0	11	3	1	252	93	3	2	1	4	1	1	91	73	3	6	3	10	9	1
control_240	NA	ATTTAGTAGACATTGGGTCT	control	NA	NA	NA	NA	473	14	20	0	2	0	0	1	0	53	19	0	0	1	1	1	0	30	28	2	1	0	0	2	0
control_241	NA	ATTTATAAACACAGGGTCGC	control	NA	NA	NA	NA	232	4	7	0	12	0	0	0	0	34	34	0	0	0	1	0	0	18	1	0	1	0	0	0	0
control_242	NA	ATTTCCCTACGGAGATATCC	control	NA	NA	NA	NA	759	45	33	519	3	11	0	0	0	40	58	0	0	1	3	0	2	54	50	1	2	0	6	2	1
control_243	NA	ATTTTCGAAAGCTTAGGCCA	control	NA	NA	NA	NA	2655	81	186	1	8	1	0	2	3	361	225	6	0	1	6	0	5	132	85	429	16	303	9	154	4
control_244	NA	CAAAAAGGCGTTTGAGCGTG	control	NA	NA	NA	NA	676	51	62	0	3	0	1	0	0	34	65	1	1	1	1	1	0	45	32	1	2	1	9	0	1
control_245	NA	CAAAAGTCTCGCTTGGTCCT	control	NA	NA	NA	NA	1840	117	116	3	13	122	5	20	0	378	134	10	1	1	4	3	6	115	214	3	4673	4	444	7	21
control_246	NA	CAAAATCTAGCAATTTTTGG	control	NA	NA	NA	NA	452	30	87	0	1	1	3	0	0	105	49	2	0	1	0	0	1	12	33	1	2	1	3	0	11
control_247	NA	CAAACAGTCTAAGGCGACGA	control	NA	NA	NA	NA	807	19	52	7	5	0	3	0	2	214	26	2	0	1	3	1	0	47	58	0	3	1	8	2	0
control_248	NA	CAAAGGGGGAAGTGCAGGGA	control	NA	NA	NA	NA	1493	97	176	8	8	1	2	0	17	346	157	7	54	1	228	1	16	124	155	3	1	1	11	4	2
control_249	NA	CAAATGCCATTTAGGTTATC	control	NA	NA	NA	NA	1928	91	178	2	5	0	3	1	1	317	218	3	0	1	1	3	0	90	105	3	47	5	54	5	5
control_25	NA	AACTACAAGTAAAAGTATCG	control	NA	NA	NA	NA	253	13	18	1	2	0	0	0	0	56	22	1	0	0	0	0	0	11	30	0	0	0	1	0	1
control_250	NA	CAACACCCCGCGTTATGCTA	control	NA	NA	NA	NA	1282	106	198	4	15	1	5	0	0	329	72	12	4	0	3	2	1	120	107	1	30	3	9	4	43
control_251	NA	CAACCGGCGGGCCCCTACAA	control	NA	NA	NA	NA	1927	93	118	363	7	146	5	10	5	184	117	9	0	1	1	0	1	62	112	1	220	4	17	3	0
control_252	NA	CAACGACGGGCCTAGTCTCA	control	NA	NA	NA	NA	1499	81	170	3	11	0	5	3	2	390	88	10	1	1	3	1	1	154	108	4	1	3	18	14	6
control_253	NA	CAACGGGTTCTCCCGGCTAC	control	NA	NA	NA	NA	1142	49	81	0	20	0	2	1	1	230	60	6	2	2	1	1	0	91	83	2	0	1	7	6	98
control_254	NA	CAAGACCTTATCGTGCAGCG	control	NA	NA	NA	NA	1227	35	136	1	3	1	1	1	1	134	112	3	1	1	1	0	0	94	130	1	1	3	3	17	2
control_255	NA	CAAGCATTTAGACACCTGTC	control	NA	NA	NA	NA	1937	87	126	0	7	0	6	0	0	237	139	8	1	3	5	2	0	100	137	2	5	4	663	4	70
control_256	NA	CAAGTGAGCATAAGCGATGT	control	NA	NA	NA	NA	482	17	37	1	5	0	0	0	0	171	65	2	0	0	1	0	0	42	29	555	0	8941	6	1809	1
control_257	NA	CAAGTTTTCTGAAAGGCAAT	control	NA	NA	NA	NA	499	24	44	0	3	1	0	0	0	75	26	3	0	0	0	1	0	12	20	0	0	0	6	0	1
control_258	NA	CAATATCGGGTGCTACAGGA	control	NA	NA	NA	NA	815	19	103	0	477	0	63	0	30	213	35	3	1	0	1	0	2	56	72	1	2	1	5	3	1
control_259	NA	CAATCGGCGACGTTTTAAAT	control	NA	NA	NA	NA	654	44	54	0	0	0	0	0	0	104	37	3	1	1	0	2	0	31	21	0	1	0	2	5	0
control_26	NA	AACTAGAATAGGCGGGCTTG	control	NA	NA	NA	NA	1228	53	94	0	6	1	0	0	0	124	126	4	23	3	3	2	1	58	94	1	2	0	3	5	3
control_260	NA	CAATGGCGTGGACATTTGAT	control	NA	NA	NA	NA	1396	33	65	988	4	57	2	30	1	400	175	23	0	3	4	2	0	66	77	0	3	1	7	6	1
control_261	NA	CACATAACATGAGGTATCAG	control	NA	NA	NA	NA	497	39	47	1	1	0	1	41	1	40	53	2497	0	108	5	93	0	28	46	0	2	3	2	2	1
control_262	NA	CACATGGGGTACAGCACACC	control	NA	NA	NA	NA	1478	54	158	5	7	27	4	5	0	604	94	6	0	2	4	2	1	83	170	3	167	2	503	11	0
control_263	NA	CACCATAGAACCTGAAATAC	control	NA	NA	NA	NA	2487	119	224	0	11	66	12	7	3	759	316	28	0	2	5	1	1	119	146	197	4	203	12	10	559
control_264	NA	CACCCGGAACCACTACTGAG	control	NA	NA	NA	NA	870	41	159	1	11	0	1	0	0	206	70	1	0	2	1	0	1	97	94	2	1	0	3	3	1
control_265	NA	CACCCTTATATTCAGTAACT	control	NA	NA	NA	NA	3095	185	289	1	71	22	8	196	71	302	235	1031	94	458	20	452	36	174	174	48	402	19	575	66	137
control_266	NA	CACGAACTCACACCGCGCGA	control	NA	NA	NA	NA	723	53	62	0	2	1	1	1	1	77	48	3	0	0	2	0	0	16	39	0	3	1	4	0	0
control_267	NA	CACGCACAATCCTTCACGCA	control	NA	NA	NA	NA	5160	341	728	3	53	2	24	6	2	1679	317	24	4	7	11	12	4	355	513	8	1084	11	52	29	14
control_268	NA	CACGCCAACTAAAACTGCAG	control	NA	NA	NA	NA	1350	82	114	0	5	1	3	1	1	242	87	2	23	2	19	3	1	55	77	2	7	4	37	111	2
control_269	NA	CACGCTTCTGCCATCACCGG	control	NA	NA	NA	NA	1694	53	140	2	6	0	4	1	0	420	262	10	2	3	1	1	0	139	179	67	182	232	4	6	4
control_27	NA	AACTAGCCCGAGCAGCTTCG	control	NA	NA	NA	NA	1517	81	167	434	7	19	3	17	1	294	144	10	3	2	1	1	2	91	98	18	3	21	8	15	2
control_270	NA	CACGGCCTAACTTGCTGATA	control	NA	NA	NA	NA	2290	140	259	2	4918	1	8	2	2	373	101	14	2	4	2	3	0	163	168	4	15	4	1077	6	2
control_271	NA	CACTGCAGTATTCGTGGCCT	control	NA	NA	NA	NA	2058	169	266	4	33	1	152	2	34	465	115	16	2	1	2	2	1	116	141	6	59	53	8	5	4
control_272	NA	CACTTACACATGAGGCGGTA	control	NA	NA	NA	NA	715	32	75	3	4	0	1	0	0	185	36	4	0	0	1	0	0	14	99	1	2	3	5	3	0
control_273	NA	CAGACCCAGTAAAACCACCA	control	NA	NA	NA	NA	2419	220	225	3	44	2	1	1	2	571	283	12	705	5	89	2	9	209	161	2	5	14	19	25	3
control_274	NA	CAGACCTAGCTCCGCTCCCA	control	NA	NA	NA	NA	1470	62	189	3	8	210	5	6	246	401	53	8	253	3	933	6	329	56	99	3	3	3	7	8	3
control_275	NA	CAGACGGTTGGTAAGGACGC	control	NA	NA	NA	NA	818	41	79	0	3	2	2	1	0	222	85	4	0	0	1	4	0	49	53	2	2	1	2	3	1
control_276	NA	CAGAGACAATGACATGTAGA	control	NA	NA	NA	NA	1393	74	126	1	10	0	4	0	1	243	112	10	0	5	4	3	2	100	119	2	4674	5	12	9	4
control_277	NA	CAGAGCCTTGCGCAATTTTG	control	NA	NA	NA	NA	1727	102	169	2	6	0	8	3	2	271	79	7	2	2	2	1	1	105	102	7	0	3	9	4	4
control_278	NA	CAGCCTATTTTGCTACCTAC	control	NA	NA	NA	NA	1392	84	186	13875	495	1679	48	377	6	303	56	14	2	3	8	1	0	102	112	269	6	3238	10	46	3
control_279	NA	CAGCGCCGAAACTCTTTCCG	control	NA	NA	NA	NA	1365	46	159	0	11	2	2	0	2	371	136	6	1	2	3	0	0	96	62	8	4	2	9	4	3
control_28	NA	AAGAAGAATTGGGGATGATG	control	NA	NA	NA	NA	2401	187	219	27	17	113	13	21	1	298	140	17	4	5	3	4	1	138	133	82	183	5	5174	79	1454
control_280	NA	CAGCGGTGCTATTTGGTCTT	control	NA	NA	NA	NA	5653	260	383	3	14	0	6	1	2	874	380	53	1	3	10	4	0	299	321	45	87	63	19	17	6
control_281	NA	CAGGAGTCGCCGATACGCGT	control	NA	NA	NA	NA	3302	172	324	427	18	12	2	6	3	911	353	25	6	3	8	3	2	211	319	0	2	6	26	15	5
control_282	NA	CAGGCTGCGCTTCGCAAGCT	control	NA	NA	NA	NA	1813	77	156	2	17	0	8	1	0	406	77	7	3	0	4	3	1	145	103	18	8	1997	9	193	5
control_283	NA	CAGGGTTGCGCAGAGGACTC	control	NA	NA	NA	NA	1386	75	125	0	10	0	2	1	1	333	73	8	3	2	1	0	0	109	108	2	2	2	5	9	1
control_284	NA	CAGGTTTGCACGCATAGCTA	control	NA	NA	NA	NA	747	32	64	2	2	0	2	0	0	94	24	1	0	0	1	1	0	57	50	1	2	0	4	4	1
control_285	NA	CAGTAGCGATCGAATGTCAA	control	NA	NA	NA	NA	2105	143	155	3	12	1	2	1	1	314	108	11	1	0	4	2	3	139	90	4	0	5	10	8	3
control_286	NA	CAGTCGTTTCTATGGGATCT	control	NA	NA	NA	NA	5226	377	449	6	27	2	8	0	2	1001	552	29	2	5	115	4	8	296	391	10	11	37	42	19	5
control_287	NA	CAGTGTCCGAGCGATATTTT	control	NA	NA	NA	NA	1309	54	93	0	31	0	53	1	16	117	108	3	1	1	3	1	0	57	35	1	21	3	8	7	0
control_288	NA	CATAAGGTTAACTGCGTGGA	control	NA	NA	NA	NA	1347	43	78	0	2	1	2	0	1	224	60	4	0	1	6	2	0	92	90	3	202	1	279	3	16
control_289	NA	CATAGGTCCCTAGCAACTCC	control	NA	NA	NA	NA	2296	88	261	1	17	9	49	0	3	507	150	12	1	2	5	2	2	175	140	8	2	7	18	5	5
control_29	NA	AAGAAGGGCCGTACCCGAAA	control	NA	NA	NA	NA	694	23	52	0	1	0	1	1	0	96	68	3	0	0	1	1	0	48	42	0	837	2	442	3	1
control_290	NA	CATCATAAATGTACAACGGG	control	NA	NA	NA	NA	799	19	48	113	6	15	1	0	1	71	83	0	0	2	0	1	0	38	23	1	1	1	5	1	2
control_291	NA	CATCTGTAGGGTTGCAAGCC	control	NA	NA	NA	NA	3959	188	402	497	25	14	1	2	4	910	355	27	1	5	4	6	2	243	326	6	6	2	23	21	9
control_292	NA	CATGAGCGCATTGAATAATA	control	NA	NA	NA	NA	550	34	19	13	1	0	1	0	0	16	48	3	1	0	1	0	0	31	43	46	5	453	4	1406	1
control_293	NA	CATGATAGATCAGTCTTCCC	control	NA	NA	NA	NA	4501	209	387	2	41	2	61	2	19	1079	521	13	2	7	8	3	1	340	367	8	8	11	24	13	3
control_294	NA	CATGGCATAAGTATAAGACA	control	NA	NA	NA	NA	664	32	84	0	1	0	0	0	9	117	57	2	41	4	80	1	14	55	26	1	2	1	6	1	0
control_295	NA	CATGGCCTACGGTGTCTTTG	control	NA	NA	NA	NA	2281	120	189	52	8	248	69	105	68	419	137	13	42	3	693	2	34	92	124	0	8	3	7	8	1
control_296	NA	CATTAAACCTTGCCCCACAA	control	NA	NA	NA	NA	1002	43	90	0	25	2	1	0	0	97	65	22	0	0	2	0	0	60	72	0	3	1	4	1	1
control_297	NA	CATTAGCAGCCCAGCGCCCA	control	NA	NA	NA	NA	1050	41	93	1	20	0	2	1	1	256	81	2	0	1	2	2	0	85	110	2	1	2	7	3	5
control_298	NA	CATTAGTCTGATACCTGTGC	control	NA	NA	NA	NA	1197	63	50	0	4	0	0	0	0	226	32	4	0	3	1	4	0	94	121	3	2	1	3	3	1
control_299	NA	CATTGCACGCCACAGCATTG	control	NA	NA	NA	NA	2447	152	277	5	29	4	4	15	0	773	353	13069	4	9	33	13	4	191	181	2	4	5	17	12	4
control_3	NA	AAAATAGCAGTAAACTCAAC	control	NA	NA	NA	NA	754	42	51	0	3262	1	91	0	5	92	51	6	343	0	71	2	4	12	47	3	0	3211	4	1802	0
control_30	NA	AAGAATTAGGCACGGTTACT	control	NA	NA	NA	NA	2075	91	166	1	4	0	4	1	0	408	154	10	0	1	4	0	1	105	140	4	2	2	15	4	2
control_300	NA	CATTGCACTCGTTGCCAACG	control	NA	NA	NA	NA	3055	208	503	5	82	3	90	5	0	611	403	11	0	6	5	2	0	213	313	293	17	10	53	98	7
control_301	NA	CATTGTATGAACGCAATAGC	control	NA	NA	NA	NA	1089	58	81	2	5	0	4	0	0	304	35	5	1	1	2	1	0	54	75	1	2	1	7	4	11
control_302	NA	CATTGTTGAGCGGGCGCGCT	control	NA	NA	NA	NA	3345	136	346	0	13	1	18	2	0	901	253	560	5	23	6	20	3	236	263	5	36	1813	77	62	5
control_303	NA	CCAAAAAGATGAATATCTCG	control	NA	NA	NA	NA	696	51	61	1	1	0	1	0	0	88	63	3	0	0	1	0	0	55	52	0	2	20	4	3	0
control_304	NA	CCAATCTTGAACGTCATGTT	control	NA	NA	NA	NA	1782	91	229	2	4	2	8	0	3	531	293	36	0	1	6	1	0	112	180	2	5	4	10	7	6
control_305	NA	CCAATGATAAGCCCGAACGG	control	NA	NA	NA	NA	583	24	53	1	179	2	133	0	20	146	60	5	0	1	0	2	0	89	50	3	0	1	3	1	2
control_306	NA	CCACACCTGTCTAGCATGAC	control	NA	NA	NA	NA	6124	350	716	8	43	8	11	2	2	1873	577	46	4	9	12	10	6	401	513	3	2763	8	146	38	26
control_307	NA	CCACGATGCCACCTCATCCC	control	NA	NA	NA	NA	3491	222	451	26	32	300	13	31	0	1229	385	24	1	3	5	3	4	279	285	7	10	74	19	21	9
control_308	NA	CCACTGGTAAAGGCTAGACT	control	NA	NA	NA	NA	599	44	94	0	2693	1	0	0	10	254	61	4	1	3	3	1	1	60	27	498	1	1620	2	1	3
control_309	NA	CCAGAAAGCCTCTCCATTAC	control	NA	NA	NA	NA	2938	212	267	276	388	27	29	14	9	486	183	21	3	2	3	3	0	193	200	5	1016	8	546	13	6
control_31	NA	AAGAGATCACATCTAGGCCA	control	NA	NA	NA	NA	1564	109	195	3	10966	2	438	1	82	275	130	13	1	3	3	2	0	93	127	0	66	6	15	11	5
control_310	NA	CCAGAGCCTTGGTTTATATC	control	NA	NA	NA	NA	2323	122	233	1	10	1	1	0	1	357	250	15	2	2	0	4	0	216	190	1	6	2	15	7	6
control_311	NA	CCAGCAATACCCCGGTATGG	control	NA	NA	NA	NA	504	26	63	0	3	0	1	0	0	140	65	2	0	1	0	0	0	44	57	0	0	0	2	1	0
control_312	NA	CCAGCCAAGAATCCAGCCCC	control	NA	NA	NA	NA	3652	136	259	237	1765	62	57	7	16	854	389	18	0	2	8	10	0	219	376	2	647	9	1024	16	151
control_313	NA	CCAGGCTGAAGTTCGTACCT	control	NA	NA	NA	NA	1178	86	122	2	6	1	5	0	1	184	185	8	1	2	0	3	0	84	61	2	2	2	9	6	0
control_314	NA	CCAGTGCCCTTTTGTCGCAA	control	NA	NA	NA	NA	2546	145	282	13	19	122	4	165	120	483	172	14111	665	932	2471	878	191	118	197	3	9	5	12	16	4
control_315	NA	CCAGTTATAATTAGGGGTTT	control	NA	NA	NA	NA	1392	73	80	1	1954	1	23	2	12	121	139	3	1	0	0	0	1	68	126	0	2	4	13	3	2
control_316	NA	CCAGTTGCTCTGGGGGAACA	control	NA	NA	NA	NA	1023	49	98	0	208	1	152	0	10	165	98	4	0	0	1	1	0	95	84	0	0	0	3	3	1
control_317	NA	CCATAGCTCTAGCGATAAAC	control	NA	NA	NA	NA	667	17	65	0	4	0	2	0	0	227	75	25	0	2	0	0	0	34	67	0	1	0	6	4	3
control_318	NA	CCATATCGGGGCGAGACATG	control	NA	NA	NA	NA	779	46	73	0	10	2	2	0	0	188	75	2	0	1	0	1	0	43	84	0	5	1	6	4	1
control_319	NA	CCATCACCGATCGTGAGCCT	control	NA	NA	NA	NA	2097	145	214	0	15	3	5	2	0	621	258	17	1	87	6	98	1	201	157	5	2012	4	1647	11	259
control_32	NA	AAGAGCGAATCGATTTCGTG	control	NA	NA	NA	NA	1064	85	55	1	5	0	0	0	0	263	100	5	0	4	0	3	0	52	56	1	7	0	2	709	2
control_320	NA	CCATTCACAATCCCACTACA	control	NA	NA	NA	NA	4775	468	487	3	412	93	19	10	148	1298	438	20	101	3	313	12	189	350	423	4	83	10	167	22	21
control_321	NA	CCATTCCGTAAGGGCTTGGA	control	NA	NA	NA	NA	783	70	68	0	16	0	1	3	0	221	28	3	1	1	1	1	0	79	101	2	2	2	6	4	0
control_322	NA	CCATTCTCAACCGGTCCAAT	control	NA	NA	NA	NA	1832	83	144	0	5	1	5	111	1	347	165	5561	6	261	13	253	0	130	163	4	75	5	14	8	2
control_323	NA	CCCAATGGCTTCTGCGTGAC	control	NA	NA	NA	NA	1205	89	133	0	5	2	4	1	47	338	45	268	0	0	3	1	82	70	74	1	175	0	5	6	1
control_324	NA	CCCAGGTGTATAATGAAACG	control	NA	NA	NA	NA	542	22	53	0	1	0	1	0	0	154	26	2	0	1	1	0	10	25	16	0	2	22	1	0	1
control_325	NA	CCCCAACTTTCGCGACTCCG	control	NA	NA	NA	NA	2553	129	373	3	12	4	5	0	1	808	202	14	2	7	7	5	2	155	282	5	519	56	20	10	8
control_326	NA	CCCCGTAGCTCATTAGTCTG	control	NA	NA	NA	NA	6718	447	663	10	49	3	193	8	75	1563	590	29	0	8	18	6	2	405	497	2240	3607	1050	1536	1021	913
control_327	NA	CCCCTATGCAGACTACAATT	control	NA	NA	NA	NA	1433	92	176	0	5	0	2	0	1	275	160	4	2	0	0	4	2	71	99	2	5	1	10	2	0
control_328	NA	CCCGATGGACTATACCGAAC	control	NA	NA	NA	NA	825	54	62	0	6	1	7	0	0	200	46	4	1	2	3	0	0	60	40	0	2	1	0	4	1
control_329	NA	CCCGCCGAAGACCCTGCTTG	control	NA	NA	NA	NA	1715	107	208	2	12	5	14	0	0	416	209	11	0	2	4	6	2	188	153	2	4	8	10	15	4
control_33	NA	AAGAGTAGTAGACGCCCGGG	control	NA	NA	NA	NA	926	64	65	0	3	0	0	0	0	168	67	4	0	1	2	0	0	51	35	0	0	1	1	0	1
control_330	NA	CCCGCTAACAGCCTAGATCA	control	NA	NA	NA	NA	1893	127	278	1	12	0	4	4	1	487	131	8	0	2	4	2	0	84	159	2	1598	4	292	12	612
control_331	NA	CCCGGACGTCAAAGCTGGAT	control	NA	NA	NA	NA	1215	75	139	3	7	7	1	0	0	163	142	7	0	4	0	1	0	91	82	2	5	2	12	7	2
control_332	NA	CCCGTGGCGTGCGCACCTGT	control	NA	NA	NA	NA	5701	178	444	1	16	0	9	43	2	670	217	4533	1	247	14	208	1	201	241	4	26	7	586	13	153
control_333	NA	CCCTACCTATCCGGTGCTTT	control	NA	NA	NA	NA	2950	194	321	3	32938	3	124	1	38	687	203	25	1	2	36	7	3	177	198	4	11	4	26	6	5
control_334	NA	CCCTCAGGAGCTACTAAGGT	control	NA	NA	NA	NA	644	36	77	0	6	0	2	0	0	110	51	3	0	1	1	0	0	34	78	17	2	1214	7	1306	0
control_335	NA	CCCTGTGAAGGAGGCGTAAG	control	NA	NA	NA	NA	523	43	33	1	3	124	0	48	0	250	66	1	0	2	1	0	0	49	72	4	1	0	1	5	2
control_336	NA	CCCTTCTGGCGGGCCAAACA	control	NA	NA	NA	NA	551	13	17	0	3	0	0	0	41	42	32	2	198	0	159	0	20	21	11	0	0	0	0	0	0
control_337	NA	CCGCGCATTTCAGAGCACAA	control	NA	NA	NA	NA	686	23	106	0	48	2	7	2	1	127	25	45	6	4	1	1	0	43	34	1	1	1	2	2	0
control_338	NA	CCGCTATTGAAACCGCCCAC	control	NA	NA	NA	NA	1091	56	147	0	4	0	4	0	0	159	69	10	2	4	2	1	0	83	76	1	0	1	3	6	0
control_339	NA	CCGCTGTCTCACTAATCTCA	control	NA	NA	NA	NA	2287	135	266	35	12	268	8	28	3	574	164	12	1	3	3	8	1	126	161	3	190	652	21	28	8
control_34	NA	AAGCACTAGTCCGTATGATG	control	NA	NA	NA	NA	2337	171	254	40	11	19	7	5	0	408	198	56	1	9	2	7	2	98	163	14310	10	12355	15	2798	6
control_340	NA	CCGGCAAGAAACTATACTTG	control	NA	NA	NA	NA	1398	83	106	1	1138	76	9	0	1	284	201	8	3	2	4	1	0	87	76	7	3	2	6	8	4
control_341	NA	CCGGGAGATTAACGTTAATT	control	NA	NA	NA	NA	1734	105	172	3	4	0	18	2	3	259	143	8	0	2	5	3	2	70	91	118	98	201	25	5	232
control_342	NA	CCGTCTCCGCATCGTCTTTT	control	NA	NA	NA	NA	61	2	7	0	0	0	0	0	0	51	0	0	0	0	0	0	0	3	0	0	0	0	0	0	0
control_343	NA	CCGTGTTCCACAACTACCCT	control	NA	NA	NA	NA	3332	171	253	3	17	8	23	2	1	789	354	16	3	5	8	2	1	206	204	12	77	10	19	19	3
control_344	NA	CCGTTGATCCCCAGGCGTGC	control	NA	NA	NA	NA	1031	32	124	3	2141	1	29	1	4	277	92	10	1	5	2	0	0	57	90	2	1	1	6	3	2
control_345	NA	CCGTTGGACTATGGCGGGTC	control	NA	NA	NA	NA	1581	51	102	2293	7	61	23	13	0	300	116	8	1	2	4	1	1	86	124	3	1870	4	4271	12	558
control_346	NA	CCTAAACTCAGACGCACTAC	control	NA	NA	NA	NA	2107	150	204	2	13	1	7	5	1	474	207	9	0	2	4	0	0	135	135	432	13	248	25	989	4
control_347	NA	CCTAACCCCTGGCCAGGAAG	control	NA	NA	NA	NA	1471	108	173	8	80	16	11	0	2	103	30	3	1	1	2	0	1	109	108	0	3	0	3	3	5
control_348	NA	CCTAAGGGGTACCACCATGG	control	NA	NA	NA	NA	1542	108	142	1	10571	1	121	0	46	196	90	8	0	3	5	2	1	90	76	2	3	2	17	6	1
control_349	NA	CCTACGCGGTAGGGAACTTT	control	NA	NA	NA	NA	842	9	26	0	0	0	0	0	0	12	28	1	0	2	0	0	0	13	11	0	0	0	2	2	0
control_35	NA	AAGCCATTGTATAACTCCAG	control	NA	NA	NA	NA	1822	121	188	26	4636	0	169	0	49	246	176	12	2	5	0	3	0	101	111	4	3	1	10	7	0
control_350	NA	CCTACTCCCGTGTGTTATCC	control	NA	NA	NA	NA	2348	95	248	2	10102	0	3	2	18	562	142	14	1	4	5	3	1	153	167	6	386	4	9	9	5
control_351	NA	CCTAGAGGTCCCAAGGCGTG	control	NA	NA	NA	NA	1690	85	164	0	7	0	4	1	1	454	154	25	27	2	6	2	1	103	101	3	2	187	6	383	2
control_352	NA	CCTAGTTCATAAGCTACGCC	control	NA	NA	NA	NA	1950	145	208	2	14	1	5	0	1	439	189	8	2	2	5	4	1	102	226	3	3	3	10	9	4
control_353	NA	CCTCCGTGCTAACGCGGACG	control	NA	NA	NA	NA	1510	77	133	2	3	0	5	0	0	325	137	12	1	3	4	2	0	90	115	2	2	4	4	7	6
control_354	NA	CCTCGATGGTCACCTGTAGC	control	NA	NA	NA	NA	1236	96	187	4	3	2	2	1	1	654	62	13	1	5	4	2	0	129	168	1	3	3	13	7	2
control_355	NA	CCTCGGGCGTAAATACTCAT	control	NA	NA	NA	NA	1632	49	125	0	2	0	3	3	0	241	68	9	0	1	0	2	1	83	80	655	1	289	41	2	0
control_356	NA	CCTCGTCCAGATTCCGGCGG	control	NA	NA	NA	NA	1568	99	150	0	3	0	0	1	1	228	118	8	1	0	1	2	1	86	93	2	3	2	9	3	1
control_357	NA	CCTCTCACCGACTCTGTGTC	control	NA	NA	NA	NA	5449	324	678	6	36	10	120	5	41	1695	499	36	4	6	13	6	4	453	612	13	18	10	46	27	12
control_358	NA	CCTCTCCCAATCTACAGCTC	control	NA	NA	NA	NA	6072	423	711	229	82	14	25	3	2	1708	387	32	3	10	13	11	4	443	524	30	32	74	33	127	15
control_359	NA	CCTCTGGAAGGACACTTCTG	control	NA	NA	NA	NA	1386	82	162	1	3	0	2	2	0	311	166	6	0	3	1	1	1	154	151	2	0	0	11	6	2
control_36	NA	AAGCGGGCACACATGACAAG	control	NA	NA	NA	NA	1178	52	124	1	8	1	6	2	0	264	82	11	0	2	1	1	0	66	123	1	0	2	10	6	3
control_360	NA	CCTGCGCGTAGAACAGTGGT	control	NA	NA	NA	NA	704	29	46	0	3	0	0	0	0	234	27	3	0	0	0	1	0	27	31	0	0	1	2	5	0
control_361	NA	CCTGCGGTGCACGGCTAGCC	control	NA	NA	NA	NA	1556	65	100	1	4	2	6	98	1	425	112	1036	3	170	4	138	0	86	78	1	3	2	5	5	2
control_362	NA	CCTGTCGCTATCGTTAGAGA	control	NA	NA	NA	NA	894	43	87	2	6	0	1	1	0	229	75	4	0	1	1	1	2	50	65	43	1	224	3	584	0
control_363	NA	CCTTATGGAATCAGACCGTT	control	NA	NA	NA	NA	861	52	50	2	6	0	3	0	503	273	79	11	637	2	4298	1	567	74	88	223	1210	1	143	2	5
control_364	NA	CCTTGAAATCAAATCAAACC	control	NA	NA	NA	NA	981	44	78	0	13	0	2	0	0	178	87	2	57	0	2	1	0	41	86	1	0	1	66	3	3
control_365	NA	CCTTGGCGAGACGGAGGTAC	control	NA	NA	NA	NA	28	0	2	0	0	0	0	0	0	0	0	0	0	0	0	0	0	10	4	0	0	0	0	0	0
control_366	NA	CGAAACCCTCTTAAGTTAAC	control	NA	NA	NA	NA	371	4	44	0	2	0	0	0	0	100	13	3	1	1	0	0	0	27	15	0	0	0	0	0	2
control_367	NA	CGAAACCTCCTAACTGAGAG	control	NA	NA	NA	NA	438	43	62	1	1	73	1	39	0	62	19	1	0	0	0	0	0	14	19	0	105	0	0	1	0
control_368	NA	CGAACTTAATCCCGTGGCAA	control	NA	NA	NA	NA	164	3	3	0	0	0	0	0	0	35	7	0	0	1	0	1	0	7	12	0	1	2	0	1	0
control_369	NA	CGAACTTCTGGCTGCAGTTT	control	NA	NA	NA	NA	2428	135	265	284	10	63	11	23	8	442	255	16	2	4	2	4	0	173	142	4	4	34	11	277	2
control_37	NA	AAGGACTGGAATATGGAGAG	control	NA	NA	NA	NA	1331	51	103	0	6	0	4	0	1	179	115	8	0	2	2	2	2	70	94	2	3	1	3	4	1
control_370	NA	CGAAGTCTTTCTTAGATGGT	control	NA	NA	NA	NA	403	7	31	0	11	0	0	0	0	37	19	2	0	0	0	1	0	30	34	1	1	0	1	1	0
control_371	NA	CGAATATTATTTCTATCGGG	control	NA	NA	NA	NA	481	22	25	0	2	0	0	0	0	39	21	0	0	0	1	1	0	20	33	0	0	1	0	0	0
control_372	NA	CGAATCGGAACTTTGTACCG	control	NA	NA	NA	NA	2161	164	307	3	8	1	1	1	15	375	221	8	626	1	112	0	10	152	164	0	2	2	8	10	5
control_373	NA	CGACAACGTGCAGGTGTATC	control	NA	NA	NA	NA	1502	94	141	2	8	1	3	6	0	274	164	1542	1	1	2	3	0	105	112	2	3	0	8	6	5
control_374	NA	CGACCCATGGATGTGAACCC	control	NA	NA	NA	NA	2125	51	191	21	13	3	4	0	2	609	236	10	3	1	1	2	1	142	190	2	4	1	24	13	2
control_375	NA	CGACGCTAGGTAACGTAGAG	control	NA	NA	NA	NA	1146	50	113	1	6	0	2	0	0	284	75	4	2	0	5	0	1	69	62	3	1	3	6	4	2
control_376	NA	CGACGGTAATGCACCTACTA	control	NA	NA	NA	NA	373	32	16	0	0	0	2	0	0	19	51	2	0	1	1	0	0	9	24	0	1	1	2	1	0
control_377	NA	CGACTAACCGGAAACTTTTT	control	NA	NA	NA	NA	456	15	37	0	1	0	0	0	0	73	13	0	0	1	1	0	0	11	19	1	4	0	5	0	0
control_378	NA	CGACTGACCCCTGGGTGAAG	control	NA	NA	NA	NA	2886	185	244	3	10	6	3	0	204	659	184	21	1440	13	1846	14	293	158	196	7	13	0	5	11	6
control_379	NA	CGAGCAAAGATTGTTGGATA	control	NA	NA	NA	NA	1104	31	116	20	7	0	1	0	0	162	77	2	0	1	1	2	0	91	89	2	2	29	3	4	1
control_38	NA	AAGGCAATTTACTGGATCCT	control	NA	NA	NA	NA	3651	175	294	310	15	2	73	1	3	492	277	53	2	4	7	2	2	180	252	3	5	3	17	14	4
control_380	NA	CGAGTGGGAAACGGGAATCA	control	NA	NA	NA	NA	1934	124	159	2	12	16	4	1	0	316	160	13	2	1	3	1	1	157	126	2	2	2	11	7	6
control_381	NA	CGAGTGTTATACGCACCGTT	control	NA	NA	NA	NA	3082	105	215	76	7	113	4	1	2	338	191	13	2	3	3	1	1	105	94	4	2	1	5	9	5
control_382	NA	CGATGCCCGTCTATGGCCCG	control	NA	NA	NA	NA	1014	36	47	1	4	3	0	1	0	239	101	6	1	2	0	1	0	71	65	0	3	0	7	4	1
control_383	NA	CGATGGATCCCTAGTTCCTG	control	NA	NA	NA	NA	3569	184	325	646	33	408	7	5	1	1121	288	16	653	6	13	4	3	262	263	255	10	2	23	438	7
control_384	NA	CGCAAGGTGTCGGTAACCCT	control	NA	NA	NA	NA	1672	100	208	2	10	3	2	1	0	363	168	4	0	1	4	1	0	80	83	403	1	4	12	11	3
control_385	NA	CGCAATCCCTTAGGATAGCC	control	NA	NA	NA	NA	646	45	50	0	5	0	1	0	1	224	56	2	0	1	0	1	0	35	53	0	1	2	5	2	3
control_386	NA	CGCACATCTAAAGTTACTAC	control	NA	NA	NA	NA	1155	73	100	0	4	1	2	1	1	263	35	6	0	3	2	0	1	66	94	137	2	1254	6	772	2
control_387	NA	CGCACGACCATTGCTGCTGC	control	NA	NA	NA	NA	761	72	81	0	4	0	3	0	0	97	40	4	1	1	2	2	0	69	49	0	1	224	8	4	1
control_388	NA	CGCAGGCTAGATGACACCAG	control	NA	NA	NA	NA	2040	133	286	4	11	1	3	0	1	539	135	20	1	1	2	2	1	260	230	4	504	4	3757	11	215
control_389	NA	CGCAGTACGTATAGACTTAA	control	NA	NA	NA	NA	731	19	41	1	5	0	0	0	101	338	94	3	313	3	974	1	63	38	97	2	0	2	5	5	2
control_39	NA	AAGGCGCGCGAATGTGGCAG	control	NA	NA	NA	NA	2828	180	377	2	11	1	3	1	69	744	351	23	319	6	1825	4	70	189	319	3	175	5	437	15	2
control_390	NA	CGCAGTCATTCGATAGGAAT	control	NA	NA	NA	NA	2573	158	280	1	12	1	2	0	0	612	139	13	17	4	4	4	3	126	206	4	3	4	8	7	4
control_391	NA	CGCATAAGTCGATAGACACA	control	NA	NA	NA	NA	1702	117	169	2	6	1	2	1	0	322	77	8	2	0	1	1	0	81	136	1	468	75	412	115	1
control_392	NA	CGCCCGTTTATGTGGCTACC	control	NA	NA	NA	NA	1050	70	126	0	18	2	41	0	42	283	65	4	0	0	1	0	0	67	69	0	1	2	8	2	2
control_393	NA	CGCCGGGACCGTTAGGGAAT	control	NA	NA	NA	NA	1120	55	98	1	5	0	3	9	0	311	77	5	1	8	3	3	1	70	126	2	1	2	4	5	1
control_394	NA	CGCCGGGCTGACAATTAACG	control	NA	NA	NA	NA	2317	147	221	0	12	4	165	179	411	489	243	2985	578	473	3512	442	437	189	196	2	5	3	20	13	7
control_395	NA	CGCCGTTCCGAGATACTTGA	control	NA	NA	NA	NA	967	89	120	0	4	0	11	0	0	218	77	2	0	1	4	3	0	73	63	3	0	2	6	9	2
control_396	NA	CGCCTAATTTCCGGATCAAT	control	NA	NA	NA	NA	4180	232	394	6	37	83	6	3	3	397	333	22	2	4	3	4	5	276	260	4	6	5	20	35	4
control_397	NA	CGCCTCTCACGTGTAGGCTT	control	NA	NA	NA	NA	2079	92	256	3	9498	2	175	0	4	525	213	12	1	3	4	7	1	111	183	4	7	8	602	13	23
control_398	NA	CGCGACGACTCAACCTAGTC	control	NA	NA	NA	NA	1609	102	181	4	22187	109	19	5	4	391	141	11	1	3	4	4	0	110	113	4	4	4	21	6	4
control_399	NA	CGCGCACCACGGGCGCGCAC	control	NA	NA	NA	NA	225	2	2	0	0	0	0	0	0	2	1	0	0	0	0	1	0	4	4	2	0	0	0	0	0
control_4	NA	AAAATCGATGGGCTGAATCT	control	NA	NA	NA	NA	3074	169	207	15	126	1	11	1	1880	458	247	29	2949	1	6210	2	2402	122	188	1	9	7	13	10	5
control_40	NA	AAGGGCGTGCCCTGCGTTGT	control	NA	NA	NA	NA	2437	96	278	2	13	149	6	156	3	513	152	63	1	6	3	5	0	165	221	3	9201	4	6	12	4
control_400	NA	CGCGCAGAAGGCAAGCAGGG	control	NA	NA	NA	NA	990	88	184	0	7	2	0	0	0	514	49	4	0	3	3	0	2	132	108	1	3	1	5	6	3
control_401	NA	CGCGGAAATTTTACCGACGA	control	NA	NA	NA	NA	203	8	46	0	0	1	0	0	0	2	31	0	0	0	0	0	0	15	8	0	0	0	0	0	0
control_402	NA	CGCGGCCCACGCGTCATCGC	control	NA	NA	NA	NA	2451	129	252	2	11	0	7	1	0	725	214	11	1	5	3	3	1	168	198	6	3	2	13	13	3
control_403	NA	CGCGTGCATCTGCCGAAGGC	control	NA	NA	NA	NA	1714	69	188	2	8	3	4	0	0	643	82	14	1	4	2	4	0	127	169	1	4	3	7	8	2
control_404	NA	CGCGTGTAGCTGGAGACAAG	control	NA	NA	NA	NA	719	19	58	1	3	0	1	0	0	87	51	5	0	1	0	2	0	52	49	1	2	0	3	2	2
control_405	NA	CGCTAAATTGTCACACGTTT	control	NA	NA	NA	NA	2869	180	224	0	93	2	12	1	13	524	186	8	3	8	3	8	2	181	206	3	4	4	10	9	6
control_406	NA	CGCTAGGTCCGGTAAGTGCG	control	NA	NA	NA	NA	987	59	112	0	23	0	0	1	0	212	145	6	0	0	4	3	0	47	76	1	0	0	3	4	0
control_407	NA	CGCTAGGTTATTTCGTGGCC	control	NA	NA	NA	NA	1934	100	161	2	9	0	78	3	38	417	99	6	736	2	2126	2	56	85	126	6	2	5	15	3	1
control_408	NA	CGCTAGTACGCTCCTCTATA	control	NA	NA	NA	NA	2041	124	199	5	6	1	3	2	1	457	218	3	2	2	1	1	1	159	109	1	748	0	4	6	68
control_409	NA	CGCTTCCGCGGCCCGTTCAA	control	NA	NA	NA	NA	4615	138	173	1	622	1	22	4	7	382	142	5	1	1	4	1	0	103	112	2	4	5	5	7	5
control_41	NA	AAGTGACAGATGGGCAGGCG	control	NA	NA	NA	NA	3998	249	350	2	13162	1	66	3	16	976	362	311	3	11	6	3	4	282	224	4	10	6	30	12	8
control_410	NA	CGGAGCTTAGCGTGGGGGCG	control	NA	NA	NA	NA	1129	33	124	1	5	0	1	0	1	125	64	9	0	1	3	3	0	66	101	1	3	2	4	5	2
control_411	NA	CGGAGTAACAAGCGGACGGA	control	NA	NA	NA	NA	480	31	58	2	2	1	0	1	1	63	54	4	2	0	0	2	0	27	26	3	0	0	2	2	0
control_412	NA	CGGAGTTAACCTGGAACCTT	control	NA	NA	NA	NA	1156	70	109	2	6	0	0	1	2	151	46	4	1	2	4	1	0	36	49	1	2	5	4	65	0
control_413	NA	CGGCACACCAATGCGTTCGT	control	NA	NA	NA	NA	998	48	112	50	8	1	2	0	0	182	60	6	1	0	5	0	1	148	98	1	1	1	8	3	1
control_414	NA	CGGCACCTGTTAGGCTATTC	control	NA	NA	NA	NA	1815	63	144	34	13	41	4	7	0	253	66	9	0	0	3	3	0	136	156	1	1	2	6	6	5
control_415	NA	CGGCACTAGAAGTTTTTGAA	control	NA	NA	NA	NA	1066	35	82	0	4	1	3	0	1	131	95	4	1	1	1	1	0	52	58	1	2	1	10	2	1
control_416	NA	CGGCCAAAGAATTAGAAGTT	control	NA	NA	NA	NA	527	34	52	1	3	108	1	24	9	100	79	3	0	0	3	0	1	26	48	1	0	0	6	1	1
control_417	NA	CGGCCGCATCCTGTTATATT	control	NA	NA	NA	NA	948	32	78	0	608	210	5	12	1	257	102	1	1	1	1	0	0	48	91	0	1	0	3	0	2
control_418	NA	CGGCTCGTTCTACGCACTGA	control	NA	NA	NA	NA	833	35	53	2	1	1	1	1	0	272	98	8	1	3	1	2	0	64	87	4162	3	393	17	11	2
control_419	NA	CGGCTGAGGCACCTGGTTTA	control	NA	NA	NA	NA	1432	124	128	1	7	1	1	1	0	259	123	6	2	1	3	2	1	110	122	2	3	6	17	7	3
control_42	NA	AAGTGACGGTGTCATGCGGG	control	NA	NA	NA	NA	1464	86	118	0	5	0	3	1	240	158	85	6	518	2	2219	1	224	77	99	0	2833	1	3	6	851
control_420	NA	CGGCTTTGTTGCCCGTAAGC	control	NA	NA	NA	NA	863	38	64	0	4	0	206	0	18	193	25	1	0	1	1	0	0	69	51	1	0	0	1	1	1
control_421	NA	CGGGACGTCGCGAAAATGTA	control	NA	NA	NA	NA	553	10	60	0	4	0	1	0	1	115	49	1	0	0	1	1	0	40	34	0	0	1	5	6	1
control_422	NA	CGGGATGCAGCTGGAGAGGA	control	NA	NA	NA	NA	3315	227	281	0	13	3	4	0	0	886	306	16	1	3	7	3	1	262	315	4	80	4	211	15	2
control_423	NA	CGGGATGGTCCCTGCCGAGA	control	NA	NA	NA	NA	765	42	88	0	2	0	0	0	0	53	46	2	0	1	2	1	0	40	41	2	4	2	6	4	0
control_424	NA	CGGGCCTATAACACCATCGA	control	NA	NA	NA	NA	1068	92	216	0	3	0	12	0	0	191	147	4	0	6	4	1	0	34	84	2615	3	320	6	4	2
control_425	NA	CGGGGAATTGCACGGCGGAA	control	NA	NA	NA	NA	943	56	101	3	3	0	3	1	0	166	50	5	5	3	0	2	1	78	88	1	1	2	4	4	3
control_426	NA	CGGGTCTCCAAAGATCGCTT	control	NA	NA	NA	NA	531	25	58	27	2	4	0	4	0	77	60	3	0	0	1	0	0	32	65	0	0	2	3	1	0
control_427	NA	CGGGTTATGTGATGCCATCT	control	NA	NA	NA	NA	5127	238	511	4	23	2	2	3	7	854	472	24	91	7	7	6	3	317	381	14	3219	8	1376	47	294
control_428	NA	CGGTAGTATTAATCGCTGAC	control	NA	NA	NA	NA	641	24	62	0	3	0	1	0	1	49	32	1	1	0	1	0	0	27	29	4	1	2	3	1	0
control_429	NA	CGGTGAGCCACACGAAGGAA	control	NA	NA	NA	NA	590	26	47	2	4	0	1	0	0	187	27	4	1	2	0	1	0	41	60	1	1	1	0	0	1
control_43	NA	AAGTGTGTGCATAGCAGGGT	control	NA	NA	NA	NA	1203	71	113	1	2	0	1	0	1	185	77	4	0	0	4	0	0	98	70	0	3	0	5	6	2
control_430	NA	CGGTGCTGTGAAAGCCGAGC	control	NA	NA	NA	NA	878	45	59	0	2	0	0	0	0	178	40	2	0	1	1	1	0	80	43	0	0	2	7	5	0
control_431	NA	CGGTGTGCCCCCAAATATTG	control	NA	NA	NA	NA	1931	99	129	3	32	1	1	1	0	365	197	8	0	1	0	1	1	98	74	1	0	1	6	1	2
control_432	NA	CGGTTTACATCTGCCCATCG	control	NA	NA	NA	NA	2921	194	342	1263	33	90	3	60	17	742	225	323	3	121	358	105	23	244	315	3999	7	2777	431	1237	239
control_433	NA	CGTAATTTTGTAATCGCTTC	control	NA	NA	NA	NA	1338	29	76	0	7	2	4	0	0	158	115	1	0	0	0	4	0	81	49	1	1	2	5	1	1
control_434	NA	CGTAGTAAATATCTAGCTAA	control	NA	NA	NA	NA	864	65	92	0	1	0	13	0	0	66	32	1	1	3	2	0	0	27	25	1	0	1	0	1	1
control_435	NA	CGTATTCGACTCTCAACGCG	control	NA	NA	NA	NA	734	33	54	0	0	0	1	3	0	111	39	2	0	0	0	2	0	55	34	0	17	0	3	5	2
control_436	NA	CGTCAAGTATTAAGCTGCTT	control	NA	NA	NA	NA	1329	39	146	9	5	12	2	6	0	193	173	6	2	1	3	2	0	71	114	13	3	1	4	8	1
control_437	NA	CGTCATATACACAAACGCCC	control	NA	NA	NA	NA	800	29	76	1	4	0	3	0	1	192	42	7	0	1	0	2	0	37	37	1	4	1	4	4	1
control_438	NA	CGTCCAGAAGAACGGCCCCT	control	NA	NA	NA	NA	418	22	28	0	3	0	2	0	0	180	31	3	0	2	3	1	0	30	34	1	0	1	2	1	1
control_439	NA	CGTCCCTTCGTCTCTGCTTA	control	NA	NA	NA	NA	30	5	3	0	1	0	0	61	0	0	1	1059	0	393	3	366	0	5	1	0	0	0	1	0	0
control_44	NA	AATATTTGGCTCGGCTGCGC	control	NA	NA	NA	NA	3363	95	260	4	16	2	5	855	0	394	191	34096	5	4308	77	4180	1	144	189	62	9	160	19	17	3
control_440	NA	CGTCGAGTGCTCGAACTCCA	control	NA	NA	NA	NA	589	76	62	0	1	441	1	9	4	144	26	1	0	0	0	1	0	66	32	1	1	2	4	2	1
control_441	NA	CGTCGCCATATGCCGGTGGC	control	NA	NA	NA	NA	1794	106	136	4	254	3	54	1	3	297	214	15	1	1	2	1	1	101	128	889	3	2	4	12	2
control_442	NA	CGTCGGGTAGCTATTTCTTT	control	NA	NA	NA	NA	876	28	100	0	1	0	1	1	1	106	59	3	1	1	0	0	0	37	33	0	0	2	28	1	1
control_443	NA	CGTGCCTTTACATTCACTTT	control	NA	NA	NA	NA	930	57	79	0	4	1	3	2	0	99	79	4	1	2	4	2	2	65	55	0	1	1	6	3	0
control_444	NA	CGTGCGGTAAATACGAAATA	control	NA	NA	NA	NA	315	6	39	0	3	0	0	0	0	30	26	0	0	0	0	1	0	10	25	0	0	0	0	0	10
control_445	NA	CGTGCGTGAAATCGCTAGCT	control	NA	NA	NA	NA	1683	50	109	1628	2	10	1	44	0	271	108	275	0	12	1	8	0	99	63	3	5	2	11	2	2
control_446	NA	CGTGGCCGGAACCGTCATAG	control	NA	NA	NA	NA	1796	137	163	10	3	0	4	1	1	303	195	6	1	2	2	1	3	102	165	3	3	1	11	9	2
control_447	NA	CGTGGTAGGGGTTTCCTCAA	control	NA	NA	NA	NA	786	73	71	0	2	1	0	0	0	69	32	2	0	0	1	0	0	51	76	230	1	0	3	0	1
control_448	NA	CGTGTAAAAATACCTTTCTA	control	NA	NA	NA	NA	972	33	66	0	0	2	3	1	0	141	41	3	0	0	1	0	1	53	56	0	2	1	3	3	0
control_449	NA	CGTGTGTGGGTAAACGGAAA	control	NA	NA	NA	NA	381	19	32	0	2	0	2	1	1	66	10	4	0	0	0	0	0	28	14	0	1	0	2	3	2
control_45	NA	AATCGACTCGAACTTCGTGT	control	NA	NA	NA	NA	2454	114	290	4	13	6	5	9	5	511	290	7	4	3	7	1	10	167	133	15	4	5	9	14	4
control_450	NA	CGTGTTTGGAATTTGCCGCG	control	NA	NA	NA	NA	1132	45	63	0	4	0	3	0	0	50	61	0	0	1	2	1	1	64	51	1	7	152	256	33	1
control_451	NA	CGTTAAGACTAGCTCGGTTT	control	NA	NA	NA	NA	1326	88	110	1	2	0	2	0	0	266	100	6	0	0	1	0	1	96	87	3	2	5	8	2	0
control_452	NA	CGTTGGGCATAGCGAACACT	control	NA	NA	NA	NA	772	27	95	0	3467	2	540	1	54	195	29	5	0	1	1	1	0	39	66	2	1	0	3	5	0
control_453	NA	CGTTGTAGGGTCTTTCTTGA	control	NA	NA	NA	NA	1324	84	120	2	7	0	0	0	1	255	86	4	0	1	1	1	0	77	126	3	4	1	5	3	13
control_454	NA	CTAACATGAGTACATAGATA	control	NA	NA	NA	NA	813	53	82	0	3	0	0	0	0	132	37	3	0	1	0	0	0	32	40	2	1	1	3	3	0
control_455	NA	CTAACGGACTGCAGAACGGA	control	NA	NA	NA	NA	1196	72	106	0	5	1	1	1	1	240	103	3	0	2	1	1	2	67	166	0	3	4	408	3	1
control_456	NA	CTAAGTTTGTTAATGGGCCA	control	NA	NA	NA	NA	1658	63	110	0	7240	17	196	6	31	221	104	10	0	1	3	3	0	75	105	46	2	58	9	12	2
control_457	NA	CTAATCACGACCTCACCCTA	control	NA	NA	NA	NA	7556	395	763	4	216	48	10	3	3	1497	621	100	5	20	27	17	4	515	635	10	44	13	151	42	29
control_458	NA	CTAGAGGGGTATAGCAACAA	control	NA	NA	NA	NA	482	16	47	0	1	0	5	0	0	37	42	1	0	0	0	0	0	28	23	0	1	0	1	1	1
control_459	NA	CTAGCCGCCCAGATCGAGCC	control	NA	NA	NA	NA	1395	79	127	1	954	0	20	1	5	527	138	6	2	2	5	1	0	111	97	3	68	3	954	3	629
control_46	NA	AATCGCAGGTATCCCAGAGC	control	NA	NA	NA	NA	884	51	53	1	6	0	1	0	0	230	101	6	1	0	2	1	0	65	47	3	3	1	5	7	2
control_460	NA	CTATAACCGAATCAAAGGGT	control	NA	NA	NA	NA	1632	90	94	1	14	1	3	0	900	207	114	7	1550	1	3577	0	845	101	93	430	145	3	463	3	30
control_461	NA	CTATATTGTCGCGCAGTGGA	control	NA	NA	NA	NA	3036	92	296	6	7	0	3	0	12	358	181	15	132	2	148	2	1	179	168	347	780	5	500	6	4
control_462	NA	CTATCTCGAGTGGTAATGCG	control	NA	NA	NA	NA	2325	113	170	1	2	0	3	0	0	793	139	10	0	4	0	3	1	149	182	36	0	178	8	2	2
control_463	NA	CTCAACCGACCGTATGGTCA	control	NA	NA	NA	NA	743	41	57	0	1	82	3	9	11	179	66	7	598	0	1616	1	17	27	105	1	6	2	1	1	1
control_464	NA	CTCACGGGGACATACAGGGC	control	NA	NA	NA	NA	1242	58	94	1	2	1	2	0	0	224	110	5	1	1	5	0	1	69	129	1	2	1	3	3	2
control_465	NA	CTCAGTGGATACGATTTGCT	control	NA	NA	NA	NA	5523	285	645	352	31	49	5	37	2	1110	547	28	2	10	4	11	3	331	452	673	8	896	29	63	1275
control_466	NA	CTCATGAGTCGTTTCTTTCA	control	NA	NA	NA	NA	4867	289	407	4	2697	4	52	14	0	637	405	344	1	118	5	137	3	320	304	24	226	7	923	22	521
control_467	NA	CTCCCAGTACCAGTCAGTTC	control	NA	NA	NA	NA	2222	130	228	530	14	47	6	28	1	554	309	27	1	8	4	3	2	151	144	5	6	7	9	12	3
control_468	NA	CTCCCATTGATCTACGATGG	control	NA	NA	NA	NA	848	47	73	3	1	1	2	1	0	196	39	3	0	2	1	0	0	83	59	1	2	43	4	2	2
control_469	NA	CTCCCTGCCGGCCGGGTTAG	control	NA	NA	NA	NA	808	36	48	1	2	0	1	0	0	272	68	4	1	1	1	2	1	34	82	78	100	217	8	3	2
control_47	NA	AATCTTACTCGTCCTCCTTG	control	NA	NA	NA	NA	13788	673	1252	528	6752	186	43	25	46	2209	871	207	6	6	21	15	21	710	1012	173	22	385	59	411	51
control_470	NA	CTCCGTTATGTGGCATGAGA	control	NA	NA	NA	NA	4833	184	595	63	202	2	28	2	12	1020	396	22	42	3	51	2	8	271	346	72	312	59	31	29	13
control_471	NA	CTCCTTACGTCGGGCATTAA	control	NA	NA	NA	NA	1058	54	99	1	3	0	2	0	0	194	40	2	1	2	3	0	1	70	72	1	2	2	5	8	0
control_472	NA	CTCGACAGTTCGTCCCGAGC	control	NA	NA	NA	NA	1526	79	166	2	4	0	2	0	0	307	106	9	0	3	1	2	0	75	77	0	0	1	7	5	0
control_473	NA	CTCGCACCATTGAGGGTAGT	control	NA	NA	NA	NA	896	32	123	1	4	0	0	0	0	353	50	9	1	3	1	0	0	62	92	0	2	3	7	4	0
control_474	NA	CTCGGAATACTCCTATTACA	control	NA	NA	NA	NA	347	6	39	1	1	0	1	1	0	45	23	3	0	3	0	0	0	23	17	1	1	1	1	0	1
control_475	NA	CTCGGCCCACTTGCGTTATA	control	NA	NA	NA	NA	1557	105	139	0	5	1	3	0	0	191	124	6	6	0	280	3	2	102	105	0	3	1	4	9	19
control_476	NA	CTCGGGACTAACGTGAGAGC	control	NA	NA	NA	NA	723	31	76	507	7	0	2	256	0	95	39	294	0	320	0	281	0	39	61	4013	2	2941	1	704	1
control_477	NA	CTCTCTCCTACCTGTCCACC	control	NA	NA	NA	NA	16653	1098	1975	17	1464	247	75	46	11	4810	1672	633	18	35	50	29	11	1245	1404	60	3287	754	1365	219	66
control_478	NA	CTCTGTGAGATGTCCCGAAA	control	NA	NA	NA	NA	1370	70	127	1	76	0	7	64	17	186	91	6195	60	237	524	225	4	70	77	3	4	2	1012	4	174
control_479	NA	CTCTTTTGAGATTGACAAGT	control	NA	NA	NA	NA	2857	148	287	2	12	2	6	0	0	477	200	15	1	2	3	6	0	186	157	2	4	2	11	11	3
control_48	NA	AATGCGAGTGTATCCGCAGT	control	NA	NA	NA	NA	1080	13	83	3	3	0	0	2	2	215	90	3	0	1	1	0	0	41	65	0	2	2	3	1	2
control_480	NA	CTGAAGGTGTCTGGCAGAGC	control	NA	NA	NA	NA	1119	51	78	0	4790	0	1096	2	112	259	102	4	0	1	1	0	0	43	44	1	367	1	6	4	0
control_481	NA	CTGACGTGTCTGAAATGAGT	control	NA	NA	NA	NA	2824	166	374	1	14	25	5	13	334	495	215	15	262	5	718	6	406	181	236	4	5	3	16	14	5
control_482	NA	CTGAGTGAAAAATAAAAGTT	control	NA	NA	NA	NA	560	23	44	0	0	0	2	1	0	59	24	5	1	0	1	0	0	28	39	0	1498	1	0	1	0
control_483	NA	CTGCACTGTGGAGACGCCCG	control	NA	NA	NA	NA	389	7	31	0	1	1	0	0	0	33	21	0	0	0	1	0	0	17	3	1	1	0	1	0	0
control_484	NA	CTGCCCCAGGCGTAATCCTC	control	NA	NA	NA	NA	5419	317	603	8	3498	73	82	126	8	1246	413	23	1	16	13	10	3	354	527	504	272	31	962	229	214
control_485	NA	CTGCCCTCTTGAAATAGCCA	control	NA	NA	NA	NA	769	40	97	1	3	176	3	33	0	92	91	1	0	3	1	0	1	50	65	0	2	4	3	3	0
control_486	NA	CTGCGTGTCTTGCTCGCATG	control	NA	NA	NA	NA	1510	61	86	0	7	0	1	3	19	550	79	8	202	3	213	0	8	62	94	0	2	0	12	6	2
control_487	NA	CTGGATCGCCCGCAGAAATA	control	NA	NA	NA	NA	1319	105	181	0	7	1	1	0	0	141	94	8	0	1	2	2	0	82	77	6	3	2	9	3	2
control_488	NA	CTGGCCGAATCTCACTATGT	control	NA	NA	NA	NA	3207	227	438	15	17	4	42	2	0	565	243	14	3	3	11	3	4	178	284	2356	8	4247	17	12	5
control_489	NA	CTGGCTTATTAGCTATAAAG	control	NA	NA	NA	NA	855	45	31	0	1	0	1	0	0	67	60	8	2	0	2	1	0	31	29	0	0	0	8	2	0
control_49	NA	AATGGGTTGCCGGGAGTAAA	control	NA	NA	NA	NA	2168	135	184	1	10	0	3	2	22	219	219	6	0	1	33	1	4	137	122	2	1	21	11	1	51
control_490	NA	CTGGTGACCGACAATTACAC	control	NA	NA	NA	NA	2485	107	159	1359	8	34	1	4	1	510	213	7	4	1	8	3	1	168	178	2	6	0	10	5	2
control_491	NA	CTGTATTAACGAACCTTGTG	control	NA	NA	NA	NA	3146	116	269	3	148	1	8	1	2	375	156	15	1	5	4	3	2	161	192	1152	59	301	1113	209	921
control_492	NA	CTGTCCACCTACAGCGATGT	control	NA	NA	NA	NA	1285	62	102	1	683	0	18	1	1	187	85	4	1	1	1	1	1	45	62	0	3	3	9	4	2
control_493	NA	CTGTGTTGCTCCCCTCCCCT	control	NA	NA	NA	NA	10483	437	686	7	126	23	23	151	10	1973	809	213	7	399	19	397	4	596	747	13	4336	12	6771	53	491
control_494	NA	CTTAACACTTTAGTGCGTCA	control	NA	NA	NA	NA	1702	111	133	1	1934	0	2	2	6	241	121	7	1	3	4	3	0	85	116	32	2	431	11	40	1
control_495	NA	CTTAAGCTTATCAACATCCG	control	NA	NA	NA	NA	1214	60	71	49	2	161	3	23	0	289	69	47	0	3	3	3	2	67	98	36	2	58	5	10	2
control_496	NA	CTTAAGGCGAGAAAAATTAG	control	NA	NA	NA	NA	225	6	16	524	1	2	0	0	0	0	8	1	0	0	0	0	0	4	16	0	0	0	0	0	0
control_497	NA	CTTAAGTCATGAGCAAAGAT	control	NA	NA	NA	NA	1176	49	165	1	346	0	15	0	1	146	87	7	2	3	1	1	0	71	95	2	3	1	7	3	2
control_498	NA	CTTACAATCGTCGGTCCAAT	control	NA	NA	NA	NA	1918	129	203	0	1807	42	14	0	0	351	88	8	1	2	2	3	2	108	98	883	4	2249	15	1576	4
control_499	NA	CTTACCCCTATTATAATGAA	control	NA	NA	NA	NA	874	29	110	0	0	0	0	1	0	71	57	0	0	1	1	0	0	47	37	2	0	0	2	2	0
control_5	NA	AAAATTATCGGAAACGGTAG	control	NA	NA	NA	NA	342	23	12	1	2	0	0	0	0	25	15	0	0	0	0	1	0	29	8	0	0	0	3	2	0
control_50	NA	AATTTAAGCTTCGTAACTGG	control	NA	NA	NA	NA	439	27	11	0	9	0	1	0	0	63	31	0	0	0	2	1	0	25	5	0	0	2	1	2	0
control_500	NA	CTTACGCGCCTGGTCAAAAG	control	NA	NA	NA	NA	947	27	37	0	9	0	0	1	0	38	16	8	0	0	0	0	0	15	16	1	0	0	1	0	0
control_501	NA	CTTAGCTGACCGACAAGGTG	control	NA	NA	NA	NA	616	24	64	0	2	0	0	1	1	91	53	2	1	2	2	0	1	13	59	1	2	1	4	2	3
control_502	NA	CTTAGGATTCCGAGGTATCT	control	NA	NA	NA	NA	1161	47	110	1	4	1	2	0	0	212	122	4	1	0	0	1	0	59	44	1	0	1	2	3	1
control_503	NA	CTTATTACTCCAGTATAAGA	control	NA	NA	NA	NA	335	19	22	0	1	0	0	1	0	53	36	0	0	0	0	0	0	11	23	0	1	0	0	0	0
control_504	NA	CTTCCGTTATTCGGAAGTGA	control	NA	NA	NA	NA	1640	78	136	1	3	0	1	0	2	332	171	6	0	1	2	3	1	86	111	1	1	2	5	3	1
control_505	NA	CTTCCTGCGTGGCTTTAAAC	control	NA	NA	NA	NA	1017	43	52	293	7	15	0	7	0	80	45	5	1	4	0	2	0	61	40	2	4	2	3	2	2
control_506	NA	CTTCGACGCCATCGTGCTCA	control	NA	NA	NA	NA	1303	70	191	5	14	1	4	0	0	443	80	8	0	1	7	1	4	92	97	2	5051	4	10	7	387
control_507	NA	CTTCTAGCTGGTTCATTGCT	control	NA	NA	NA	NA	5063	274	463	14	23	8	14	0	0	766	368	23	5	9	13	5	2	282	296	7	17	35	27	16	10
control_508	NA	CTTGTTGCGTATACGAGACT	control	NA	NA	NA	NA	1052	38	63	0	3	0	1	0	1	224	65	2	0	2	1	0	1	38	56	0	0	1	3	3	0
control_509	NA	CTTTATCTGGCGTGGGGTAT	control	NA	NA	NA	NA	4435	191	254	8	12	9	69	1	5	532	280	10	5	7	7	5	2	200	212	683	7	288	284	9	114
control_51	NA	AATTTATCGTCAACATTAAT	control	NA	NA	NA	NA	477	11	22	0	30	0	1	1	0	40	48	1	0	0	0	0	0	20	22	0	0	0	2	0	1
control_510	NA	CTTTGATAACGTGGGCGGTA	control	NA	NA	NA	NA	1156	66	103	0	9	0	1	1	0	172	143	3	0	1	3	2	1	72	143	1	1	2	7	1	2
control_511	NA	CTTTTCAGCTGAGACGTACG	control	NA	NA	NA	NA	67	0	17	0	0	0	0	0	0	23	15	1	7	0	0	0	0	3	3	0	0	0	0	0	0
control_512	NA	CTTTTTTTATTTATCGATCG	control	NA	NA	NA	NA	2027	59	119	12	5	3	2	0	0	148	144	1	0	3	2	3	0	54	19	4	1	0	8	2	1
control_513	NA	GAAAACACGATGACGTCTCT	control	NA	NA	NA	NA	77	1	0	0	0	0	0	0	0	1	4	0	0	0	1	0	0	0	1	0	0	0	0	0	0
control_514	NA	GAAACGAGAAGTTTGTACTA	control	NA	NA	NA	NA	522	30	35	0	4	1	0	0	0	65	37	1	0	1	0	0	0	20	15	0	3	0	0	0	0
control_515	NA	GAAATGCTATGCTTCGGTTC	control	NA	NA	NA	NA	2791	120	258	0	19	2	8	1	1	530	212	13	2	1	5	6	3	117	159	3	11	5	3	11	5
control_516	NA	GAACCCAACCTTTTACCGCA	control	NA	NA	NA	NA	2781	175	363	259	88	267	6	98	2	421	279	728	1	2	9	3	1	164	191	9	9	3	16	11	8
control_517	NA	GAACCGACTTGAAGGGGGCT	control	NA	NA	NA	NA	2132	119	227	3	3603	1	36	0	16	475	256	16	3	3	2	5	0	162	144	674	1661	307	243	13	3
control_518	NA	GAACCTCCCCGAATATCTGG	control	NA	NA	NA	NA	2056	116	147	0	16	0	62	248	17	290	157	648	101	324	478	331	17	143	131	1	6	2	8	9	1
control_519	NA	GAACGCCGCTCAAGTTGATA	control	NA	NA	NA	NA	2107	122	216	1	10	2	3	2	0	327	259	31	2	4	4	2	1	117	147	506	30	229	10	6	28
control_52	NA	ACAAAAAACTACGGTGATTA	control	NA	NA	NA	NA	187	27	9	0	0	0	0	3	0	13	17	0	0	11	1	17	0	28	24	0	0	1	0	0	0
control_520	NA	GAACGTAGAAATTCCCATTT	control	NA	NA	NA	NA	931	55	53	39	2	358	2	9	0	82	54	79	2	1	36	1	1	60	44	2	4	0	4	0	0
control_521	NA	GAACGTCCAAGCAAGGGAGC	control	NA	NA	NA	NA	486	11	92	0	0	1	0	0	0	93	6	3	0	1	1	1	0	24	71	0	0	2	0	0	2
control_522	NA	GAACTCAACCAGAGGGCCAA	control	NA	NA	NA	NA	253	26	26	1	0	0	1	0	1	48	3	2	0	1	2	1	0	14	34	0	3	0	4	1	0
control_523	NA	GAACTGGCAAACAGGCGTGG	control	NA	NA	NA	NA	444	23	16	0	3	0	1	0	1	80	22	2	0	0	0	0	0	30	21	1	1	1	1	1	0
control_524	NA	GAAGCGATCCGAGAGTGTAT	control	NA	NA	NA	NA	1800	122	126	1	13	0	4	0	0	263	227	4	0	1	4	0	1	76	156	2	4	0	348	9	0
control_525	NA	GAAGCGGGACCGTGTCTCAC	control	NA	NA	NA	NA	2877	149	365	3	92	32	7	5	11	818	153	14	9	6	175	4	27	165	301	8	4	8	16	20	6
control_526	NA	GAATAGATTTGTCAGTTAGG	control	NA	NA	NA	NA	3366	163	286	73	19	151	4	11	56	291	290	15	93	0	4	3	41	157	153	218	10	259	12	53	3
control_527	NA	GAATCGACCGACACTAATGT	control	NA	NA	NA	NA	825	49	103	1	5	1	1	44	1	152	61	2620	0	548	4	546	0	39	51	3	4	1	3	2	0
control_528	NA	GACAATCATGGTGAAAGCGG	control	NA	NA	NA	NA	1094	77	135	1	0	0	3	0	16	132	117	4	4	0	2	1	16	70	97	3	4	0	2	6	3
control_529	NA	GACACTATCCAACCCAAGAG	control	NA	NA	NA	NA	635	33	73	0	2	1	0	0	0	72	22	3	0	1	0	0	0	25	81	1	1	4	5	3	0
control_53	NA	ACAAAATGCCGTGCGTCAAT	control	NA	NA	NA	NA	1705	139	161	3	13	253	3	64	0	311	189	7	1	0	3	1	1	149	84	0	587	4	286	9	3
control_530	NA	GACAGATCACGTATCAGGGC	control	NA	NA	NA	NA	1117	49	155	0	3	1	3	508	0	191	37	4389	1	778	9	679	1	81	35	0	1	1	6	4	2
control_531	NA	GACAGTGAAATTAGCTCCCA	control	NA	NA	NA	NA	801	11	84	1	3	1	0	0	24	84	70	1	0	0	184	0	37	46	17	1	2	2	4	5	0
control_532	NA	GACCCCCGATAACTTTTGAC	control	NA	NA	NA	NA	1631	56	137	0	6	1	4	1	0	253	94	8	0	0	1	2	0	107	71	0	1	6	7	2	1
control_533	NA	GACCGCAAAGTGGTCCGAAG	control	NA	NA	NA	NA	819	11	51	1	0	1	0	0	0	174	64	1	0	1	1	0	0	41	46	17	0	0	4	2	0
control_534	NA	GACCGCGTGAGATAACGTCA	control	NA	NA	NA	NA	1416	67	135	0	6	2	0	0	0	224	123	5	0	1	4	3	1	97	135	2	4	2	7	7	1
control_535	NA	GACCTATGCCAGAAAGTTCG	control	NA	NA	NA	NA	772	27	51	0	2	0	0	0	1	161	62	1	0	1	1	0	0	10	40	2	3	1	1	6	0
control_536	NA	GACCTTCATTGAAGAAAAGC	control	NA	NA	NA	NA	805	68	74	1	5	2	0	0	1	174	97	2	0	1	2	3	1	70	49	0	2	1	3	2	1
control_537	NA	GACGAGGGCGGCAGAGCAGT	control	NA	NA	NA	NA	1563	70	176	1	8	0	5	53	0	478	106	23	1	20	4	15	1	83	128	5	9	2	5	9	4
control_538	NA	GACGCCCTAATGCCCATCGT	control	NA	NA	NA	NA	1530	87	235	3	36	0	1	0	1	291	104	5	0	4	9	2	1	123	153	1	1	2	10	8	2
control_539	NA	GACGCCTTGCCCGGCTCACA	control	NA	NA	NA	NA	2258	116	171	4	1958	0	6	1	8	396	145	13	0	3	5	4	1	135	145	49	1	3	7	102	5
control_54	NA	ACAAACGACCTTGAGCAGGG	control	NA	NA	NA	NA	1241	80	183	0	9	0	2	1	0	139	110	9	2	2	0	1	3	88	138	1	5	1	5	3	2
control_540	NA	GACGTAGCCTTCCGAAATAT	control	NA	NA	NA	NA	1687	51	118	0	5	0	1	0	1	331	162	9	0	1	2	1	1	76	79	1	6	1	4	6	0
control_541	NA	GACTGAAATCCAAGGACTGT	control	NA	NA	NA	NA	1469	81	181	4	8	3	3	2	0	313	140	5	1	2	1	3	0	105	155	2	6	4	8	7	0
control_542	NA	GACTTCTAGAATATAAAAGA	control	NA	NA	NA	NA	433	15	19	0	1	0	2	1	0	18	41	1	0	0	2	0	0	26	24	0	0	0	3	0	0
control_543	NA	GACTTTGGTTGAGCTTCAAT	control	NA	NA	NA	NA	1168	69	104	4	4	2	1	2	115	168	63	0	90	1	120	6	121	58	29	2	2	23	4	2	2
control_544	NA	GAGAAGGATGGAAATTAGAA	control	NA	NA	NA	NA	301	12	38	2	1	0	0	0	0	25	58	0	0	0	0	0	0	8	24	0	2	0	2	1	1
control_545	NA	GAGACCACTTTCGTGCAAGC	control	NA	NA	NA	NA	985	63	65	0	1	0	2	0	0	197	83	5	1	0	0	1	1	26	68	0	3	1	3	2	6
control_546	NA	GAGAGCGTTAGCGTGGGATG	control	NA	NA	NA	NA	3543	229	399	13	16	5	7	14	16	434	288	39	1	10	380	14	23	186	244	5	13	8	17	14	7
control_547	NA	GAGAGTGCGCCTTGATAGTA	control	NA	NA	NA	NA	1963	131	157	2	26	3	7	0	0	441	133	6	0	0	4	2	0	154	123	92	1223	3	427	5	2
control_548	NA	GAGATGATAACTTAATTTGT	control	NA	NA	NA	NA	1156	42	73	2	4	0	3	0	0	125	141	5	0	1	1	3	0	57	94	502	1	286	1	36	2
control_549	NA	GAGCAATCCAAAGTTAACGG	control	NA	NA	NA	NA	1189	69	109	1	5	1	9	0	0	256	145	5	0	0	3	2	0	100	113	5	2	0	5	5	0
control_55	NA	ACAAAGATCGCATGGCATAC	control	NA	NA	NA	NA	1673	77	127	2	3	1	4	1	0	500	169	5	0	1	5	1	1	106	112	1	2	8	11	9	9
control_550	NA	GAGCAGCTGTCAGGTCTTGT	control	NA	NA	NA	NA	4209	269	535	5	14	5	8	96	108	575	404	1203	398	33	360	58	159	354	412	12	1200	6	28	22	86
control_551	NA	GAGCTTAGCAAAGGGTTGGG	control	NA	NA	NA	NA	1853	97	242	1	893	2	24	0	4	287	201	7	2	2	2	4	2	138	157	2	3	3	364	9	24
control_552	NA	GAGGACCTTAAGGTGACATG	control	NA	NA	NA	NA	1536	73	129	0	10	0	1	2	1	460	143	9	1	2	3	3	0	77	99	0	1	7	8	8	3
control_553	NA	GAGGGGGCTTCAAACATGTG	control	NA	NA	NA	NA	1632	115	221	0	3	1	2	63	0	250	120	9	1	6	4	1	1	85	114	1	2	0	6	4	1
control_554	NA	GAGGTATGTCATCGCCATGA	control	NA	NA	NA	NA	1794	123	166	974	5	40	1	28	0	329	103	3	1	2	1	2	1	127	143	3	7	1	6	4	1
control_555	NA	GAGTAATTTCGAACGTATTG	control	NA	NA	NA	NA	771	41	42	0	22	0	0	0	0	72	40	8	0	1	0	2	1	22	13	1	2	0	6	1	1
control_556	NA	GAGTACAGCGATTCCTCATG	control	NA	NA	NA	NA	3979	181	386	2	1852	238	7	11	15	724	251	31	4	4	3	2	1	240	307	1	10	7	17	14	10
control_557	NA	GAGTCGAAGATGGTCTAGGA	control	NA	NA	NA	NA	2189	101	218	31	3	37	12	35	9	545	159	605	0	90	3	66	1	101	150	1	3	6	6	7	292
control_558	NA	GAGTGATGCTTAGACTCCGT	control	NA	NA	NA	NA	1844	93	132	1	2	3	3	1	0	218	172	4	0	0	3	1	1	67	95	1	2	1	2	7	2
control_559	NA	GAGTGTAAGCTAACACTCTG	control	NA	NA	NA	NA	430	36	60	0	3	0	1	0	0	48	58	0	0	0	1	0	0	25	21	0	0	0	1	1	0
control_56	NA	ACACCCATTCTCATAACGGA	control	NA	NA	NA	NA	994	38	127	0	5	1	1	0	1	165	70	5	2	2	0	3	0	65	79	0	2	2	10	6	1
control_560	NA	GAGTTATTTATTCTCTCGAG	control	NA	NA	NA	NA	1891	96	68	0	1	0	2	1	0	162	102	1	0	1	0	2	0	75	53	1	2	2	2	6	3
control_561	NA	GAGTTTCTAGTAGTGGTAGG	control	NA	NA	NA	NA	1685	78	167	0	6	84	4	33	0	224	94	6	0	0	1	1	1	109	100	139	1	9	3	5	3
control_562	NA	GATATCCCGCGAAAAAATCT	control	NA	NA	NA	NA	1093	97	54	1	4	1	3	1	0	115	51	2	0	0	0	1	0	49	41	0	1	3	4	1	1
control_563	NA	GATCATAATCGCTTCAAGCA	control	NA	NA	NA	NA	777	70	43	36	4	54	2	32	0	89	104	3	0	1	0	1	0	47	40	1	0	1	5	4	1
control_564	NA	GATCCAGCAATATTTCTTAA	control	NA	NA	NA	NA	2120	132	172	2	6	1	2	1	0	288	140	27	1	16	2	11	0	103	88	3	296	3	426	3	587
control_565	NA	GATCCAGGAGTGATCGAGTA	control	NA	NA	NA	NA	1596	83	186	0	3	1	5	1	0	363	85	6	1	2	3	3	1	104	104	3	41	2	60	13	3
control_566	NA	GATCCTTCTCTTTTTGGTTT	control	NA	NA	NA	NA	12360	733	1083	23	1188	18	106	4	14	1386	967	61	110	10	630	18	18	692	663	557	384	2353	76	628	36
control_567	NA	GATCTAGTCCTCTAATCGAT	control	NA	NA	NA	NA	3195	114	249	1	10	3	6	2	2	421	154	13	2	2	4	2	0	195	221	2	5	2	13	4	6
control_568	NA	GATGGCGCGCAGTTGAGTCA	control	NA	NA	NA	NA	5032	333	528	14	402	0	45	21	1	1223	339	19	2	6	7	3	3	398	324	31	263	180	31	310	10
control_569	NA	GATGGCGCTTCAGTCGTCGG	control	NA	NA	NA	NA	3119	179	296	338	12	0	2	15	0	525	291	15	0	3	5	2	2	171	255	2	3	125	13	28	3
control_57	NA	ACACCGAAGCACCTGTACGT	control	NA	NA	NA	NA	2853	185	379	4	13	2	7	0	78	811	265	23	359	7	2459	6	104	221	250	5	7	2	17	13	4
control_570	NA	GATGTGATCTATGGTTGCGA	control	NA	NA	NA	NA	4991	223	401	32	18827	32	208	29	38	876	422	26	3	4	6	5	2	285	292	1613	192	4	508	1759	292
control_571	NA	GATTCATACTAAACACTCTA	control	NA	NA	NA	NA	2226	127	98	50	258	198	7	204	0	296	149	6	1	3	2	1	0	137	119	672	45	896	547	5	566
control_572	NA	GATTGTGGTCGCTCAAAACC	control	NA	NA	NA	NA	1043	45	153	1	8	4	0	0	0	153	91	4	1	0	1	1	0	56	38	2	340	0	408	4	84
control_573	NA	GATTTTAGCTTAGGTCTTAC	control	NA	NA	NA	NA	4335	176	323	2	1402	2	121	4	25	538	269	13	3	1	3	5	3	175	191	1	11	106	244	13	6
control_574	NA	GCAAAAACCCAACGCTATTC	control	NA	NA	NA	NA	902	50	81	1	1	0	3	1	1	107	53	13	0	2	1	2	1	33	77	3	3	2	5	2	0
control_575	NA	GCAAAAGTGGCATAAAACCG	control	NA	NA	NA	NA	409	12	35	0	3	0	2	1	1	24	21	3	0	0	0	0	0	10	23	1	0	1	3	2	1
control_576	NA	GCAAACCCGAGTGACACGTC	control	NA	NA	NA	NA	980	78	107	3	4	1	2	1	0	128	57	5	0	1	2	0	1	55	83	1	4	2	7	3	0
control_577	NA	GCAAATTCAGACAGCTAATT	control	NA	NA	NA	NA	587	44	54	0	2	0	3	0	0	31	70	0	0	0	1	0	1	46	21	0	4	1	5	2	0
control_578	NA	GCAAGGTCATGAAACCAAGC	control	NA	NA	NA	NA	457	12	75	0	1	0	1	0	0	144	37	0	0	0	1	0	0	24	40	0	3	204	2	0	0
control_579	NA	GCAATGCAATCGCAGGAGCA	control	NA	NA	NA	NA	833	54	89	2	22	1	11	2	0	277	196	8	2	3	3	1	1	34	74	40	3364	6731	6746	479	1613
control_58	NA	ACAGCCCTCACGAGCCCGAA	control	NA	NA	NA	NA	1513	74	149	96	8	11	19	0	2	388	144	12	2	4	3	3	0	121	127	3	3	1	8	9	2
control_580	NA	GCACAAAACCAGCAATGGTC	control	NA	NA	NA	NA	590	36	77	2	9332	1	196	0	25	55	65	5	1	2	2	5	0	53	33	1	1	0	7	2	2
control_581	NA	GCACATCGTTATATACCAGA	control	NA	NA	NA	NA	3202	207	256	60	38	4	10	277	1	528	265	24345	0	2228	57	2086	2	196	192	32	132	11	550	19	22
control_582	NA	GCACGAGGTGAACAGCCGCT	control	NA	NA	NA	NA	1817	102	257	0	1538	1	0	1	10	427	142	5	0	2	3	5	0	112	104	2	3	3	7	7	2
control_583	NA	GCACGCTGTACAGACGACAA	control	NA	NA	NA	NA	773	83	150	0	4	2	3	0	0	126	32	4	0	2	2	1	2	62	53	2	1	1	3	3	1
control_584	NA	GCACTTTGTTTGGCCTACTG	control	NA	NA	NA	NA	3965	299	310	4	18	1	8	1	1	828	330	72	1	7	4	5	4	326	367	6	968	27	19	1276	3
control_585	NA	GCAGCGAGATAACTTGACTC	control	NA	NA	NA	NA	1274	96	204	0	6	0	1	1	0	516	83	6	1	0	3	2	0	70	124	0	13	2	307	5	1
control_586	NA	GCAGTACTACTGAGTTTTTC	control	NA	NA	NA	NA	3255	174	316	117	43	34	8	5	3	651	225	53	4	10	11	6	3	188	273	170	34600	6	23857	106	6601
control_587	NA	GCCAACAAGAATCGGATCCC	control	NA	NA	NA	NA	2638	163	364	10	20	17	10	2	2	653	228	11	4	6	20	1	4	176	181	2	7	3	800	10	75
control_588	NA	GCCAGGGTATGGGCATCTCG	control	NA	NA	NA	NA	1643	86	159	2365	14	321	3	116	1	155	181	5	0	1	3	3	0	98	177	3	1076	320	391	5	287
control_589	NA	GCCAGGGTTCTTGGTCCCGA	control	NA	NA	NA	NA	2369	137	263	0	241	1	5	20	5	423	254	371	4	76	3	95	1	104	194	4	22	4	9	11	3
control_59	NA	ACAGCGCTCTCGTGTACTAT	control	NA	NA	NA	NA	922	64	96	1	0	0	2	0	2	250	81	5	1	1	1	2	2	55	45	0	1	1	1	5	0
control_590	NA	GCCATTCTAGTCCCGGCATA	control	NA	NA	NA	NA	2557	199	247	208	1682	131	9	15	2	431	135	14	1	3	17	1	1	148	253	2	5	7	8	6	4
control_591	NA	GCCCCAAGCTAGAACTCAGC	control	NA	NA	NA	NA	2287	160	216	0	12	2	7	2	34	499	225	9	1	5	2	3	91	165	183	1224	6	3939	13	871	8
control_592	NA	GCCCCGCCGCCCTCCCCTCC	control	NA	NA	NA	NA	2590	115	211	3	7	103	3	52	1	698	150	10	2	2	7	5	1	138	157	2	5	3	19	9	5
control_593	NA	GCCCCGTAAATCTCATTACA	control	NA	NA	NA	NA	804	69	75	1	3	0	3	0	1	254	111	3	1	2	1	0	0	24	90	0	13	1	5	3	295
control_594	NA	GCCCCTTATGATTGTTATAG	control	NA	NA	NA	NA	2199	156	220	3	8	7	3	1	0	346	134	10	1	2	3	4	1	159	149	1	112	2	298	6	85
control_595	NA	GCCCTTCAATGCGTTCCGTA	control	NA	NA	NA	NA	4176	230	459	1	46	2	58	2	2	1128	349	28	3	5	7	3	0	252	423	127	4	8	635	25	8
control_596	NA	GCCGCCGATTTCATAAGTAA	control	NA	NA	NA	NA	3358	201	328	2	837	0	15	1	62	642	286	13	1	5	154	7	133	231	244	173	11	71	52	19	182
control_597	NA	GCCGTGGTATCAAGTCGGTA	control	NA	NA	NA	NA	2149	132	189	0	10	0	0	2	0	325	163	16	44	2	38	2	1	167	144	1	4	5	10	3	4
control_598	NA	GCCGTGTTGCTGGATACGCC	control	NA	NA	NA	NA	2935	133	240	2	44	114	3	16	2	556	215	17	1	5	5	2	1	128	219	5	216	2	861	14	156
control_599	NA	GCCTAGTCTCGGTAAGAGTG	control	NA	NA	NA	NA	2269	113	168	2	18	0	143	0	30	649	196	15	1	3	6	3	0	188	163	1	10	1	10	13	5
control_6	NA	AAACCCTATGCCCAAATGAG	control	NA	NA	NA	NA	498	24	17	0	3	0	1	0	0	88	23	4	0	0	0	0	0	29	29	1	1	3	4	2	0
control_60	NA	ACAGGTTCTTATTCATTGAC	control	NA	NA	NA	NA	4279	185	278	211	9	24	6	1	20	473	277	9	4	6	4	3	2	160	208	1	4	4	16	7	5
control_600	NA	GCCTATCGGCATTCCCACTG	control	NA	NA	NA	NA	2300	68	237	3	29995	2	10	0	1	433	142	15	2	4	1	5	0	203	127	60	369	10	202	25	5
control_601	NA	GCCTGCCCTAAACCCCGGAA	control	NA	NA	NA	NA	568	33	81	0	0	2	3	0	0	169	20	4	1	1	0	2	1	47	60	1	4	0	4	6	2
control_602	NA	GCCTGGGTTTTGGTGCATAC	control	NA	NA	NA	NA	6716	500	839	13	301	94	45	2	1	1492	508	27	3	5	11	10	6	454	590	2	1391	9	305	35	184
control_603	NA	GCGAACCCCGTAGCCAGGCT	control	NA	NA	NA	NA	1440	94	170	2	6	0	5	1	1	234	116	6	0	1	5	2	0	143	116	2	89	1	263	4	620
control_604	NA	GCGAATGCCTGAAAGTATAA	control	NA	NA	NA	NA	359	26	28	0	2	0	0	1	0	43	2	0	0	0	0	1	0	12	12	0	0	0	0	0	2
control_605	NA	GCGATCGGAGTGCCACGATA	control	NA	NA	NA	NA	1280	61	126	0	0	0	1	1	0	154	84	4	1	4	1	3	0	110	95	0	2	2	2	6	3
control_606	NA	GCGGCGTCATCCACGCGTGC	control	NA	NA	NA	NA	2095	87	199	2	23	2	5	0	0	286	111	11	1	1	3	1	1	97	208	0	3	3	9	6	2
control_607	NA	GCGGCGTCTGGGAATCGTTC	control	NA	NA	NA	NA	6230	378	676	5	20	292	15	19	6	1292	417	37	2	7	11	9	1	512	458	16	85	9	45	30	5
control_608	NA	GCGGGCAGAACGACCCTGAC	control	NA	NA	NA	NA	312	8	37	1	0	0	0	0	1	24	26	2	0	0	0	0	0	19	14	1	1	1	0	0	0
control_609	NA	GCGGGGCGGTGACTTTCAAG	control	NA	NA	NA	NA	905	21	48	0	0	0	0	0	3	42	38	2	0	0	0	0	0	34	15	0	20	0	0	2	0
control_61	NA	ACATACCCCCCTGGTTCAGA	control	NA	NA	NA	NA	2126	120	237	1	7	2	56	0	17	227	89	22	0	2	3	0	2	132	101	3	5	2	9	5	2
control_610	NA	GCGGTTCCGGGAGCACATTT	control	NA	NA	NA	NA	1059	62	66	0	1	0	2	0	0	89	62	3	1	1	0	1	0	63	67	0	0	1	0	3	1
control_611	NA	GCGTGCGTCCCGGGTTACCC	control	NA	NA	NA	NA	1271	46	85	0	8	0	0	1	1	320	58	5	0	2	1	2	1	75	84	2	2	2	4	2	2
control_612	NA	GCGTTCCCCCACTGACGGGG	control	NA	NA	NA	NA	2346	101	195	3	12	0	4	1	2	460	196	11	2	2	5	3	0	162	137	2	1	3	14	7	1
control_613	NA	GCTAAGGTCATGTTTGCAAT	control	NA	NA	NA	NA	2821	240	355	10	13	61	5	10	2	458	278	11	2	1	1	0	1	191	242	4	4	2	18	17	1
control_614	NA	GCTAGTGTCGTGGGGGATGA	control	NA	NA	NA	NA	3347	162	308	3	16	1	4	1	2158	491	299	69	4002	5	8959	2	2354	195	268	7	86	7	112	16	17
control_615	NA	GCTAGTTTCTGTTAGCTCCT	control	NA	NA	NA	NA	1716	56	107	0	6	0	3	3	1	227	188	560	0	11	3	11	0	58	66	2	5	2	4	3	5
control_616	NA	GCTCCCATCCATAGTAAAAA	control	NA	NA	NA	NA	1663	133	156	259	7	141	4	0	0	200	155	4	1	1	8	2	2	115	118	3	1	1	11	2	2
control_617	NA	GCTCGCAAGTATTTAAGGAC	control	NA	NA	NA	NA	390	3	32	1	0	0	0	2	9	74	78	0	12	0	101	0	5	14	37	0	0	0	2	1	1
control_618	NA	GCTGAACGCCGACAGGACGG	control	NA	NA	NA	NA	2723	84	131	0	257	149	54	39	78	253	139	4	65	3	8	0	56	82	91	8	538	2	1661	1	1
control_619	NA	GCTGATATATACGACAAGCC	control	NA	NA	NA	NA	445	39	21	0	0	0	0	0	161	29	27	7	637	2	3122	0	172	16	48	0	0	1	1	0	0
control_62	NA	ACATAGTCGACGGCTCGATT	control	NA	NA	NA	NA	4017	178	350	3	10	1	9	2	1	592	261	13	1	4	2	3	0	216	212	4	10	6	11	11	2
control_620	NA	GCTGCGGCGAGATCACATAA	control	NA	NA	NA	NA	1467	105	149	12	5	267	67	4	1	561	142	5	1	1	3	4	0	92	106	0	5	2	7	4	2
control_621	NA	GCTGGAGAGACAATTCTACT	control	NA	NA	NA	NA	1296	70	160	1	6	0	3	1	0	214	142	5	0	5	4	0	0	87	69	0	1	1	9	2	0
control_622	NA	GCTGTTCCGAAGTTGAGAAT	control	NA	NA	NA	NA	733	35	64	1	1	2	2	0	0	96	70	3	1	1	0	0	0	24	37	0	4	1	8	0	0
control_623	NA	GCTGTTGTAACGGTAGATAT	control	NA	NA	NA	NA	2127	115	163	388	7	568	3	11	1	219	184	6	1	0	2	2	3	105	143	3	407	2	1269	6	13
control_624	NA	GCTTAACCTATCCGCCAGTA	control	NA	NA	NA	NA	945	58	83	2	1	1	2	5	0	127	88	2125	2	6	11	14	1	68	94	1	1	0	4	3	2
control_625	NA	GCTTAAGTCACGGCTTTCCA	control	NA	NA	NA	NA	2683	107	224	17	25	82	12	3	2	627	228	11	1	3	4	3	1	172	222	17	5	3	7	19	4
control_626	NA	GCTTCGCTGGCAGGACCTCA	control	NA	NA	NA	NA	4019	181	337	3	10292	59	282	3	5	602	185	71	3	4	3	9	1	230	346	4	14	6	14	11	3
control_627	NA	GCTTGCATAATTCTGGCCAG	control	NA	NA	NA	NA	830	40	32	1	3	1	0	0	0	66	87	2	0	0	0	0	0	45	63	2	4	38	3	0	1
control_628	NA	GCTTGCTATATGGGTGCGAG	control	NA	NA	NA	NA	1720	74	127	1	3	8	1	12	0	280	158	4	0	1	0	4	1	120	133	2	1	2	25	2	24
control_629	NA	GCTTTCAATTGCAAAAATAC	control	NA	NA	NA	NA	1337	64	78	1	5	0	2	0	0	262	69	4	0	2	0	0	1	42	86	1377	0	1262	7	427	1
control_63	NA	ACCACTAATGAGATTCTTGT	control	NA	NA	NA	NA	1099	76	133	799	4	140	2	5	0	171	105	5	1	2	0	2	1	66	54	0	1	1	4	4	0
control_630	NA	GCTTTTTCCAGCGAGAGCAA	control	NA	NA	NA	NA	1163	59	76	1	32	0	5	1	0	195	95	6	0	0	2	0	1	88	83	0	2	3	5	3	1
control_631	NA	GGAAACTGGGTTTCATCGTC	control	NA	NA	NA	NA	1600	76	97	0	7	0	57	0	1	373	120	11	0	3	1	1	1	87	62	79	688	2	7	6	1
control_632	NA	GGAACCCTCCCTGCGATAGA	control	NA	NA	NA	NA	1421	81	124	13	6	120	0	21	4	209	75	4	2	3	4	3	0	102	70	3	2	0	11	4	60
control_633	NA	GGAACGAGGCAGTGACAGGG	control	NA	NA	NA	NA	1818	88	176	0	7	1	2	1	0	235	159	8	1	1	5	4	1	124	136	37	6	3	3	9	3
control_634	NA	GGAATCCGGAGCTCATGAGG	control	NA	NA	NA	NA	1711	101	152	6	5	13	1	0	0	180	122	14	0	0	3	2	1	58	134	4	5	21	10	184	1
control_635	NA	GGAATGTCCTAGGTTACTGA	control	NA	NA	NA	NA	2215	151	231	98	1073	94	30	575	32	280	192	13550	2	833	19	786	3	121	144	2	1295	115	1063	10	392
control_636	NA	GGAATTACGACTAACCGATT	control	NA	NA	NA	NA	1394	40	91	1	4	1	3	0	138	200	132	42	1091	2	61	2	129	66	58	1	4	1	6	2	10
control_637	NA	GGACCAACTCCCCTGCCCAC	control	NA	NA	NA	NA	2020	94	191	0	6	1	4	2	14	450	134	131	2294	3	359	1	27	158	159	3204	6	1896	9	12	1
control_638	NA	GGACGCACCATTCCGGGTGA	control	NA	NA	NA	NA	2361	111	217	1258	15	17	5	358	24	386	219	727	6	704	30	667	35	209	160	1	5	2	16	13	3
control_639	NA	GGACTATCCACCGTTTACTC	control	NA	NA	NA	NA	2315	141	213	2	904	0	52	1	0	412	80	56	1	4	3	3	2	127	95	4	1	101	9	7	6
control_64	NA	ACCCAATGTGGCGGAGCCGA	control	NA	NA	NA	NA	1911	119	183	2	14	1	0	0	0	560	133	7	3	0	4	1	1	110	124	1	7	1	7	5	3
control_640	NA	GGACTTTAGTTCCAGTGGTT	control	NA	NA	NA	NA	1688	85	131	2912	3	202	62	30	0	116	50	5	0	0	4	1	0	96	120	233	0	9	5	7	2
control_641	NA	GGAGAGGAAAATCGGCACAG	control	NA	NA	NA	NA	1719	113	197	0	9	1	1	1	0	380	144	6	0	4	2	0	1	103	155	1455	1	2304	8	502	2
control_642	NA	GGAGAGGGCCCGCGAACTCA	control	NA	NA	NA	NA	647	21	59	1	4	1	15	0	3	109	33	0	0	0	1	0	0	61	43	0	1	2	5	4	0
control_643	NA	GGAGATGCGGCCTTCTCAAA	control	NA	NA	NA	NA	1118	61	102	0	4	0	1	1	0	192	100	10	1	1	2	1	0	62	60	0	0	0	7	3	2
control_644	NA	GGAGTGGTCCCGTACGCAAC	control	NA	NA	NA	NA	1120	55	71	1	3329	0	495	1	31	191	77	3	0	2	2	1	0	41	60	1	3	5	4	5	2
control_645	NA	GGATACCTGGGCCGACTTTC	control	NA	NA	NA	NA	1348	84	126	0	1786	2	8	1	1	394	88	5	3	3	0	1	0	108	100	1	1	0	124	3	0
control_646	NA	GGATATTGAGTAAACCCGAT	control	NA	NA	NA	NA	742	28	68	0	1	0	0	1	0	198	79	0	1	0	1	1	0	16	38	4	0	0	2	3	1
control_647	NA	GGATCTAGCTACCTCAAAAG	control	NA	NA	NA	NA	654	24	64	0	3	12	2	2	0	181	60	3	1	1	1	1	0	24	30	1	2	0	1	2	0
control_648	NA	GGATGTTTCTGTGCGCACAT	control	NA	NA	NA	NA	3124	124	222	0	157	0	77	0	51	361	189	7	111	6	54	6	44	136	179	2	15	5	12	8	2
control_649	NA	GGATTAATTCGCTAAATGAT	control	NA	NA	NA	NA	1964	120	130	2	11	2	0	4	1	203	104	7	5	3	9	2	9	107	98	1	2	2	9	4	2
control_65	NA	ACCCATATATGCTGCCGCAC	control	NA	NA	NA	NA	12184	722	1411	39	6998	195	201	173	53	3050	1273	94	8	26	23	16	3	760	951	56	46	34	107	67	79
control_650	NA	GGATTGAATGGCTAACGCGG	control	NA	NA	NA	NA	704	15	79	0	7	0	0	0	1	90	33	3	0	1	2	0	0	43	33	2	3	0	5	5	3
control_651	NA	GGATTTGTCGCTTGCCACAC	control	NA	NA	NA	NA	8225	420	760	6	76	4	61	6	14	1427	438	33	649	5	260	14	9	482	564	680	18	3590	36	20	10
control_652	NA	GGCACTCCGAAAGACCTTAT	control	NA	NA	NA	NA	350	11	70	0	1	0	0	0	0	56	35	1	0	0	2	0	0	16	8	0	2	1	3	0	0
control_653	NA	GGCCACAAAAACTCGCTAAG	control	NA	NA	NA	NA	941	55	73	0	2	0	71	1	0	66	54	3	0	1	5	0	2	69	65	0	1	0	24	5	136
control_654	NA	GGCCACGAAGGGCGAAAAGG	control	NA	NA	NA	NA	272	17	12	1	0	0	1	0	1	35	21	0	23	0	36	0	2	11	14	1	0	0	1	0	0
control_655	NA	GGCCCTCTAGAAAAGTCTCG	control	NA	NA	NA	NA	410	32	15	2	0	0	0	0	0	48	43	3	0	0	0	0	0	26	15	2	0	6	2	6	1
control_656	NA	GGCCGTCGTATTCCCCCAAG	control	NA	NA	NA	NA	3299	153	374	5	14	115	5	3	14	567	267	360	1	44	4	41	2	205	188	1333	3	304	9	345	1
control_657	NA	GGCGATTCGGGTGGAGGTCG	control	NA	NA	NA	NA	4895	297	454	369	19	13	4	156	0	946	440	4862	3	255	9	234	3	287	373	4	8	9	304	18	8
control_658	NA	GGCGCATTAAAGTCGAGAGC	control	NA	NA	NA	NA	1388	65	95	0	23	1	1	0	0	189	61	6	1	1	3	0	0	47	93	1	2	0	4	6	2
control_659	NA	GGCGTCAAAATTAGAAGCCG	control	NA	NA	NA	NA	253	11	11	0	1	1	0	0	0	26	12	1	0	0	0	0	0	12	14	0	0	0	2	1	0
control_66	NA	ACCCATGAGTTAAGTTTTCT	control	NA	NA	NA	NA	1598	99	179	1	4	0	2	81	2	261	193	397	1	325	2	336	0	105	110	2	4	3	2608	5	2
control_660	NA	GGCGTTAATTAAACTGTTTT	control	NA	NA	NA	NA	3263	224	227	1	514	2	44	2	53	219	160	5	1	2	0	1	1	105	163	1	7	1	13	7	1
control_661	NA	GGCTCTGGGGCTCACGGACG	control	NA	NA	NA	NA	1790	136	231	378	14	243	5	33	1	539	94	10	0	4	2	4	1	61	121	0	3	4	24	6	5
control_662	NA	GGCTGGTTGACCTTCCCGCT	control	NA	NA	NA	NA	1466	57	92	1	4	0	5	0	150	272	135	5	51	1	2	2	170	87	114	1	4	1	10	10	5
control_663	NA	GGCTGGTTGACGACTCCTGA	control	NA	NA	NA	NA	1912	102	257	3	6	0	3	2	0	285	83	11	0	1	3	5	1	117	141	36	4	124	12	54	3
control_664	NA	GGCTTACGTGGGGGGCAAAA	control	NA	NA	NA	NA	1319	96	124	2	5	0	2	0	0	240	120	3	0	1	1	3	2	86	97	0	333	2	9	5	1
control_665	NA	GGGACATCCTTGCCGTCTCA	control	NA	NA	NA	NA	9	0	0	0	0	0	0	0	0	0	0	0	0	0	0	0	0	7	0	0	0	0	1	0	0
control_666	NA	GGGACGCGAAAGAAACCAGT	control	NA	NA	NA	NA	439	33	25	0	2504	0	276	0	103	69	41	6	1	1	1	0	0	20	39	1	0	2	5	9	0
control_667	NA	GGGACTGATATATGGCGAAC	control	NA	NA	NA	NA	3277	145	252	3	7	0	2	0	2	433	114	12	13	3	7	0	0	125	141	2	10	6	168	9	32
control_668	NA	GGGACTGTAGGAACATCCGC	control	NA	NA	NA	NA	602	21	55	0	1	0	0	0	0	100	22	1	0	0	0	0	0	33	25	1	0	4	0	2	0
control_669	NA	GGGAGTTGATTGTTTCGAGA	control	NA	NA	NA	NA	3022	159	241	297	30	216	7	66	1	256	201	147	1	27	5	47	0	139	191	1	16	3	581	4	326
control_67	NA	ACCCATTGAGAGTCGCCTGA	control	NA	NA	NA	NA	1869	120	205	0	6	0	5	0	0	441	95	4	1	1	3	4	0	109	125	4	2	2	7	8	1
control_670	NA	GGGATGCGTCTTGCTAAACC	control	NA	NA	NA	NA	2406	93	229	373	11	2	7	1	18	449	150	14	0	5	4	8	1	102	159	5	3	6	15	8	107
control_671	NA	GGGCAGAAGTTGCTGTCCTG	control	NA	NA	NA	NA	1874	143	161	2	12	0	3	0	1	314	152	6	3	0	4	1	2	87	213	4	2	3	9	8	2
control_672	NA	GGGCCCGCATAGGATATCGC	control	NA	NA	NA	NA	2194	110	171	3	5	1	5	59	1	376	95	9601	0	229	24	206	2	135	134	2	3	5	21	4	3
control_673	NA	GGGCCTACGATCAGAGGTGT	control	NA	NA	NA	NA	1684	88	206	0	3	0	15	0	1	303	386	14	1	3	4	1	0	72	126	0	4	2	11	1	2
control_674	NA	GGGCGCTAAGATATATGCCC	control	NA	NA	NA	NA	497	11	45	0	1	0	0	0	1	71	6	1	0	0	1	2	0	20	16	0	0	1	1	1	0
control_675	NA	GGGCGGTCAGGTCGCTCCGA	control	NA	NA	NA	NA	1184	57	76	0	2	0	0	1	0	200	96	4	0	0	0	2	1	61	64	87	1	3	9	1	0
control_676	NA	GGGCGTGTATGTTCGTATTG	control	NA	NA	NA	NA	3569	132	320	1	19	2	2	1	0	442	320	8	0	4	3	2	0	196	166	3	3	4	15	18	0
control_677	NA	GGGGAAACAAGTAGGCTTTG	control	NA	NA	NA	NA	1341	88	105	1	3	0	2	0	0	263	59	6	0	0	8	1	0	97	95	7	2	2	4	6	0
control_678	NA	GGGGCAGGGACCGAGTATCC	control	NA	NA	NA	NA	2399	112	287	0	13	0	5	0	2	420	222	12	188	2	4	4	12	153	170	3	8	3	11	9	3
control_679	NA	GGGGCTTACGTGAAGGGCGG	control	NA	NA	NA	NA	3856	213	302	15	13	1	3	14	1	863	236	12	1	5	7	6	2	179	243	5	3	7	21	10	5
control_68	NA	ACCCGATAATAGCTACTGGT	control	NA	NA	NA	NA	2366	120	212	782	8	407	9	69	0	711	146	14	2	2	7	2	0	164	174	3	3	2	39	7	15
control_680	NA	GGGTATAGACGCGATCCTCA	control	NA	NA	NA	NA	2091	97	151	2	1548	1	31	1	0	466	122	6	2	3	1	5	0	100	124	1	4	1	6	3	2
control_681	NA	GGGTCGAGGACTAATAGATT	control	NA	NA	NA	NA	1666	102	187	0	6	0	2	1	2	223	189	6	0	2	0	3	0	95	62	1	1	21	4	4	2
control_682	NA	GGGTGCCCACTAATAGCCGC	control	NA	NA	NA	NA	1468	106	143	1	0	1	1	0	0	265	85	4	0	2	3	1	0	54	106	0	2	1	8	4	2
control_683	NA	GGGTGGTCATTCTCTACTTG	control	NA	NA	NA	NA	3374	157	344	1	1206	1	227	2	17	412	223	12	2	4	4	3	0	201	203	155	5	84	12	12	2
control_684	NA	GGTACCTGAACAACGGCACC	control	NA	NA	NA	NA	285	27	20	0	1	0	1	1	0	27	1	1	0	1	1	0	0	19	32	0	0	0	1	1	0
control_685	NA	GGTAGACGGGGCATCTCAGC	control	NA	NA	NA	NA	3577	184	345	5	32	1	68	0	50	723	268	13	7	2	7	5	0	197	242	1	6	5	15	10	8
control_686	NA	GGTATTCCGAAGTCCTCCGC	control	NA	NA	NA	NA	2922	124	126	1	385	22	46	4	3	405	132	13	356	1	90	2	9	136	144	14	4	4	12	13	2
control_687	NA	GGTCACCGATCGAGAGCTAG	control	NA	NA	NA	NA	677	43	75	0	4	2	0	1	0	93	47	3	0	0	4	1	0	69	20	1	0	2	2	2	1
control_688	NA	GGTCCCTCAGGGTGCAACTT	control	NA	NA	NA	NA	1283	93	138	1	7	2	36	0	0	99	176	5	0	0	0	3	1	58	102	0	2	3	8	3	2
control_689	NA	GGTCCCTCTGGCTGGGTTAA	control	NA	NA	NA	NA	2522	154	235	660	13	204	4	403	1	310	206	9484	2	209	25	228	2	182	229	5	4	2	9	9	4
control_69	NA	ACCCTCCGAATCGTAACGGA	control	NA	NA	NA	NA	626	52	55	1	3	1	2	2	0	130	94	3	0	1	0	0	1	21	50	0	2	0	3	4	3
control_690	NA	GGTCCGCGCACAAGAGCAGG	control	NA	NA	NA	NA	938	47	123	1	4	2	5	0	104	164	152	5	392	1	1326	1	144	52	68	2	2	1	6	2	0
control_691	NA	GGTCGCCTGTGCGACATGCT	control	NA	NA	NA	NA	2553	108	153	0	32	1	6	1	1	384	216	92	0	58	89	39	0	111	182	3	6823	4	13550	11	1214
control_692	NA	GGTCTCACCTGCACCCCGAA	control	NA	NA	NA	NA	1795	88	102	2	13	2	23	0	0	259	87	7	1	4	1	1	0	107	125	3	5	3	8	5	0
control_693	NA	GGTCTCTGTACGGGCCGCCC	control	NA	NA	NA	NA	1484	118	185	1	7	2	1	1	0	195	101	9	0	1	1	1	1	121	80	3206	3	3216	16	922	3
control_694	NA	GGTCTGCTCCAATGGGAACC	control	NA	NA	NA	NA	1646	63	122	0	6	0	2	1	0	146	158	4	1	2	5	4	2	89	109	1	30	3	29	14	5
control_695	NA	GGTGCGGTCTGCTTGTAGAT	control	NA	NA	NA	NA	5428	334	465	1	20	13	7	1	85	1055	318	26	633	1	168	3	94	275	356	4	11	7	469	25	4
control_696	NA	GGTGCTTAGCTCTGCGCACA	control	NA	NA	NA	NA	884	68	115	1	6	0	1	0	0	201	50	13	1	3	3	0	0	48	68	23	2	1	6	2	12
control_697	NA	GGTGTCACCACCGCTTACCA	control	NA	NA	NA	NA	1574	98	168	1	4	1	4	1	1	271	107	7	1	1	3	0	0	58	85	1	663	2	92	5	27
control_698	NA	GGTTAACATCGCCACTCTGA	control	NA	NA	NA	NA	4327	223	321	1	22	96	5	72	59	812	408	87	293	6	840	5	47	266	353	3	12	6	24	12	8
control_699	NA	GGTTAGAGACTAGGCGCGCG	control	NA	NA	NA	NA	855	32	63	10	4899	5	35	0	0	113	21	4	1	1	0	1	0	45	29	0	3	1	5	0	0
control_7	NA	AAACCTAGCCCCAATACTTA	control	NA	NA	NA	NA	1694	201	117	2	763	1	44	1	15	275	106	7	0	0	4	1	1	116	103	2	207	3	337	7	49
control_70	NA	ACCGCTCATATAGGTAAAAA	control	NA	NA	NA	NA	537	29	42	0	1	0	1	0	2	105	11	1	0	1	0	0	0	38	41	1	0	1	2	3	0
control_700	NA	GGTTCGAGACCTACTTAAGT	control	NA	NA	NA	NA	813	19	78	0	1	0	2	0	0	121	62	46	0	1	3	0	0	40	38	2	2	0	4	2	1
control_701	NA	GGTTGCTGTGACGAACGGGG	control	NA	NA	NA	NA	1238	58	100	0	1	0	1	0	1	61	91	8	0	1	1	2	0	89	120	1	2	1	8	2	2
control_702	NA	GGTTTCACTTCGAGACCGGC	control	NA	NA	NA	NA	692	15	58	0	1	1	0	0	0	74	74	4	0	0	0	0	0	32	25	0	0	3	2	3	1
control_703	NA	GGTTTTATAAGGGTGGGCCT	control	NA	NA	NA	NA	3822	152	227	1	22	27	4	2	45	378	237	10	461	2	824	3	64	180	218	3	771	327	347	6	0
control_704	NA	GTAAACTTTGTCTGGAGTAT	control	NA	NA	NA	NA	404	35	38	0	1	0	1	0	0	28	38	0	0	1	1	0	0	18	29	0	1	0	0	3	0
control_705	NA	GTAAAGAAGCGGAAAGGTCC	control	NA	NA	NA	NA	731	39	60	0	15	1	2	0	0	80	127	2	0	2	0	1	0	43	84	3	0	0	1	1	2
control_706	NA	GTAAATTAATGTAACTACCG	control	NA	NA	NA	NA	481	21	18	0	4	1	1	0	0	49	14	3	0	0	0	0	0	37	18	0	0	0	2	1	1
control_707	NA	GTAAGGCCCGCGTACGAGCT	control	NA	NA	NA	NA	910	49	83	1	4	2	87	1	0	114	59	5	0	0	3	2	0	37	68	3	5	0	10	3	0
control_708	NA	GTAATTTTATGAGTTAAGTG	control	NA	NA	NA	NA	1284	70	66	1	1	0	0	0	0	79	38	6	0	0	2	0	0	55	40	3	1	30	9	46	0
control_709	NA	GTACACACTTATGCCATCAC	control	NA	NA	NA	NA	3757	173	360	3	18	31	4	3	1	720	265	14	4	3	3	7	1	219	280	8	9	5	2941	19	80
control_71	NA	ACCTATAATCGACCACATTT	control	NA	NA	NA	NA	2454	173	293	2	354	40	36	2	23	327	159	6	1	2	3	6	0	120	147	227	7	94	58	11	18
control_710	NA	GTACATTCCAGTATTCACGC	control	NA	NA	NA	NA	3297	149	276	0	52	3	5	4	0	626	249	17	1	4	5	4	2	202	129	2	271	6	777	12	95
control_711	NA	GTACCATACCGCGTACCCTT	control	NA	NA	NA	NA	1677	119	318	3	9	1	1	1	70	570	144	1	15	1	854	1	92	157	82	2	5	1	8	7	3
control_712	NA	GTACCATTGCCGGCTCCCTA	control	NA	NA	NA	NA	2617	162	233	3	53	1	4	2	886	304	174	12	598	4	2714	5	974	177	174	2	2	1	8	25	2
control_713	NA	GTACCCCTATGGCCGTTCTA	control	NA	NA	NA	NA	3667	191	256	4	6	1	6	8	82	473	227	228	114	53	8	67	124	162	190	2	1232	5	675	5	224
control_714	NA	GTACGGGGCGATCATCCACA	control	NA	NA	NA	NA	1943	84	150	0	6	0	2	1	0	354	131	3	1	3	5	0	0	78	92	3	4	2	13	2	5
control_715	NA	GTAGACGTCGTGAGCTTCAC	control	NA	NA	NA	NA	1260	62	114	0	5	1	1	0	1	307	73	4	0	1	2	2	0	90	88	1	2	2	7	5	1
control_716	NA	GTAGCTGCTGTAAATCGCAT	control	NA	NA	NA	NA	1020	95	106	0	9	0	0	1	0	94	60	5	1	2	3	0	1	64	96	1	1980	3	940	3	677
control_717	NA	GTAGGCGCGCCGCTCTCTAC	control	NA	NA	NA	NA	1387	61	93	2	2	1	54	1	71	318	134	6	475	1	174	2	36	29	93	3	11	0	3	3	1
control_718	NA	GTAGGGTACAGCGTCAGCTT	control	NA	NA	NA	NA	1269	72	116	1	6	1	0	0	1	282	105	7	1	0	2	1	0	109	90	1	2	0	7	4	2
control_719	NA	GTATCCCATATCGGCACAGG	control	NA	NA	NA	NA	2903	112	265	2	7	103	8	15	0	621	227	14	0	10	4	1	1	181	202	463	7	2198	42	7	3
control_72	NA	ACCTATTGTCCCTTCAAGCT	control	NA	NA	NA	NA	2399	173	239	1	9	2	107	1	26	578	326	34	20	7	4	6	1	168	153	3	3	2	8	9	4
control_720	NA	GTATTAAGATGCGTCTTAGA	control	NA	NA	NA	NA	881	24	40	0	1	0	0	0	0	62	74	4	0	1	1	1	1	72	22	3	2	1	1	3	0
control_721	NA	GTATTACTGATATTGGTGGG	control	NA	NA	NA	NA	1005	67	122	2	1	190	1	65	0	132	50	7	0	2	2	1	1	36	82	0	8	0	1	7	5
control_722	NA	GTCAAGAGATTATGAGATTC	control	NA	NA	NA	NA	4422	221	412	4	22	4	7	459	217	713	444	27148	82	1570	543	1464	292	201	216	446	14	9773	75	20	4
control_723	NA	GTCAGGTAATAGTCGGACTC	control	NA	NA	NA	NA	2470	118	163	1	10	2	213	6	130	379	98	15	1	2	2	1	0	117	222	1	91	137	540	99	58
control_724	NA	GTCATCAGCGATTTGACGAG	control	NA	NA	NA	NA	1226	68	90	1	5	1	2	0	1	154	51	5	0	1	3	0	1	52	102	3	4	0	6	4	2
control_725	NA	GTCCAATAAAAAGTGCCACT	control	NA	NA	NA	NA	1478	111	133	2	4	2	0	0	1	197	89	7	0	0	1	0	0	83	129	0	7	8	118	16	1
control_726	NA	GTCCCGTGATTTTAGCCAGG	control	NA	NA	NA	NA	2113	105	242	68	47	17	5	34	4	473	258	13	1	2	5	5	2	168	164	9	6	5	15	36	4
control_727	NA	GTCCTCATCCGGTCAGGCTG	control	NA	NA	NA	NA	3762	203	455	3	23	3	13	2	2	653	312	16	3	6	8	5	0	341	324	7	2099	4	3799	20	831
control_728	NA	GTCGCTGCGCCAGTGAGAAC	control	NA	NA	NA	NA	838	55	63	2	4	2	3	0	0	207	39	5	2	4	1	2	0	39	103	0	2	0	5	5	2
control_729	NA	GTCGTCCGGGATTACAAAAT	control	NA	NA	NA	NA	617	17	60	1	1	0	0	0	1	34	55	6	0	0	1	0	0	30	28	0	2	0	4	1	1
control_73	NA	ACCTTACAATAAGTTATATT	control	NA	NA	NA	NA	317	21	13	0	0	0	1	0	0	41	31	0	1	0	0	0	0	24	14	0	0	1	0	2	0
control_730	NA	GTCTTCACAGGGTGCAACGA	control	NA	NA	NA	NA	2571	136	247	28	9	2	4	2	13	557	200	49	4	0	12	8	10	197	181	120	6	242	842	12	3
control_731	NA	GTGAAACAGAGGGTCCATCA	control	NA	NA	NA	NA	1247	58	167	1	7	0	2	0	0	206	121	4	2	2	1	0	1	95	93	1	1	0	5	3	0
control_732	NA	GTGAACTGCAATCTTATTAT	control	NA	NA	NA	NA	2834	178	241	3	129	3	21	2	77	333	246	50	77	2	332	1	79	184	121	3	3	2	80	12	5
control_733	NA	GTGAGATGCACCTTTTGGCC	control	NA	NA	NA	NA	7263	389	703	5	45	6	8	40	4	1412	596	31	9	7	6	7	2	426	512	562	14	62	42	58	10
control_734	NA	GTGATAATGATGTATTCTCG	control	NA	NA	NA	NA	1331	64	113	0	4	0	2	1	3	224	63	5	0	0	4	1	0	38	52	2	4	2	4	4	1
control_735	NA	GTGCGACGAATTGTCCTGAG	control	NA	NA	NA	NA	804	33	81	0	5	1	2	0	0	302	27	4	1	0	2	0	0	26	46	1	2	0	1	5	1
control_736	NA	GTGCGATGTCGCTTCAACGT	control	NA	NA	NA	NA	1756	113	202	5	23	0	1	2	0	343	204	14	1	0	0	5	1	64	138	9	3	2	12	9	2
control_737	NA	GTGCGCATGGGCTGATGTTA	control	NA	NA	NA	NA	2765	183	320	326	9	40	5	7	0	768	223	17	3	1	5	2	3	162	170	3989	8	2129	24	161	3
control_738	NA	GTGCGTGAGTATTAACGCTC	control	NA	NA	NA	NA	738	42	73	1	5	1	2	2	0	74	56	2	23	0	14	0	0	58	33	2	2	1	5	2	1
control_739	NA	GTGGGGTAGTCTGTTGCTCG	control	NA	NA	NA	NA	8919	471	649	3	1297	8	133	7	1603	960	499	43	2973	12	12842	11	1684	439	588	8	191	13	1558	23	17
control_74	NA	ACGATCGGTAATGGTCTGTT	control	NA	NA	NA	NA	1576	67	111	0	4	1	1	0	0	344	99	10	2	2	3	1	0	77	134	0	3	4	6	7	2
control_740	NA	GTGTAAATCTGTCCAAGTAG	control	NA	NA	NA	NA	607	10	49	0	1	0	0	0	1	58	73	6	0	1	1	2	0	25	27	0	1517	1	586	0	8
control_741	NA	GTGTAGTCCTAGCCATGGGG	control	NA	NA	NA	NA	2507	94	243	6	1472	22	53	2	0	426	180	12	6	5	50	2	3	122	219	3	229	4	16	6	4
control_742	NA	GTGTATGAATGTTAATTCCG	control	NA	NA	NA	NA	2033	64	117	0	18	0	0	0	0	188	98	6	1	2	4	3	0	87	103	1	1	2	12	7	0
control_743	NA	GTGTATGATGCTTCGACTTA	control	NA	NA	NA	NA	4961	239	397	3	99	3	16	0	1	736	317	21	1	7	2	1	3	231	287	6	30	5	30	15	2
control_744	NA	GTGTCGGATTCCGCCGCTTA	control	NA	NA	NA	NA	1133	96	93	2	1031	1	2	0	0	100	67	4	0	3	0	1	0	48	56	2	216	2	48	3	76
control_745	NA	GTTACCTGCTACGAAAACGA	control	NA	NA	NA	NA	1603	49	182	0	1311	1	38	68	36	258	162	3208	1	74	4	75	0	49	116	4	5	5	10	4	3
control_746	NA	GTTACGTACCCTCCAACTTC	control	NA	NA	NA	NA	1501	59	226	3	4	0	2	2	1	290	109	10	0	0	7	3	0	79	83	3	7	4	8	7	198
control_747	NA	GTTAGGAATAAAAGCTTTGA	control	NA	NA	NA	NA	513	19	20	0	0	0	0	0	0	37	26	2	0	1	0	0	0	21	22	0	0	0	1	2	0
control_748	NA	GTTATCCTGTCGAAGTAAAG	control	NA	NA	NA	NA	924	29	97	0	1	0	0	0	0	148	41	0	0	0	1	0	0	25	55	0	833	1	12	0	440
control_749	NA	GTTATTGACCCGTCGGGAGT	control	NA	NA	NA	NA	2355	105	149	0	10	40	0	36	150	188	164	8	424	2	2116	4	136	168	108	0	601	5	753	3	2
control_75	NA	ACGCATGCTTCCCAAAGCGT	control	NA	NA	NA	NA	1174	46	112	0	9	2	1	0	1	182	85	1	0	2	3	1	2	45	68	3	1	80	92	3	1
control_750	NA	GTTCATTTCCAAGTCCGCTG	control	NA	NA	NA	NA	2840	85	268	8	8	0	3	2	3	262	274	11	3	6	2	2	1	161	162	364	2	75	12	10	8
control_751	NA	GTTCCCCGGGAAGTCTATGC	control	NA	NA	NA	NA	1885	51	97	3	5	0	1	2	0	213	65	6	1	2	3	1	0	62	77	3	7	1	443	3	24
control_752	NA	GTTCCGTGAGGGTTACTTCA	control	NA	NA	NA	NA	2926	183	325	2	11	3	133	54	16	520	278	4273	2	281	14	255	2	223	179	164	47	77	10	45	3
control_753	NA	GTTCGCTTCGTAACGAGGAA	control	NA	NA	NA	NA	813	55	51	0	4	1	3	0	0	220	16	0	2	2	1	0	0	69	42	371	2	345	1	383	2
control_754	NA	GTTCTGCCACCGACTTGGCC	control	NA	NA	NA	NA	3435	227	400	8	5424	0	43	1678	3	912	245	23572	3	3442	106	3302	3	224	253	5	695	8	308	22	8
control_755	NA	GTTGATCGAAAATGGGAGAA	control	NA	NA	NA	NA	1166	54	104	1	5	0	1	0	1	131	36	3	2	0	0	1	1	57	74	1	1	1	2	3	1
control_756	NA	GTTGCGAGTTACTATTGGTT	control	NA	NA	NA	NA	7464	392	614	118	32	52	10	17	66	1039	638	343	63	8	544	7	33	368	518	3	20	12	39	18	5
control_757	NA	GTTGGCATATTGGCCCAGAC	control	NA	NA	NA	NA	797	46	42	0	3	0	0	1	0	102	23	0	0	0	1	0	0	51	52	1	2	0	5	4	1
control_758	NA	GTTTAAAGAAAGGGGCTAAG	control	NA	NA	NA	NA	309	18	21	0	1	1	0	0	0	16	16	0	0	1	0	0	1	16	23	0	0	1	0	1	0
control_759	NA	GTTTACTCATATCCAGTCAC	control	NA	NA	NA	NA	2227	130	155	2	628	5	9	0	15	168	86	7	19	1	87	1	7	107	159	1	2	4	9	4	0
control_76	NA	ACGCCATATTTCTGGCTCTA	control	NA	NA	NA	NA	843	34	59	1	1	0	3	1	1	174	59	4	0	1	1	1	0	51	67	0	0	3	6	2	1
control_760	NA	GTTTCGAAACTTGAAGTAAG	control	NA	NA	NA	NA	1387	101	108	0	3	1	4	0	0	250	125	6	0	0	0	0	1	65	64	0	1	1	4	3	1
control_761	NA	GTTTCTCTTGAACCCCGCGA	control	NA	NA	NA	NA	1392	68	87	2767	6	219	3	58	1	203	146	7	2	4	2	8	3	47	64	4	3	10	7	4	3
control_762	NA	GTTTTCAGTTGCCCAACAGC	control	NA	NA	NA	NA	3620	185	324	291	11	12	5	0	2	362	347	230	0	3	4	5	2	217	236	5	605	3	372	14	6
control_763	NA	GTTTTTGGTTAATTGCCTAC	control	NA	NA	NA	NA	2567	65	174	0	11	3	61	1	40	302	105	3	3	2	4	1	0	124	107	35	5	240	42	383	13
control_764	NA	TAAACAAAAAGGAAATAGTT	control	NA	NA	NA	NA	234	11	17	0	1	0	0	0	0	27	34	2	0	0	0	0	0	5	25	0	0	0	2	0	0
control_765	NA	TAAACCCTTGGCGCCCTCAC	control	NA	NA	NA	NA	2977	118	316	3	25	2	3	8	15	754	266	153	2	72	7	77	1	231	214	6	5	2	2395	16	10
control_766	NA	TAAAGCAGAAGAATATACAG	control	NA	NA	NA	NA	345	10	38	0	3	0	0	0	0	11	27	2	0	0	0	0	0	15	19	0	1	2	0	0	0
control_767	NA	TAAATTCAGACCACAGCTAA	control	NA	NA	NA	NA	1003	71	103	2	2	0	0	0	1	50	80	4	0	2	3	1	0	53	36	0	1	1	3	8	0
control_768	NA	TAACCCAGAAGCCCATTCAG	control	NA	NA	NA	NA	567	31	56	0	0	0	36	1	4	93	32	4	0	1	1	1	0	19	35	1	2	29	0	1	0
control_769	NA	TAACCGATACTCCCCACATT	control	NA	NA	NA	NA	2045	150	251	1	9	1	76	1	28	472	145	17	1	1	2	2	2	134	157	2	4	3	8	9	3
control_77	NA	ACGCCTCCTCAAATTAGCTC	control	NA	NA	NA	NA	2343	125	244	4	434	71	31	13	2	745	151	10	0	3	4	3	0	149	155	1	79	7	286	14	169
control_770	NA	TAACGCGCATATCTGAACAC	control	NA	NA	NA	NA	451	27	45	0	0	0	1	0	1	124	11	2	0	0	1	0	0	19	51	0	3	0	1	1	0
control_771	NA	TAAGATCCGCGGGTGGCAAC	control	NA	NA	NA	NA	1657	89	220	2	4	3	4	0	1	400	135	20	0	1	3	1	0	94	130	0	5	3	4	4	5
control_772	NA	TAAGCCTCATGAAGGAGGGG	control	NA	NA	NA	NA	752	39	37	0	0	0	2	0	0	202	76	2	2	1	1	0	0	66	81	0	1	1	4	6	0
control_773	NA	TAAGGCGACCTGCGCTTGTG	control	NA	NA	NA	NA	2927	106	338	3	27	0	7	3	0	595	262	7	1	5	3	4	0	156	155	6	3	5	15	15	4
control_774	NA	TAATCACATTGCTTAACCGG	control	NA	NA	NA	NA	3266	185	333	2210	40	69	5	25	19	596	308	21	2	2	9	6	0	239	229	625	23	6	1848	1079	445
control_775	NA	TAATCATGCACATTCGGGAC	control	NA	NA	NA	NA	1340	66	172	1	4	0	2	0	0	218	103	9	1	4	1	3	0	93	70	80	2	45	5	140	2
control_776	NA	TAATGCTGCACACGCCGAAT	control	NA	NA	NA	NA	3545	292	468	2	6786	0	56	2	140	973	305	62	1832	6	4858	10	140	320	429	10	20	7	34	22	2056
control_777	NA	TACATGGTATAGTGTTTATT	control	NA	NA	NA	NA	4502	231	362	13	13	8	6	31	1	431	273	11	1	4	6	5	1	233	249	13	2945	6	5967	15	1054
control_778	NA	TACCCACGCGTATTCCATCT	control	NA	NA	NA	NA	5301	284	553	5	1849	27	105	11	43	1160	454	18	31	12	6	4	0	423	441	17	11	9	26	16	7
control_779	NA	TACCCTCCGGATACGGACTG	control	NA	NA	NA	NA	1505	48	132	19	4627	1	23	0	34	196	83	8	0	1	3	2	0	68	58	2	2	3	2	4	4
control_78	NA	ACGCTCAGCACCCGCTATGC	control	NA	NA	NA	NA	1299	57	182	0	6	1	2	1	0	392	58	5	5	0	1	1	0	54	158	1	2	0	14	0	6
control_780	NA	TACCCTGGATTGTCCTTGCG	control	NA	NA	NA	NA	10603	585	1073	944	52	149	21	72	20	2747	945	9337	852	161	243	124	13	592	630	69	2032	117	1192	41	350
control_781	NA	TACGAAACATCATGGGTTCC	control	NA	NA	NA	NA	1561	83	197	1	22	0	1	0	2	319	171	5	0	4	2	1	0	126	165	1	2	2	26	4	1
control_782	NA	TACGCTTGCGTTTAGCGTCC	control	NA	NA	NA	NA	1054	75	80	1	2	1	0	0	0	137	66	5	0	1	5	0	0	44	62	1	0	1	854	5	12
control_783	NA	TACGGATCACCAAATCTTAG	control	NA	NA	NA	NA	721	44	77	1	2	0	0	0	0	240	59	11	0	0	1	0	1	31	63	0	1	2	9	3	0
control_784	NA	TACGGGTGTCTCCATCTTGC	control	NA	NA	NA	NA	2563	95	171	0	409	6	4	4	2	607	112	6	31	0	15	0	0	170	113	2	291	1	74	10	6
control_785	NA	TACGTAAGTGACGACAGGAA	control	NA	NA	NA	NA	405	21	48	0	2	0	1	0	0	56	63	0	0	1	1	1	0	36	30	1	0	0	2	2	0
control_786	NA	TACGTCATTAAGAGTTCAAC	control	NA	NA	NA	NA	1348	69	131	0	4	0	5	0	0	223	96	5	1	1	1	1	0	35	124	1	4	1	2	3	0
control_787	NA	TACTAACGCCGCTCCTACAG	control	NA	NA	NA	NA	1421	116	131	3	8	2	1	0	0	345	103	3	1	3	4	0	1	69	107	4326	2	394	3	150	2
control_788	NA	TACTGGAGTTTGCGACTCGG	control	NA	NA	NA	NA	1602	101	128	0	7505	3	3	1	34	360	158	5	1	3	2	1	1	117	101	3	6	5	8	5	0
control_789	NA	TACTTTTTGGAATCCGTCTA	control	NA	NA	NA	NA	1527	98	84	1	5	0	0	1	0	298	77	7	0	1	1	1	0	29	48	2	4	1	5	5	3
control_79	NA	ACGCTCTCCTGGCAACAAGT	control	NA	NA	NA	NA	4403	316	475	3	18624	2	13	5	0	990	602	33	2	7	12	15	2	222	421	6	14	10	47	24	8
control_790	NA	TAGAATTTGACCAAAGGCAC	control	NA	NA	NA	NA	555	44	41	2	1	0	1	0	0	50	101	2	0	0	2	1	0	41	30	2	1	0	5	2	1
control_791	NA	TAGACAACCGCGGAGAATGC	control	NA	NA	NA	NA	379	3	47	0	1	0	1	0	0	78	24	1	0	2	2	0	0	56	24	0	0	0	0	1	0
control_792	NA	TAGAGATATCCGATCGTGGT	control	NA	NA	NA	NA	712	36	87	1	1	0	0	0	0	114	56	3	0	1	2	0	0	43	53	1	1	1	3	0	0
control_793	NA	TAGAGTGCATAAGAGAACCA	control	NA	NA	NA	NA	681	13	79	1	1	0	1	0	0	119	53	1	0	2	0	1	0	65	71	0	0	1	2	3	0
control_794	NA	TAGATCGAGTTTATTTTCCT	control	NA	NA	NA	NA	2259	68	210	0	2	0	1	1	0	189	188	17	1	2	4	5	0	120	93	0	2	3	59	8	2
control_795	NA	TAGATTGGCCCCACAAAGCG	control	NA	NA	NA	NA	1706	72	141	0	9	1	2	0	2	359	185	7	3	3	52	0	2	109	153	1	3	4	6	6	3
control_796	NA	TAGCTCGAGTCATTTCTCTA	control	NA	NA	NA	NA	4338	208	404	434	1629	70	757	9	107	763	434	45	3	31	6	25	1	197	381	14	19	40	19	18	5
control_797	NA	TAGGAGCTGTATCTAGTGGC	control	NA	NA	NA	NA	2845	136	203	6	1397	0	12	3	4	460	174	10	0	0	5	6	0	163	243	3	10	3	13	7	6
control_798	NA	TAGGCGCCCGTAGCATTGGA	control	NA	NA	NA	NA	2678	161	217	2	10	2	5	0	4	523	152	8	0	3	7	0	0	178	175	5	7	3	8	8	1
control_799	NA	TAGGGGATTAGCTGACAGTC	control	NA	NA	NA	NA	2433	111	174	1	10	0	3	0	1	512	146	13	1	2	2	1	1	138	171	6	0	3	8	6	1
control_8	NA	AAACGAGATCGAGAAAGGTA	control	NA	NA	NA	NA	126	0	6	1	1	0	0	0	0	37	21	0	0	0	1	0	0	6	14	0	0	0	0	0	1
control_80	NA	ACGCTGACGAGTAAAAGCGG	control	NA	NA	NA	NA	444	23	31	0	1	1	0	0	0	94	25	0	0	1	0	0	0	36	25	1	0	1	2	2	0
control_800	NA	TAGTACATGTGTGGTATTTA	control	NA	NA	NA	NA	1525	91	89	0	4	0	20	1	6	169	76	4	2	1	1	1	0	112	93	1	198	0	165	5	1
control_801	NA	TAGTCAACATTCGCAAGAGG	control	NA	NA	NA	NA	356	10	36	1	0	0	1	0	0	32	5	11	0	1	0	0	2	32	14	0	1	1	5	0	0
control_802	NA	TAGTCCTTAGGGTGGGCTGA	control	NA	NA	NA	NA	4604	272	433	5	14	49	5	244	2	1080	367	598	3	260	11	258	3	281	420	33	82	132	49	279	10
control_803	NA	TAGTCTCACCTGATGGCGTG	control	NA	NA	NA	NA	1458	106	158	1	8	0	2	1	0	316	277	9	2	1	2	1	1	119	127	2	160	2	8	8	199
control_804	NA	TAGTGGAAAATGAATATTGA	control	NA	NA	NA	NA	382	1	2	0	0	0	0	0	0	0	1	0	0	0	0	0	0	0	0	0	0	0	0	0	0
control_805	NA	TAGTGGGAATGGTCGCGTAG	control	NA	NA	NA	NA	978	93	58	458	9	0	3	37	0	161	53	4	0	1	1	0	0	78	62	1	2	4	8	13	2
control_806	NA	TAGTTACAGACTCAGCGGGT	control	NA	NA	NA	NA	621	33	59	0	229	0	30	1	17	37	24	4	0	0	0	1	1	47	54	2	0	6	1	3	3
control_807	NA	TAGTTCTAATCGTTCCTTGA	control	NA	NA	NA	NA	4815	242	317	118	17	13	8	0	5	746	248	157	2	14	11	16	3	220	257	12	5	751	51	138	3
control_808	NA	TATAACGGTAATGGGATTCC	control	NA	NA	NA	NA	945	17	66	9	0	30	1	2	0	79	47	3	0	2	0	0	1	32	46	2	2	0	4	4	1
control_809	NA	TATACCAGACCACAGCGCCG	control	NA	NA	NA	NA	1042	51	85	1	8	1	3	1	1	176	163	7	1	1	1	1	0	69	72	1	7	2	3	5	3
control_81	NA	ACGGAAAGACCTCGCTATTC	control	NA	NA	NA	NA	731	44	78	357	3	1	1	0	0	199	20	5	0	0	2	1	1	41	26	24	404	127	538	8	39
control_810	NA	TATACTGCGGATCAATCTGA	control	NA	NA	NA	NA	1098	51	35	3120	3	114	0	9	1	107	111	7	3	2	1	1	0	44	51	1	3	4	3	0	1
control_811	NA	TATAGACCTCCCAAATACAT	control	NA	NA	NA	NA	960	59	38	0	11	0	0	0	0	172	35	1	0	0	1	0	0	80	59	0	3	0	1	3	1
control_812	NA	TATAGCTGTTTCGAAGGCGC	control	NA	NA	NA	NA	1397	75	115	0	3	0	3	1	0	272	96	4	1	2	1	0	0	65	107	0	1	2	7	6	1
control_813	NA	TATCAATCGTCCGGGTCACT	control	NA	NA	NA	NA	1564	84	190	6	4	31	0	1	0	315	163	4	0	2	1	2	0	106	83	1	2	1	6	5	2
control_814	NA	TATCGCTTCCGATTAGTCCG	control	NA	NA	NA	NA	820	32	44	0	2	0	0	0	0	94	31	4	0	0	3	2	0	62	64	2	0	748	5	12	0
control_815	NA	TATCTCTGCATAAAAGTGCC	control	NA	NA	NA	NA	646	47	82	212	3	0	0	1	0	76	60	0	0	3	1	1	0	20	15	0	0	0	2	2	1
control_816	NA	TATGACCCTGTTACATTGCC	control	NA	NA	NA	NA	7424	415	844	6	61	32	21	8	2	1265	631	156	6	6	9	9	4	364	603	11	20	3	127	35	20
control_817	NA	TATTTATACACTATGCGGCA	control	NA	NA	NA	NA	1380	28	78	0	0	0	0	1	284	87	61	2	2	0	1	0	225	64	34	5	5	2	55	1	3
control_818	NA	TATTTCTCCTAAGTCTAGCG	control	NA	NA	NA	NA	2154	105	135	60	5	15	229	4	0	280	172	4	0	1	2	2	0	78	122	0	3	1	9	1	3
control_819	NA	TATTTTGACTTGACGCAGGC	control	NA	NA	NA	NA	2458	86	192	120	20	2	5	7	1	219	167	6	12	3	6	1	0	141	147	1	6	4	6	7	2
control_82	NA	ACGGAGGCTAAGCGTCGCAA	control	NA	NA	NA	NA	1382	51	179	1	8232	0	52	1	34	352	81	6	2	2	1	3	0	79	108	49	3	1063	7	11	3
control_820	NA	TCAACCCCAGCGCACCGTTG	control	NA	NA	NA	NA	4120	248	554	5	29	3	23	22	2	1083	431	22	3	103	10	97	4	229	406	100	8	4	35	21	10
control_821	NA	TCAAGGAGCCTTATTTCTTG	control	NA	NA	NA	NA	2051	122	207	2	3	1	10	74	42	578	188	8	33	250	21	225	35	106	169	1	2	2	16	10	1
control_822	NA	TCAATTCTCACTCACGACCA	control	NA	NA	NA	NA	9782	589	1082	440	44	93	16	65	70	1731	708	46	532	13	1046	17	59	638	708	6	24	19	45	45	15
control_823	NA	TCACCTCCGAACGAACACCT	control	NA	NA	NA	NA	5236	322	788	1	24	6	13	19	5	1150	352	27	5	5	9	8	2	324	411	20	9	11	31	21	11
control_824	NA	TCACTTGTCTATACGGGGTA	control	NA	NA	NA	NA	2353	125	259	8	9	51	6	17	2	441	274	11	1	1	4	2	1	157	163	1	119	6	905	4	1285
control_825	NA	TCACTTTACACTTGTAGTGT	control	NA	NA	NA	NA	2684	180	226	3	521	4	46	1	27	446	269	11	1	5	8	3	0	191	230	5	3	5	85	11	3
control_826	NA	TCAGATTCCGCAAGGGTCCA	control	NA	NA	NA	NA	990	62	117	501	3	205	1	89	0	267	99	7	0	0	1	1	1	102	70	1	4	0	7	8	1
control_827	NA	TCAGCAAAGGACGAAACAAA	control	NA	NA	NA	NA	431	42	33	0	1	0	16	0	102	65	34	1	0	2	183	0	127	38	21	1	1	0	4	1	1
control_828	NA	TCAGGATCAGGGTGTATGGC	control	NA	NA	NA	NA	6541	300	583	4	1029	1	658	2	30	1866	533	32	2	9	15	4	5	448	605	2	7	107	26	190	5
control_829	NA	TCATCTTACATCTGGGAGAC	control	NA	NA	NA	NA	184	17	19	0	2	0	1	0	0	55	7	1	1	0	1	0	0	17	6	0	0	2	0	1	0
control_83	NA	ACGGGCGGCTATCGCTGACT	control	NA	NA	NA	NA	1367	42	166	0	8	0	0	0	0	199	98	7	0	0	2	1	1	130	85	854	5	3049	89	1024	143
control_830	NA	TCATGCTTGCTTGGGCAAAA	control	NA	NA	NA	NA	382	26	15	0	5	0	0	0	0	101	25	3	1	1	1	0	0	32	20	0	0	0	1	2	0
control_831	NA	TCCAGCGCGAGCTTACTCGT	control	NA	NA	NA	NA	2683	145	404	4	15	3	4	10	1	1098	282	2644	2	4	12	4	2	142	274	22	31	5	48	8	6
control_832	NA	TCCCAAGGGTTTAAGTCGGG	control	NA	NA	NA	NA	1487	101	139	1	3	0	0	5	1	185	97	6	2	1	2	1	1	65	76	6	3	3	4	1	0
control_833	NA	TCCCCGAGACCATCTTAGGG	control	NA	NA	NA	NA	1233	42	156	0	7	1	1	0	1	122	26	3	1	0	4	4	1	108	75	2	4	5	6	3	0
control_834	NA	TCCCGGTTGGTGAACGATAC	control	NA	NA	NA	NA	984	53	73	1	16	1	4	0	0	96	25	1	0	3	2	1	0	55	56	10	1	0	7	4	11
control_835	NA	TCCCTCCTAGTCAAGAAGAG	control	NA	NA	NA	NA	1555	95	190	0	8	0	2	2	0	271	118	6	0	4	1	1	1	142	95	3	3	3	4	9	2
control_836	NA	TCCCTGCATTCATGGTTTTA	control	NA	NA	NA	NA	5755	285	645	7	40	9	10	12	999	1245	517	40	1812	9	6880	4	1156	348	416	168	36	94	35	37	8
control_837	NA	TCCGGAGGCTCAAACCAAGT	control	NA	NA	NA	NA	785	51	64	0	0	1	0	0	1	165	67	6	0	1	1	0	1	45	33	0	6	0	7	3	1
control_838	NA	TCCGTCTGCTTCATGAGCGG	control	NA	NA	NA	NA	2005	59	279	6	8	0	2	6	0	457	210	9	1	4	3	6	0	109	213	2	409	27	341	20	34
control_839	NA	TCCTCACCTAAAGTGCAATA	control	NA	NA	NA	NA	1138	39	110	9	9	0	15	0	0	260	99	4	2	1	4	2	0	55	94	507	2	304	584	0	133
control_84	NA	ACGGGGTGAAACCATGTCGT	control	NA	NA	NA	NA	365	29	25	3	2	1	1	0	0	90	75	2	0	1	0	0	0	23	49	0	1	2	2	1	0
control_840	NA	TCCTCGATAGCTGGAATCCA	control	NA	NA	NA	NA	2053	92	199	123	17	183	7	57	7	456	158	1948	2	150	9	126	1	121	112	2	3	3	9	10	2
control_841	NA	TCCTGCCAAGAAACACCCTT	control	NA	NA	NA	NA	1367	95	150	934	7	160	0	9	1	270	62	5	0	1	1	2	1	94	92	0	0	1	6	10	2
control_842	NA	TCCTGGATACCGCGTGGTTA	control	NA	NA	NA	NA	2382	86	246	2	8	0	2	1	1	520	151	104	3	3	1	3	0	187	192	2	7	4	10	7	6
control_843	NA	TCGAGAGGAAAAACACACTG	control	NA	NA	NA	NA	461	7	35	1	1	0	1	1	0	103	14	1	0	2	2	0	0	43	47	3	0	1	1	1	1
control_844	NA	TCGAGATGCGCAGCAGATGA	control	NA	NA	NA	NA	471	12	95	2	2749	0	2	1	0	209	48	2	1	1	1	1	0	40	49	1	0	5	4	2	2
control_845	NA	TCGATCGAGGTTGCATTCGG	control	NA	NA	NA	NA	2136	93	270	2	5	1	232	0	119	505	199	6	1	2	1	2	2	107	176	3	4	7	9	9	4
control_846	NA	TCGATGTAGCCCCGCCCAAG	control	NA	NA	NA	NA	1948	179	222	3	10	2	9	1	1	385	261	10	1	0	3	1	1	134	156	1	3	7	16	15	14
control_847	NA	TCGCAAGGAAGCCAGCTAAG	control	NA	NA	NA	NA	467	18	53	0	15	4	0	0	1	98	49	4	0	0	1	2	0	42	14	1	1	1	5	4	1
control_848	NA	TCGCAGCGGCGTGGGATCGG	control	NA	NA	NA	NA	2918	192	301	6	10	3	5	4	0	766	279	18	2	4	2	2	1	196	209	6	7	5	12	6	8
control_849	NA	TCGCGCTTGGGTTATACGCT	control	NA	NA	NA	NA	3222	155	407	2	15	73	7	200	2	858	236	2367	2	303	5	317	1	258	253	3	9	2	16	19	7
control_85	NA	ACGGTGGGGATGGACCTACT	control	NA	NA	NA	NA	3839	158	251	2151	11	1025	4	133	0	776	336	12	4	2	9	3	1	248	238	1	5	128	17	7	4
control_850	NA	TCGCGGACATAGGGCTCTAA	control	NA	NA	NA	NA	1049	63	111	0	8	0	0	1	0	224	127	7	1	1	0	3	1	49	62	5	0	0	6	6	1
control_851	NA	TCGGAAGCAAACTTCTGGAG	control	NA	NA	NA	NA	946	82	70	1	5	225	3	55	0	136	105	9	0	0	5	3	1	77	84	3	1	45	2	30	3
control_852	NA	TCGGCATACGGGACACACGC	control	NA	NA	NA	NA	1059	46	139	0	2	0	3	1	1	231	98	7	0	0	0	0	1	55	44	0	1	3	6	3	5
control_853	NA	TCGGCTACAATCTTTGGCAT	control	NA	NA	NA	NA	2558	142	297	10	13	1	8	2	7	579	169	13	0	5	26	4	1	130	157	3	13	3	32	10	7
control_854	NA	TCGGCTACGGCGTGGAGAAG	control	NA	NA	NA	NA	1630	103	242	4	7	0	2	3	0	442	68	15	0	3	4	1	1	144	98	35	6	686	12	6	4
control_855	NA	TCGGCTCCTGAAGCCAGTAT	control	NA	NA	NA	NA	1857	107	222	1	8	1	4	0	1	246	86	4	2	1	1	1	2	156	128	1	8	3	8	10	1
control_856	NA	TCGGGCAGTGAGTACAATAC	control	NA	NA	NA	NA	860	39	95	2	4	1	1	0	1	223	29	1	0	1	2	0	1	76	53	1	1	2	6	5	1
control_857	NA	TCGGGGACCACCCACGATCC	control	NA	NA	NA	NA	702	18	43	3	4	12	2	2	1	289	90	0	0	0	1	0	0	30	78	0	2	1	4	4	1
control_858	NA	TCGTAAACACACGACCAAGT	control	NA	NA	NA	NA	764	37	101	0	7	2	1	172	0	297	38	30298	0	408	52	411	1	57	99	2	1	2	7	2	2
control_859	NA	TCTAAAGCCGTCCTGATGTT	control	NA	NA	NA	NA	3836	237	249	0	9	61	4	24	1	751	297	278	6	39	8	36	0	232	263	3	5	6	13	44	2
control_86	NA	ACGGTTATGGTCTCATGGGG	control	NA	NA	NA	NA	3070	141	365	32	60	171	4	74	0	618	324	14	3	5	3	2	0	190	263	4	9	1	16	8	6
control_860	NA	TCTACCTATTGTGGAATTTG	control	NA	NA	NA	NA	1910	141	78	668	5	142	3	20	1	382	99	4	2	1	3	4	0	103	71	0	47	0	12	6	2
control_861	NA	TCTACGTGTAGTTGTACATA	control	NA	NA	NA	NA	972	41	112	2	17	69	2	17	7	117	49	3	0	0	3	0	0	38	62	3	1	2	6	7	3
control_862	NA	TCTATTTTGTCTGCGCAGAA	control	NA	NA	NA	NA	2244	154	175	1	14	2	0	0	3	232	147	7	8	3	192	3	0	81	141	0	2	4	527	6	1
control_863	NA	TCTCGTAGCCTAATGCGCCA	control	NA	NA	NA	NA	164	8	11	1	7	0	1	0	1	13	12	17	0	0	0	0	0	37	12	0	0	0	0	1	0
control_864	NA	TCTCTCGGAGTGGAGCAACA	control	NA	NA	NA	NA	185	18	11	14	2	0	1	6	0	34	5	1	0	1	0	0	0	10	14	0	0	0	0	1	0
control_865	NA	TCTGAAAAATAGGCCCAACC	control	NA	NA	NA	NA	2038	158	195	2	8	0	2	4	0	261	102	7	0	12	1	5	2	102	130	0	3	2	632	4	5
control_866	NA	TCTGACGATTAATGCTTCTA	control	NA	NA	NA	NA	3933	210	467	2	16	1	8	1	0	775	180	17	4	1	7	4	0	194	174	8	3349	6	355	15	159
control_867	NA	TCTGGCTTGACACGACCGTT	control	NA	NA	NA	NA	1847	105	229	3	9	1	5	1	0	556	165	5	0	3	5	3	1	129	144	1	4	3	10	9	5
control_868	NA	TCTGGCTTGCACCGTGTCAT	control	NA	NA	NA	NA	3274	184	405	6	378	3	7	0	2	998	365	15	1	8	5	7	3	215	253	4	21	7	20	11	3
control_869	NA	TGAACGCGTGTTTCCTTGCA	control	NA	NA	NA	NA	1567	60	129	1	24	0	5	0	0	175	87	9	0	1	2	1	0	72	84	1797	2	4	12	396	4
control_87	NA	ACGTCAACTGCTGGAGTGGG	control	NA	NA	NA	NA	2191	122	342	0	1155	0	83	3	40	485	262	2435	0	29	10	18	1	144	187	1	5	7	15	382	4
control_870	NA	TGAACGGTGAAGAGATAGGG	control	NA	NA	NA	NA	3172	160	164	28	8	13	24	2	1	319	142	11	3	4	6	2	1	179	229	1	2	9	6	1	1
control_871	NA	TGAAGTGGGGCGTCGGACAC	control	NA	NA	NA	NA	1912	91	240	1	5	0	1	0	0	211	205	10	92	2	14	1	1	121	175	1	7	3	10	12	2
control_872	NA	TGAATCGAATACAAACGATG	control	NA	NA	NA	NA	673	26	97	1	1	0	1	1	0	223	66	3	0	1	0	0	0	57	31	0	1	2	2	1	1
control_873	NA	TGAATCGTAACCTCGCCATT	control	NA	NA	NA	NA	1802	127	213	5	3368	13	156	0	12	528	181	14	2	3	5	5	2	56	145	4	3	3	2602	10	2
control_874	NA	TGACACATTGGCTGGGTGTT	control	NA	NA	NA	NA	1221	79	81	6	6	0	2	3	0	167	140	561	0	4	5	5	0	123	74	2	1	2	6	9	140
control_875	NA	TGACCTCTGAGGAATTCACA	control	NA	NA	NA	NA	605	17	34	1	1	0	2	0	0	189	14	0	1	1	0	0	1	30	34	0	1	2	2	3	1
control_876	NA	TGACGCGATAGAGTTGGCTT	control	NA	NA	NA	NA	1866	40	142	0	5	0	1	0	0	289	134	8	0	1	3	2	2	103	110	0	3	1	6	10	2
control_877	NA	TGACGCTCCACGTCCGGACC	control	NA	NA	NA	NA	1114	20	155	0	6	2	2	0	0	154	73	4	1	0	1	3	0	47	84	0	1	3	7	4	3
control_878	NA	TGACTAGCTCTTACATATTC	control	NA	NA	NA	NA	1760	79	142	1	5267	1	50	0	6	255	187	4	1	3	2	1	2	65	90	2	3	3	13	4	3
control_879	NA	TGACTCGGGCAATATCGGTT	control	NA	NA	NA	NA	1626	88	166	8	1964	1	160	1	8	266	135	10	1	1	0	1	0	89	113	0	2	0	7	4	3
control_88	NA	ACGTCCATACTGTCGGCTAC	control	NA	NA	NA	NA	1511	59	150	2	2	2	3	0	0	317	83	17	1	1	2	2	1	103	82	5325	0	1	16	5	1
control_880	NA	TGAGCATGTCGGGAGTAACT	control	NA	NA	NA	NA	2815	171	333	3	14	1	1	2	1	718	258	12	3	3	5	3	0	179	200	125	96	1946	385	1163	118
control_881	NA	TGAGCATTCGTAGCCCAGCA	control	NA	NA	NA	NA	778	30	111	0	2	1	1	3	0	170	100	1	1	2	0	1	0	62	73	1	1	1	172	1	3
control_882	NA	TGAGCGGCCTCTAATTAATC	control	NA	NA	NA	NA	969	31	36	2	1	0	1	1	343	166	68	3	236	1	598	1	307	31	48	0	4	0	3	3	1
control_883	NA	TGAGGATCATGTCGAGCGCC	control	NA	NA	NA	NA	617	17	60	0	19	0	0	0	0	102	58	3	0	1	1	0	0	25	55	1	1	1	3	3	0
control_884	NA	TGAGTCTTACTAGGTCCTGT	control	NA	NA	NA	NA	2640	111	405	0	8	36	3	4	0	659	195	9	1	3	1	2	0	136	210	42	2	4	7	14	3
control_885	NA	TGCAACCTTCCTTTTCAGGA	control	NA	NA	NA	NA	2695	121	374	2	10	1	19	3	5	766	326	12	2	3	5	6	2	142	217	1143	3	235	19	23	0
control_886	NA	TGCAAGGACCTGGTATGAAC	control	NA	NA	NA	NA	2083	151	236	3	4	1	2	1	2	358	109	8	1	3	4	0	0	131	202	4	4	2	5	13	2
control_887	NA	TGCAGGTCTAGGTCCCAAAG	control	NA	NA	NA	NA	915	63	52	2	2	0	3	0	0	233	69	4	0	3	3	0	2	39	57	0	1	0	7	4	1
control_888	NA	TGCAGTCGCGCTGAGCGTCA	control	NA	NA	NA	NA	2434	161	330	3	14	523	8	91	12	1370	234	12	1	5	430	1	34	191	268	3	8	780	17	14	7
control_889	NA	TGCATGCCGAGCATTTTCAA	control	NA	NA	NA	NA	1415	97	174	1	10	1	3	3	9	393	167	6	9	5	50	0	22	122	152	7	2	0	7	6	2
control_89	NA	ACGTCGTTTAGCACCCGGCT	control	NA	NA	NA	NA	1298	93	81	4	4	0	1	0	1	188	66	6	1	2	4	1	1	112	53	1	2	1	9	3	3
control_890	NA	TGCCCACTTAGCAACACTCT	control	NA	NA	NA	NA	1081	72	113	0	11	2	3	0	80	166	135	9	15	2	0	0	82	82	66	1	2	2	5	9	1
control_891	NA	TGCCCCACCCCAGTGCTCAG	control	NA	NA	NA	NA	1129	94	111	1	5	1	2	0	10	252	126	2	0	1	3	1	1	98	76	3	7	4	6	22	26
control_892	NA	TGCCGCTATACTAAAACCTT	control	NA	NA	NA	NA	3839	203	366	4	4440	5	47	0	9	601	209	23	4	2	9	7	3	290	231	1	242	6	12	13	4
control_893	NA	TGCCGTGAAAAGACGCTGCG	control	NA	NA	NA	NA	1280	51	117	0	5	0	2	7	0	247	96	106	2	5	3	3	0	94	95	5	2	0	7	4	1
control_894	NA	TGCCGTTAGCATGCGATCCC	control	NA	NA	NA	NA	8092	421	776	9	4970	4	51	6	32	1699	583	373	4	13	14	8	1	475	501	60	7101	71	3732	42	1390
control_895	NA	TGCCTATGACCTAGGTACCA	control	NA	NA	NA	NA	1422	117	159	0	7	0	5	2	1	481	119	7	1	1	0	5	0	103	56	0	76	4	7	5	1
control_896	NA	TGCCTCTCCCTTACCCGGAC	control	NA	NA	NA	NA	4317	177	380	6940	37	1854	10	364	3	875	491	28	4	10	6	7	1	196	315	7	1805	10	11097	22	12
control_897	NA	TGCGCCTTACTCGTTAACTG	control	NA	NA	NA	NA	3963	223	458	1	32	14	13	2	2	1158	255	17	3	6	4	5	0	274	360	5	9	9	22	17	6
control_898	NA	TGCGGCGTAATGCTTGAAAG	control	NA	NA	NA	NA	1687	94	164	0	2085	2	19	1	1	491	89	5	0	5	1	1	1	67	99	0	0	2	8	4	4
control_899	NA	TGCGGGGAGCTCTCTTAATG	control	NA	NA	NA	NA	5069	296	472	4	18	159	53	133	5	1136	497	277	2	29	9	26	2	413	363	6	9	442	38	599	9
control_9	NA	AAACGGTACGACAGCGTGTG	control	NA	NA	NA	NA	1391	38	122	2	3	1	2	1	0	457	124	6	1	2	1	0	1	72	63	2	1	2	4	6	1
control_90	NA	ACGTGGGGACATATACGTGT	control	NA	NA	NA	NA	1762	59	200	4	104	69	45	1	2	276	165	7	0	3	2	0	0	129	168	1	4	0	8	10	1
control_900	NA	TGCTACCTTCGGGACCACCA	control	NA	NA	NA	NA	3164	222	274	2	869	3	32	1	0	688	357	10	3	2	5	3	0	185	242	52	9	413	14	50	7
control_901	NA	TGCTCACTCCACTCCTCAAC	control	NA	NA	NA	NA	5404	346	525	8	34	35	12	6	183	1280	359	47	72	7	845	7	182	368	467	4	18	70	40	40	15
control_902	NA	TGGAAAGCGAGCACACCGTC	control	NA	NA	NA	NA	3137	128	528	1	240	2	3	2	1	1103	310	15	3	7	5	4	1	257	273	7	4	9	20	19	8
control_903	NA	TGGAAATCGACTGTGCGCTT	control	NA	NA	NA	NA	3064	196	367	2	14	0	12	21	2	464	233	343	1	58	2	43	0	165	258	8	13	6	16	15	9
control_904	NA	TGGAGAAACGAGGTGTAATA	control	NA	NA	NA	NA	306	10	23	0	0	1	0	0	1	87	5	0	0	0	1	1	0	34	21	0	0	0	2	1	0
control_905	NA	TGGAGTGCACGCGAAAAGAA	control	NA	NA	NA	NA	458	3	50	0	3	0	0	0	0	53	18	4	0	0	2	0	1	28	32	0	2	0	2	1	0
control_906	NA	TGGATCGGCAGTGGTACTGG	control	NA	NA	NA	NA	2160	104	202	3	37	1	17	3	224	756	166	10	400	6	1161	1	360	163	179	562	14	7	13	212	2
control_907	NA	TGGCAGTGGAAAATCTGCGG	control	NA	NA	NA	NA	1502	17	38	1	2	0	1	94	13	46	32	4219	13	328	27	318	16	35	26	2	5	1	3	0	0
control_908	NA	TGGCCACGAATTCCGCCGCC	control	NA	NA	NA	NA	1903	106	246	4189	8	173	3	50	2	619	119	12	1	6	7	4	1	125	141	143	1	3	282	17	3
control_909	NA	TGGCGGCCCAAACTTAACAC	control	NA	NA	NA	NA	2138	69	195	2	11	3	3	2	2	800	140	9	1	2	3	3	0	126	211	0	24	6	71	7	1
control_91	NA	ACGTTCGAGTACGACCAGCT	control	NA	NA	NA	NA	2428	119	279	3	2138	3	2	0	0	634	156	12	3	57	5	59	5	238	187	4	7	2	91	9	186
control_910	NA	TGGGAATTCCTCGGCCGATT	control	NA	NA	NA	NA	3655	168	349	3	13	76	7	17	0	417	292	23	6	2	3	2	2	266	230	0	3	6	23	10	1
control_911	NA	TGGGGACGTTTATCAATATA	control	NA	NA	NA	NA	498	38	48	0	0	0	0	6	1	46	27	642	0	12	3	14	0	35	11	0	2878	1	18	1	137
control_912	NA	TGGTTCCGTAGGTCGGTATA	control	NA	NA	NA	NA	1907	103	144	1	406	0	19	0	23	250	130	10	1	2	1	0	0	97	95	3	10	3	37	11	0
control_913	NA	TGTAGATATAGGGTGTCTAC	control	NA	NA	NA	NA	1302	72	142	0	22	0	1	0	22	190	103	6	1	1	82	0	14	55	62	182	7	26	3	12	0
control_914	NA	TGTAGCTAAGTGAGTATGCC	control	NA	NA	NA	NA	6282	305	655	1	29	23	31	4	38	1673	531	39	2	3	8	2	1	375	421	9	13	17	33	24	6
control_915	NA	TGTAGTCTGGGGTAGACTCC	control	NA	NA	NA	NA	1605	83	135	2	8	0	3	0	0	250	29	17	1	3	2	3	0	49	71	1	6	2	7	3	3
control_916	NA	TGTCAGTAGTCAGGACCCCG	control	NA	NA	NA	NA	1648	96	121	4	172	1	2	73	1	216	110	11	2	73	2	57	0	132	140	1	2	2	8	5	3
control_917	NA	TGTCATGCGTCACTTAGTGC	control	NA	NA	NA	NA	1648	168	216	0	7	1	1	2	0	321	113	6	10	2	1	1	1	97	79	2	3	3	4	6	4
control_918	NA	TGTCATTAGCGTAACGATAT	control	NA	NA	NA	NA	919	45	75	0	3	1	3	0	0	193	43	1	0	0	3	1	0	52	17	1	0	0	1	3	0
control_919	NA	TGTCCCTTGCAACCTCCGTT	control	NA	NA	NA	NA	14145	865	1633	767	4207	1723	70	191	33	4551	1168	1941	9	264	214	254	2	991	1309	7481	2697	5795	9832	14018	602
control_92	NA	ACTACTCCGGCAAATACTCG	control	NA	NA	NA	NA	542	33	41	1	0	0	2	0	45	49	54	1	0	0	2	1	0	30	42	1	1	0	2	1	0
control_920	NA	TGTCTTCGGATAGGCGGCTT	control	NA	NA	NA	NA	6085	313	566	1	23	4	5	3	3	1271	425	23	4	9	8	6	0	408	379	6	62	4	29	19	31
control_921	NA	TGTCTTTAAACACGCCATCG	control	NA	NA	NA	NA	1080	70	82	0	7	0	3	0	0	178	102	1947	1	153	5	124	0	84	76	6	1	3	9	6	0
control_922	NA	TGTGAAAGTTTATGGTGTTA	control	NA	NA	NA	NA	3133	166	219	676	12	269	3	36	151	370	229	56	130	2	421	5	134	197	107	3	40	4	13	6	1
control_923	NA	TGTGCACAAGTCGCAACGAA	control	NA	NA	NA	NA	1019	76	98	0	5	0	1	0	0	163	49	1	0	2	2	0	0	27	93	2	1	0	8	6	0
control_924	NA	TGTGTTAGCCGAGATCTCTG	control	NA	NA	NA	NA	4735	257	379	0	93	5	21	1	2	901	441	23	1	5	7	6	0	311	425	7	13	51	11	134	4
control_925	NA	TGTTCTACTTTCGAAGTTAA	control	NA	NA	NA	NA	1459	55	60	1	12	0	159	0	4	120	90	5	0	0	0	1	0	51	62	4	3	1	6	3	2
control_926	NA	TGTTTTGCATGTTGCATAGG	control	NA	NA	NA	NA	2789	154	240	4	139	0	181	0	93	462	258	21	1	1	13	3	5	154	159	29	922	27	195	34	4
control_927	NA	TTAACGCCTTATTTTTATGT	control	NA	NA	NA	NA	2902	91	197	3	36	2	3	0	1	270	243	3	2	3	3	2	1	80	110	1	3	1	8	9	5
control_928	NA	TTAACTCGAACGCTCGAAAG	control	NA	NA	NA	NA	152	5	8	0	0	0	1	0	0	19	0	0	0	1	0	0	1	7	11	0	1	1	0	0	0
control_929	NA	TTAATTTGGGTGGGCCCTGC	control	NA	NA	NA	NA	1310	53	102	0	3	0	1	0	0	293	59	6	0	2	1	1	0	100	65	1	3	1	1	3	3
control_93	NA	ACTACTGGCTATCCGCGCCA	control	NA	NA	NA	NA	854	65	42	1	874	0	46	0	15	167	56	3	0	4	1	0	0	34	43	1	3	2	7	3	1
control_930	NA	TTAGCCAGTAGTGCATATGA	control	NA	NA	NA	NA	1691	105	143	1	6	0	2	0	1	307	75	7	3	2	2	0	0	88	169	1	3	0	6	6	1
control_931	NA	TTAGCCCTCGATTGGTTGCG	control	NA	NA	NA	NA	3054	170	229	2	10	1	4	0	2	502	224	15	1	1	7	2	0	143	169	144	6	7	363	15	211
control_932	NA	TTATATGGTTTTAAACGGCT	control	NA	NA	NA	NA	527	16	36	0	6	0	0	0	0	25	16	418	0	5	3	5	0	5	46	0	0	0	1	0	0
control_933	NA	TTATGTGAGCACGCCATTAC	control	NA	NA	NA	NA	2211	71	136	3	8	19	2	1	1	296	147	9	0	4	2	1	1	92	127	1	24	24	5	7	5
control_934	NA	TTCAATCACCTCACGGTAAG	control	NA	NA	NA	NA	1364	125	178	0	30	5	2	1	0	301	218	15	2	2	6	3	1	92	156	14911	8	12025	14	2909	2
control_935	NA	TTCAATTCACCGAGGGCGCA	control	NA	NA	NA	NA	2036	99	213	5	4	0	6	1	1	300	186	8	0	1	16	4	6	103	148	3	16	5	82	605	2
control_936	NA	TTCACCGTCCACGTGCGCAT	control	NA	NA	NA	NA	4287	243	364	6	21	0	6	7	2	1140	428	16	3	7	12	7	1	333	333	4	9	8	1661	23	6
control_937	NA	TTCACGTCGTCTCGCGACCA	control	NA	NA	NA	NA	0	0	0	0	0	0	0	0	0	0	0	0	0	0	0	0	0	0	0	0	0	0	0	0	0
control_938	NA	TTCAGCGAGTGTGACTAAGC	control	NA	NA	NA	NA	1262	28	119	0	3	1	4	0	0	381	124	2	0	4	4	0	0	60	148	7	2	2	5	4	3
control_939	NA	TTCCACGGTAAAATCGGTCA	control	NA	NA	NA	NA	1548	15	83	1	1	0	2	0	0	194	66	3	9	0	0	0	0	48	62	1	594	0	2480	4	133
control_94	NA	ACTAGAGTCATGATCAGCGA	control	NA	NA	NA	NA	1336	36	161	0	4	0	1	1	0	391	120	3	0	1	0	0	0	65	70	0	2	1	2	6	2
control_940	NA	TTCCATTGGCTGGAATCTGA	control	NA	NA	NA	NA	1842	101	185	0	6	1	4	0	0	156	192	2	0	2	4	1	1	144	104	1	39	2	527	6	68
control_941	NA	TTCCTAAGATTTTTAAGACT	control	NA	NA	NA	NA	1892	81	94	4	45	1	2	1	0	153	115	120	0	2	2	1	0	118	85	16	2	5	5	7	3
control_942	NA	TTCCTAGAGTTGGCAGACGC	control	NA	NA	NA	NA	1524	49	127	2	3	0	2	0	0	372	103	6	1	0	1	3	0	119	67	1	0	4	8	5	0
control_943	NA	TTCCTGCCCGAACTGCAGAA	control	NA	NA	NA	NA	1411	80	175	0	4	2	2	2	1	221	106	37	7	9	2	10	0	74	132	1	15	3	13	7	1
control_944	NA	TTCGAGGTCCGGACAGGTCG	control	NA	NA	NA	NA	1235	51	101	0	4	0	3	0	0	93	78	1	0	3	2	1	2	76	117	2	2	2	6	1	1
control_945	NA	TTCGCACGATTGCACCTTGG	control	NA	NA	NA	NA	2769	117	272	3	149	2	4	0	0	404	279	14	29	3	4	5	1	144	237	635	6	321	18	17	8
control_946	NA	TTCGGAACTTACTCAGGGTA	control	NA	NA	NA	NA	2512	121	233	3	3	1	91	1	5	444	209	6	1	3	8	0	1	155	139	1	9	4	508	14	166
control_947	NA	TTCGTAGGAACTAAACTGTA	control	NA	NA	NA	NA	934	45	56	0	4	1	2	0	0	206	57	5	0	2	3	1	0	49	38	0	2	2	7	3	0
control_948	NA	TTCGTGGTAGGTATAACTAT	control	NA	NA	NA	NA	1626	86	177	2	4	0	0	1	1	285	185	6	1	1	3	2	0	136	146	0	0	1	9	4	1
control_949	NA	TTCTAAGCCACGTGTGGTAC	control	NA	NA	NA	NA	1348	50	149	1	63	1	0	0	0	401	132	4	1	1	1	1	2	84	143	1	1	0	1	8	3
control_95	NA	ACTAGCCTGTTCGCGAGTAG	control	NA	NA	NA	NA	1116	52	128	0	2	1	0	0	0	136	64	6	0	0	2	1	0	44	75	0	2	1	5	7	4
control_950	NA	TTCTAAGCGCCCTGGGGACA	control	NA	NA	NA	NA	3902	202	465	3	21	4	11	3	1	490	217	17	3	3	6	6	2	208	300	4	771	10	36	16	125
control_951	NA	TTCTTAGAAGTTGCTCCACG	control	NA	NA	NA	NA	3892	137	413	1	94	29	1	29	0	722	346	14	3	4	3	1	1	228	210	2	9	116	35	15	20
control_952	NA	TTCTTCGGCCTACACCCGGT	control	NA	NA	NA	NA	1786	135	132	1518	4	229	2	18	1	207	119	8	2	3	6	6	0	82	110	0	4	4	180	7	6
control_953	NA	TTGCAAAGCTGATCGGCTGT	control	NA	NA	NA	NA	1504	69	138	0	4	129	5	0	0	537	103	19	1	0	5	3	0	74	179	5	4	1	7	2	1
control_954	NA	TTGCAATGCTGCTATAGAAG	control	NA	NA	NA	NA	1195	103	118	0	6	0	0	0	518	176	97	9	648	4	1322	2	763	93	94	0	9	8	6	6	1
control_955	NA	TTGCAGCCACTCCTGCAATA	control	NA	NA	NA	NA	878	69	79	1	15745	0	132	1	5	180	116	13	2	0	2	1	1	53	52	6	217	0	50	3	6
control_956	NA	TTGCGTCAGCGCTGCACATC	control	NA	NA	NA	NA	1965	104	237	1	778	1	19	2	1	499	98	48	0	1	2	4	2	155	172	3	4	5	9	11	2
control_957	NA	TTGGATATTAATTAGACATG	control	NA	NA	NA	NA	773	41	74	0	6	0	0	0	0	67	13	4	0	0	0	0	0	33	35	0	1	0	2	2	0
control_958	NA	TTGGCCTGGAATTTAGGATC	control	NA	NA	NA	NA	3957	168	325	3	7	0	122	2	168	672	319	16	477	2	2790	1	121	182	265	4	7	7	56	17	9
control_959	NA	TTGGGGATTAACCCAGAGCC	control	NA	NA	NA	NA	1169	94	75	0	3	0	1	0	0	137	108	2	0	2	3	0	1	43	66	1	2	1	2	2	0
control_96	NA	ACTAGGGCAGTGTGTCTGCA	control	NA	NA	NA	NA	1802	122	193	2	8	1	2	0	0	382	148	319	1	4	5	4	0	110	109	2	74	3	72	10	4
control_960	NA	TTGGTCCGAGTCTGGAGAAA	control	NA	NA	NA	NA	3304	183	325	1	9	41	9	24	1	386	242	9	1	3	5	6	3	204	210	149	4	70	288	561	7
control_961	NA	TTGTACGGTACTGGCTTTGT	control	NA	NA	NA	NA	4439	202	334	5	26	1	3	3	1	675	264	16	5	5	7	5	3	246	225	8684	13	11680	24	6683	4
control_962	NA	TTGTCCCTGAGAAAACGCGG	control	NA	NA	NA	NA	1134	59	102	2	3	1	1	0	0	195	47	7	0	0	3	0	0	54	69	2	9	8	1094	2	86
control_963	NA	TTGTCCGTGACCCTGATTAA	control	NA	NA	NA	NA	1300	44	136	0	7	0	0	1	0	246	122	2	0	1	3	1	0	46	42	2	491	0	1341	3	129
control_964	NA	TTTAACTGTCCCGGTGTGCA	control	NA	NA	NA	NA	628	18	55	1	1	1	0	1	0	35	27	3	1	0	1	0	0	30	82	0	868	1	3	1	70
control_965	NA	TTTACGAAGTATACCAGGTC	control	NA	NA	NA	NA	546	17	25	0	1	0	0	7	0	99	38	1	1	53	0	54	0	6	39	0	0	1	1	2	0
control_966	NA	TTTACGATCTAGCGGCGTAG	control	NA	NA	NA	NA	835	34	92	0	3	0	18	0	6	190	48	3	0	0	3	2	0	39	61	1	2300	2	4	4	1
control_967	NA	TTTATGCATTTAATACGCCG	control	NA	NA	NA	NA	549	14	30	0	3	0	1	0	0	94	35	0	0	0	0	0	0	27	13	66	2	1	3	0	1
control_968	NA	TTTCAGGCTACGGGCGCGGG	control	NA	NA	NA	NA	1529	82	171	1	3	1	3	0	0	134	133	7	0	1	5	3	1	64	112	6992	3	630	7	223	1
control_969	NA	TTTCCCATGATCATTTAGTG	control	NA	NA	NA	NA	9095	435	766	65	460	22	10	5	0	1134	740	41	2	4	9	7	4	562	547	251	37	29	234	35	43
control_97	NA	ACTATCATGGCACCCAATTG	control	NA	NA	NA	NA	2159	155	206	1	22	3	6	0	0	422	243	4	1	1	5	5	1	180	124	2	4	9	9	14	6
control_970	NA	TTTCGCCCAAGAGGCTTGGG	control	NA	NA	NA	NA	1977	75	140	5	12	2	6	100	0	237	136	13156	1	1116	26	1013	1	93	84	4	1007	2	19	1	1
control_971	NA	TTTCGTGCCGATGTAACACA	control	NA	NA	NA	NA	1784	46	70	0	10	0	2	115	0	347	186	20723	1	1078	33	980	0	94	87	5	7	1	11	4	1
control_972	NA	TTTCTAGTTACTACTGGACG	control	NA	NA	NA	NA	1573	39	92	1	1259	0	11	0	22	186	27	2	2	0	1	2	0	51	68	2	0	2	3	3	1
control_973	NA	TTTGGCAGTACCTTTTATTA	control	NA	NA	NA	NA	946	28	73	1	3	1	1	0	0	116	64	3	1	1	3	0	0	35	35	0	1	1	5	3	0
control_974	NA	TTTGGGTTTATCCGCCCCCA	control	NA	NA	NA	NA	2173	67	151	0	2	1	11	2	0	199	142	10	4	7	1	1	0	125	91	44	3	3	9	7	4
control_975	NA	TTTGGTCAACGCATAGCTTG	control	NA	NA	NA	NA	2024	91	191	2	7	1	6	1	16	410	197	10	412	0	1392	4	17	116	196	0	5	1	10	8	3
control_976	NA	TTTTACCTTGTTCACATGGA	control	NA	NA	NA	NA	1928	67	142	0	7	1	3	0	0	252	110	7	0	1	4	5	0	89	119	3	3	2	7	8	2
control_977	NA	TTTTGACTCTAATCACCGGT	control	NA	NA	NA	NA	440	28	41	0	2	1	0	0	0	67	13	1	0	1	0	0	0	9	11	0	0	0	1	1	0
control_978	NA	TTTTTAATACAAGGTAATCT	control	NA	NA	NA	NA	772	37	39	0	0	1	0	0	0	61	63	2	0	1	0	1	0	31	29	1	1	0	0	0	0
control_979	NA	TTTTTCTCACCCGATGAATC	control	NA	NA	NA	NA	1735	95	123	2	6	1	4	3	1	155	97	6	1	0	4	2	0	84	80	2	5	1	13	4	2
control_98	NA	ACTATTTAATATTGGTAAGT	control	NA	NA	NA	NA	503	27	32	0	2	0	1	1	0	24	8	2	4	0	0	1	0	28	11	0	3	1	3	0	0
control_99	NA	ACTCAGCCATTTTATTAGAA	control	NA	NA	NA	NA	914	37	55	926	3	0	2	20	0	82	61	6	0	2	0	3	1	51	38	0	1	0	6	1	2
CTNNB1_exon_34	CTNNB1	ACCACAGCTCCTTCTCTGAG	exon	chr3	41266124	41266143	+	3722	92	295	2	21	2	8	5	138	1037	428	25	753	11	1854	7	130	266	315	811	14607	8	12209	75	5773
CTNNB1_exon_35	CTNNB1	ACCACTCAGAGAAGGAGCTG	exon	chr3	41266128	41266147	-	1560	56	143	1	7	0	0	1	1	460	30	9	0	4	0	2	0	100	124	421	3	1994	9	680	2
CTNNB1_exon_36	CTNNB1	AGAACGCATGATAGCGTGTC	exon	chr3	41266883	41266902	-	1361	8	90	2	5	0	5	2	1	399	56	6	0	0	3	2	1	98	58	2743	1	85	7	615	2
CTNNB1_exon_37	CTNNB1	AGCCAAACGCTGGACATTAG	exon	chr3	41266562	41266581	-	729	37	34	0	4	0	3	0	0	157	80	1	0	1	2	2	1	21	43	0	0	0	9	3	1
CTNNB1_exon_38	CTNNB1	AGCTACTTGTTCTTGAGTGA	exon	chr3	41266224	41266243	-	1046	24	32	0	3	2	1	17	31	322	30	18	200	0	508	2	22	83	38	0	3	0	7	2	1
CTNNB1_exon_39	CTNNB1	AGTCCTGTATGAGTGGGAAC	exon	chr3	41266186	41266205	+	857	32	58	0	54	3	3	0	0	122	85	10	0	3	1	0	0	47	84	86	6	0	5	3	1
CTNNB1_exon_40	CTNNB1	ATCCCTGTTCCCACTCATAC	exon	chr3	41266192	41266211	-	4240	166	304	3	14	6	13	4	17	1187	391	28	513	2	628	4	18	240	292	9	8	4	20	22	5
CTNNB1_exon_41	CTNNB1	ATGCAATGACTCGAGCTCAG	exon	chr3	41266460	41266479	+	3089	121	218	1	16	3	4	3	0	618	233	7	0	2	6	1	2	169	230	3049	5	285	8	18	3
CTNNB1_exon_42	CTNNB1	ATGCCCTCATCTAATGTCTC	exon	chr3	41266504	41266523	-	3290	171	260	829	9	35	69	112	1	637	264	12	8	1	8	5	4	178	195	9	243	3	546	11	34
CTNNB1_exon_43	CTNNB1	CAACAGTCTTACCTGGACTC	exon	chr3	41266082	41266101	+	1077	33	69	1	1	1	3	2	0	416	96	2	1	2	3	2	1	75	112	0	2	2	4	5	0
CTNNB1_exon_44	CTNNB1	CAATCCTGAGGAAGAGGATG	exon	chr3	41266153	41266172	+	332	11	22	0	4	0	2	0	2	56	15	1	0	2	0	3	0	13	2	1	2	2	1	0	1
CTNNB1_exon_45	CTNNB1	CAGAATGGATTCCAGAGTCC	exon	chr3	41266096	41266115	-	882	49	65	0	1	260	0	23	0	254	62	3	1	1	2	0	2	23	88	3	0	3	2	4	3
CTNNB1_exon_46	CTNNB1	CAGAGAAGGAGCTGTGGTAG	exon	chr3	41266122	41266141	-	1571	63	105	2	86111	2	117	3	124	338	214	28	3	7	7	7	1	101	155	4	469	6845	410	6417	28
CTNNB1_exon_47	CTNNB1	CAGCATCAAACTGTGTAGAT	exon	chr3	41266533	41266552	-	1063	58	97	12	10	28	1	1	0	283	162	9	1	1	3	0	0	83	130	0	3	0	2	9	3
CTNNB1_exon_48	CTNNB1	CAGTTCAGGGATTGCACGTG	exon	chr3	41266652	41266671	-	1095	27	75	0	5	0	2	1	0	207	59	2	1	1	2	0	0	87	117	0	1	4	6	6	0
CTNNB1_exon_49	CTNNB1	CATGGAACCAGACAGAAAAG	exon	chr3	41266042	41266061	+	1068	54	50	0	1538	0	99	0	14	233	92	3	0	2	2	1	0	77	56	0	481	1	239	6	677
CTNNB1_exon_50	CTNNB1	CCACTCATACAGGACTTGGG	exon	chr3	41266182	41266201	-	910	69	95	1604	5	205	0	52	2	258	103	6	1	4	0	2	1	94	64	115	2	3887	6	547	0
CTNNB1_exon_51	CTNNB1	CCTCCCAAGTCCTGTATGAG	exon	chr3	41266179	41266198	+	3920	119	308	2	235	4	7	2	0	1030	411	1152	2	2	15	6	2	304	276	9	273	500	22	112	56
CTNNB1_exon_52	CTNNB1	CGCTTTTCTGTCTGGTTCCA	exon	chr3	41266044	41266063	-	10360	530	884	7	764	8	91	6	30	1984	848	40	32	11	123	21	43	504	728	56	1059	256	1314	90	328
CTNNB1_exon_53	CTNNB1	CTAACAGCCGCTTTTCTGTC	exon	chr3	41266052	41266071	-	1628	53	143	40	4	32	3	5	0	293	131	7	543	0	1	1	0	86	85	1	3	3	7	7	1
CTNNB1_exon_54	CTNNB1	CTCCCAAGTCCTGTATGAGT	exon	chr3	41266180	41266199	+	2035	66	160	4	6	1	8	0	2	590	330	11	0	2	3	3	1	216	155	2	7	5	12	10	2
CTNNB1_exon_55	CTNNB1	CTGGACTCTGGAATCCATTC	exon	chr3	41266094	41266113	+	906	47	55	2	3	0	1	0	0	189	87	5	0	1	0	1	1	64	36	1	0	2	4	2	1
CTNNB1_exon_56	CTNNB1	CTGGCAGCAACAGTCTTACC	exon	chr3	41266075	41266094	+	2492	67	194	1	6	35	1	205	345	575	216	204	481	282	741	291	419	159	198	4	7	8	40	13	7
CTNNB1_exon_57	CTNNB1	CTGTGGTAGTGGCACCAGAA	exon	chr3	41266111	41266130	-	1288	52	105	1	2	0	2	3	0	157	105	7	0	1	1	0	1	69	126	2	3	3	9	4	2
CTNNB1_exon_58	CTNNB1	CTTCCTTTTTAGAAAGCTGA	exon	chr3	41266857	41266876	-	940	92	80	236	2	8	1	12	1	46	41	93	0	4	0	4	0	33	69	2	1	2	3	2	3
CTNNB1_exon_59	CTNNB1	GAAAAGCGGCTGTTAGTCAC	exon	chr3	41266056	41266075	+	1200	30	87	0	4	1	3	0	0	161	63	3	0	0	0	1	0	133	88	2	1	2	9	3	0
CTNNB1_exon_60	CTNNB1	GACAAAACTGCTAAATGACG	exon	chr3	41266671	41266690	+	1546	42	134	3	30	1	5	0	0	378	99	4	1	1	2	2	1	125	121	2	2	1	8	8	0
CTNNB1_exon_61	CTNNB1	GAGTGGTAAAGGCAATCCTG	exon	chr3	41266141	41266160	+	1199	22	37	0	2	0	1	0	0	155	64	3	0	2	2	0	0	62	79	0	81	0	197	2	121
CTNNB1_exon_62	CTNNB1	GATGGAGTTGGACATGGCCA	exon	chr3	41266024	41266043	+	957	42	125	0	3	1	1	1	0	118	43	4	2	1	0	0	0	49	55	2	16	0	1	5	3
CTNNB1_exon_63	CTNNB1	GCAGCATCAAACTGTGTAGA	exon	chr3	41266534	41266553	-	1926	82	189	3	17	2	6	1	0	362	234	19	1	4	1	2	3	149	172	2	3	3	19	9	0
CTNNB1_exon_64	CTNNB1	GCATGTTTCAGCATCTGTGA	exon	chr3	41266588	41266607	-	1392	59	48	0	10	0	5	0	0	356	58	9	1	1	4	4	0	121	93	4	5	1	4522	5	1
CTNNB1_exon_65	CTNNB1	GCCAAACGCTGGACATTAGT	exon	chr3	41266561	41266580	-	252	9	20	0	0	1	0	0	0	61	18	0	1	0	0	0	0	28	14	1	3	0	1	3	1
CTNNB1_exon_66	CTNNB1	GCTCCTTCTCTGAGTGGTAA	exon	chr3	41266130	41266149	+	893	66	116	1	126	0	2	1	1	249	117	3	0	4	1	0	4	58	103	1	2	0	3	2	1
CTNNB1_exon_67	CTNNB1	GGTCCATCAGCTTTCTAAAA	exon	chr3	41266851	41266870	+	3197	209	296	547	7	548	6	67	0	395	218	111	2	4	6	8	0	184	227	3	5	3	10	10	3
CTNNB1_exon_68	CTNNB1	GGTTAATAAGGCTGCAGTTA	exon	chr3	41266830	41266849	+	1087	38	88	0	7	0	3	0	1	144	61	8	0	2	2	1	1	64	58	0	1769	1	725	1	699
CTNNB1_exon_69	CTNNB1	GTATCCACATCCTCTTCCTC	exon	chr3	41266160	41266179	-	4753	137	209	9	17560	3	154	49	27	881	239	183	2	71	486	70	12	242	322	47	10	11	67	211	23
CTNNB1_exon_70	CTNNB1	GTCCTGTATGAGTGGGAACA	exon	chr3	41266187	41266206	+	809	53	59	3	4	12	0	17	2	231	87	3	0	1	0	0	0	83	90	2	3	0	10	5	0
CTNNB1_exon_71	CTNNB1	GTGATGGTTCAGCCAAACGC	exon	chr3	41266572	41266591	-	1146	62	68	0	6	0	2	0	2	240	113	4	0	0	1	0	0	38	59	0	0	1	3	2	1
CTNNB1_exon_72	CTNNB1	GTTCCCACTCATACAGGACT	exon	chr3	41266186	41266205	-	1642	30	122	1	74	1	2	0	0	127	106	14	0	0	5	1	2	65	45	79	4	2	1	2	2
CTNNB1_exon_73	CTNNB1	GTTCCCTGAGACATTAGATG	exon	chr3	41266497	41266516	+	3631	162	197	1	12	2	4	0	0	492	200	14	0	5	7	7	0	230	285	6	4	5	21	11	1
CTNNB1_exon_74	CTNNB1	TAAAGGCAATCCTGAGGAAG	exon	chr3	41266147	41266166	+	719	11	50	0	2	0	1	0	1	70	60	2	0	0	1	1	0	21	63	0	0	1	5	5	2
CTNNB1_exon_75	CTNNB1	TCCCACTAATGTCCAGCGTT	exon	chr3	41266557	41266576	+	1917	92	120	3	7	1	3	2	0	386	93	8	0	1	3	1	2	110	122	0	2	2	7	4	2
CTNNB1_exon_76	CTNNB1	TGATTTGATGGAGTTGGACA	exon	chr3	41266018	41266037	+	5023	128	314	3	11	1	9	2	1	832	283	14	4	1	5	3	2	264	301	4	2	17	58	77	1
CTNNB1_exon_77	CTNNB1	TGCAATGACTCGAGCTCAGA	exon	chr3	41266461	41266480	+	2648	201	318	546	23	2	2	1	0	795	278	21	0	2	3	2	1	212	242	6	4	6	17	12	2
CTNNB1_exon_78	CTNNB1	TGCCCTCATCTAATGTCTCA	exon	chr3	41266503	41266522	-	4625	300	510	6	458	1	31	3	4	1312	692	37	11	71	5	68	4	394	458	9	9	9	36	33	14
CTNNB1_exon_79	CTNNB1	TTAGCAGTTTTGTCAGTTCA	exon	chr3	41266665	41266684	-	3062	180	316	1	39	1	4	20	4	486	507	57	7	18	36	43	5	211	221	4	6	5	23	14	4
CTNNB1_exon_80	CTNNB1	TTCCCACTCATACAGGACTT	exon	chr3	41266185	41266204	-	3073	80	233	5	12	3	9	4	0	630	273	1291	0	172	7	179	3	199	233	12	11	7	818	15	3
CTNNB1_exon_81	CTNNB1	TTCCCTGAGACATTAGATGA	exon	chr3	41266498	41266517	+	1311	42	159	1	6	1	2	1	0	275	138	5	2	0	3	3	1	82	93	3	2	22	6	3	4
CTNNB1_exon_82	CTNNB1	TTGCCTTTACCACTCAGAGA	exon	chr3	41266136	41266155	-	2310	85	149	0	707	2	50	2	54	368	162	6	216	5	135	2	41	89	159	1	5	5	12	3	0
CTNNB1_exon_83	CTNNB1	TTTAGCAGTTTTGTCAGTTC	exon	chr3	41266666	41266685	-	4591	163	313	3	11889	2	33	5	849	832	220	29	1119	6	6056	6	791	208	247	5	5	8	23	12	6
CTNNB1_intron_100	CTNNB1	TGACAAGTAAGCAGGGAGAG	TSS	chr3	41265660	41265679	-	1915	113	143	0	453	1	4	1	7	433	109	10	0	4	2	5	0	126	130	149	6	2	4	49	5
CTNNB1_intron_101	CTNNB1	TGAGCAGAAAATGGAGCAAA	TSS	chr3	41265688	41265707	-	303	12	40	0	2	0	1	0	0	23	15	1	0	1	1	0	1	15	1	0	1	1	2	0	1
CTNNB1_intron_102	CTNNB1	TGCTATTTCACCAAGCCATT	TSS	chr3	41265716	41265735	-	4009	181	366	16	4077	5	197	10	5	339	303	13	2	5	11	5	3	241	264	8	9	7	26	14	6
CTNNB1_intron_103	CTNNB1	TTTCTGCTCACTCCTCCTAA	TSS	chr3	41265698	41265717	+	6889	179	433	114	53	249	22	37	3	1024	481	33	2	5	8	3	6	386	388	1152	11	307	25	229	84
CTNNB1_intron_84	CTNNB1	AAATCTTTAGTTACTGAATT	TSS	chr3	41265585	41265604	+	1767	81	101	1	2	2	1	0	1	165	169	4	1	3	1	1	0	90	96	1793	5	497	315	996	85
CTNNB1_intron_85	CTNNB1	AAGCAGGGAGAGAGGAAAGC	TSS	chr3	41265652	41265671	-	813	1	19	0	1	1	0	1	0	222	63	0	0	0	3	0	0	55	16	1	0	0	4	4	0
CTNNB1_intron_86	CTNNB1	AATCTTTAGTTACTGAATTG	TSS	chr3	41265586	41265605	+	540	26	53	1	0	0	2	0	0	68	13	0	0	0	1	0	1	26	28	0	0	0	2	3	1
CTNNB1_intron_87	CTNNB1	AGCAGGGAGAGAGGAAAGCA	TSS	chr3	41265651	41265670	-	729	13	35	0	2	0	0	0	0	41	72	1	2	0	0	0	0	50	33	0	2	0	334	3	0
CTNNB1_intron_88	CTNNB1	AGGTAGCCTGACAAGTAAGC	TSS	chr3	41265668	41265687	-	1443	75	112	1	6	0	0	0	1	180	61	6	0	1	2	0	1	74	97	1	3	33	7	7	2
CTNNB1_intron_89	CTNNB1	CAGGGAGAGAGGAAAGCAGG	TSS	chr3	41265649	41265668	-	2116	87	132	2	10	0	1	1	0	576	380	8	2	4	6	2	0	131	208	1	2	4	1	8	3
CTNNB1_intron_90	CTNNB1	CAGGGGGATCTCAGCCAGAC	TSS	chr3	41265633	41265652	-	1082	59	82	39	22	157	319	5	112	234	104	10	0	5	2	0	1	51	57	0	2	2	5	4	2
CTNNB1_intron_91	CTNNB1	GCAGGGAGAGAGGAAAGCAG	TSS	chr3	41265650	41265669	-	1754	41	64	0	6	0	1	0	0	482	225	6	1	2	3	1	2	111	201	0	4	0	2	10	0
CTNNB1_intron_92	CTNNB1	GCTCACTCCTCCTAATGGCT	TSS	chr3	41265703	41265722	+	9682	502	728	69	41	35	23	3	20	2111	879	2712	754	35	208	19	34	746	742	4566	21	1373	64	739	12
CTNNB1_intron_93	CTNNB1	GGTAGCCTGACAAGTAAGCA	TSS	chr3	41265667	41265686	-	471	14	31	2	3	25	0	1	3	147	31	0	0	1	9	1	6	42	32	1	1	1231	3	1023	0
CTNNB1_intron_94	CTNNB1	TAAATCTTTAGTTACTGAAT	TSS	chr3	41265584	41265603	+	1151	26	69	0	7	0	0	0	0	77	94	1	0	1	0	2	1	69	43	2	1	27	2	2	0
CTNNB1_intron_95	CTNNB1	TAGGAGGAGTGAGCAGAAAA	TSS	chr3	41265697	41265716	-	542	37	66	0	3	1	1	0	0	110	62	3	0	0	0	0	2	38	47	1	1	1	136	1	77
CTNNB1_intron_96	CTNNB1	TATTTCACCAAGCCATTAGG	TSS	chr3	41265713	41265732	-	2708	138	223	0	10	0	3	2	0	415	233	13	1	4	2	3	3	154	175	13	93	279	12	30	6
CTNNB1_intron_97	CTNNB1	TCGTTGCCATTAAGCCAGTC	TSS	chr3	41265616	41265635	+	1651	87	193	9	7	0	7	1	0	286	125	11	2	1	4	1	2	126	163	0	2	2	9	7	6
CTNNB1_intron_98	CTNNB1	TCTCAGCCAGACTGGCTTAA	TSS	chr3	41265625	41265644	-	73	1	9	0	1	0	0	0	0	2	0	0	0	0	0	0	0	3	16	0	0	1	1	1	0
CTNNB1_intron_99	CTNNB1	TCTCTCCCTGCTTACTTGTC	TSS	chr3	41265659	41265678	+	233	12	23	0	0	0	0	0	0	119	5	1	0	0	0	0	0	6	8	0	0	0	0	0	0
CTNNB1_TSS_1	CTNNB1	AACGCTCCGCGCTGCGCCGG	TSS	chr3	41240915	41240934	+	2194	93	220	0	10	2	4	2	2	403	245	10	0	0	4	1	0	165	150	3	1554	5	2158	17	27
CTNNB1_TSS_10	CTNNB1	CCCCGCCCCTTGTCCTCGCG	TSS	chr3	41240889	41240908	+	1265	73	162	3	12	2	1	0	0	408	54	6	2	3	6	1	3	89	122	0	7	4	3600	4	144
CTNNB1_TSS_11	CTNNB1	CCGCGCGAGGACAAGGGGCG	TSS	chr3	41240892	41240911	-	845	47	69	0	2	0	0	0	0	126	57	63	0	0	1	0	0	47	68	1	431	3	25	4	52
CTNNB1_TSS_12	CTNNB1	CCGCTGTATCCTGCCGCCAC	TSS	chr3	41240934	41240953	-	3621	256	506	2	52	2	390	4	129	1626	258	23	3	7	6	5	3	330	467	56	1396	17	30	27	453
CTNNB1_TSS_13	CTNNB1	CCGGTGGCGGCAGGATACAG	TSS	chr3	41240931	41240950	+	2540	33	66	0	1	1	1	0	0	117	53	5	0	1	1	1	1	45	66	3	631	2	1128	2	273
CTNNB1_TSS_14	CTNNB1	CGCCCCTTGTCCTCGCGCGG	TSS	chr3	41240892	41240911	+	1026	20	55	1	2	0	3	0	0	157	41	61	1	3	0	3	0	37	44	3	432	0	29	9	43
CTNNB1_TSS_15	CTNNB1	CGCCGCGCGAGGACAAGGGG	TSS	chr3	41240894	41240913	-	3458	156	220	17	3864	49	31	39	46	964	250	3974	145	3	85	2	11	147	190	8974	12	7	14	15	5
CTNNB1_TSS_16	CTNNB1	CGCGCTGCGCCGGTGGCGGC	TSS	chr3	41240922	41240941	+	2986	57	110	1	11	0	2	1	0	393	115	10	0	3	3	3	1	123	117	75	1538	130	97	34	29
CTNNB1_TSS_17	CTNNB1	CGCTGCTGCCACAGACCGAG	TSS	chr3	41241002	41241021	-	1799	95	216	35	8	1	2	0	0	690	168	5	1	3	2	3	3	77	155	1	2	41	11	6	3
CTNNB1_TSS_18	CTNNB1	CGGAACGCTCCGCGCTGCGC	TSS	chr3	41240912	41240931	+	1023	36	55	0	2	1	0	1	1	189	108	1	0	1	7	0	0	32	33	0	2	0	5	2	1
CTNNB1_TSS_19	CTNNB1	CGGCGCCATTTTAAGCCTCT	TSS	chr3	41240984	41241003	+	1301	73	90	2	10	1	4	4	2	409	87	14	4	2	2	0	2	82	143	1238	181	5325	393	2100	4
CTNNB1_TSS_2	CTNNB1	ACAAGGGGCGGGGCGCGAGG	TSS	chr3	41240882	41240901	-	2106	58	95	2	13	1	3	1	1	534	246	133	1	12	3	13	1	218	246	3	1385	3	4218	21	981
CTNNB1_TSS_20	CTNNB1	CGTTCCGCCGCGCGAGGACA	TSS	chr3	41240899	41240918	-	4129	120	197	0	11	2	25	1	12	490	169	9	220	5	396	4	16	142	210	2524	326	4	1287	280	306
CTNNB1_TSS_21	CTNNB1	CTGCCGCCACCGGCGCAGCG	TSS	chr3	41240924	41240943	-	156	0	3	41	0	5	0	4	0	1	0	0	0	1	0	0	0	2	1	0	0	0	0	0	0
CTNNB1_TSS_22	CTNNB1	CTGTGGCAGCAGCGTTGGCC	TSS	chr3	41241008	41241027	+	3207	111	222	4	9	2	44	1	1	526	194	50	2	3	3	1	1	188	186	4458	32	4158	12	859	6
CTNNB1_TSS_23	CTNNB1	GACAAGGGGCGGGGCGCGAG	TSS	chr3	41240883	41240902	-	664	21	42	0	0	0	1	1	0	205	20	5	0	0	0	1	0	42	54	1	2	0	5	1	0
CTNNB1_TSS_24	CTNNB1	GCAGACTGCTGGGCGGCGCG	TSS	chr3	41240842	41240861	+	2381	167	209	1	11	2	6	0	1	704	244	15	5	1	4	3	1	180	155	1	5	5	12	11	0
CTNNB1_TSS_25	CTNNB1	GCCGCGCGAGGACAAGGGGC	TSS	chr3	41240893	41240912	-	1535	83	142	1	15	0	4	2	0	530	274	14	1	4	3	2	0	142	196	10	4	3	9	8	3
CTNNB1_TSS_26	CTNNB1	GCGGAGCGTTCCGCCGCGCG	TSS	chr3	41240905	41240924	-	1863	40	85	0	3	1	2	1	0	245	50	2	2	0	3	0	0	61	64	1	2	1	3	1	0
CTNNB1_TSS_27	CTNNB1	GCTCCGCGCTGCGCCGGTGG	TSS	chr3	41240918	41240937	+	2382	33	88	1	11	1	1	0	1	199	95	7	0	1	1	4	1	64	100	2	0	2	7	8	1
CTNNB1_TSS_28	CTNNB1	GCTTAAAATGGCGCCGCACA	TSS	chr3	41240980	41240999	-	464	36	28	1	1	0	0	0	0	95	7	0	1	0	1	0	0	23	24	0	0	2	5	1	1
CTNNB1_TSS_29	CTNNB1	GGACAAGGGGCGGGGCGCGA	TSS	chr3	41240884	41240903	-	1165	51	87	1	3	1	0	0	1	155	120	2	1	0	1	1	0	55	117	2	3	5	8	5	0
CTNNB1_TSS_3	CTNNB1	ACAGACCGAGAGGCTTAAAA	TSS	chr3	41240992	41241011	-	736	29	40	1	5	0	2	0	0	86	70	3	0	0	3	0	0	58	58	1	2	351	6	6	1
CTNNB1_TSS_30	CTNNB1	GGCGGGGCGCGAGGGGGCGG	TSS	chr3	41240876	41240895	-	3321	56	57	3	34	0	3	0	1	339	192	24	0	0	4	2	0	191	217	4	6	20	3	9	3
CTNNB1_TSS_31	CTNNB1	GTTCCGCCGCGCGAGGACAA	TSS	chr3	41240898	41240917	-	1278	79	106	4	4	0	1	0	0	202	101	2	1	2	0	4	0	76	135	0	8	1	7	6	4
CTNNB1_TSS_32	CTNNB1	TCGGTCTGTGGCAGCAGCGT	TSS	chr3	41241003	41241022	+	4548	181	342	2	21	3	4	36	0	1137	389	76	1	380	8	364	4	480	447	144	13	103	16	192	1
CTNNB1_TSS_33	CTNNB1	TTCCGCCGCGCGAGGACAAG	TSS	chr3	41240897	41240916	-	1187	50	94	0	7	2	2	1	1	619	88	68	1	3	2	3	0	77	63	1	3	2	21	7	0
CTNNB1_TSS_4	CTNNB1	ACTTATAAGAGCTCCTTGTG	TSS	chr3	41240964	41240983	+	1953	80	99	1	8	132	0	0	0	285	171	11	1	0	2	4	0	108	130	2	3	4	4	4	0
CTNNB1_TSS_5	CTNNB1	AGCAGCGTTGGCCCGGCCCC	TSS	chr3	41241015	41241034	+	259	11	5	0	3	0	0	0	0	56	12	1	0	1	1	0	0	45	17	1	1	1	0	2	0
CTNNB1_TSS_6	CTNNB1	AGGACAAGGGGCGGGGCGCG	TSS	chr3	41240885	41240904	-	1217	81	121	0	3	0	4	0	1	255	98	4	0	0	1	1	1	60	76	71	4	10	10	512	1
CTNNB1_TSS_7	CTNNB1	AGGGGCGGGGCGCGAGGGGG	TSS	chr3	41240879	41240898	-	1520	53	89	0	6	0	2	0	0	328	104	4	1	2	0	2	1	75	114	3	749	5	204	3	604
CTNNB1_TSS_8	CTNNB1	ATTTTAAGCCTCTCGGTCTG	TSS	chr3	41240991	41241010	+	1664	43	149	1	2	1	3	1	1	201	124	7	0	1	2	1	0	128	73	1	3	1	7	4	1
CTNNB1_TSS_9	CTNNB1	CAGCAGCGTTGGCCCGGCCC	TSS	chr3	41241014	41241033	+	537	17	58	0	2	0	1	0	0	138	31	2	0	0	1	2	0	35	44	0	1	0	2	3	2
DHPS_exon_100	DHPS	GTATTGGTGACCACAGCTGG	exon	chr19	12790711	12790730	-	2056	19	71	3	2	0	5	1	0	243	130	442	2	1	1	0	0	152	125	4	3	63	3	7	2
DHPS_exon_101	DHPS	GTGCCTGGCGCCCACATACT	exon	chr19	12790667	12790686	-	2723	120	171	0	15	3	3	1	0	485	187	8	1	2	5	6	1	119	175	4	4	2	14	10	3
DHPS_exon_102	DHPS	GTGCTGCACAAGGTAGCGAA	exon	chr19	12790981	12791000	+	1552	51	100	1	5	0	3	0	0	430	88	5	1	0	3	1	0	79	94	10	1	1	3	5	2
DHPS_exon_103	DHPS	GTGGGCGGCGGCTCTGGGTC	exon	chr19	12791067	12791086	+	3954	214	198	1	22	2	45	0	0	792	262	21	3	5	4	1	3	280	437	2	4	1	2440	9	707
DHPS_exon_104	DHPS	TACCAGCTGCACCATTTTCC	exon	chr19	12791046	12791065	-	3619	181	272	2	18	1	7	3	1	478	299	13	0	5	4	7	4	155	172	4	5	2	22	18	6
DHPS_exon_105	DHPS	TCCCAGGAAAATGGTGCAGC	exon	chr19	12791041	12791060	+	1159	27	158	1	4	0	0	1	1	142	135	10	2	0	2	2	0	62	78	1	0	3	8	6	0
DHPS_exon_106	DHPS	TCTGGGTCAGGTCCGCGTGC	exon	chr19	12791079	12791098	+	7206	172	378	9	26	4	10	7	1	1593	492	20	0	15	4	8	3	1135	562	8	9	13	313	18	21
DHPS_exon_107	DHPS	TGAGAATTACTGCAAGTTTG	exon	chr19	12790490	12790509	-	1394	39	70	1	2	0	2	0	1	168	131	7	1	1	3	2	0	113	103	1	0	1	3	1	0
DHPS_exon_108	DHPS	TGAGGTTGGATGTATATCCC	exon	chr19	12791025	12791044	+	650	13	8	1	2	0	0	0	0	45	9	2	0	0	1	0	0	38	40	0	1	0	0	51	0
DHPS_exon_109	DHPS	TGCAGCTGGTAAGTGGGCGG	exon	chr19	12791055	12791074	+	2068	104	246	1	8	0	3	0	2	618	204	10	1	4	1	2	1	156	342	1	7	3	5	3	2
DHPS_exon_110	DHPS	TGCCTGGCGCCCACATACTT	exon	chr19	12790666	12790685	-	2000	74	101	5	7	0	3	2	0	550	201	7	1	1	3	4	0	187	172	4	34	0	5	11	3
DHPS_exon_111	DHPS	TGGGCGAGTTTAGCCTCAGG	exon	chr19	12790647	12790666	-	1440	79	63	2	9	0	1	0	0	308	141	6	0	3	1	1	2	53	122	3	3	3	1	5	1
DHPS_exon_112	DHPS	TGGGCGCCAGGCACTTGATG	exon	chr19	12790673	12790692	+	3921	134	160	3	12	2	9	0	3	1269	442	10	0	3	4	2	2	323	329	7	11	3	13	27	5
DHPS_exon_113	DHPS	TGGTAAGTGGGCGGCGGCTC	exon	chr19	12791061	12791080	+	2673	80	184	181	22	124	7	16	0	686	211	10	1	1	6	5	1	136	261	3	34	91	9	286	30
DHPS_exon_114	DHPS	TGGTCTTCATCCTGTGACAG	exon	chr19	12791099	12791118	+	3981	133	179	2	12	3	8	1	2	890	394	10	3	5	7	4	1	224	230	1	9	3	15	15	6
DHPS_exon_115	DHPS	TGGTGCAGCTGGTAAGTGGG	exon	chr19	12791052	12791071	+	2662	166	240	6	12	0	6	1	14	520	305	18	3	4	12	3	1	332	432	3	6	6	14	21	0
DHPS_exon_116	DHPS	TTCCTCCACGCCGCCAGCTG	exon	chr19	12790698	12790717	+	6420	176	245	5	24	3	17	5	1	1449	407	619	2	31	14	10	5	541	540	2045	1121	3027	733	1141	400
DHPS_exon_117	DHPS	TTGGGCGAGTTTAGCCTCAG	exon	chr19	12790648	12790667	-	943	10	50	0	26	1	1	0	0	115	46	1	0	0	0	2	0	67	65	0	2	1	3	3	1
DHPS_exon_68	DHPS	AAAATGGTGCAGCTGGTAAG	exon	chr19	12791048	12791067	+	1290	47	56	1	4	0	1	0	0	302	105	5	1	1	1	1	0	73	67	2	151	1	204	6	3
DHPS_exon_69	DHPS	AAACTTGCAGTAATTCTCAT	exon	chr19	12790491	12790510	+	1134	65	64	0	3	0	31	0	10	118	63	1	0	0	1	1	0	52	30	0	2	1	2	15	1
DHPS_exon_70	DHPS	AAATGGTGCAGCTGGTAAGT	exon	chr19	12791049	12791068	+	767	15	50	0	7	0	0	0	0	129	60	4	1	1	1	0	0	56	68	0	2	2	0	5	0
DHPS_exon_71	DHPS	AACTTGCAGTAATTCTCATT	exon	chr19	12790492	12790511	+	1723	87	108	1	8	0	41	0	0	284	208	7	0	0	5	1	1	103	122	12	338	4	2448	8	936
DHPS_exon_72	DHPS	AATTCTCATTGGGCACCAGC	exon	chr19	12790502	12790521	+	1705	36	105	0	3	0	3	0	1	237	64	3	1	2	1	2	0	75	97	1	1	3	352	8	94
DHPS_exon_73	DHPS	ACAGGATGAAGACCAGCACG	exon	chr19	12791094	12791113	-	960	36	85	0	4	0	2	0	1	173	74	2	0	0	2	1	0	72	85	3	1	2	3	2	1
DHPS_exon_74	DHPS	ACATCCAACCTCATCAGTTC	exon	chr19	12791018	12791037	-	5768	202	350	2	22	6	15	9	3	1641	474	24	3	13	15	9	5	365	487	1278	31	460	2234	547	71
DHPS_exon_75	DHPS	ACCAGCTGCACCATTTTCCT	exon	chr19	12791045	12791064	-	6490	290	570	36	679	95	60	30	9	2195	684	245	6	10	10	4	7	564	795	3838	17	1295	43	63	25
DHPS_exon_76	DHPS	ACTTGGGCGAGTTTAGCCTC	exon	chr19	12790650	12790669	-	2400	87	138	1	12	2	4	1	2	368	72	1	0	3	3	2	0	153	149	4	569	0	5	8	57
DHPS_exon_77	DHPS	ATTACTGCAAGTTTGAGGAC	exon	chr19	12790485	12790504	-	1261	21	96	1	1	1	0	1	0	249	147	7	0	4	3	0	0	79	87	3	1	23	5	3	1
DHPS_exon_78	DHPS	CAAGGTAGCGAATGGTCTCA	exon	chr19	12790989	12791008	+	975	15	28	3	4	0	2	0	0	299	96	3	1	0	1	0	0	47	66	0	1	1	4	3	0
DHPS_exon_79	DHPS	CACGGATGCCTGAACTGATG	exon	chr19	12791007	12791026	+	917	41	44	1	1	2	1	1	0	242	32	3	0	2	0	0	1	87	127	0	1	1	2	6	2
DHPS_exon_80	DHPS	CCCGGAGCTCCTTCCCCCTG	exon	chr19	12790631	12790650	+	7714	206	332	5	35	6	18	7	4	2050	577	38	4	11	16	9	4	560	573	7	20	9	27	35	464
DHPS_exon_81	DHPS	CCTCAGGGGGAAGGAGCTCC	exon	chr19	12790634	12790653	-	2641	124	205	0	11	0	8	2	0	836	272	12	1	4	6	2	1	219	252	2	38	7	8	18	4
DHPS_exon_82	DHPS	CGAGTTTAGCCTCAGGGGGA	exon	chr19	12790643	12790662	-	645	19	42	1	0	1	0	1	0	34	51	5	0	1	0	0	0	27	49	1	0	38	0	3	0
DHPS_exon_83	DHPS	CGCCCAAGTATGTGGGCGCC	exon	chr19	12790661	12790680	+	920	22	28	54	14	37	0	1	0	47	7	0	0	1	0	0	0	22	13	1	2	0	1	0	0
DHPS_exon_84	DHPS	CTAAACTCGCCCAAGTATGT	exon	chr19	12790654	12790673	+	1875	36	96	2	0	1	1	1	1	285	117	4	1	0	19	2	0	158	135	0	4	2	4	5	4
DHPS_exon_85	DHPS	CTTGGGCGAGTTTAGCCTCA	exon	chr19	12790649	12790668	-	1196	20	73	0	42144	80	234	0	21	99	59	8	1	1	7	1	0	59	73	2	4	3	20	3	1
DHPS_exon_86	DHPS	GAAGCTGGAACCACTGTCAC	exon	chr19	12791112	12791131	-	1254	33	98	3	7	2	2	0	0	568	169	12	0	2	1	1	2	88	79	2	1	3	7	4	0
DHPS_exon_87	DHPS	GACCACAGCTGGCGGCGTGG	exon	chr19	12790703	12790722	-	1254	43	24	1	5	0	5	0	0	350	101	6	0	0	0	2	0	43	91	1	3	1	0	8	0
DHPS_exon_88	DHPS	GACGTATTGGTGACCACAGC	exon	chr19	12790714	12790733	-	2489	83	178	1	14	1	4	1	1	585	145	11	3	1	4	3	0	112	189	1	180	1	10966	6	2389
DHPS_exon_89	DHPS	GATGCCCATTCTGGACCAGA	exon	chr19	12790460	12790479	-	1299	29	117	1	2	1	3	0	1	228	101	4	1	3	1	0	0	95	108	70	5	43	0	5	0
DHPS_exon_90	DHPS	GATGCCTGAACTGATGAGGT	exon	chr19	12791011	12791030	+	3946	66	86	3	6	2	8	2	2	833	362	130	2	2	4	2	2	268	338	3	16	99	9	19	3
DHPS_exon_91	DHPS	GCCTCAGGGGGAAGGAGCTC	exon	chr19	12790635	12790654	-	1344	28	56	1	2	0	3	0	0	179	62	3	1	2	1	0	1	61	67	3	2	0	0	13	1
DHPS_exon_92	DHPS	GCTAAACTCGCCCAAGTATG	exon	chr19	12790653	12790672	+	1370	35	104	0	4	0	4	1	0	117	79	1	0	1	2	1	0	68	106	1	0	2	2	4	1
DHPS_exon_93	DHPS	GGAAGACCTCATCAAGTGCC	exon	chr19	12790682	12790701	-	1480	41	43	2	7	2	7	0	0	427	53	6	0	2	1	1	1	90	120	0	983	5	190	4	1
DHPS_exon_94	DHPS	GGAAGGAGCTCCGGGAGAAC	exon	chr19	12790626	12790645	-	607	11	31	1	0	0	0	0	0	99	46	3	1	1	3	0	0	36	54	294	6	1527	2	20	0
DHPS_exon_95	DHPS	GGACTGGCTGATGCCCATTC	exon	chr19	12790469	12790488	-	2646	123	185	4	2591	2	6	1	3	547	260	10	3	7	5	3	0	166	196	6	8	4	16	8	3
DHPS_exon_96	DHPS	GGATGTATATCCCAGGAAAA	exon	chr19	12791032	12791051	+	465	8	27	0	0	1	0	0	0	23	33	2	0	0	0	0	0	22	22	0	142	2	1	0	0
DHPS_exon_97	DHPS	GGGAAGGAGCTCCGGGAGAA	exon	chr19	12790627	12790646	-	823	38	27	0	2	0	0	0	0	161	66	0	1	1	1	0	0	57	63	0	1	2	0	2	0
DHPS_exon_98	DHPS	GGTAAGTGGGCGGCGGCTCT	exon	chr19	12791062	12791081	+	2482	112	156	1	16	1	2	3	1	414	312	12	0	1	3	3	0	173	136	356	11	1	9	13	3
DHPS_exon_99	DHPS	GGTGACCACAGCTGGCGGCG	exon	chr19	12790706	12790725	-	2099	101	138	4	22	0	4	0	3	442	160	21	169	11	422	5	6	112	222	102	30997	481	20016	95	808
DHPS_intron_118	DHPS	AATCGCTTGAACCCGCGAGG	TSS	chr19	12791735	12791754	-	929	32	20	1	4	0	0	0	0	114	47	1	2	0	1	0	1	72	76	0	0	1	2783	2	0
DHPS_intron_119	DHPS	CACTGCAACCTCCACCTCGC	TSS	chr19	12791721	12791740	+	6920	146	371	6	23	0	20	4	1	1779	842	21	2	2	8	2	5	550	678	201	1440	2434	72	419	190
DHPS_intron_120	DHPS	CAGGCGCGCAACACCATGCC	TSS	chr19	12791788	12791807	+	1375	32	32	1	3	1	1	89	2	214	66	4	5	354	3	343	0	92	136	1	3	2	2	7	2
DHPS_intron_121	DHPS	CCCAGCTACTCGGGAGGCTG	TSS	chr19	12791764	12791783	-	1033	34	48	0	3	0	2	2	0	167	74	4	0	2	2	0	0	93	62	0	8	2	2	2	1
DHPS_intron_122	DHPS	CCTCAGCCTCCCGAGTAGCT	TSS	chr19	12791761	12791780	+	3101	68	110	3	15	0	4	1	24	1020	240	4	0	1	2	0	32	151	269	1	1	4	3	21	3
DHPS_intron_123	DHPS	CGCCTGTAGTCCCAGCTACT	TSS	chr19	12791774	12791793	-	1372	6	37	1	1	0	3	1	0	231	134	2	0	0	1	0	1	52	116	1	0	2	1	0	2
DHPS_intron_124	DHPS	CGCTTGAACCCGCGAGGTGG	TSS	chr19	12791732	12791751	-	1869	26	40	0	4	0	2	0	1	175	83	0	0	0	3	0	0	106	95	203	0	1	5	4	1
DHPS_intron_125	DHPS	CTAAAATGCAAAAAATTAGC	TSS	chr19	12791810	12791829	-	554	9	17	0	2	0	0	1	0	45	27	6	0	0	1	0	0	20	18	1	47	0	149	1	80
DHPS_intron_126	DHPS	GAGAATCGCTTGAACCCGCG	TSS	chr19	12791738	12791757	-	748	14	12	0	1	0	1	0	1	113	50	2	0	1	0	0	0	43	43	0	1	0	1	2	2
DHPS_intron_127	DHPS	GCCTCAGCCTCCCGAGTAGC	TSS	chr19	12791760	12791779	+	4364	31	76	0	9	0	2	208	0	793	298	244	1	301	1	306	1	259	216	58	8	2	4	41	0
DHPS_intron_128	DHPS	GCCTGTAGTCCCAGCTACTC	TSS	chr19	12791773	12791792	-	2738	47	108	2	6	0	4	133	1	506	228	2207	3	223	11	164	0	175	196	3	7	2	7	12	0
DHPS_intron_129	DHPS	GCTACTCGGGAGGCTGAGGC	TSS	chr19	12791760	12791779	-	1515	26	44	2	3	0	7	217	1	514	247	280	2	320	3	288	0	128	126	48	8	1	2	41	0
DHPS_intron_130	DHPS	TAAAATGCAAAAAATTAGCC	TSS	chr19	12791809	12791828	-	759	13	26	0	2	1	1	0	0	61	53	1	1	1	0	0	0	23	65	0	3	0	1	0	1
DHPS_intron_131	DHPS	TCACTGCAACCTCCACCTCG	TSS	chr19	12791720	12791739	+	3201	46	55	2	3	1	5	3	0	578	211	8	1	0	5	3	1	174	135	2904	7	4500	7	383	2
DHPS_intron_132	DHPS	TCCCGAGTAGCTGGGACTAC	TSS	chr19	12791769	12791788	+	1090	26	39	1	4	0	1	1	1	181	50	7	0	1	1	1	1	75	76	0	104	2	246	3	131
DHPS_intron_133	DHPS	TGCAAAAAATTAGCCGGGCA	TSS	chr19	12791804	12791823	-	382	5	18	0	1	0	2	0	0	4	22	4	0	0	1	0	0	43	12	0	1	1	1	0	1
DHPS_intron_134	DHPS	TGCGCCACTGCACTCCAGCC	TSS	chr19	12791692	12791711	-	5051	116	210	5	14	2	6	8	2	1770	561	14	1	5	8	0	3	346	537	5260	923	881	13	67	4
DHPS_intron_135	DHPS	TGTAGTCCCAGCTACTCGGG	TSS	chr19	12791770	12791789	-	1698	55	83	2	3	2	3	27	0	233	85	10363	3	439	30	420	0	109	159	0	1	2	5	11	4
DHPS_intron_136	DHPS	TTTGCATTTTAGTAGAGACA	TSS	chr19	12791818	12791837	+	1072	32	45	0	6	0	4	2	0	142	115	2	6	1	11	0	0	61	73	2	1	1	5	1	0
DHPS_intron_137	DHPS	TTTTGCATTTTAGTAGAGAC	TSS	chr19	12791817	12791836	+	183	0	0	0	0	0	0	1	0	0	0	0	0	0	0	0	0	0	0	0	0	0	0	0	0
DHPS_TSS_1	DHPS	AAATTAAGGGAGGATATGGG	TSS	chr19	12792055	12792074	-	1026	48	64	1	1	0	1	2	0	105	106	78	0	1	1	1	0	40	57	6	2	0	1	3	0
DHPS_TSS_10	DHPS	ATGCTCTCTGATTCCTAAAA	TSS	chr19	12791957	12791976	-	1182	35	34	3	599	0	55	0	6	168	30	4	0	0	2	4	0	24	114	3	7	2	2	7	0
DHPS_TSS_11	DHPS	ATGGCGGCGACCTGGTTTAC	TSS	chr19	12792750	12792769	-	2154	65	204	2	7	2	3	2	0	179	184	11	1	3	6	2	1	94	131	3	552	3	276	11	32
DHPS_TSS_12	DHPS	ATTCCTAAAAGGGTGGGGGC	TSS	chr19	12791947	12791966	-	1851	68	60	512	4	60	0	6	0	324	126	11	1	2	2	0	2	68	62	1	3	3	3	5	4
DHPS_TSS_13	DHPS	ATTTTTAGCCCCTGTAAACC	TSS	chr19	12792737	12792756	+	803	15	52	6	0	0	1	0	0	116	19	3	0	0	1	0	2	26	44	0	0	1	7	1	1
DHPS_TSS_14	DHPS	CAGCCAGCCCCCACCCTTTT	TSS	chr19	12791941	12791960	+	2823	187	259	5	11905	421	19	170	0	342	315	1814	1	814	6	748	3	185	242	3	9	5	32	255	3
DHPS_TSS_15	DHPS	CATTTAAAGCTTTCTGGAAT	TSS	chr19	12792096	12792115	-	1161	51	66	1	7	1	3	0	0	197	148	4	1	1	5	2	1	66	105	337	2	788	9	307	2
DHPS_TSS_16	DHPS	CCCCTAGGCCGGGCTTACGG	TSS	chr19	12792612	12792631	+	888	15	13	1	2	0	1	0	0	57	65	7	0	0	0	0	1	60	55	1	2	0	1	3	2
DHPS_TSS_17	DHPS	CCCTACTTCCTGTGCTCTTG	TSS	chr19	12792672	12792691	-	6391	247	454	12	50	3	14	5	38	1862	509	2163	369	17	351	13	64	379	507	8	1158	10	4824	402	1180
DHPS_TSS_18	DHPS	CCCTTAATTTGTCTTGCCCC	TSS	chr19	12792065	12792084	+	5942	249	536	4	17	2	67	0	36	1363	581	16	30	8	167	6	56	403	555	7	621	13	770	12	397
DHPS_TSS_19	DHPS	CCGCAAGAGCACAGGAAGTA	TSS	chr19	12792669	12792688	+	839	55	71	0	5	0	1	0	0	208	79	2	3	2	1	1	0	76	93	2	1	2	109	2	0
DHPS_TSS_2	DHPS	ACATTTAAAGCTTTCTGGAA	TSS	chr19	12792097	12792116	-	1688	53	74	0	5	1	0	0	0	210	152	7	3	1	3	3	2	88	87	444	6	18	9	11	145
DHPS_TSS_20	DHPS	CCGCCGTAAGCCCGGCCTAG	TSS	chr19	12792615	12792634	-	1476	47	149	2	6	1	2	3	1	494	169	11	1	0	1	2	0	65	125	5	1	2	8	6	4
DHPS_TSS_21	DHPS	CCTGGGGCAAGACAAATTAA	TSS	chr19	12792068	12792087	-	299	12	33	3	0	0	0	0	0	76	28	1	0	0	0	0	0	21	28	0	0	0	0	1	0
DHPS_TSS_22	DHPS	CTAAAAGGGTGGGGGCTGGC	TSS	chr19	12791943	12791962	-	1167	30	54	1	2	1	0	1	0	111	71	3	2	1	3	1	1	32	102	1	1	3	8	2	2
DHPS_TSS_23	DHPS	CTCTCTGATTCCTAAAAGGG	TSS	chr19	12791954	12791973	-	1335	38	91	1	25	1	1	0	1	231	151	8	2	3	3	0	1	62	78	2	1	2	4	1	1
DHPS_TSS_24	DHPS	CTCTGATTCCTAAAAGGGTG	TSS	chr19	12791952	12791971	-	1373	54	45	2	10	2	5	164	0	312	72	26162	1	2049	63	1855	0	101	78	0	4	6	5	5	0
DHPS_TSS_25	DHPS	CTGCCCCTAGGCCGGGCTTA	TSS	chr19	12792609	12792628	+	1448	86	107	1	8044	2	3	0	30	389	107	6	1	2	0	1	0	98	109	2	3	1	28	4	201
DHPS_TSS_26	DHPS	GAACACACGCACAAAAATGG	TSS	chr19	12792766	12792785	-	743	17	50	3	36214	0	176	1	1	237	43	14	1	8	0	3	3	50	68	5	6	1	31	1	2
DHPS_TSS_27	DHPS	GACAAATTAAGGGAGGATAT	TSS	chr19	12792058	12792077	-	219	29	7	0	2	0	0	0	0	16	15	0	1	0	0	0	0	29	26	0	0	0	0	3	0
DHPS_TSS_28	DHPS	GATCCGGTCCCTTCCCCGCT	TSS	chr19	12791986	12792005	+	4089	160	365	8	31	10	10	6	1	711	399	19	2	6	2	3	3	344	398	4	205	6	583	16	54
DHPS_TSS_29	DHPS	GATGCTCTCTGATTCCTAAA	TSS	chr19	12791958	12791977	-	3685	141	268	1	12	2	6	11	39	476	284	23	0	243	125	222	31	254	255	3	5	4	8	5	2
DHPS_TSS_3	DHPS	ACGGAACACACGCACAAAAA	TSS	chr19	12792769	12792788	-	333	23	26	0	1	0	3	0	0	38	16	1	0	2	1	0	0	27	41	0	0	0	0	2	1
DHPS_TSS_30	DHPS	GCACAAAAATGGCGGCGACC	TSS	chr19	12792758	12792777	-	705	23	41	0	2	1	0	0	0	55	97	5	0	1	1	1	0	20	22	1	0	1	5	1	1
DHPS_TSS_31	DHPS	GCCGCCGTAAGCCCGGCCTA	TSS	chr19	12792616	12792635	-	727	17	30	0	2	0	1	0	0	35	8	0	1	1	0	1	0	24	36	2	0	0	0	0	0
DHPS_TSS_32	DHPS	GCCTGGGGCAAGACAAATTA	TSS	chr19	12792069	12792088	-	1246	47	96	0	3	0	2	0	0	211	58	1	10	0	1	2	1	78	57	0	0	0	8	4	3
DHPS_TSS_33	DHPS	GGAAGTAGGGAACGTGCTTT	TSS	chr19	12792682	12792701	+	1664	47	126	2	7	16	1	829	2	340	137	3258	0	1783	5	1728	2	157	119	1	1	4	9	9	2
DHPS_TSS_34	DHPS	GGCCGCCGTAAGCCCGGCCT	TSS	chr19	12792617	12792636	-	1153	25	50	0	4	0	3	0	0	211	36	3	0	0	1	0	0	23	26	0	2	1	2	1	0
DHPS_TSS_35	DHPS	GGCGGCGACCTGGTTTACAG	TSS	chr19	12792748	12792767	-	1583	89	102	1	14	0	0	47	1	280	152	1380	1	60	5	59	0	107	120	2	2	3	6	5	1
DHPS_TSS_36	DHPS	GGGAAGGGACCGGATCTGAA	TSS	chr19	12791982	12792001	-	1515	57	102	2	14	1	32	1	3	342	70	243	3	1	2	4	0	107	97	4	2005	1	3592	4	2
DHPS_TSS_37	DHPS	GGGAGGAGGAGCCTAAGTCT	TSS	chr19	12792038	12792057	-	2220	102	191	6	8	1	6	3	17	523	201	9	5	2	60	2	17	150	207	3	11	3	12	12	3
DHPS_TSS_38	DHPS	GGGGCAAGACAAATTAAGGG	TSS	chr19	12792065	12792084	-	1526	52	112	3	19	1	66	1	28	225	117	17	24	9	177	4	39	92	156	8	537	6	794	13	395
DHPS_TSS_39	DHPS	GGGTGGGGGCTGGCTGGGCG	TSS	chr19	12791937	12791956	-	2594	65	191	2	21	2	4	1	0	298	162	4	3	3	3	2	1	120	123	1482	4	94	10	5	3
DHPS_TSS_4	DHPS	ACGTGCTTTGGGCGAAAGAC	TSS	chr19	12792693	12792712	+	904	43	82	1	1	0	2	0	0	100	115	5	19	0	0	0	1	76	31	0	1	0	2	4	2
DHPS_TSS_40	DHPS	GTCAAAGCTGCCCCTAGGCC	TSS	chr19	12792602	12792621	+	2377	82	187	0	12	0	4	2	6	349	207	14	0	3	6	2	1	163	225	2	6	6	7	10	4
DHPS_TSS_41	DHPS	GTCGGGGTTTAACGCGTTTC	TSS	chr19	12792639	12792658	-	3177	158	223	2	10	28	2	1	1	617	359	12	2	3	2	5	1	197	176	180	5	722	10	645	4
DHPS_TSS_42	DHPS	TAAAAGGGTGGGGGCTGGCT	TSS	chr19	12791942	12791961	-	2142	128	254	169	2380	35	19	21	33	374	181	14	1	3	4	1	0	118	146	0	5	3	766	5	4
DHPS_TSS_43	DHPS	TAGATTTGCTTTTCCCAGCG	TSS	chr19	12792002	12792021	-	1556	81	128	29	9	0	3	162	0	217	175	8943	2	597	19	543	0	77	129	2	3	1	6	7	4
DHPS_TSS_44	DHPS	TAGGTACATTTAAAGCTTTC	TSS	chr19	12792102	12792121	-	1648	59	132	1	20	0	7	0	9	148	106	3	2	3	0	6	11	81	88	0	1	3	3	2	0
DHPS_TSS_45	DHPS	TCACGTGATAAACCAACTTC	TSS	chr19	12792715	12792734	-	1809	45	85	955	2	186	2	85	0	315	144	9	1	1	2	2	1	87	102	9	2	2	9	7	1
DHPS_TSS_46	DHPS	TCCGCAAGAGCACAGGAAGT	TSS	chr19	12792668	12792687	+	1431	70	77	6	8	151	0	12	0	88	101	6	1	2	2	3	0	101	70	282	3	0	4	4	1
DHPS_TSS_47	DHPS	TCGGGGTTTAACGCGTTTCT	TSS	chr19	12792638	12792657	-	2092	140	195	0	16	3	2	1	1	319	166	17	1	15	1	18	1	117	163	4	1	4	12	8	4
DHPS_TSS_48	DHPS	TCTCTGATTCCTAAAAGGGT	TSS	chr19	12791953	12791972	-	223	0	0	0	0	0	0	0	0	0	0	0	0	0	0	0	0	0	1	0	0	0	0	0	0
DHPS_TSS_49	DHPS	TCTGATTCCTAAAAGGGTGG	TSS	chr19	12791951	12791970	-	626	20	29	0	3	1	0	0	0	128	88	26	23	0	34	2	0	46	31	0	0	2	0	1	2
DHPS_TSS_5	DHPS	AGACAAATTAAGGGAGGATA	TSS	chr19	12792059	12792078	-	537	29	38	1	2	0	1	1	0	119	25	2	0	2	0	1	0	25	34	1	1	2	1	2	0
DHPS_TSS_50	DHPS	TCTGGAATGGGCGGAGCCTG	TSS	chr19	12792084	12792103	-	1647	104	157	2	8	3	6	1	0	586	179	5	1	7	95	3	0	152	147	0	3	2	9	11	3
DHPS_TSS_51	DHPS	TGGCGGCGACCTGGTTTACA	TSS	chr19	12792749	12792768	-	1346	53	98	0	13	0	2	1	0	214	90	708	0	6	5	11	1	146	88	3	293	2	554	4	0
DHPS_TSS_52	DHPS	TGGGAGGAGGAGCCTAAGTC	TSS	chr19	12792039	12792058	-	1943	80	217	3	8	2	1	2	0	321	149	9	0	1	1	2	1	118	98	2	3	3	11	6	4
DHPS_TSS_53	DHPS	TGGGGGCTGGCTGGGCGCGG	TSS	chr19	12791934	12791953	-	4815	95	170	1	15	2	7	16	9	567	257	1280	1	221	46	201	0	226	370	144	12	25	8	7	2
DHPS_TSS_54	DHPS	TGGTTTACAGGGGCTAAAAA	TSS	chr19	12792738	12792757	-	79	0	4	0	0	0	0	0	0	3	0	1	0	0	0	0	0	7	2	0	1	0	130	0	0
DHPS_TSS_55	DHPS	TGTGCGTGTGTTCCGTAATA	TSS	chr19	12792773	12792792	+	1312	49	129	0	5	2	4	1	0	168	69	4	0	0	1	1	1	121	110	93	1222	226	2	8	111
DHPS_TSS_56	DHPS	TTAAAGCTTTCTGGAATGGG	TSS	chr19	12792093	12792112	-	1045	25	25	0	5	0	2	1	0	83	63	2	1	1	2	1	0	70	63	632	1	343	452	2	2
DHPS_TSS_57	DHPS	TTAAGGGAGGATATGGGAGG	TSS	chr19	12792052	12792071	-	6147	169	283	5	24	1	4	1	1	963	567	18	11	7	11	5	3	326	504	2991	1105	2430	733	8481	6
DHPS_TSS_58	DHPS	TTAGATTTGCTTTTCCCAGC	TSS	chr19	12792003	12792022	-	1916	42	86	280	26	0	2	0	2	454	120	9	1	0	1	3	0	82	103	19	3	4	9	4	5
DHPS_TSS_59	DHPS	TTCAAGAACCGCCCAGACTT	TSS	chr19	12792024	12792043	+	1338	71	70	1	5	36	0	0	0	192	77	7	0	3	4	2	1	69	64	1	34	2	190	2	5
DHPS_TSS_6	DHPS	AGAGCATCTCCTTTCAGATC	TSS	chr19	12791970	12791989	+	2151	44	50	0	4	1	1	0	0	472	146	8	0	4	0	5	1	130	153	3	5	4	5	7	0
DHPS_TSS_60	DHPS	TTCTGGAATGGGCGGAGCCT	TSS	chr19	12792085	12792104	-	2371	121	212	173	9	45	4	50	241	433	219	10	246	5	203	3	265	170	175	3	3	15	20	657	2
DHPS_TSS_61	DHPS	TTGCTTTTCCCAGCGGGGAA	TSS	chr19	12791997	12792016	-	1129	35	78	1	5	2	3	11	6	166	111	152	0	6	3	7	4	76	98	38	1	175	1	201	1
DHPS_TSS_62	DHPS	TTGGGCGAAAGACCGGAAGT	TSS	chr19	12792700	12792719	+	891	51	122	0	4	0	3	0	1	71	114	4	0	0	2	1	0	62	60	0	2	0	8	6	3
DHPS_TSS_63	DHPS	TTTAGATTTGCTTTTCCCAG	TSS	chr19	12792004	12792023	-	8203	263	362	4	281	3	26	2	4	888	372	24	3	9	7	8	0	293	362	8	22	9	1250	22	208
DHPS_TSS_64	DHPS	TTTCCCAGCGGGGAAGGGAC	TSS	chr19	12791992	12792011	-	1248	15	109	0	3	0	0	1	0	287	128	5	0	1	0	0	1	65	122	2	22	0	266	1	1
DHPS_TSS_65	DHPS	TTTCTGGAATGGGCGGAGCC	TSS	chr19	12792086	12792105	-	3207	172	141	6	11	6	2	5	0	432	90	41	2	0	2	3	1	162	148	2	328	3	837	7	103
DHPS_TSS_66	DHPS	TTTCTGGGCCGCCGTAAGCC	TSS	chr19	12792623	12792642	-	1597	52	101	0	2	0	1	0	0	259	108	2	1	2	1	0	2	66	80	1	0	1	7	4	2
DHPS_TSS_67	DHPS	TTTGCTTTTCCCAGCGGGGA	TSS	chr19	12791998	12792017	-	2227	103	162	2	4	1	0	1	0	362	169	15	2	6	2	3	2	116	110	254	3	6	120	114	74
DHPS_TSS_7	DHPS	AGATCCGGTCCCTTCCCCGC	TSS	chr19	12791985	12792004	+	4267	71	156	0	4	2	8	2	0	566	235	24	1	3	3	6	0	249	219	5	2	5	11	6	2
DHPS_TSS_8	DHPS	AGGAAGTAGGGAACGTGCTT	TSS	chr19	12792681	12792700	+	1730	66	102	0	6	0	2	1	0	301	136	4	1	0	1	2	0	115	117	1	1	3	4	8	0
DHPS_TSS_9	DHPS	AGGAGGAGCCTAAGTCTGGG	TSS	chr19	12792035	12792054	-	3438	164	310	4	15850	3	194	0	31	687	442	19	2	2	8	7	3	176	229	5	5	10	15	27	10
EGFR_exon_100	EGFR	TGAACCGCACGGCGCCATGC	exon	chr7	55214306	55214325	-	2045	76	248	1	11	34	4	5	0	506	162	11	0	1	5	0	1	160	174	4	940	6	5504	13	270
EGFR_exon_101	EGFR	TGAGCTTGTTACTCGTGCCT	exon	chr7	55209986	55210005	-	2436	125	216	3	853	2	120	86	0	693	243	1103	0	173	6	165	0	135	132	358	68	675	17	30	20
EGFR_exon_102	EGFR	TGAGGTGGTCCTTGGGAATT	exon	chr7	55210064	55210083	+	2197	110	150	3	12	0	4	1	1	483	159	7	1	2	1	3	1	155	159	3	2	2	12	11	4
EGFR_exon_103	EGFR	TGCAAATAAAACCGGACTGA	exon	chr7	55211135	55211154	+	901	27	49	0	4	2	0	3	0	96	110	5	32	1	25	3	1	67	67	2	2	1	5	5	0
EGFR_exon_104	EGFR	TGCGACCCTCCGGGACGGCC	exon	chr7	55086972	55086991	+	1222	70	79	0	9	1	7	0	0	486	82	6	1	4	2	1	1	76	97	0	6	0	6	4	1
EGFR_exon_105	EGFR	TGCGCTCTGCCCGGCGAGTC	exon	chr7	55087018	55087037	+	2366	138	258	4	977	1	20	2	3	913	145	15	18	5	113	3	1	191	264	1	1	2	13	17	2
EGFR_exon_106	EGFR	TGGAAATTACCTATGTGCAG	exon	chr7	55210084	55210103	+	2491	125	203	3	30	12	2	1	1	324	247	7	1	2	4	3	3	112	161	5	4	3	10	2	2
EGFR_exon_57	EGFR	AAATCCTGCATGGCGCCGTG	exon	chr7	55214299	55214318	+	2539	123	266	5	16426	3	35	2	0	638	199	15	5	3	7	5	4	192	196	2	9	3	17	14	3
EGFR_exon_58	EGFR	AACTATGATGCAAATAAAAC	exon	chr7	55211127	55211146	+	475	25	23	0	0	1	0	0	0	28	42	1	0	0	1	0	0	29	26	0	0	0	1	3	0
EGFR_exon_59	EGFR	AATAACTGTGAGGTGGTCCT	exon	chr7	55210056	55210075	+	2233	87	190	4	5	10	2	214	1	380	87	507	0	195	1	188	0	121	96	2	2	4	7	5	1
EGFR_exon_60	EGFR	AATTCGCTCCACTGTGTTGA	exon	chr7	55211035	55211054	-	1145	52	72	2	5	0	4	2	0	188	47	3	0	1	0	1	0	28	38	0	2	3	5	7	1
EGFR_exon_61	EGFR	AGAGCGCAGCCAGCAGCGCC	exon	chr7	55087006	55087025	-	961	42	94	2	5	0	2	0	0	214	86	4	0	3	1	2	1	64	52	2	5	5	4	5	1
EGFR_exon_62	EGFR	AGATAAGACTGCTAAGGCAT	exon	chr7	55211107	55211126	-	530	38	25	0	2	3	0	0	0	80	101	0	0	1	0	2	1	33	37	1	0	0	2	3	0
EGFR_exon_63	EGFR	AGGGTTGTTGCTGAACCGCA	exon	chr7	55214317	55214336	-	1776	112	123	0	7	0	1	0	1	237	145	21	1	7	6	4	1	75	120	2	5	1	7	2	3
EGFR_exon_64	EGFR	AGGTAATTTCCAAATTCCCA	exon	chr7	55210076	55210095	-	565	38	24	1	25	0	0	0	0	66	27	0	0	0	1	2	0	34	19	0	0	1	0	2	0
EGFR_exon_65	EGFR	AGTAACAAGCTCACGCAGTT	exon	chr7	55209993	55210012	+	844	59	80	1	5	0	2	1	0	186	95	3	1	0	0	2	0	36	74	1	1	0	3	0	1
EGFR_exon_66	EGFR	AGTTATTGAACATCCTCTGG	exon	chr7	55210043	55210062	-	2177	65	82	9	6	4	2	0	1	279	122	6	6	0	5	3	0	113	132	5	1	2	6	4	1
EGFR_exon_67	EGFR	ATAACCAGCCACCTCCTGGA	exon	chr7	55211002	55211021	-	1018	20	95	1	2	0	4	1	0	211	76	5	1	3	0	1	1	38	75	1	3	2	2	7	0
EGFR_exon_68	EGFR	ATAACTGTGAGGTGGTCCTT	exon	chr7	55210057	55210076	+	985	35	62	0	14	1	2	0	1	208	39	10	1	0	2	0	0	62	43	0	1	1	1	9	0
EGFR_exon_69	EGFR	ATAGTTAGATAAGACTGCTA	exon	chr7	55211113	55211132	-	797	31	65	1	4	1	2	0	1	126	75	3	0	0	0	0	0	26	62	2	2	1	6	3	0
EGFR_exon_70	EGFR	ATCATAATTCCTCTGCACAT	exon	chr7	55210096	55210115	-	2106	90	120	0	2479	2	26	0	17	272	167	5	1	2	2	3	3	141	93	7	1	0	14	11	4
EGFR_exon_71	EGFR	ATCATTTTCTCAGCCTCCAG	exon	chr7	55210027	55210046	+	3794	170	233	4	13	46	5	15	1	583	243	21	73	3	11	3	1	212	253	2	8	8	19	17	8
EGFR_exon_72	EGFR	ATGATCTGCAGGTTTTCCAA	exon	chr7	55211058	55211077	-	2674	75	197	54	7	474	3	67	1	303	212	4	0	2	5	1	2	134	133	19	6	2	9	27	3
EGFR_exon_73	EGFR	ATGCGACCCTCCGGGACGGC	exon	chr7	55086971	55086990	+	2590	197	252	3	6	2	3	1	4	637	229	12	0	1	3	6	1	287	229	10	1669	2	262	15	4
EGFR_exon_74	EGFR	CACAGTGGAGCGAATTCCTT	exon	chr7	55211039	55211058	+	2166	116	247	0	13	0	3	4	2	368	256	10	0	1	3	2	0	235	157	172	6	198	8	7	4
EGFR_exon_75	EGFR	CACAGTTATTGAACATCCTC	exon	chr7	55210046	55210065	-	4728	224	301	3	5	4	3	0	94	891	428	6	90	6	6	1	101	251	355	2	5	4	13	9	0
EGFR_exon_76	EGFR	CAGCGCCAGGAGCGCTGCCC	exon	chr7	55086993	55087012	-	1523	27	31	2	3	0	2	0	0	105	31	6	0	0	1	1	0	21	17	419	3	445	859	321	86
EGFR_exon_77	EGFR	CATGGGCAGCTCCTTCAGTC	exon	chr7	55211149	55211168	-	907	38	100	1	2	1	2	1	1	375	110	4	0	0	1	0	1	77	112	3	1	2	4	3	1
EGFR_exon_78	EGFR	CCACTGTGTTGAGGGCAATG	exon	chr7	55211027	55211046	-	1868	142	231	5	8	0	4	2	0	282	122	8	1	2	7	2	0	55	136	916	3	1231	14	212	3
EGFR_exon_79	EGFR	CCCGGCGAGTCGGGCTCTGG	exon	chr7	55087027	55087046	+	2275	87	114	1	7	0	2	3	0	251	176	224	1	3	0	4	0	110	107	5	4	2	13	6	3
EGFR_exon_80	EGFR	CCTCATTGCCCTCAACACAG	exon	chr7	55211024	55211043	+	4362	235	512	4	14	3	44	2	0	1229	314	28	39	12	7	13	6	340	371	9	8	8	33	34	10
EGFR_exon_81	EGFR	CCTCCAGAGCCCGACTCGCC	exon	chr7	55087030	55087049	-	2164	176	252	2	16	3	50	2	0	646	398	23	1	3	6	3	3	213	234	4	102	9	24	19	13
EGFR_exon_82	EGFR	CGCTGCCCCGGCCGTCCCGG	exon	chr7	55086981	55087000	-	2631	87	223	1	21	2	5	0	2	586	147	12	2	7	6	3	0	103	211	4	1	2	24	8	2
EGFR_exon_83	EGFR	CTGCCCGGCGAGTCGGGCTC	exon	chr7	55087024	55087043	+	1338	57	87	2	11	11	2	2	1	244	80	4	0	3	1	0	0	61	77	0	944	1	2358	8	0
EGFR_exon_84	EGFR	CTGCGCTCTGCCCGGCGAGT	exon	chr7	55087017	55087036	+	2053	40	59	3	38	0	2	0	53	184	64	3	18	2	71	0	41	54	48	0	2	1	6	1	1
EGFR_exon_85	EGFR	GAAAACCTGCAGATCATCAG	exon	chr7	55211061	55211080	+	458	34	56	1	1	8	0	0	62	22	20	2	175	1	1709	0	108	31	33	2	2	0	1	0	0
EGFR_exon_86	EGFR	GAATTCGCTCCACTGTGTTG	exon	chr7	55211036	55211055	-	5987	212	436	743	15	120	15	87	359	1002	340	24	155	7	134	6	294	394	387	6	21	505	183	765	6
EGFR_exon_87	EGFR	GACGGCCGGGGCAGCGCTCC	exon	chr7	55086985	55087004	+	1137	44	122	0	0	0	4	1	0	214	117	6	1	0	3	1	1	40	123	0	1	4	0	6	0
EGFR_exon_88	EGFR	GAGCGCTGCCCCGGCCGTCC	exon	chr7	55086984	55087003	-	3666	84	139	2	6	0	2	2	0	425	149	9	0	3	3	1	1	131	142	8	3	3	12	9	0
EGFR_exon_89	EGFR	GAGGATGTTCAATAACTGTG	exon	chr7	55210046	55210065	+	495	40	37	2	6	2	4	3	95	105	55	5	108	1	7	3	136	21	28	3	7	5	11	12	4
EGFR_exon_90	EGFR	GAGTAACAAGCTCACGCAGT	exon	chr7	55209992	55210011	+	662	40	37	0	2	0	0	0	0	49	9	0	0	32	1	25	0	25	20	0	1	0	1	1	1
EGFR_exon_91	EGFR	GATGTTCAATAACTGTGAGG	exon	chr7	55210049	55210068	+	1000	31	66	0	7	2	2	47	0	157	84	664	0	82	3	89	2	42	63	3	0	2	2	2	1
EGFR_exon_92	EGFR	GCGACCCTCCGGGACGGCCG	exon	chr7	55086973	55086992	+	203	2	8	0	1	0	0	0	0	20	7	0	0	1	0	1	0	8	7	0	0	0	1	0	0
EGFR_exon_93	EGFR	GCTGCCCATGAGAAATTTAC	exon	chr7	55211159	55211178	+	1285	93	134	1	3	1	4	0	0	217	74	7	0	2	2	0	0	92	82	0	4	3	11	2	3
EGFR_exon_94	EGFR	GCTGCCCCGGCCGTCCCGGA	exon	chr7	55086980	55086999	-	1412	57	70	1	4	1	1	8	1	195	80	6	2	3	5	2	0	64	101	3	5	2	778	6	49
EGFR_exon_95	EGFR	GCTGCTGGCTGCGCTCTGCC	exon	chr7	55087009	55087028	+	2006	86	208	1	548	1	1	1	0	519	157	9	0	3	2	1	0	186	121	4	3	160	9	11	3
EGFR_exon_96	EGFR	GGACATAACCAGCCACCTCC	exon	chr7	55211006	55211025	-	2114	116	148	6	707	7	79	1	13	380	181	6	0	2	3	2	1	129	136	3	6	5	2	9	4
EGFR_exon_97	EGFR	GGCAGCGCTCCTGGCGCTGC	exon	chr7	55086994	55087013	+	2183	67	124	0	825	0	39	1	3	253	46	8	0	1	1	1	0	60	77	2	1	2	10	8	0
EGFR_exon_98	EGFR	TATTTCCTCTGATGATCTGC	exon	chr7	55211069	55211088	-	4590	160	371	20	25	6	5	20	2	936	229	11	4	5	7	6	1	235	286	5	6	201	10	17	3
EGFR_exon_99	EGFR	TCCTCCAGAGCCCGACTCGC	exon	chr7	55087031	55087050	-	1776	50	138	2	3229	1	5	0	5	382	148	7	0	1	6	2	1	82	137	1	6	3	6	10	1
EGFR_intron_107	EGFR	CAGCCCGCCCAACCGCGCAC	TSS	chr7	55087115	55087134	+	866	34	95	52	9	49	4	38	3	190	106	2	1	2	1	0	0	50	41	5	5	3	182	8	263
EGFR_intron_108	EGFR	CCAACCGCGCACCGGCGCAC	TSS	chr7	55087123	55087142	+	2890	210	191	3	17	1	5	1	1	714	214	17	1	8	9	3	5	201	199	4	9	4	17	14	7
EGFR_intron_109	EGFR	CGGGGTCCGGGGCGCGATCC	TSS	chr7	55087095	55087114	-	1877	107	133	2	9	4	2	3	0	562	144	7	1	1	1	3	0	151	140	4	6	2	5	5	2
EGFR_intron_110	EGFR	GCCGCCCCCGGATCGCGCCC	TSS	chr7	55087086	55087105	+	645	29	61	0	1	0	4	0	0	45	18	1	0	0	0	0	0	38	30	2	0	3	3	1	0
EGFR_intron_111	EGFR	GCCGGCTCCCGCGCCGCCCC	TSS	chr7	55087074	55087093	+	1070	26	26	1	0	2	0	0	0	153	17	87	0	0	0	0	0	47	29	1	1	1	2	2	1
EGFR_intron_112	EGFR	GCGCCGGTGCGCGGTTGGGC	TSS	chr7	55087121	55087140	-	2224	39	146	2	6	0	1	1	1	301	83	3	0	0	3	0	2	118	98	2	4	2	8	3	0
EGFR_intron_113	EGFR	GCGCGATCCGGGGGCGGCGC	TSS	chr7	55087084	55087103	-	1504	42	95	2	3	1	1	0	0	338	189	6	0	0	0	2	0	147	109	2	3	1	95	7	2
EGFR_intron_114	EGFR	GCGCGGTTGGGCGGGCTGCG	TSS	chr7	55087113	55087132	-	1246	55	55	2	4	1	5	0	0	253	81	5	1	2	3	2	2	110	88	2	1069	1	9	9	84
EGFR_intron_115	EGFR	GCGGGGTCCGGGGCGCGATC	TSS	chr7	55087096	55087115	-	3510	147	263	2	7	1	0	1	0	549	224	242	3	15	4	13	0	133	151	52	2	50	8	15	1
EGFR_intron_116	EGFR	GGCGCGATCCGGGGGCGGCG	TSS	chr7	55087085	55087104	-	2030	82	67	0	7	0	3	0	0	99	42	8	0	4	3	1	1	99	78	2	6	1	6	2	5
EGFR_intron_117	EGFR	GGGGTCCGGGGCGCGATCCG	TSS	chr7	55087094	55087113	-	1073	20	54	18	0	13	1	4	0	174	61	3	1	0	3	1	0	42	40	0	1	1	6	2	1
EGFR_intron_118	EGFR	GGGTCCGGGGCGCGATCCGG	TSS	chr7	55087093	55087112	-	1289	35	107	1	5	0	1	202	0	389	183	612	8	220	1	212	1	63	83	0	3	1	3	3	0
EGFR_intron_119	EGFR	GTGCGCGGTTGGGCGGGCTG	TSS	chr7	55087115	55087134	-	2873	77	260	46	7	50	2	28	1	521	161	4	3	5	2	0	1	164	177	0	10	5	183	7	289
EGFR_intron_120	EGFR	GTTGGGCGGGCTGCGGGGTC	TSS	chr7	55087108	55087127	-	4892	195	404	6	2152	4	73	4	43	599	307	16	4	4	7	6	1	310	303	5	1110	28	78	1449	9
EGFR_intron_121	EGFR	TCCGGGGCGCGATCCGGGGG	TSS	chr7	55087090	55087109	-	1108	28	77	0	2	1	0	0	0	75	69	10	0	0	1	1	2	46	35	0	12	0	3	3	0
EGFR_intron_122	EGFR	TCCGGGGGCGGCGCGGGAGC	TSS	chr7	55087078	55087097	-	712	16	30	0	3	0	5	0	0	330	119	1	0	0	0	3	0	44	50	1	1	1	5	3	1
EGFR_intron_123	EGFR	TGCGCCGGTGCGCGGTTGGG	TSS	chr7	55087122	55087141	-	1956	61	96	0	796	0	11	0	0	228	61	6	1	1	3	3	2	84	97	1	17	0	428	5	3
EGFR_intron_124	EGFR	TGCGCGGTTGGGCGGGCTGC	TSS	chr7	55087114	55087133	-	2944	81	285	7	18	19	15	1	8	724	265	14	2	4	5	9	2	164	187	5	667	7	412	10	56
EGFR_intron_125	EGFR	TGGGCGGGCTGCGGGGTCCG	TSS	chr7	55087106	55087125	-	2804	182	305	2	688	2	10	1	1	714	310	13	0	2	9	5	1	174	300	2285	15	1897	14	773	7
EGFR_intron_126	EGFR	TTGGGCGGGCTGCGGGGTCC	TSS	chr7	55087107	55087126	-	4219	120	273	7	110	4	12	8	1	894	405	95	28	6	31	9	2	204	282	3	11	279	28	43	5
EGFR_TSS_1	EGFR	AGCAGCCTCCGCCCCCCGCA	TSS	chr7	55086745	55086764	+	4475	273	462	15	18	4	9	23	2	978	395	17	2	8	6	4	4	303	395	6	28	194	30	96	260
EGFR_TSS_10	EGFR	CCCGGACGTCTAGCTCGCGC	TSS	chr7	55086701	55086720	-	876	49	56	0	12	0	0	0	1	443	85	5	0	1	0	1	0	88	83	0	4	1	5	8	1
EGFR_TSS_11	EGFR	CCGATCCCTCCTCCGCCGCC	TSS	chr7	55086639	55086658	+	5381	264	556	20	57	240	46	48	1163	1373	603	62	1146	9	10476	14	1347	466	461	324	7831	596	45	43	1208
EGFR_TSS_12	EGFR	CCGGAGTCCCGAGCTAGCCC	TSS	chr7	55086795	55086814	+	3386	140	195	3	980	2	27	1	5	732	230	65	201	23	343	23	21	207	256	35	8	4	25	15	6
EGFR_TSS_13	EGFR	CCGGCCGCCTCGGCCGCGTC	TSS	chr7	55086779	55086798	-	1534	38	56	1	1	0	6	0	0	107	72	5	0	1	1	1	0	36	58	0	4	1	5	0	1
EGFR_TSS_14	EGFR	CCGGGGCTAGCTCGGGACTC	TSS	chr7	55086798	55086817	-	1758	87	202	1	5	0	4	0	4	320	126	8	2	2	2	1	1	89	106	3	44	38	622	9	619
EGFR_TSS_15	EGFR	CGAGGCGCGGGGAGGCAGGG	TSS	chr7	55086677	55086696	-	8502	115	230	3	16	0	3	3	0	1394	514	253	5	27	16	12	0	407	454	3	706	152	439	19	131
EGFR_TSS_16	EGFR	CGCCCTGCCTCCCCGCGCCT	TSS	chr7	55086675	55086694	+	3698	157	250	2	19	0	10	34	0	894	335	1427	3	266	12	265	2	287	302	65	130	22	25	17	223
EGFR_TSS_17	EGFR	CGCTCACACCGTGCGGGGGG	TSS	chr7	55086756	55086775	-	2551	118	167	2	12	1	5	1	1	460	210	15	2	2	4	4	1	225	222	3	11	4	12	10	4
EGFR_TSS_18	EGFR	CGGGAGGAGGAGGGACCAGG	TSS	chr7	55086657	55086676	-	1121	19	73	1	8	0	2	1	0	374	86	3	0	3	0	1	1	99	96	4	0	0	1	9	0
EGFR_TSS_19	EGFR	CGGGCGCTCACACCGTGCGG	TSS	chr7	55086760	55086779	-	2216	86	118	3	9	2	4	2	0	343	236	9	2	1	2	0	2	74	202	3	5	2	14	11	4
EGFR_TSS_2	EGFR	AGCGCCCGACGCGGCCGAGG	TSS	chr7	55086772	55086791	+	1203	37	49	0	2	0	1	0	0	61	30	3	0	1	3	0	1	41	59	25	3	5	3	2	0
EGFR_TSS_20	EGFR	CGGGGAGGCAGGGCGGGAGG	TSS	chr7	55086670	55086689	-	1162	21	56	3	1	1	1	0	0	103	25	1	1	0	0	1	0	48	77	0	1	1	0	6	0
EGFR_TSS_21	EGFR	CGTCGGGCGCTCACACCGTG	TSS	chr7	55086763	55086782	-	1130	16	72	4	3	0	27	2	3	143	78	5	1	1	0	1	0	42	64	2	1	2	7	4	1
EGFR_TSS_22	EGFR	CGTCTAGCTCGCGCGGGCCG	TSS	chr7	55086695	55086714	-	278	0	2	0	2	0	0	1	0	32	3	2	0	0	0	1	0	9	25	0	0	0	0	0	1
EGFR_TSS_23	EGFR	CTAGACGTCCGGGCAGCCCC	TSS	chr7	55086708	55086727	+	1192	30	109	0	2	1	3	0	0	205	192	6	3	3	2	1	0	101	97	0	1	2	4	5	1
EGFR_TSS_24	EGFR	CTCGCGCGGGCCGAGGCGCG	TSS	chr7	55086688	55086707	-	1306	20	20	0	3	0	0	0	0	43	26	0	0	0	0	0	0	29	38	0	0	0	2	4	0
EGFR_TSS_25	EGFR	CTGCGGCCGCGCTGCGCCGG	TSS	chr7	55086727	55086746	-	1899	82	128	1	21	1	24	1	3	306	86	10	2	6	3	3	0	90	164	3	13	1	8	10	1
EGFR_TSS_26	EGFR	CTGCTGCGGCCGCGCTGCGC	TSS	chr7	55086730	55086749	-	2889	59	137	0	3	2	1	0	0	273	84	5	0	1	3	5	1	93	79	1	1746	15	282	5	739
EGFR_TSS_27	EGFR	GAGGAGGAGGGACCAGGCGG	TSS	chr7	55086654	55086673	-	1343	44	76	1	3	1	0	2	1	136	52	551	0	44	1	45	2	114	109	1	2	2	6	2	96
EGFR_TSS_28	EGFR	GAGGAGGGACCAGGCGGCGG	TSS	chr7	55086651	55086670	-	2802	64	156	1	13	2	2	1	1	432	182	7	1	1	1	1	1	182	194	3	17	3	4	13	5
EGFR_TSS_29	EGFR	GAGGCAGGGCGGGAGGAGGA	TSS	chr7	55086666	55086685	-	1511	36	77	1	2	1	2	0	0	251	96	513	0	186	2	189	0	117	90	0	6	2	1	5	0
EGFR_TSS_3	EGFR	AGCTCGCGCGGGCCGAGGCG	TSS	chr7	55086690	55086709	-	2146	72	141	2	3	0	378	2	29	101	28	75	2	0	2	5	0	50	94	1	19	2	8	6	1
EGFR_TSS_30	EGFR	GAGGCGCGGGGAGGCAGGGC	TSS	chr7	55086676	55086695	-	2368	51	93	1	5	0	8	0	0	496	183	16	2	3	7	1	1	163	224	0	888	3	450	7	3
EGFR_TSS_31	EGFR	GAGGGACCAGGCGGCGGAGG	TSS	chr7	55086648	55086667	-	2383	112	175	4	5	3	2	1	0	161	61	7	0	5	2	0	0	160	131	4	1027	3	20	4	1
EGFR_TSS_32	EGFR	GAGTCCCGAGCTAGCCCCGG	TSS	chr7	55086798	55086817	+	2095	95	130	0	8	0	1	1	5	190	218	4	2	5	0	2	0	80	128	2	58	39	592	7	651
EGFR_TSS_33	EGFR	GCCCGCGCGAGCTAGACGTC	TSS	chr7	55086697	55086716	+	1126	50	38	1	3750	1	3	0	1	203	42	2	0	3	1	3	2	98	104	1	3	0	4	3	2
EGFR_TSS_34	EGFR	GCCCGGACGTCTAGCTCGCG	TSS	chr7	55086702	55086721	-	1155	55	45	1	2	1	2	7	0	284	80	465	1	41	1	23	1	59	61	0	1	0	7	4	4
EGFR_TSS_35	EGFR	GCGCGGGCCGAGGCGCGGGG	TSS	chr7	55086685	55086704	-	2123	88	79	1	3	0	2	0	0	105	63	16	0	0	0	0	0	81	78	3	6	1	5	8	4
EGFR_TSS_36	EGFR	GCGCGGGGAGGCAGGGCGGG	TSS	chr7	55086673	55086692	-	995	10	29	0	5	0	0	2	0	266	56	2	1	2	1	1	0	75	54	0	4	4	3	1	0
EGFR_TSS_37	EGFR	GCGCTGCGCCGGGGGCTGCC	TSS	chr7	55086719	55086738	-	3784	107	219	2	906	27	4	1	2	489	138	13	0	2	4	1	1	91	149	1	3	1	10	4	4
EGFR_TSS_38	EGFR	GCGGCCGCCGGGGCTAGCTC	TSS	chr7	55086805	55086824	-	2127	29	62	0	2	0	2	0	0	133	62	9	1	1	1	0	0	44	59	2	0	1	4	2	0
EGFR_TSS_39	EGFR	GCGGCGGAGGAGGGATCGGG	TSS	chr7	55086638	55086657	-	1868	38	74	1	5	1	1	1	0	202	96	4	0	1	2	2	1	136	145	1	1	1	3	0	82
EGFR_TSS_4	EGFR	AGGGACCAGGCGGCGGAGGA	TSS	chr7	55086647	55086666	-	471	32	64	0	4	1	0	1	1	231	71	1	0	3	0	4	0	53	44	0	2	0	2	2	2
EGFR_TSS_40	EGFR	GCGGGGGGCGGAGGCTGCTG	TSS	chr7	55086744	55086763	-	1383	46	69	2	3	1	0	0	0	140	62	1	0	0	0	0	0	80	73	3	2	0	0	4	0
EGFR_TSS_41	EGFR	GCTCGCGCGGGCCGAGGCGC	TSS	chr7	55086689	55086708	-	808	21	30	0	5	0	3	0	0	136	19	4	0	0	0	0	0	29	25	9	1	1	5	2	0
EGFR_TSS_42	EGFR	GCTCGGGACTCCGGCCGCCT	TSS	chr7	55086789	55086808	-	2127	86	108	7	6	0	2	4	6	232	79	1	59	4	73	2	3	99	97	1	2	1	7	9	1
EGFR_TSS_43	EGFR	GCTGCGGCCGCGCTGCGCCG	TSS	chr7	55086728	55086747	-	1269	34	35	0	2	1	1	0	0	117	36	3	0	0	2	0	1	40	56	1	0	0	10	1	2
EGFR_TSS_44	EGFR	GGAGGCAGGGCGGGAGGAGG	TSS	chr7	55086667	55086686	-	1192	35	23	0	2	1	1	0	0	14	41	2	0	0	1	0	0	51	53	0	1	1	2	4	0
EGFR_TSS_45	EGFR	GGAGGGATCGGGAGGAGCAG	TSS	chr7	55086630	55086649	-	2186	80	85	1	6	0	1	0	0	175	45	7	0	1	1	2	0	107	140	1	12	4	3	3	3
EGFR_TSS_46	EGFR	GGCCGAGGCGCGGGGAGGCA	TSS	chr7	55086680	55086699	-	3284	197	303	4	1395	2	26	3	1	516	242	16	2	5	7	6	1	175	293	4	10	153	22	316	8
EGFR_TSS_47	EGFR	GGGCAGCCCCCGGCGCAGCG	TSS	chr7	55086718	55086737	+	1482	46	66	0	639	0	4	1	7	112	70	4	34	2	34	1	9	31	60	0	4	0	4	2	1
EGFR_TSS_48	EGFR	GGGCCGAGGCGCGGGGAGGC	TSS	chr7	55086681	55086700	-	3683	157	276	3	12	4	4	1	2	583	185	17	2	3	3	0	1	144	246	5	6	1516	16	1632	2
EGFR_TSS_49	EGFR	GGGCGCTCACACCGTGCGGG	TSS	chr7	55086759	55086778	-	2239	69	240	23	13	14	4	3	1	733	245	10	7	2	16	1	5	193	181	2	9	1	11	15	1769
EGFR_TSS_5	EGFR	CACGGTGTGAGCGCCCGACG	TSS	chr7	55086763	55086782	+	856	34	62	2	3	0	15	0	3	107	55	3	0	0	2	2	0	44	42	2	4	2	3	3	0
EGFR_TSS_50	EGFR	GGGCGGGAGGAGGAGGGACC	TSS	chr7	55086660	55086679	-	1152	19	75	0	3	1	0	0	1	337	36	2	0	1	0	0	0	45	71	1	1	0	0	2	1
EGFR_TSS_51	EGFR	GTCGGGCGCTCACACCGTGC	TSS	chr7	55086762	55086781	-	3018	128	258	4	13	3	6	74	1	899	307	14681	1	325	40	300	2	268	215	131	11	7	26	15	5
EGFR_TSS_52	EGFR	GTGAGCGCCCGACGCGGCCG	TSS	chr7	55086769	55086788	+	1505	71	56	7	111	1	14	0	0	320	136	7	0	0	1	1	0	70	103	6	2	2	5	6	2
EGFR_TSS_53	EGFR	TCACACCGTGCGGGGGGCGG	TSS	chr7	55086753	55086772	-	1146	60	103	2	5	0	1	0	3	308	52	4	173	1	71	0	11	45	51	2	5	1	7	4	5
EGFR_TSS_54	EGFR	TCCGGCCGCCTCGGCCGCGT	TSS	chr7	55086780	55086799	-	2975	151	230	4	6	0	23	2	2	569	74	7	65	1	7	0	0	96	94	42	4	67	315	126	2
EGFR_TSS_55	EGFR	TCGGGCGCTCACACCGTGCG	TSS	chr7	55086761	55086780	-	1579	50	71	1	12	1	4	1	1	671	143	20	0	3	7	1	0	70	134	1	3181	4	7	3	54
EGFR_TSS_56	EGFR	TGCTGCGGCCGCGCTGCGCC	TSS	chr7	55086729	55086748	-	3276	166	418	13	8	1	2	2	1	846	140	18	6	4	21	2	3	277	247	14	13	6	24	23	9
EGFR_TSS_6	EGFR	CAGGCGGCGGAGGAGGGATC	TSS	chr7	55086641	55086660	-	1224	24	69	0	2	1	1	0	0	64	12	4	0	2	2	0	1	39	72	3	1	641	5	17	0
EGFR_TSS_7	EGFR	CCAGGCGGCGGAGGAGGGAT	TSS	chr7	55086642	55086661	-	2503	32	64	5	2	3	0	0	1	117	69	6	0	2	1	0	0	52	57	2	8	0	3	3	0
EGFR_TSS_8	EGFR	CCCGACGCGGCCGAGGCGGC	TSS	chr7	55086776	55086795	+	941	28	36	0	7	0	9	0	197	77	55	1	531	0	762	0	157	23	21	0	2	1	2	4	1
EGFR_TSS_9	EGFR	CCCGCGCGAGCTAGACGTCC	TSS	chr7	55086698	55086717	+	1373	63	86	2	24	1	4	2	38	364	158	14	504	2	1777	1	54	153	100	3	3	4	7	6	2
EP300_exon_46	EP300	AAAAGCCCAATGACACAGGC	exon	chr22	41513463	41513482	+	396	21	42	0	1	0	2	0	0	52	14	3	2	2	0	1	0	16	17	3	0	0	0	0	1
EP300_exon_47	EP300	AACCTCAATATGGGAGTTGG	exon	chr22	41513370	41513389	+	1077	38	133	1	4	0	6	0	0	249	109	5	1	1	1	3	1	56	63	1	123	1	232	1	54
EP300_exon_48	EP300	AACTCCCATATTGAGGTTAG	exon	chr22	41513368	41513387	-	826	69	92	2	6	0	2	0	0	167	63	4	0	1	0	1	1	73	41	1	645	2	4	3	0
EP300_exon_49	EP300	AATATGGGAGTTGGTGGCCC	exon	chr22	41513376	41513395	+	1623	54	120	1	4	0	2	1	0	164	105	5	1	1	1	4	1	77	56	1	11	0	3	2	1
EP300_exon_50	EP300	AATCAGCTTCAGACAAGTCT	exon	chr22	41513280	41513299	+	1384	58	128	1	8	249	4	7	0	143	192	6	0	1	1	2	0	93	102	1	2	1	3	11	1
EP300_exon_51	EP300	ACAGAATTGGGACTAACCAA	exon	chr22	41513247	41513266	+	774	38	89	0	4	0	1	0	0	115	55	4	1	1	1	0	0	38	66	0	1	0	0	1	1
EP300_exon_52	EP300	ACTCTCATCTCCGGCCCTCT	exon	chr22	41489059	41489078	+	5431	331	652	1	18	0	17	17	1	933	451	112	48	83	49	72	1	399	384	4	9	6	26	20	6
EP300_exon_53	EP300	ACTGCTCTGTTGGGCCTGGC	exon	chr22	41513413	41513432	-	3702	215	370	0	15	73	8	135	65	854	414	1001	92	117	941	130	87	198	304	194	26	479	122	764	12
EP300_exon_54	EP300	AGATGAGAGTTTAGGCCGCT	exon	chr22	41489049	41489068	-	2463	94	243	2	5	1	3	4	0	508	186	12	1	0	3	2	2	118	118	5	50	5	12	7	6
EP300_exon_55	EP300	AGGGCCGGAGATGAGAGTTT	exon	chr22	41489057	41489076	-	2205	137	155	0	33	0	4	0	0	354	143	7	1	3	1	1	0	126	163	18	1	9	16	5	6
EP300_exon_56	EP300	AGGTCAAGTCATGGCCAGCC	exon	chr22	41513396	41513415	+	587	45	58	89	10	1	3	1	0	61	59	14	1	0	2	0	2	39	25	7	3	3	6	221	0
EP300_exon_57	EP300	AGTTCCCCTAACCTCAATAT	exon	chr22	41513361	41513380	+	1831	92	98	0	8	0	6	2	11	329	112	6	0	2	2	1	1	147	113	8	3	2	8	11	3
EP300_exon_58	EP300	AGTTTAGGCCGCTTGGCTGA	exon	chr22	41489042	41489061	-	2964	146	166	71	15	137	4	54	1	283	204	9	4	2	3	2	3	163	179	89	1703	3	3273	10	2
EP300_exon_59	EP300	ATCGCTGGCGGACGCCGAGA	exon	chr22	41489076	41489095	-	1301	68	104	12	9	2	3	1	1	435	91	12	0	1	2	0	1	102	112	2	4	3	3	9	1
EP300_exon_60	EP300	ATTAATCAACTCTACAGAAT	exon	chr22	41513234	41513253	+	557	22	44	10	1	1	0	3	0	35	29	0	0	0	2	0	0	26	26	0	207	0	66	1	1
EP300_exon_61	EP300	ATTAGGTTTGATAAATAGCA	exon	chr22	41513438	41513457	+	1395	41	131	1	143	2	39	5	2	110	109	2745	1	79	6	80	0	51	40	0	1	0	3	1	0
EP300_exon_62	EP300	CAACAGAGCAGTCCTGGATT	exon	chr22	41513421	41513440	+	1506	66	115	134	12	44	3	0	0	320	97	6	2	2	4	3	0	116	174	19	641	4	1628	8	70
EP300_exon_63	EP300	CAACTCCCATATTGAGGTTA	exon	chr22	41513369	41513388	-	1031	42	62	0	11	0	2	1	1	195	112	4	0	0	2	1	0	75	79	0	3	1	10	6	1
EP300_exon_64	EP300	CAGGACTGCTCTGTTGGGCC	exon	chr22	41513417	41513436	-	1531	84	159	2	3	1	4	1	1	250	154	5	0	3	3	0	1	88	114	1	3	3	3	8	5
EP300_exon_65	EP300	CAGGCCCAACAGAGCAGTCC	exon	chr22	41513415	41513434	+	1700	74	179	8	11	0	8	0	0	779	114	11	2	0	9	1	2	152	177	3	6	3	2	7	1
EP300_exon_66	EP300	CATCGCTGGCGGACGCCGAG	exon	chr22	41489077	41489096	-	2409	119	299	4	6	0	6	0	0	445	207	7	1	2	1	1	0	142	168	2	6	3	10	13	3
EP300_exon_67	EP300	CCAACTCCCATATTGAGGTT	exon	chr22	41513370	41513389	-	1933	55	156	0	8	2	9	2	1	279	160	2	0	3	0	3	1	126	127	2	121	2	234	6	43
EP300_exon_68	EP300	CCCCGGTTCCACCACATTCT	exon	chr22	41489016	41489035	-	4565	303	407	3952	26584	1024	249	286	33	997	314	40	4	563	151	565	25	283	373	1024	3465	206	469	905	95
EP300_exon_69	EP300	CCGAGAATGTGGTGGAACCG	exon	chr22	41489013	41489032	+	922	50	116	1	4	1	3	1	0	219	80	4	0	1	1	1	0	79	78	1	0	0	1	3	0
EP300_exon_70	EP300	CCTAACCTCAATATGGGAGT	exon	chr22	41513367	41513386	+	2470	149	144	3	21	0	3	1	1	394	175	9	4	3	4	1	0	156	157	4	3	3	12	10	4
EP300_exon_71	EP300	CGCTTGGCTGAAGGCGGCCC	exon	chr22	41489033	41489052	-	1113	59	177	0	3	0	1	1	0	232	82	1	2	0	0	0	1	25	61	0	0	2	5	1	0
EP300_exon_72	EP300	CGGGGCCGCCTTCAGCCAAG	exon	chr22	41489031	41489050	+	2012	102	202	2	8	0	2	0	0	337	232	11	0	2	3	3	1	106	101	2	3	3	9	2	0
EP300_exon_73	EP300	CTAATCCAGGACTGCTCTGT	exon	chr22	41513423	41513442	-	2562	114	203	2	114	1	21	3	0	674	188	7	1	1	2	1	1	170	142	5	5	5	8	20	8
EP300_exon_74	EP300	CTATTTATCAAACCTAATCC	exon	chr22	41513436	41513455	-	875	16	47	0	4	0	1	1	0	148	38	0	0	1	0	0	0	43	45	0	1	0	2	1	2
EP300_exon_75	EP300	CTCTCGGCGTCCGCCAGCGA	exon	chr22	41489075	41489094	+	1968	117	162	12641	3	1141	5	188	234	417	218	7	109	4	2467	3	220	85	125	5	1	3	11	7	4
EP300_exon_76	EP300	CTGATTAATATCACCACCAT	exon	chr22	41513266	41513285	-	613	17	30	0	4	2	2	0	0	68	51	5	0	1	1	1	0	38	73	3	15	0	97	5	2
EP300_exon_77	EP300	CTGGCGGACGCCGAGAGGGC	exon	chr22	41489072	41489091	-	1887	103	131	0	3	0	171	2	53	519	122	11	2	1	2	0	0	128	130	1	6	3	3	8	3
EP300_exon_78	EP300	CTGTCAGAATTGCTGCGATC	exon	chr22	41513337	41513356	+	1043	42	121	2	7	0	2	0	0	213	131	0	2	2	2	1	0	100	88	2	4	2	5	4	0
EP300_exon_79	EP300	GAATTGGGACTAACCAATGG	exon	chr22	41513250	41513269	+	730	39	35	0	36	0	2	0	0	85	90	3	1	0	2	1	0	15	25	0	156	1	6	1	91
EP300_exon_80	EP300	GCCGAGAATGTGGTGGAACC	exon	chr22	41489012	41489031	+	1096	33	101	1	2	0	2	0	0	217	110	5	0	0	4	0	0	54	68	2	2	1	3	2	0
EP300_exon_81	EP300	GCGGCCTAAACTCTCATCTC	exon	chr22	41489050	41489069	+	7256	339	708	8	62	1	66	2203	14	1606	740	48933	5	5636	98	5369	12	527	523	8399	24	2880	29	2834	17
EP300_exon_82	EP300	GCTTCAGACAAGTCTTGGCA	exon	chr22	41513285	41513304	+	1047	58	139	1	3	0	5	1	0	133	87	2	0	0	0	0	2	89	46	1	3	0	20	5	2
EP300_exon_83	EP300	GGCCACCAACTCCCATATTG	exon	chr22	41513375	41513394	-	2226	100	235	0	10	0	4	0	0	262	228	6	1	3	3	5	1	188	182	1	65	1	7	8	226
EP300_exon_84	EP300	GGCCGAGAATGTGGTGGAAC	exon	chr22	41489011	41489030	+	2989	185	287	2	6	12	5	15	1	732	280	12	0	5	4	2	1	179	202	5	66	6	657	12	98
EP300_exon_85	EP300	GGCTGGCCATGACTTGACCT	exon	chr22	41513396	41513415	-	1473	79	135	102	12	0	0	1	1	340	95	6	0	2	4	2	0	76	109	7	3	1	4	225	1
EP300_exon_86	EP300	GGTCAAAAGCCCAATGACAC	exon	chr22	41513459	41513478	+	511	25	18	0	1	1	1	1	1	80	14	0	0	3	0	0	0	33	10	1	42	0	1	4	0
EP300_exon_87	EP300	GTAGAGTTGATTAATTCATC	exon	chr22	41513229	41513248	-	865	27	56	0	1	1	0	0	0	66	121	2	0	0	0	1	0	55	22	1	0	0	3	4	0
EP300_exon_88	EP300	TAATCCAGGACTGCTCTGTT	exon	chr22	41513422	41513441	-	1901	112	248	2	9	1	4	0	1	675	232	15	1	1	2	2	1	179	215	3	4	2	12	8	3
EP300_exon_89	EP300	TAGTTCCCCTAACCTCAATA	exon	chr22	41513360	41513379	+	838	23	51	0	1	0	5	0	0	83	61	0	0	0	2	0	1	23	25	1	0	1	1	0	0
EP300_exon_90	EP300	TCAAGCCTGCCTGTGTCATT	exon	chr22	41513471	41513490	-	1639	99	197	1	8	1	3	1	3	631	97	4	1	1	4	1	1	137	181	2	4	3	133	5	15
EP300_exon_91	EP300	TGGCTGGCCATGACTTGACC	exon	chr22	41513397	41513416	-	4492	272	417	1606	12582	14	403	12	63	1014	440	18	13	4	100	8	4	325	323	4	85	6	15	27	7
EP300_exon_92	EP300	TGGTGGCCCAGGTCAAGTCA	exon	chr22	41513387	41513406	+	1117	54	94	1	4	0	2	297	0	158	107	2421	0	704	5	710	1	77	57	5	4	0	4	4	3
EP300_exon_93	EP300	TTAATCAACTCTACAGAATT	exon	chr22	41513235	41513254	+	1019	31	124	0	4	1	2	12	0	96	46	2	0	1	1	1	1	56	56	1	1	1	5	3	1
EP300_exon_94	EP300	TTAGGCCGCTTGGCTGAAGG	exon	chr22	41489039	41489058	-	1745	64	129	1	15	4	4	0	1	521	145	5	1	1	2	1	1	89	116	3	2312	4	1222	3	130
EP300_exon_95	EP300	TTTTGGCTCTCTATTTGACT	exon	chr22	41513192	41513211	+	6408	342	436	45	23	76	2	11	386	1031	367	5207	961	252	1151	233	232	243	304	235	554	64	133	91	26
EP300_intron_100	EP300	AATACCTTTAAAATTAATTA	TSS	chr22	41489212	41489231	-	299	0	5	0	0	0	0	0	0	8	6	0	0	0	0	0	0	5	5	0	0	0	0	0	0
EP300_intron_101	EP300	ACCGAGTAGAAAAGATTAAA	TSS	chr22	41489137	41489156	-	558	42	27	0	0	0	0	0	0	38	51	2	0	0	2	0	0	48	35	0	1	1	1	2	0
EP300_intron_102	EP300	AGAAAAGATTAAAGGGAACG	TSS	chr22	41489130	41489149	-	500	12	42	0	0	0	0	1	0	75	22	0	0	0	2	2	1	9	22	0	1	2	0	1	0
EP300_intron_103	EP300	AGAGAGGAAGAAAAAAAAAA	TSS	chr22	41489174	41489193	-	65	0	3	0	0	0	0	0	0	0	7	0	0	0	0	0	0	8	16	0	0	0	0	0	0
EP300_intron_104	EP300	AGGAGGCAAAGAAAATGGTT	TSS	chr22	41489264	41489283	-	1784	88	172	3	5	1	15	2	1	315	121	6	1	1	2	0	1	90	73	4	2	2	79	1	18
EP300_intron_105	EP300	ATACCTTTAAAATTAATTAA	TSS	chr22	41489211	41489230	-	570	29	27	1	0	0	1	0	0	26	68	0	1	0	0	0	0	21	20	0	0	0	0	1	1
EP300_intron_106	EP300	CACCGAGTAGAAAAGATTAA	TSS	chr22	41489138	41489157	-	878	30	24	1	1	0	0	0	0	84	52	4	0	0	0	0	0	55	37	1	0	0	5	0	0
EP300_intron_107	EP300	GGGCAGGGAACTAGAGAGAG	TSS	chr22	41489190	41489209	-	2190	91	88	15	6	7	3	5	0	404	126	7	0	3	0	1	0	118	178	20	220	1	3	5	2
EP300_intron_108	EP300	TAAAGGGAACGTGGAAGGCC	TSS	chr22	41489121	41489140	-	784	59	52	0	3	1	1	0	0	140	110	19	0	0	0	2	0	40	88	0	3	1	2	3	0
EP300_intron_109	EP300	TACCTTTAAAATTAATTAAG	TSS	chr22	41489210	41489229	-	350	13	21	1	0	0	0	0	0	27	85	0	0	0	0	1	0	18	14	0	0	0	1	0	0
EP300_intron_110	EP300	TCCCTTTAATCTTTTCTACT	TSS	chr22	41489133	41489152	+	6652	325	485	10	22	9	10	42	0	828	436	579	3	128	12	123	6	445	344	8	3221	6	33	13	1089
EP300_intron_111	EP300	TGCCCCTTAATTAATTTTAA	TSS	chr22	41489205	41489224	+	2073	78	125	0	6	0	3	0	7	195	173	2	0	1	0	0	2	102	121	1	0	0	4	1	0
EP300_intron_112	EP300	TTAAAATTAATTAAGGGGCA	TSS	chr22	41489205	41489224	-	186	7	11	0	3	0	3	0	4	6	9	2	0	3	3	0	0	11	7	0	1	1	8	4	0
EP300_intron_113	EP300	TTAAAGGGAACGTGGAAGGC	TSS	chr22	41489122	41489141	-	941	17	30	0	1	0	1	0	0	141	78	3	0	0	0	0	0	38	36	0	3	0	8	5	1
EP300_intron_114	EP300	TTAAAGGTATTTGAATGAGC	TSS	chr22	41489221	41489240	+	733	4	15	0	1	0	1	0	0	17	43	1	0	1	0	0	0	10	20	0	0	0	0	2	0
EP300_intron_115	EP300	TTTAAAATTAATTAAGGGGC	TSS	chr22	41489206	41489225	-	692	40	23	0	536	0	27	0	9	54	31	71	0	0	0	0	0	17	21	0	10	1	2	0	1
EP300_intron_96	EP300	AAAAAAAAATGGAAGAATAA	TSS	chr22	41489163	41489182	-	75	0	0	0	0	0	0	0	0	0	5	0	0	0	0	0	0	10	0	0	0	0	0	0	0
EP300_intron_97	EP300	AAAGAAAATGGTTGGGCTAC	TSS	chr22	41489257	41489276	-	2163	64	184	4449	29	52	4	93	3	541	215	17	2	2	5	1	1	126	187	1	6	1	328	4	133
EP300_intron_98	EP300	AAAGGGAACGTGGAAGGCCG	TSS	chr22	41489120	41489139	-	503	16	39	0	2	0	0	1	0	259	89	1	0	0	0	0	0	38	64	1	1	1	3	1	0
EP300_intron_99	EP300	AAGATTAAAGGGAACGTGGA	TSS	chr22	41489126	41489145	-	384	11	23	0	2	0	0	0	0	112	28	0	0	0	0	2	0	11	8	0	3	0	0	3	0
EP300_TSS_1	EP300	AAGAGACACTCACCTCCTCC	TSS	chr22	41488528	41488547	-	3484	157	262	1	5	1	7	286	0	919	319	667	4	300	9	347	2	379	267	5	14	10	15	47	7
EP300_TSS_10	EP300	CCTGCCCAGCCGAGGTCTCT	TSS	chr22	41488653	41488672	-	1804	77	241	3	8	1	5	1	2	280	107	11	0	0	6	4	1	135	119	94	3	4	4	7	3
EP300_TSS_11	EP300	CGAAAAGGGGGGAGAGGAGG	TSS	chr22	41488555	41488574	-	1699	48	75	1	5	0	2	0	1	282	117	4	0	1	4	1	2	54	68	1	106	3	2	2	5
EP300_TSS_12	EP300	CGAGAGACCTCGGCTGGGCA	TSS	chr22	41488651	41488670	+	864	45	77	0	4	2	5	0	0	197	73	3	1	2	4	2	0	95	67	1	3	2	3	1	1
EP300_TSS_13	EP300	CGGGGGCGAAAAGGGGGGAG	TSS	chr22	41488561	41488580	-	1996	25	114	1	9	52	24	0	0	165	579	11	2	2	4	1	3	134	125	3	6	1	5	7	6
EP300_TSS_14	EP300	CTCATCGCCACAAGGAGGCG	TSS	chr22	41488579	41488598	-	526	19	61	0	3	1	1	0	0	122	17	1	0	0	1	2	0	34	18	0	0	1	0	4	3
EP300_TSS_15	EP300	GAAGAGGTTGATGGCGGCGG	TSS	chr22	41488623	41488642	+	4053	147	247	3	425	2	22	1	2	938	459	15	0	2	2	1	3	308	273	1075	1526	1457	3925	835	1520
EP300_TSS_16	EP300	GAAGGAGGAGGACAGCGCCG	TSS	chr22	41488598	41488617	+	670	83	38	1	2	0	2	0	0	122	33	4	0	1	0	0	0	75	63	0	47	1	1	4	1
EP300_TSS_17	EP300	GACCTCGGCTGGGCAGGGGC	TSS	chr22	41488656	41488675	+	1445	81	148	2	1	2	1	0	0	180	112	6	3	1	5	1	0	125	169	2	3	3	5	2	2
EP300_TSS_18	EP300	GAGAGACCTCGGCTGGGCAG	TSS	chr22	41488652	41488671	+	695	22	28	0	2	0	3	0	0	263	82	1	0	1	0	0	0	76	112	1	1	1	1	4	0
EP300_TSS_19	EP300	GAGCTCCGAGAGACCTCGGC	TSS	chr22	41488645	41488664	+	736	21	59	1	1	0	0	0	0	211	52	0	1	2	1	0	0	25	19	0	0	1	2	1	0
EP300_TSS_2	EP300	AAGGAGGCGGGGGCGAAAAG	TSS	chr22	41488568	41488587	-	1973	86	100	3	11	23	4	0	0	267	192	11	0	0	3	1	0	177	164	3	6	3	11	5	3
EP300_TSS_20	EP300	GAGGAAGAGGTTGATGGCGG	TSS	chr22	41488620	41488639	+	2111	63	77	2	9	0	2	6	1	415	171	10	1	3	4	7	0	151	209	28	118	7	8	5	0
EP300_TSS_21	EP300	GAGGAGGAAGAGGTTGATGG	TSS	chr22	41488617	41488636	+	2904	69	101	2	18	8	5	66	0	655	322	304	0	77	4	88	0	233	237	1	6	2	11	12	15
EP300_TSS_22	EP300	GCCATCAACCTCTTCCTCCT	TSS	chr22	41488618	41488637	-	10931	547	1034	574	6372	833	71	63	25	3002	1322	66	21	19	152	15	11	885	1006	63	285	26	2924	67	3311
EP300_TSS_23	EP300	GCCGAGGAGGAAGAGGTTGA	TSS	chr22	41488614	41488633	+	788	54	38	0	3	0	2	0	0	87	108	3	1	0	3	1	0	81	104	1	2	2	1	3	1
EP300_TSS_24	EP300	GCCTCCTTGTGGCGATGAGA	TSS	chr22	41488580	41488599	+	3364	83	313	4	9	1	4	0	0	806	388	12	0	3	2	2	0	209	228	1	2	2	11	10	2
EP300_TSS_25	EP300	GCGCAGTCCCCGGCCCGCCA	TSS	chr22	41488682	41488701	-	2081	68	191	2	12	2	17	1	0	410	195	8	1	4	2	5	0	147	167	5	2	2	5	2	3
EP300_TSS_26	EP300	GGACAGCGCCGAGGAGGAAG	TSS	chr22	41488607	41488626	+	1097	53	74	0	10	0	1	0	0	374	81	1	0	0	3	0	0	87	66	1	7	2	6	3	2
EP300_TSS_27	EP300	GGAGGAGGACAGCGCCGAGG	TSS	chr22	41488601	41488620	+	1351	36	62	1	3	1	0	0	0	272	93	5	0	1	0	0	2	82	117	1531	138	1616	2	686	2
EP300_TSS_28	EP300	GGAGGCGGGGGCGAAAAGGG	TSS	chr22	41488566	41488585	-	907	16	33	1	4	0	1	0	0	146	27	3	0	0	1	0	0	81	37	2	2	1	0	2	0
EP300_TSS_29	EP300	GGCCGGCCCCTGCCCAGCCG	TSS	chr22	41488661	41488680	-	836	48	42	0	0	0	0	1	0	80	50	4	0	1	1	1	0	58	68	0	7	2	1	3	0
EP300_TSS_3	EP300	ACAAGGAGGCGGGGGCGAAA	TSS	chr22	41488570	41488589	-	906	31	69	0	4	0	2	1	0	260	70	2	0	1	0	0	0	47	44	0	19	2	6	3	44
EP300_TSS_30	EP300	GGCGGAGCTCCGAGAGACCT	TSS	chr22	41488641	41488660	+	977	37	55	0	0	1	0	0	0	339	121	3	0	1	0	0	1	65	77	0	0	1	3	3	0
EP300_TSS_31	EP300	GGCTCTAGAGGCGCAGTCCC	TSS	chr22	41488692	41488711	-	1675	71	156	6	20	2	3	2	1	194	98	38	5	6	5	6	1	83	146	13689	15	47424	75	9113	845
EP300_TSS_32	EP300	GGCTGGGCAGGGGCCGGCCG	TSS	chr22	41488662	41488681	+	426	18	21	2	1	0	0	1	1	28	27	2	0	0	0	0	0	13	47	0	0	0	2	1	2
EP300_TSS_33	EP300	GGGCAGGGGCCGGCCGTGGC	TSS	chr22	41488666	41488685	+	626	9	60	1	4	1	1	0	0	65	84	5	3	0	5	0	0	55	57	0	3	0	1	131	0
EP300_TSS_34	EP300	GGGCCGGCCGTGGCGGGCCG	TSS	chr22	41488672	41488691	+	521	41	37	0	3	0	0	0	0	111	39	0	1	1	2	0	0	10	39	0	2	3	2	1	2
EP300_TSS_35	EP300	GGGCGAAAAGGGGGGAGAGG	TSS	chr22	41488558	41488577	-	1685	35	72	0	4	1	2	1	0	73	44	3	0	1	1	1	0	69	88	2	0	2	2	4	0
EP300_TSS_36	EP300	GGGGCCGGCCGTGGCGGGCC	TSS	chr22	41488671	41488690	+	1094	43	96	9	3	0	2	1	0	106	128	2	1	1	3	1	1	82	61	2	2	3	9	3	2
EP300_TSS_37	EP300	TCATCGCCACAAGGAGGCGG	TSS	chr22	41488578	41488597	-	839	26	77	0	2	0	1	1	1	91	28	5	0	1	0	0	1	15	43	1	0	3	6	2	0
EP300_TSS_38	EP300	TCCTCCTTCTCATCGCCACA	TSS	chr22	41488587	41488606	-	13377	603	1150	74	53	12	95	42	266	3414	1344	488	954	258	3399	254	364	1046	952	27	6706	272	4282	64	758
EP300_TSS_39	EP300	TCCTTCTCATCGCCACAAGG	TSS	chr22	41488584	41488603	-	1684	98	147	10	11	23	3	7	1	396	62	8	1	4	0	3	1	83	113	6	3	1	9	8	2
EP300_TSS_4	EP300	AGCTCCGAGAGACCTCGGCT	TSS	chr22	41488646	41488665	+	683	12	56	1	1	0	2	0	0	138	45	1	0	1	1	0	0	20	46	0	3	1	1	2	0
EP300_TSS_40	EP300	TCCTTGTGGCGATGAGAAGG	TSS	chr22	41488583	41488602	+	1467	61	141	3	5	1	1	1	0	209	92	4	0	1	0	2	0	92	91	1	2	2	1	6	2
EP300_TSS_41	EP300	TCTCATCGCCACAAGGAGGC	TSS	chr22	41488580	41488599	-	94	0	0	1	3	0	2	0	0	1	0	21	0	1	0	3	1	0	0	3	2	2	6	3	1
EP300_TSS_42	EP300	TGGGCAGGGGCCGGCCGTGG	TSS	chr22	41488665	41488684	+	1062	57	71	0	3	0	1	0	1	197	63	3	1	0	2	2	0	64	72	2	3	2	2	1	0
EP300_TSS_43	EP300	TTCTCATCGCCACAAGGAGG	TSS	chr22	41488581	41488600	-	3346	183	375	835	20	68	5	9	1	530	253	17	5	4	9	3	1	155	243	4	12	2	12	4	4
EP300_TSS_44	EP300	TTGTGGCGATGAGAAGGAGG	TSS	chr22	41488586	41488605	+	909	44	118	0	6	0	2	0	0	176	49	2	0	2	3	1	1	64	63	1	6	2	6	2	2
EP300_TSS_45	EP300	TTTTCGCCCCCGCCTCCTTG	TSS	chr22	41488569	41488588	+	3478	150	169	0	14	0	27	1	0	620	209	86	1	3	2	2	2	213	219	1	5	3	9	8	3
EP300_TSS_5	EP300	AGGAGGCGGGGGCGAAAAGG	TSS	chr22	41488567	41488586	-	1786	74	102	2	2	1	0	0	2	374	136	4	2	2	4	1	0	163	213	1	1	2	8	2	2
EP300_TSS_6	EP300	AGGGGCCGGCCGTGGCGGGC	TSS	chr22	41488670	41488689	+	3253	190	257	3	16	1	6	1	1	354	210	10	1	5	8	1	2	173	225	816	6	3	10	557	1
EP300_TSS_7	EP300	AGTCCCCGGCCCGCCACGGC	TSS	chr22	41488678	41488697	-	2261	106	209	2	11	0	2	0	5	435	306	76	0	3	5	2	3	170	171	1	4	3	8	15	0
EP300_TSS_8	EP300	CAAGGAGGCGGGGGCGAAAA	TSS	chr22	41488569	41488588	-	1118	40	77	2	9	0	24	2	0	246	99	85	1	5	2	0	0	59	53	1	9	2	11	9	7
EP300_TSS_9	EP300	CCGAGAGACCTCGGCTGGGC	TSS	chr22	41488650	41488669	+	1911	36	122	97	131	20	19	2	1	168	57	8	0	0	1	2	0	42	56	1	3	0	1	4	2
ERBB2_exon_100	ERBB2	GAGCATGTCCAGGTGGGTCT	exon	chr17	37863288	37863307	-	2319	106	114	0	8	3	4	1	0	468	146	5	1	0	1	2	1	128	220	2859	4	137	4	40	2
ERBB2_exon_101	ERBB2	GCACGTAGCCCTGCACCTCC	exon	chr17	37864582	37864601	-	2104	53	220	3	11	1	4	1	3	980	106	10	2	2	6	5	0	101	157	2	1208	3	401	842	147
ERBB2_exon_102	ERBB2	GCAGTGGGACCTGCCTCACT	exon	chr17	37864618	37864637	-	2810	112	219	1	20	2	2	1	0	423	190	7	0	1	4	0	1	136	215	1	7	3	40	11	3
ERBB2_exon_103	ERBB2	GCCCTGGCCGTGCTAGACAA	exon	chr17	37864685	37864704	+	1072	22	71	1	2	0	1	10	1	62	26	4	0	1	2	0	0	34	114	0	0	1	0	1	0
ERBB2_exon_104	ERBB2	GCGAGGCACCCAGCTCTTTG	exon	chr17	37864654	37864673	+	719	54	60	2	3	2	4	0	1	251	87	1	1	2	2	2	0	34	55	1	2	0	6	3	1
ERBB2_exon_105	ERBB2	GCTGGCATTGGTGGGCAGGT	exon	chr17	37863360	37863379	-	3247	63	231	2	95	0	19	0	4	748	239	11	2	2	4	4	2	148	271	2	4	209	8	111	3
ERBB2_exon_106	ERBB2	GGAGGCCCCTGTGACAGGGG	exon	chr17	37864728	37864747	-	2039	68	162	3	5	1	0	1	0	347	158	3	0	2	1	1	1	109	125	2	3	3	87	4	0
ERBB2_exon_107	ERBB2	GGCAGCCCTGGTAGAGGTGG	exon	chr17	37863310	37863329	-	2193	92	159	2	3837	17	24	6	18	242	97	100	189	17	165	20	10	225	168	324	5	100	9	13	2
ERBB2_exon_108	ERBB2	GGTGGCGGAGCATGTCCAGG	exon	chr17	37863295	37863314	-	1561	32	61	31	6	0	0	33	0	337	170	2	0	4	0	1	1	52	93	4	0	9	7	5	1
ERBB2_exon_109	ERBB2	GGTGGGTCTCGGGACTGGCA	exon	chr17	37863277	37863296	-	1802	95	143	0	8	0	4	82	1	275	162	356	0	56	2	57	2	124	109	0	4	3	9	8	1
ERBB2_exon_110	ERBB2	GTCCAGGTGGGTCTCGGGAC	exon	chr17	37863282	37863301	-	978	48	43	0	1	0	0	1	0	155	109	2	0	3	1	1	0	76	99	0	1	2	6	5	0
ERBB2_exon_111	ERBB2	GTGGCGGAGCATGTCCAGGT	exon	chr17	37863294	37863313	-	1443	88	122	0	7	0	21	0	1	289	96	11	1	1	0	1	0	104	77	6360	7	8398	7	4	0
ERBB2_exon_112	ERBB2	TCATCGCTCACAACCAAGTG	exon	chr17	37864602	37864621	+	2209	118	226	463	6	2	3	1	1	483	203	8	1	4	5	3	1	162	224	1	3	4	12	15	2
ERBB2_exon_113	ERBB2	TCCATTGTCTAGCACGGCCA	exon	chr17	37864689	37864708	-	1217	106	118	124	7	21	6	0	1	246	75	12	0	0	2	1	0	60	111	1	211	4	1917	8	1555
ERBB2_exon_114	ERBB2	TGAGGCAGGTCCCACTGCAG	exon	chr17	37864620	37864639	+	1294	49	76	1	4	0	2	1	0	235	115	4	1	2	0	2	0	79	119	1	3	2	3	4	1
ERBB2_exon_115	ERBB2	TGCCAGTCCCGAGACCCACC	exon	chr17	37863277	37863296	+	2507	110	160	0	14	0	6	110	0	704	273	336	1	54	2	52	3	218	279	1	2	5	6	9	1
ERBB2_exon_116	ERBB2	TGGGCAGGTAGGTGAGTTCC	exon	chr17	37863349	37863368	-	6389	364	673	2	30	4	8	2	94	1827	686	38	784	7	1400	6	101	470	593	8	12	14	1040	31	11
ERBB2_exon_67	ERBB2	AACAATACCACCCCTGTCAC	exon	chr17	37864718	37864737	+	4663	175	351	68	14	2	67	1	11	896	513	16	0	8	4	0	2	300	345	5	8	5	28	16	6
ERBB2_exon_68	ERBB2	AAGGACAGGCTGGCATTGGT	exon	chr17	37863368	37863387	-	1818	84	218	0	10	1	2	1	0	461	213	7	1	5	7	1	1	131	176	80	3	5	333	8	0
ERBB2_exon_69	ERBB2	ACAATACCACCCCTGTCACA	exon	chr17	37864719	37864738	+	1463	41	90	0	25	0	22	1	0	196	69	3	0	0	1	1	0	99	79	3	2	0	7	4	4
ERBB2_exon_70	ERBB2	ACAATCCGCAGCCTCTGCAG	exon	chr17	37864634	37864653	-	2483	152	120	0	10	2	3	2	0	401	142	9	1	2	2	4	0	129	162	5	8	2	372	8	87
ERBB2_exon_71	ERBB2	ACAGGCTGGCATTGGTGGGC	exon	chr17	37863364	37863383	-	6893	328	669	4	61	17	7	14	3	1469	604	34	8	9	63	3	2	353	601	69	24	23	52	63	13
ERBB2_exon_72	ERBB2	ACAGGGGTGGTATTGTTCAG	exon	chr17	37864715	37864734	-	2535	133	144	0	4	1	2	17	1	208	155	71	0	18	3	24	0	104	129	0	788	2	142	10	77
ERBB2_exon_73	ERBB2	AGAGGTGGCGGAGCATGTCC	exon	chr17	37863298	37863317	-	838	5	34	0	1	0	2	0	0	135	55	7	0	0	3	0	0	46	58	1225	0	580	5	3	1
ERBB2_exon_74	ERBB2	AGCATGTCCAGGTGGGTCTC	exon	chr17	37863287	37863306	-	1135	54	114	1	501	1	0	0	19	423	79	9	2	1	3	2	0	60	126	2840	0	2	7	11	2
ERBB2_exon_75	ERBB2	AGGTCCCACTGCAGAGGCTG	exon	chr17	37864626	37864645	+	935	75	52	2	1	1	0	0	1	212	116	10	0	0	1	2	1	65	103	2	2	2	6	7	1
ERBB2_exon_76	ERBB2	AGGTGGGTCTCGGGACTGGC	exon	chr17	37863278	37863297	-	2951	115	217	16	8458	13	79	1	51	645	187	8	1	4	2	4	1	81	127	2	1640	2	14	7	7
ERBB2_exon_77	ERBB2	ATAGTTGTCCTCAAAGAGCT	exon	chr17	37864665	37864684	-	1062	40	73	1	0	0	1	0	0	182	85	6	0	1	4	1	1	59	70	805	3	1	7	9	0
ERBB2_exon_78	ERBB2	ATGCTCCGCCACCTCTACCA	exon	chr17	37863302	37863321	+	7188	487	622	875	2803	489	37	138	3	2110	669	34	8	8	16	9	4	537	675	41	531	10	26	32	173
ERBB2_exon_79	ERBB2	CAATACCACCCCTGTCACAG	exon	chr17	37864720	37864739	+	3361	216	380	4	15	3	16	297	5	764	350	51	372	1601	6	1463	3	255	333	188	7	303	70	301	4
ERBB2_exon_80	ERBB2	CAATCCGCAGCCTCTGCAGT	exon	chr17	37864633	37864652	-	2592	160	211	4	10	1	4	1	0	617	279	12	2	2	5	1	0	214	196	2	11	3	10	5	3
ERBB2_exon_81	ERBB2	CAGAGGCTGCGGATTGTGCG	exon	chr17	37864637	37864656	+	2152	96	145	0	8	0	8	2	537	136	66	15	3193	3	13378	3	730	72	103	1	7	2	14	4	1
ERBB2_exon_82	ERBB2	CAGGAAGGACAGGCTGGCAT	exon	chr17	37863372	37863391	-	1163	54	73	2	6	0	4	2	0	264	192	2	1	1	2	2	2	56	104	2	538	4	334	6	230
ERBB2_exon_83	ERBB2	CAGGGCTGCCAGGTGGTGCA	exon	chr17	37863320	37863339	+	2120	109	265	3	17	1	3	0	235	660	177	26	425	1	2253	3	245	178	192	5	36	3	14	17	5
ERBB2_exon_84	ERBB2	CAGGGGTGGTATTGTTCAGC	exon	chr17	37864714	37864733	-	3036	204	227	8	20	0	5	2	0	364	260	1	2	1	9	1	1	215	198	1081	4	58	11	15	4
ERBB2_exon_85	ERBB2	CATAGTTGTCCTCAAAGAGC	exon	chr17	37864666	37864685	-	696	31	29	1	1	0	0	0	4	89	76	2	0	0	1	0	1	33	37	1	1	1	3	3	0
ERBB2_exon_86	ERBB2	CATGCTCCGCCACCTCTACC	exon	chr17	37863301	37863320	+	9136	483	841	13	202	5	30	288	101	2136	627	934	260	336	26	347	103	595	584	12	3302	15	51	34	216
ERBB2_exon_87	ERBB2	CCACCTCTACCAGGGCTGCC	exon	chr17	37863310	37863329	+	1500	114	204	0	3843	23	22	13	17	254	196	103	187	20	167	21	9	190	158	310	3	83	14	7	4
ERBB2_exon_88	ERBB2	CCACCTGGCAGCCCTGGTAG	exon	chr17	37863316	37863335	-	983	27	107	0	3	0	1	0	0	138	36	5	1	0	1	3	0	53	119	1	0	3	3	7	3
ERBB2_exon_89	ERBB2	CCAGGGCTGCCAGGTGGTGC	exon	chr17	37863319	37863338	+	2533	130	168	2	23	226	1	57	0	643	171	11	3	23	4	29	2	190	147	1	2	5	9	7	2
ERBB2_exon_90	ERBB2	CCAGGTGGTGCAGGGAAACC	exon	chr17	37863328	37863347	+	1771	73	115	3	6	1	7	1	0	358	146	6	0	0	5	1	2	88	123	1	7	8	9	5	5
ERBB2_exon_91	ERBB2	CCAGGTTTCCCTGCACCACC	exon	chr17	37863331	37863350	-	3435	187	238	3	15	2	9	24	8	529	244	215	4	19	6	26	2	242	276	1	10201	3	76	24	1685
ERBB2_exon_92	ERBB2	CCTCTACCAGGGCTGCCAGG	exon	chr17	37863313	37863332	+	1364	99	126	1	2	0	2	1	1	265	141	3	0	2	0	3	0	111	114	1	3	2	18	3	3
ERBB2_exon_93	ERBB2	CCTGCACCACCTGGCAGCCC	exon	chr17	37863322	37863341	-	1769	52	178	2	4	1	3	2	1	931	131	8	4	5	1	3	1	183	185	3	4	3	11	12	4
ERBB2_exon_94	ERBB2	CCTGGCAGCCCTGGTAGAGG	exon	chr17	37863313	37863332	-	835	29	34	1	6	1	5	1	0	124	38	5	0	1	3	1	1	54	43	3	1	1	16	2	3
ERBB2_exon_95	ERBB2	CGCTCACAACCAAGTGAGGC	exon	chr17	37864606	37864625	+	719	35	53	0	4	0	0	2	0	52	54	1	0	1	1	0	0	49	45	1	1	2	36	2	0
ERBB2_exon_96	ERBB2	CGGGTCTCCATTGTCTAGCA	exon	chr17	37864695	37864714	-	4144	197	376	7	332	4	51	0	2	809	328	17	14	1	5	3	0	267	286	51	117	119	16	13	2
ERBB2_exon_97	ERBB2	CTCCATTGTCTAGCACGGCC	exon	chr17	37864690	37864709	-	4934	145	311	4	854	2	6	70	3	1219	528	5723	0	106	36	101	2	422	386	10	4599	13	1246	33	7
ERBB2_exon_98	ERBB2	CTTTGAGGACAACTATGCCC	exon	chr17	37864669	37864688	+	1470	72	62	1	4	0	2	1	1	224	50	3	0	0	0	0	2	93	99	0	1	1	15	11	2
ERBB2_exon_99	ERBB2	GAAGGACAGGCTGGCATTGG	exon	chr17	37863369	37863388	-	2300	35	112	0	5	0	4	1	1	429	145	7	1	2	4	3	1	169	174	2	4	2	7	12	2
ERBB2_intron_117	ERBB2	AACAGAGGGCTCAGCCCAGC	TSS	chr17	37863433	37863452	-	1286	48	159	1	5881	1	11	1	0	68	90	12	2	2	1	1	1	90	81	2	5	4	5	11	2
ERBB2_intron_118	ERBB2	AGAGAGGAAACAGAAGGGCA	TSS	chr17	37863481	37863500	-	235	1	7	1	0	0	1	0	0	10	14	0	0	0	1	0	0	2	18	1	0	0	1	4	0
ERBB2_intron_119	ERBB2	AGAGGGCTCAGCCCAGCTGG	TSS	chr17	37863430	37863449	-	1771	60	84	1	1	1	2	0	0	213	85	3	0	1	0	1	0	78	74	1	1	0	2	6	0
ERBB2_intron_120	ERBB2	AGCCAGGCCCTGCCTCCAGC	TSS	chr17	37863415	37863434	+	1826	95	260	24	1118	275	10	65	2	505	117	47	1	172	3	179	0	99	106	6	5	4	8	13	6
ERBB2_intron_121	ERBB2	AGCTGGAGGCAGGGCCTGGC	TSS	chr17	37863416	37863435	-	1229	25	79	2	9	106	2	7	2	84	59	16	2	3	165	2	1	97	73	4	7	682	6	252	2
ERBB2_intron_122	ERBB2	CTGAGCCCTCTGTTTACAGG	TSS	chr17	37863439	37863458	+	3071	146	174	1	262	3	21	3	3	577	232	29	0	1	5	3	0	167	175	305	1321	230	18	35	66
ERBB2_intron_123	ERBB2	GCCACCCACCTGTAAACAGA	TSS	chr17	37863447	37863466	-	2679	119	199	1604	14	77	7	1	0	460	304	14	3	1	10	2	1	234	304	9610	51	6534	45	468	5
ERBB2_intron_124	ERBB2	GCCAGGCCCTGCCTCCAGCT	TSS	chr17	37863416	37863435	+	1258	78	149	0	4	82	3	4	6	380	179	9	2	2	186	5	1	54	101	3	4	689	6	268	3
ERBB2_intron_125	ERBB2	GCCCAGCTGGAGGCAGGGCC	TSS	chr17	37863420	37863439	-	371	2	8	0	2	0	1	0	0	5	4	3	0	0	0	0	0	3	1	0	0	0	0	0	0
ERBB2_intron_126	ERBB2	GCCCTCTGTTTACAGGTGGG	TSS	chr17	37863443	37863462	+	1128	22	81	2	2	0	0	0	0	167	99	5	0	1	2	1	0	58	108	1	3	0	3	4	0
ERBB2_intron_127	ERBB2	GCTCAGCCCAGCTGGAGGCA	TSS	chr17	37863425	37863444	-	2278	112	157	2	20	3	4	0	1	686	196	12	6	2	15	0	3	213	191	4	38	2	10	10	41
ERBB2_intron_128	ERBB2	GCTGGAGGCAGGGCCTGGCT	TSS	chr17	37863415	37863434	-	2509	65	147	23	1075	251	8	56	2	541	279	52	1	181	2	161	5	198	260	3	7	1	5	9	1
ERBB2_intron_129	ERBB2	GGCCCGTGGGCAACCCAGCC	TSS	chr17	37863399	37863418	+	1229	65	145	0	6	2	6	3	1	337	131	5	0	4	3	0	0	81	111	65	807	16	1395	6	594
ERBB2_intron_130	ERBB2	GGCCTGGCTGGGTTGCCCAC	TSS	chr17	37863404	37863423	-	1960	123	203	2	9	3	2	1	0	521	144	9	0	1	4	3	1	159	176	3458	5	1142	10	76	2
ERBB2_intron_131	ERBB2	GGCTCAGCCCAGCTGGAGGC	TSS	chr17	37863426	37863445	-	1705	52	60	996	4	71	1	1	650	163	67	34	54	0	5447	3	671	66	74	0	3	0	3	1	0
ERBB2_intron_132	ERBB2	GGGCCTGGCTGGGTTGCCCA	TSS	chr17	37863405	37863424	-	1789	61	98	4	6	78	1	2	0	283	88	7	22	0	1	1	3	104	88	2	7	5	3	3	3
ERBB2_intron_133	ERBB2	GGGCTGAGCCCTCTGTTTAC	TSS	chr17	37863436	37863455	+	1374	34	119	0	432	4	11	0	0	153	76	3	0	2	1	2	1	32	62	5	3	3	4	1	1
ERBB2_intron_134	ERBB2	TACAGGTGGGTGGCAGAAGA	TSS	chr17	37863453	37863472	+	1390	60	98	0	6	0	0	0	0	332	119	4	0	1	0	1	0	49	115	698	3	1647	3	830	0
ERBB2_intron_135	ERBB2	TGAGCCCTCTGTTTACAGGT	TSS	chr17	37863440	37863459	+	2136	119	222	2	6257	1	6	2	0	526	173	7	0	2	4	3	3	169	147	1	8	5	10	7	1
ERBB2_intron_136	ERBB2	TGCCACCCACCTGTAAACAG	TSS	chr17	37863448	37863467	-	2839	163	202	2	6	3	4	2	1	662	166	13	0	2	2	2	0	130	235	1	10	4	329	14	1
ERBB2_TSS_1	ERBB2	AACTGCATTCCAACAAGTCT	TSS	chr17	37856189	37856208	-	711	26	44	0	3	0	3	0	0	191	29	22	0	0	1	0	0	60	56	4	5	1	50	0	1
ERBB2_TSS_10	ERBB2	AGAAAGGATGGCCGGCCTGG	TSS	chr17	37844255	37844274	-	1162	43	133	2	4	1	1	0	0	159	61	4	1	1	1	1	0	51	82	1	0	2	3	4	0
ERBB2_TSS_11	ERBB2	AGAGAGGGAGAAAGTGAAGC	TSS	chr17	37856152	37856171	+	546	7	49	0	0	0	0	0	0	86	45	1	0	0	1	1	0	50	22	0	2	1	3	2	0
ERBB2_TSS_12	ERBB2	AGCCAGGGAGAAAGGATGGC	TSS	chr17	37844263	37844282	-	934	34	52	0	1	0	1	0	0	321	49	1	2	0	1	0	0	50	71	1	17	1	3	5	0
ERBB2_TSS_13	ERBB2	AGCTGAGATTCCCCTCCATT	TSS	chr17	37856307	37856326	+	1150	35	50	1	6	0	3	3	0	224	106	19	4	3	4	1	3	72	61	5	3	0	1438	3	3
ERBB2_TSS_14	ERBB2	AGGGGGACGAGGGGCGGGGC	TSS	chr17	37844417	37844436	-	1621	46	110	1	6	0	5	1	0	368	103	2	637	0	135	2	0	75	104	0	6	5	470	6	3
ERBB2_TSS_15	ERBB2	ATAAAGAACACAGGAACTTC	TSS	chr17	37844336	37844355	-	479	10	17	0	1	0	0	0	0	75	55	1	1	0	1	0	0	29	17	1	2	0	0	0	0
ERBB2_TSS_16	ERBB2	ATACTCCTAAGCTCCTCCCC	TSS	chr17	37844291	37844310	-	2616	99	273	3	9	9	9	2	0	495	203	6	1	5	2	5	0	198	234	2	2	4	9	12	4
ERBB2_TSS_17	ERBB2	ATCACAGGAGAAGGAGGAGG	TSS	chr17	37856242	37856261	+	555	4	24	4	41	3	69	3	1	43	11	21	2	8	7	8	2	44	48	2228	12	544	296	739	46
ERBB2_TSS_18	ERBB2	CAACTGCATTCCAACAAGTC	TSS	chr17	37856190	37856209	-	615	24	47	0	9	1	0	0	3	113	54	0	2	0	0	0	0	13	59	1	16	2	8	5	0
ERBB2_TSS_19	ERBB2	CAGACTTGTTGGAATGCAGT	TSS	chr17	37856188	37856207	+	857	18	103	0	2	0	2	1	0	69	87	1	0	0	1	2	0	32	37	24	0	15	6	11	0
ERBB2_TSS_2	ERBB2	AAGCTGAGATTCCCCTCCAT	TSS	chr17	37856306	37856325	+	5322	200	308	3	21	163	17	33	770	950	383	25	1736	5	4292	4	918	317	337	855	6	177	77	199	138
ERBB2_TSS_20	ERBB2	CATTCCAACAAGTCTGGGAG	TSS	chr17	37856184	37856203	-	1085	61	63	1	2	1	2	0	0	141	128	6	0	1	0	1	3	67	88	3	1	1	4	2	1
ERBB2_TSS_21	ERBB2	CCAATCACAGGAGAAGGAGG	TSS	chr17	37856239	37856258	+	412	6	13	0	1	1	0	1	0	9	36	2	1	1	2	0	0	33	42	0	0	0	2	3	0
ERBB2_TSS_22	ERBB2	CCCAGGCCTGCGCGAAGAGA	TSS	chr17	37856137	37856156	+	1905	62	212	2	5	1	2	0	0	463	310	55	1	3	6	3	2	135	215	1985	134	8361	128	5545	106
ERBB2_TSS_23	ERBB2	CCCTCTCTTCGCGCAGGCCT	TSS	chr17	37856140	37856159	-	1531	76	168	2	7	0	5	0	0	617	149	12	1	3	1	2	2	121	166	3	1	3	6	12	3
ERBB2_TSS_24	ERBB2	CCCTGGCTCGCCGCCGGGGG	TSS	chr17	37844275	37844294	+	1329	63	132	0	6	1	4	1	0	203	85	19	2	2	6	0	0	49	69	2	3	3	10	5	0
ERBB2_TSS_25	ERBB2	CCTCCCCCGGCGGCGAGCCA	TSS	chr17	37844278	37844297	-	2630	83	144	1	6	0	4	19	0	154	90	7	1	2	1	0	0	110	90	4	4	0	5	4	2
ERBB2_TSS_26	ERBB2	CCTCCTCCTTCTCCTGTGAT	TSS	chr17	37856242	37856261	-	12231	419	756	7	28	3	69	1	2	2158	823	15	5	11	7	10	2	616	721	2298	12	561	266	718	47
ERBB2_TSS_27	ERBB2	CGCCGCCGGGGGAGGAGCTT	TSS	chr17	37844283	37844302	+	424	10	30	0	203	1	33	1	7	101	63	1	0	0	2	0	0	17	68	0	1	0	4	3	0
ERBB2_TSS_28	ERBB2	CGGCGGCGAGCCAGGGAGAA	TSS	chr17	37844271	37844290	-	881	40	65	466	13	171	7	31	0	316	23	517	1	12	6	14	3	73	89	126	8	128	9	168	0
ERBB2_TSS_29	ERBB2	CTCCCAATCACAGGAGAAGG	TSS	chr17	37856236	37856255	+	482	28	39	0	1	0	1	0	0	77	96	20	0	0	1	0	1	29	24	2	1	1	0	3	0
ERBB2_TSS_3	ERBB2	AAGGAGGAGGTGGAGGAGGA	TSS	chr17	37856252	37856271	+	464	0	2	0	1	0	0	0	0	41	21	0	0	0	0	0	0	26	44	0	0	4	1	1	0
ERBB2_TSS_30	ERBB2	CTCCTAAGCTCCTCCCCCGG	TSS	chr17	37844288	37844307	-	10399	478	782	8	49	6	27	8	3	1931	715	43	88	8	50	11	8	667	822	142	81	19	159	177	81
ERBB2_TSS_31	ERBB2	CTCCTCCTTCTCCTGTGATT	TSS	chr17	37856241	37856260	-	27329	1444	2492	23	7488	97	343	473	266	7801	3112	4419	2806	1406	2432	1420	142	1984	2520	49	525	478	1910	386	444
ERBB2_TSS_32	ERBB2	CTTGTTGGAATGCAGTTGGA	TSS	chr17	37856192	37856211	+	6288	279	523	25	20	3	8	0	162	1368	505	25	31	12	120	5	159	409	415	738	1273	40	2056	30	10
ERBB2_TSS_33	ERBB2	CTTTCTCCCTCTCTTCGCGC	TSS	chr17	37856146	37856165	-	9769	240	528	8	460	6	19	453	70	2077	648	11395	4	722	29	751	73	599	646	12	5634	119	221	143	2091
ERBB2_TSS_34	ERBB2	CTTTCTCCCTGGCTCGCCGC	TSS	chr17	37844269	37844288	+	5798	244	322	2	8059	6	35	5	42	1541	338	22	2	7	5	5	2	285	373	7	28	7	20	22	13
ERBB2_TSS_35	ERBB2	GAACTTTAATTTAAACTGTG	TSS	chr17	37844377	37844396	-	420	16	25	1	2	1	1	0	0	79	45	3	1	0	0	0	0	18	45	1	0	0	2	1	0
ERBB2_TSS_36	ERBB2	GAAGGAGGAGGTGGAGGAGG	TSS	chr17	37856251	37856270	+	1154	20	12	0	2	0	0	0	1	303	57	1	0	1	1	0	0	50	115	0	2	0	0	0	0
ERBB2_TSS_37	ERBB2	GACCAACCGCGCCGCCAGGC	TSS	chr17	37844241	37844260	+	543	17	26	1	1	0	1	0	0	103	47	4	0	0	1	0	0	44	55	0	1	1	1	0	1
ERBB2_TSS_38	ERBB2	GAGAGGGAGAAAGTGAAGCT	TSS	chr17	37856153	37856172	+	523	20	21	0	1	0	0	0	0	165	63	2	1	0	2	0	0	29	14	2	0	3	1	2	1
ERBB2_TSS_39	ERBB2	GAGAGTAGAATAAAGAACAC	TSS	chr17	37844345	37844364	-	35	3	5	1	0	0	0	0	0	0	3	0	0	0	0	0	0	0	0	0	0	0	0	0	0
ERBB2_TSS_4	ERBB2	ACAGGAACTTCCGGTTACTC	TSS	chr17	37844327	37844346	-	1720	73	151	0	187	0	10	0	2	390	161	5	0	1	4	3	0	117	107	3	0	4	7	10	0
ERBB2_TSS_40	ERBB2	GAGTATGAAGCTTCCACTTC	TSS	chr17	37844305	37844324	+	1260	47	34	0	6	1	1	0	0	240	63	29	0	0	37	0	0	74	67	19	839	1	2532	413	348
ERBB2_TSS_41	ERBB2	GCAGGACCAACCGCGCCGCC	TSS	chr17	37844237	37844256	+	578	20	27	0	230	0	3	2	0	107	76	6	0	1	1	0	0	22	50	0	0	0	1	2	2
ERBB2_TSS_42	ERBB2	GCAGGCGCCCACAAAAATCC	TSS	chr17	37844399	37844418	-	1548	116	107	692	9	223	3	17	1	182	128	11	8	2	1	1	1	79	141	5	84	3	666	8	49
ERBB2_TSS_43	ERBB2	GCAGTTGGAGGGGGCGAGCT	TSS	chr17	37856203	37856222	+	3655	252	319	5	25	5	11	3	2	1151	583	16	2	1	5	9	1	311	398	5	10	11	26	976	5
ERBB2_TSS_44	ERBB2	GCGCGCTTGCTCCCAATCAC	TSS	chr17	37856227	37856246	+	1541	11	99	0	3	2	2	0	0	232	102	8	44	1	12	3	0	62	94	3	0	2	3	7	0
ERBB2_TSS_45	ERBB2	GCTTCCACTTCCGGAGTAAC	TSS	chr17	37844314	37844333	+	582	48	56	0	3	0	1	1	0	56	17	1	0	0	0	2	0	29	44	2	0	0	106	1	208
ERBB2_TSS_46	ERBB2	GGAGAAGGAGGAGGTGGAGG	TSS	chr17	37856248	37856267	+	1541	50	68	0	1	0	1	0	0	100	26	10	0	2	1	1	1	84	40	0	6	1	1	4	1
ERBB2_TSS_47	ERBB2	GGATGGCCGGCCTGGCGGCG	TSS	chr17	37844250	37844269	-	4737	192	334	6	19	2	4	0	1	589	313	18	3	4	6	6	3	200	256	5	13	9	20	17	2
ERBB2_TSS_48	ERBB2	GGCAGGCGCCCACAAAAATC	TSS	chr17	37844400	37844419	-	766	35	35	2	5	1	0	1	0	14	31	5	0	0	4	1	0	13	37	2780	3	2084	3	7067	0
ERBB2_TSS_49	ERBB2	GGCCGGCCATCCTTTCTCCC	TSS	chr17	37844258	37844277	+	1735	68	120	2	8	1	2	1	1	429	178	8	1	4	6	1	1	103	109	1	4	2	36	5	1
ERBB2_TSS_5	ERBB2	ACAGGAGAAGGAGGAGGTGG	TSS	chr17	37856245	37856264	+	801	10	26	0	0	0	1	0	0	12	31	3	0	0	0	0	0	18	59	1	1	0	0	0	0
ERBB2_TSS_50	ERBB2	GGCCGGCCTGGCGGCGCGGT	TSS	chr17	37844246	37844265	-	1253	25	60	1	2	0	1	1	0	42	25	0	0	0	0	0	1	56	27	1	0	1	2	3	1
ERBB2_TSS_51	ERBB2	GGCGAGCCAGGGAGAAAGGA	TSS	chr17	37844267	37844286	-	168	2	13	0	1	0	0	0	0	23	1	0	0	0	0	0	0	18	14	0	0	0	1	0	0
ERBB2_TSS_52	ERBB2	GGGAGAAAGGATGGCCGGCC	TSS	chr17	37844258	37844277	-	1828	87	108	0	9	1	1	4	0	135	157	4	1	0	2	1	0	132	172	1	2	2	39	2	0
ERBB2_TSS_53	ERBB2	GTTGCCACTCCCAGACTTGT	TSS	chr17	37856177	37856196	+	2500	152	194	1	6	1	5	0	0	406	160	9	0	1	3	4	0	129	214	312	6	269	7	4	1
ERBB2_TSS_54	ERBB2	TAAAGTTCCCGGATTTTTGT	TSS	chr17	37844389	37844408	+	3031	207	250	1	1122	4	44	39	3	382	258	9	2	48	7	30	2	187	198	2	2504	2	746	14	217
ERBB2_TSS_55	ERBB2	TCCCTCTCTTCGCGCAGGCC	TSS	chr17	37856141	37856160	-	3567	101	270	72	19	6	7	150	2	940	349	3217	1	321	11	291	2	232	225	5	3	5	11	22	5
ERBB2_TSS_56	ERBB2	TCCTCCCCCGGCGGCGAGCC	TSS	chr17	37844279	37844298	-	4179	197	328	7	28	12	4	1	19	937	277	16	5	5	73	5	10	261	235	5	30	5	16	15	6
ERBB2_TSS_57	ERBB2	TCTCCCTGGCTCGCCGCCGG	TSS	chr17	37844272	37844291	+	76	1	0	0	0	0	0	0	0	19	0	3	0	0	0	0	0	7	13	1	0	1	0	1	0
ERBB2_TSS_58	ERBB2	TGCAGTTGGAGGGGGCGAGC	TSS	chr17	37856202	37856221	+	2113	61	146	0	6	0	4	2	0	470	105	25	2	0	3	1	1	123	97	1	8	4	8	7	1
ERBB2_TSS_59	ERBB2	TGGAGGAGGAGGGCTGCTTG	TSS	chr17	37856262	37856281	+	3470	139	264	5	32	2	6	2	3	857	303	441	0	5	7	1	0	308	280	3	3	7	16	19	5
ERBB2_TSS_6	ERBB2	ACAGTTTAAATTAAAGTTCC	TSS	chr17	37844378	37844397	+	1121	41	70	1239	1	3	2	7	0	103	58	2	0	0	0	0	0	46	44	0	0	1	58	1	62
ERBB2_TSS_60	ERBB2	TGTTGGAATGCAGTTGGAGG	TSS	chr17	37856194	37856213	+	3584	123	293	19	1165	0	34	2	1	788	297	66	4	6	4	5	1	287	295	4	1476	3	1066	14	821
ERBB2_TSS_61	ERBB2	TTAAACTGTGTGGACTTCAG	TSS	chr17	37844367	37844386	-	1876	73	110	11	10	0	3	1	1	288	101	6	1	2	4	1	0	78	101	3	6	4	2790	19	977
ERBB2_TSS_62	ERBB2	TTAAAGTTCCCGGATTTTTG	TSS	chr17	37844388	37844407	+	2768	127	149	1	10	1	34	0	255	161	138	16	1610	2	3592	1	262	115	96	9	2	15	9	5	1
ERBB2_TSS_63	ERBB2	TTCTCCCTGGCTCGCCGCCG	TSS	chr17	37844271	37844290	+	4132	171	304	441	9	173	4	28	1	1125	354	503	3	19	5	10	1	282	372	108	4	137	15	175	3
ERBB2_TSS_64	ERBB2	TTGCTCCCAATCACAGGAGA	TSS	chr17	37856233	37856252	+	1233	64	79	0	93	0	7	0	0	168	143	4	1	1	1	1	1	86	49	0	3	2	4	10	1
ERBB2_TSS_65	ERBB2	TTGTTGGAATGCAGTTGGAG	TSS	chr17	37856193	37856212	+	4520	108	301	10	32	5	6	1416	1	803	277	60659	2	2703	108	2485	2	243	311	24	17	28	18	206	3
ERBB2_TSS_66	ERBB2	TTTCTCCCTGGCTCGCCGCC	TSS	chr17	37844270	37844289	+	4312	158	243	670	13	22	14	109	2	624	229	35	9	60	4	57	1	238	304	287	24	46	11	1816	3
ERBB2_TSS_7	ERBB2	ACCCAGGCCTGCGCGAAGAG	TSS	chr17	37856136	37856155	+	1048	48	87	0	4	0	2	1	15	280	80	6	54	0	416	0	7	96	62	3	0	6	5	8	4
ERBB2_TSS_8	ERBB2	ACTTCCGGTTACTCCGGAAG	TSS	chr17	37844321	37844340	-	323	18	17	0	2	0	1	0	0	34	28	4	0	0	1	1	0	17	32	1	1	1	2	0	1
ERBB2_TSS_9	ERBB2	ACTTGTTGGAATGCAGTTGG	TSS	chr17	37856191	37856210	+	3438	111	147	2	2	1	5	8	1	338	198	5	4	2	3	1	0	155	146	591	1946	6	533	79	5
HNF1B_exon_47	HNF1B	ATGGAAGACCGGCTTGGTGT	exon	chr17	36104687	36104706	+	3087	148	282	1016	370	48	2	34	34	746	334	604	0	18	7	17	1	206	223	236	328	8525	20	16	25
HNF1B_exon_48	HNF1B	CACCAAGGAGGTGCTGGTTC	exon	chr17	36104794	36104813	-	1289	31	65	1469	0	150	0	0	0	156	56	16	0	2	5	1	0	56	61	316	4	15	3	5	0
HNF1B_exon_49	HNF1B	CACGCCAAGGGCCGCTTGTC	exon	chr17	36104652	36104671	-	2626	138	258	2	14	1	2	0	1	585	270	16	3	2	0	3	0	163	296	3	6118	9	1796	10	4
HNF1B_exon_50	HNF1B	CAGCACCTCCTTGGTGACCC	exon	chr17	36104798	36104817	+	1627	96	132	1	3	2	1	1	0	270	107	6	479	2	27	4	1	130	90	2	1	3	7	5	1
HNF1B_exon_51	HNF1B	CAGCTTCACCCCGAAGTTCG	exon	chr17	36104747	36104766	+	829	17	65	0	3	0	0	0	0	278	116	4	1	2	1	1	0	48	69	1	0	2	4	2	1
[truncated: 2,933 more rows]
