# Supplementary material for: Complementary information derived from CRISPR Cas9 mediated gene deletion and suppression
Source: Nat Commun. 2017 May 23;8:15403. doi: 10.1038/ncomms15403 (PMC5457492; doi:10.1038/ncomms15403)
Supplement: Supplementary Data 7 — Raw read count from 6TG rescue screen. [file ncomms15403-s8.xlsx]

## Sheet: Reads_Proliferation_5K
Cell_line	Gene	Spacer	Category	Chr	Start	End	Strand	DNA_Pool	HT29	HT29	HT29	HT29	A549	A549	A549	A549	MIAPACA2	MIAPACA2	MIAPACA2	MIAPACA2	A375	A375	A375	A375	A375	A375
Cas9								NA	Cas9	Cas9	KRAB-dCas9	KRAB-dCas9	Cas9	Cas9	KRAB-dCas9	KRAB-dCas9	Cas9	Cas9	KRAB-dCas9	KRAB-dCas9	Cas9	Cas9	KRAB-dCas9	KRAB-dCas9	KRAB-dCas9	KRAB-dCas9
Backbone								NA	pLX311	pLX311	pLX311	pLX311	pLX311	pLX311	pLX311	pLX311	pLX311	pLX311	pLX311	pLX311	pLX311	pLX311	pLX311	pLX311	pHR	pHR
Replicate								NA	1	2	1	2	1	2	1	2	1	2	1	2	1	2	1	2	1	2
APC_exon_100	APC	CCCGGCTTCCATAAGAACGG	exon	chr5	112102944	112102963	-	302	182	19	583	560	346	352	328	290	504	431	54	573	325	468	328	671	48	49
APC_exon_101	APC	CCCTCCGTTCTTATGGAAGC	exon	chr5	112102940	112102959	+	911	952	51	1749	1477	1484	1461	1776	1414	2032	2657	199	1557	1529	1340	1418	2196	178	225
APC_exon_102	APC	CCGCTCAGCATCATGTGAGC	exon	chr5	112137004	112137023	-	272	711	28	643	733	266	684	549	441	473	739	49	363	374	537	683	341	43	35
APC_exon_103	APC	CCGGCTCACATGATGCTGAG	exon	chr5	112137001	112137020	+	592	574	61	1737	1604	514	790	1923	1016	914	1476	173	1477	832	840	1206	1535	123	180
APC_exon_104	APC	CCGGCTTCCATAAGAACGGA	exon	chr5	112102943	112102962	-	227	129	31	897	492	281	279	614	266	562	417	84	318	447	360	664	484	47	48
APC_exon_105	APC	CCTCCGTTCTTATGGAAGCC	exon	chr5	112102941	112102960	+	220	279	39	447	528	588	690	587	453	939	938	64	629	603	401	733	582	47	38
APC_exon_106	APC	CGTTCTTATGGAAGCCGGGA	exon	chr5	112102945	112102964	+	504	161	20	1133	1073	523	499	961	611	1064	1269	70	906	759	671	987	1364	132	103
APC_exon_107	APC	CTTCCCGGCTTCCATAAGAA	exon	chr5	112102947	112102966	-	521	375	31	835	843	471	473	743	314	745	1222	140	840	541	572	685	700	129	59
APC_exon_108	APC	CTTCTTGGAAATGAACCCAT	exon	chr5	112103008	112103027	-	154	9	0	198	291	170	199	370	143	218	224	49	180	165	404	250	96	17	46
APC_exon_109	APC	CTTTTCGATTTGCTGAATTC	exon	chr5	112128156	112128175	-	2169	4613	546	2701	2751	3516	4015	3755	1977	4231	5495	446	3930	3848	4035	3812	2964	280	375
APC_exon_110	APC	GAAGTACTTAAACAACTACA	exon	chr5	112102023	112102042	+	287	138	29	315	549	442	344	602	153	664	487	86	306	549	326	412	797	38	19
APC_exon_111	APC	GAGTGCAGTCCTGTTCCTAT	exon	chr5	112102990	112103009	+	739	400	59	1331	1756	842	1010	1646	787	1717	1903	172	1436	1677	1372	1762	1008	159	129
APC_exon_112	APC	GATGAAGCTATGGCTTCTTC	exon	chr5	112102056	112102075	+	451	800	114	457	559	650	587	621	328	678	957	69	654	604	742	733	939	52	82
APC_exon_113	APC	GATGCTGAGCGGCAGAATGA	exon	chr5	112137012	112137031	+	752	912	84	1587	1650	826	983	1330	899	1337	1725	193	1501	951	1084	1466	2171	160	233
APC_exon_114	APC	GCAAGTTGAGGCACTGAAGA	exon	chr5	112090620	112090639	+	743	967	152	1506	1465	1442	1666	1944	1108	1850	2300	229	1925	1489	1494	1235	1502	154	132
APC_exon_115	APC	GGAAATGAACCCATAGGAAC	exon	chr5	112103002	112103021	-	373	118	43	422	403	368	394	746	202	379	606	55	503	394	294	525	529	30	36
APC_exon_116	APC	GGATCTGTATCAAGCCGTTC	exon	chr5	112102966	112102985	+	665	554	33	985	1062	556	773	1226	599	1007	1504	133	970	803	945	942	1327	110	119
APC_exon_117	APC	GGCAATTGGAATATGAAGCA	exon	chr5	112116515	112116534	+	280	46	34	382	451	263	304	613	152	391	588	85	314	283	363	322	338	31	32
APC_exon_118	APC	GGCTTGATACAGATCCTTCC	exon	chr5	112102962	112102981	-	955	498	95	1816	1899	1182	1275	1949	1099	1772	2493	292	1733	1584	1585	1918	2149	157	194
APC_exon_119	APC	GTGCTCGTTTTTCCATATCC	exon	chr5	112116579	112116598	-	1984	2569	267	2965	2886	2364	2789	2746	1643	2807	3033	316	3122	3041	2493	2755	3431	235	181
APC_exon_120	APC	GTTGCGATGGAAGAACAACT	exon	chr5	112116547	112116566	+	281	184	27	505	441	327	276	626	451	317	453	57	325	235	325	255	597	35	22
APC_exon_121	APC	TACAAACAGATATGACCAGA	exon	chr5	112116494	112116513	+	446	310	49	820	768	520	527	889	258	629	1257	95	830	496	564	814	1213	51	84
APC_exon_122	APC	TCAGTTGTTAAAGCAAGTTG	exon	chr5	112090608	112090627	+	142	269	19	182	199	240	270	398	177	223	295	30	209	180	188	259	192	19	33
APC_exon_123	APC	TCGTTTTTCCATATCCTGGC	exon	chr5	112116575	112116594	-	3329	2781	292	4429	4661	3890	4347	5372	3214	5625	8562	655	4667	4652	4161	4835	4921	519	445
APC_exon_124	APC	TCTCAGAACAAGCATGAAAC	exon	chr5	112136982	112137001	+	10	8	0	1	19	14	0	34	15	54	64	5	4	13	74	0	57	0	0
APC_exon_125	APC	TCTGGTCATATCTGTTTGTA	exon	chr5	112116494	112116513	-	2129	1085	140	3022	3189	2811	3005	4250	1853	4358	6288	585	3141	2874	2633	2662	3581	318	430
APC_exon_126	APC	TCTTACAAAACTGGAAACTG	exon	chr5	112090686	112090705	+	420	390	108	610	735	724	914	841	363	729	1336	136	722	938	814	826	1236	98	75
APC_exon_127	APC	TGATCTTGACAAAGAAGAAA	exon	chr5	112111341	112111360	+	237	145	11	386	302	254	298	323	146	256	547	61	396	282	193	332	374	36	10
APC_exon_128	APC	TGGGTTCATTTCCAAGAAGA	exon	chr5	112103009	112103028	+	613	284	95	1014	1164	1076	806	1339	423	1223	1558	188	1150	946	946	1072	1108	123	103
APC_exon_129	APC	TTAGATAGCAGTAATTTCCC	exon	chr5	112102894	112102913	+	2407	737	103	2730	2707	1636	2036	3012	1604	2581	4122	481	2666	2653	2364	2508	3125	304	316
APC_exon_130	APC	TTCATATTCCAATTGCCTTC	exon	chr5	112116512	112116531	-	2878	5707	641	4196	4526	4055	5395	4554	2517	5496	7618	557	3939	4810	4730	4534	4841	348	501
APC_exon_131	APC	TTCCAATCATCTTACAAAAC	exon	chr5	112090677	112090696	+	1125	2319	385	1918	1504	1635	2010	1588	820	2227	2100	282	1525	2489	1913	1742	2226	155	126
APC_exon_132	APC	TTCCAGTTTTGTAAGATGAT	exon	chr5	112090682	112090701	-	1852	2862	708	2890	2608	2928	3273	3340	1432	3167	5043	492	2486	3244	3000	2387	3125	290	289
APC_exon_133	APC	TTGACCGCAGTTTTACTCCA	exon	chr5	112102914	112102933	-	652	595	92	1406	1525	1080	1688	1388	933	1608	2037	186	1341	1230	1457	981	1349	128	243
APC_exon_134	APC	TTTGACCGCAGTTTTACTCC	exon	chr5	112102915	112102934	-	790	1541	181	1032	1021	1445	1492	1400	529	1269	1433	97	1061	1452	1334	1033	1366	102	114
APC_exon_85	APC	AAAATGTCCCTCCGTTCTTA	exon	chr5	112102933	112102952	+	1251	1828	273	2286	1982	1913	2373	2431	1244	2604	3540	272	1867	2088	2057	2037	2494	182	156
APC_exon_86	APC	AAGAAGAAAAGGAAAAAGAC	exon	chr5	112111352	112111371	+	156	61	23	176	226	150	112	242	112	463	533	34	121	84	191	106	111	40	23
APC_exon_87	APC	AAGGCAAATCAGAGTTGCGA	exon	chr5	112116534	112116553	+	266	93	39	466	513	282	288	449	250	352	462	39	495	369	482	539	649	27	44
APC_exon_88	APC	AAGTATTGAAGATGAAGCTA	exon	chr5	112102046	112102065	+	243	64	29	386	419	203	310	409	151	259	406	48	404	341	234	292	188	29	53
APC_exon_89	APC	AATGGAAGCAGAGAAAGTAC	exon	chr5	112103038	112103057	+	345	324	41	752	536	336	396	855	368	739	822	87	557	578	452	664	724	41	63
APC_exon_90	APC	ACTAGGTACCTGCCAGGATA	exon	chr5	112116564	112116583	+	347	259	26	654	692	305	753	927	440	540	538	78	611	693	445	1076	601	55	74
APC_exon_91	APC	AGAACAACTAGGTACCTGCC	exon	chr5	112116558	112116577	+	205	256	31	533	515	257	370	692	366	411	460	59	365	295	608	668	529	44	49
APC_exon_92	APC	AGAGTGCAGTCCTGTTCCTA	exon	chr5	112102989	112103008	+	2276	1212	148	3500	3680	2281	2783	3715	2525	3789	4416	520	3295	2660	2731	3675	3998	296	396
APC_exon_93	APC	AGATATGACCAGAAGGCAAT	exon	chr5	112116501	112116520	+	635	722	78	1356	1213	1185	1344	1701	581	1188	1767	179	1137	1131	1355	1327	1405	121	140
APC_exon_94	APC	ATGGGTTCATTTCCAAGAAG	exon	chr5	112103008	112103027	+	341	40	14	141	361	270	180	325	74	416	593	60	211	293	189	204	285	23	16
APC_exon_95	APC	ATTTCCCTGGAGTAAAACTG	exon	chr5	112102907	112102926	+	384	92	13	605	647	335	465	817	289	449	1062	117	650	602	392	666	554	56	46
APC_exon_96	APC	CAGAATTCAGCAAATCGAAA	exon	chr5	112128154	112128173	+	92	75	52	195	206	273	116	260	94	304	469	43	181	278	185	201	321	6	27
APC_exon_97	APC	CAGGACTGCACTCTCCAGAA	exon	chr5	112102983	112103002	-	710	459	45	1263	1440	509	774	1962	772	2514	3344	184	1413	1106	964	1376	1133	89	139
APC_exon_98	APC	CCAAGAAGAGGGTTTGTAAA	exon	chr5	112103020	112103039	+	379	322	16	556	728	714	751	791	253	675	1385	121	649	616	518	724	762	46	95
APC_exon_99	APC	CCATTTACAAACCCTCTTCT	exon	chr5	112103023	112103042	-	2388	2387	389	4958	4974	4591	5427	6191	2581	5983	7042	677	4582	4797	4470	5246	4193	358	503
APC_intron_135	APC	AAATAAGTGTAAAACTCCAA	TSS	chr5	112090917	112090936	+	133	80	48	160	79	103	138	106	47	33	110	30	77	100	132	47	166	13	18
APC_intron_136	APC	AAGATCTGAGGGAGTTGGGG	TSS	chr5	112091084	112091103	-	3516	5045	658	2596	4329	5343	6025	4100	1865	5514	9181	317	2782	6083	5194	2617	2641	514	566
APC_intron_137	APC	AAGGCTACACTTAATATTCA	TSS	chr5	112091061	112091080	-	118	219	62	240	295	191	184	336	124	363	267	33	137	190	218	123	215	18	45
APC_intron_138	APC	AATATAGCATCACTGTACTG	TSS	chr5	112090984	112091003	+	1609	2510	302	2110	2339	2172	2504	2550	1337	3186	3463	305	2531	2792	2558	2197	2178	205	230
APC_intron_139	APC	ACTAAGAACTAACTAGCCAT	TSS	chr5	112090936	112090955	-	193	377	22	188	337	358	326	362	137	210	576	54	378	399	253	346	228	17	55
APC_intron_140	APC	AGCATCACTGTACTGAGGCA	TSS	chr5	112090989	112091008	+	591	1657	209	1526	1341	960	968	1519	1317	1247	1229	174	1101	1481	1354	1352	1342	89	164
APC_intron_141	APC	AGGCATATTCTAAAATCATG	TSS	chr5	112091041	112091060	-	703	820	156	1047	1027	754	852	1471	452	1028	1462	205	792	966	748	1111	758	76	140
APC_intron_142	APC	CAGTACAGTGATGCTATATT	TSS	chr5	112090984	112091003	-	449	1442	103	816	1142	1016	1104	957	558	940	1536	163	864	1163	867	922	1201	85	69
APC_intron_143	APC	CCCTTAAGTGCTGCAGTGAT	TSS	chr5	112091109	112091128	+	592	1462	145	1431	1209	1143	1270	1169	1388	1249	1877	145	1342	1316	1140	924	1300	117	130
APC_intron_144	APC	CTTACCTCAAGTTTACAAGA	TSS	chr5	112090777	112090796	-	865	2024	310	1551	1646	1542	1669	2200	876	2070	3232	327	1606	1964	1398	1379	1485	150	145
APC_intron_145	APC	GAGGGAATACTGAATAAAAA	TSS	chr5	112090759	112090778	-	95	110	42	65	135	131	178	173	37	105	289	19	86	143	125	108	234	16	9
APC_intron_146	APC	GGCAAGATCTGAGGGAGTTG	TSS	chr5	112091087	112091106	-	579	1328	202	1392	1519	1439	1384	1896	913	1203	2772	262	1650	1735	1390	1402	1395	99	104
APC_intron_147	APC	GTGGCAAGATCTGAGGGAGT	TSS	chr5	112091089	112091108	-	682	1235	153	960	1068	1015	848	1323	818	911	1391	128	856	833	831	1007	961	120	81
APC_intron_148	APC	TAAGGGGTGGCAAGATCTGA	TSS	chr5	112091095	112091114	-	266	346	58	688	587	377	445	905	551	606	713	60	510	477	473	899	683	31	56
APC_intron_149	APC	TATTCCCTCTTGTAAACTTG	TSS	chr5	112090770	112090789	+	607	1411	132	916	918	912	1038	1229	591	1013	984	115	940	880	970	1078	1257	92	58
APC_intron_150	APC	TCACTGCAGCACTTAAGGGG	TSS	chr5	112091108	112091127	-	1482	4198	530	5191	4208	2466	2998	5184	3527	3922	4577	620	4242	3296	2865	3627	4203	334	323
APC_intron_151	APC	TCTGAGGGAGTTGGGGAGGA	TSS	chr5	112091080	112091099	-	1395	534	52	3300	2844	1221	1639	3868	2370	1395	1691	393	2441	1432	1489	3927	3719	286	333
APC_intron_152	APC	TCTTACCTCAAGTTTACAAG	TSS	chr5	112090778	112090797	-	324	289	67	488	337	439	305	307	209	437	644	39	413	329	346	590	249	12	28
APC_intron_153	APC	TGGCAAGATCTGAGGGAGTT	TSS	chr5	112091088	112091107	-	1273	3805	456	2932	3335	2967	3086	3211	2145	2775	3741	417	2737	3504	2910	4065	2807	286	355
APC_intron_154	APC	TTAAGGGGTGGCAAGATCTG	TSS	chr5	112091096	112091115	-	927	1331	217	1416	1548	1012	1295	2015	1151	1419	1959	250	1603	1224	1687	1734	1544	119	141
APC_TSS_1	APC	AAGCCTAGCCGCTGCTCGGG	TSS	chr5	112043266	112043285	+	451	1227	241	869	950	600	530	961	641	593	839	88	910	778	777	1002	679	59	114
APC_TSS_10	APC	AGGCTCTAGTCTCCGGGCTG	TSS	chr5	112043145	112043164	+	560	854	44	650	664	466	438	827	474	1020	1155	76	663	738	661	1152	638	41	57
APC_TSS_11	APC	AGGGCAAGTAGCAAGGGGGC	TSS	chr5	112043230	112043249	+	652	1206	128	403	939	1410	990	1651	1708	1035	1245	199	1579	1275	1200	2449	1689	94	146
APC_TSS_12	APC	AGGGCGCTCCCCATTCCCGT	TSS	chr5	112073485	112073504	+	2505	6737	408	4688	4894	2448	2456	5973	4829	4125	4212	603	4849	4661	4262	5724	4599	461	452
APC_TSS_13	APC	AGGGGGCGGGGTGTGGCCGC	TSS	chr5	112043243	112043262	+	407	760	72	1059	916	1031	930	1002	636	1387	1065	101	919	842	1077	1113	904	70	55
APC_TSS_14	APC	AGTAGCAAGGGGGCGGGGTG	TSS	chr5	112043236	112043255	+	512	843	122	854	944	1181	1083	1550	739	1042	1924	115	1226	865	1105	1126	1512	85	78
APC_TSS_15	APC	ATGGCGGAGGGCAAGTAGCA	TSS	chr5	112043223	112043242	+	327	527	32	618	379	393	585	701	671	380	334	47	473	722	421	966	407	27	50
APC_TSS_16	APC	CACCTCCCACAAGATGGCGG	TSS	chr5	112043210	112043229	+	452	320	90	710	728	626	1013	1322	788	865	1051	93	982	803	905	1079	710	88	93
APC_TSS_17	APC	CATAACAGGCTCTAGTCTCC	TSS	chr5	112043139	112043158	+	1110	2095	275	1400	1822	1884	2205	3909	2536	1728	2057	291	2406	2367	2688	2420	2667	156	273
APC_TSS_18	APC	CCAATCGGCGGGCTCCCGAC	TSS	chr5	112073503	112073522	-	160	229	15	84	119	130	113	211	130	128	212	9	112	156	105	81	62	16	27
APC_TSS_19	APC	CCATTGCGCCTGCGCATAAC	TSS	chr5	112043125	112043144	+	613	2160	229	1824	1663	1488	2013	1465	1291	1960	2673	124	1545	1804	1668	1530	1427	127	153
APC_TSS_2	APC	AATCCGCTGGATGCGGACCA	TSS	chr5	112073466	112073485	+	693	1131	121	1374	1068	1378	1503	1789	1141	1834	2655	157	1489	1282	1321	1380	1383	132	116
APC_TSS_20	APC	CCCACACCCAGCCAATCGGC	TSS	chr5	112073514	112073533	-	663	1854	201	2057	1797	1268	2012	2811	1551	1993	2325	131	1967	2042	2314	1992	1864	122	209
APC_TSS_21	APC	CCCGCCGATTGGCTGGGTGT	TSS	chr5	112073511	112073530	+	467	1486	182	963	1257	873	1203	968	669	1129	1864	139	1198	994	1233	1150	817	124	73
APC_TSS_22	APC	CCCGTCGGGAGCCCGCCGAT	TSS	chr5	112073500	112073519	+	430	1187	131	1160	1062	1034	987	1411	695	1237	1994	116	1098	1204	1209	1150	1003	63	92
APC_TSS_23	APC	CCGAGCAGCGGCTAGGCTTC	TSS	chr5	112043265	112043284	-	733	3105	271	1922	1446	1611	1943	2070	1934	1867	2894	195	1622	1601	1902	2007	1489	127	204
APC_TSS_24	APC	CCGGAAGCCTAGCCGCTGCT	TSS	chr5	112043262	112043281	+	1114	3594	218	2127	2199	2894	2911	3260	2254	4106	4596	320	2568	3498	2913	2786	2961	296	268
APC_TSS_25	APC	CCTGTTATGCGCAGGCGCAA	TSS	chr5	112043128	112043147	-	564	1200	83	922	803	1088	1051	909	787	1366	1184	131	1007	1126	825	1119	1124	60	95
APC_TSS_26	APC	CGCAGGTCCCCCCCGAGCAG	TSS	chr5	112043277	112043296	-	219	385	35	586	523	262	601	566	281	550	782	57	666	412	269	626	460	44	23
APC_TSS_27	APC	CGCTGCTCGGGGGGGACCTG	TSS	chr5	112043275	112043294	+	1401	1985	195	1316	1845	1645	2167	3469	2217	2428	3161	298	2245	2233	1851	2017	2342	233	271
APC_TSS_28	APC	CGGAAGCCTAGCCGCTGCTC	TSS	chr5	112043263	112043282	+	329	1193	139	952	977	629	418	933	658	596	1016	95	673	614	770	1330	767	64	83
APC_TSS_29	APC	CGGCGGGCTCCCGACGGGAA	TSS	chr5	112073498	112073517	-	225	387	41	311	311	375	331	338	184	401	201	30	158	264	192	313	226	44	21
APC_TSS_3	APC	AATGGAGGTGCTGCCGGACT	TSS	chr5	112073593	112073612	+	2779	6878	412	6219	5697	4724	5565	6808	4529	6237	8711	692	5648	6198	5075	6335	5055	541	570
APC_TSS_30	APC	CGGGAGCCCGCCGATTGGCT	TSS	chr5	112073505	112073524	+	873	2299	227	2085	2330	2135	2460	2642	1161	2866	3858	243	2204	2614	2380	2878	2551	167	200
APC_TSS_31	APC	CTACAATGCGCATGCGTGAG	TSS	chr5	112043184	112043203	-	957	2900	230	2163	2079	2094	2108	1928	1739	2006	3715	188	1730	1914	2535	1996	1966	225	205
APC_TSS_32	APC	CTCCGCCATCTTGTGGGAGG	TSS	chr5	112043212	112043231	-	1080	1308	106	1674	1583	1737	1594	1966	1439	1968	2957	200	1613	1716	2219	1623	2401	194	206
APC_TSS_33	APC	CTCGGAAATGGGGTAGGTGC	TSS	chr5	112073611	112073630	+	332	626	105	722	612	601	667	795	522	567	824	119	666	797	499	564	791	38	91
APC_TSS_34	APC	CTGTATTGGTGCAGCCCGCC	TSS	chr5	112073554	112073573	+	1164	1994	151	1334	1783	1977	1659	1921	1433	2219	2647	191	1736	1982	2363	2069	1796	87	170
APC_TSS_35	APC	CTGTTATGCGCAGGCGCAAT	TSS	chr5	112043127	112043146	-	445	1046	86	1163	798	802	833	1051	745	828	1214	118	739	1040	922	1157	820	153	114
APC_TSS_36	APC	CTTGCCCTCCGCCATCTTGT	TSS	chr5	112043218	112043237	-	2358	3695	307	7157	6864	6074	6794	8358	7147	6319	10534	915	7457	7480	7054	8582	7447	608	600
APC_TSS_37	APC	GAAGCCTAGCCGCTGCTCGG	TSS	chr5	112043265	112043284	+	554	1205	251	813	1343	1337	1665	1733	1009	1348	3049	143	1102	1309	1497	1340	1649	71	95
APC_TSS_38	APC	GACGGGAATGGGGAGCGCCC	TSS	chr5	112073486	112073505	-	272	477	27	709	865	125	112	595	914	114	131	73	487	398	381	609	376	79	67
APC_TSS_39	APC	GACTAGAGCCTGTTATGCGC	TSS	chr5	112043136	112043155	-	868	1219	79	814	758	767	982	1396	1138	901	1403	163	1051	1254	707	1593	1099	108	139
APC_TSS_4	APC	ACCTACCCCATTTCCGAGTC	TSS	chr5	112073609	112073628	-	1159	2255	338	2159	2020	1707	1938	2535	1421	2702	2717	195	1979	1925	1833	2256	2323	195	198
APC_TSS_40	APC	GAGGGCAAGTAGCAAGGGGG	TSS	chr5	112043229	112043248	+	1318	1166	134	1043	1405	1924	2264	3774	1914	2288	4063	395	2568	2484	2209	2483	2868	205	187
APC_TSS_41	APC	GCACCAATACAGCCACATGT	TSS	chr5	112073546	112073565	-	313	744	74	949	682	687	412	850	489	552	531	68	839	513	595	762	1136	48	80
APC_TSS_42	APC	GCAGCCCGCCAGGGTGTCAC	TSS	chr5	112073564	112073583	+	480	1559	69	822	993	759	711	1163	1130	819	1136	91	1248	989	765	889	1475	133	64
APC_TSS_43	APC	GCATAACAGGCTCTAGTCTC	TSS	chr5	112043138	112043157	+	953	1632	185	1406	1456	1808	1553	2664	1421	1693	2490	164	1951	2678	1508	1934	1874	129	228
APC_TSS_44	APC	GCATGCGTGAGAGGTGTTGC	TSS	chr5	112043175	112043194	-	1762	4115	336	2733	2942	3566	3527	4434	3496	4077	4501	555	4305	4479	3790	4339	3602	324	455
APC_TSS_45	APC	GCCAATCGGCGGGCTCCCGA	TSS	chr5	112073504	112073523	-	873	2324	312	1769	1900	1570	1454	2000	1021	1670	2609	204	1872	1871	1673	2220	2223	138	202
APC_TSS_46	APC	GCCCACACCCAGCCAATCGG	TSS	chr5	112073515	112073534	-	1128	2737	269	2521	2682	1545	2194	3004	1554	1791	3052	304	2688	2635	2786	3573	2453	226	261
APC_TSS_47	APC	GCCCGCCGATTGGCTGGGTG	TSS	chr5	112073510	112073529	+	1012	2619	233	1698	1865	1602	2159	2171	1123	3020	3076	194	1377	1935	1856	1402	2335	130	252
APC_TSS_48	APC	GCCCTCCGCCATCTTGTGGG	TSS	chr5	112043215	112043234	-	1262	2548	321	1577	2007	2611	3011	4928	2665	3411	3739	376	3236	3910	3155	2796	3341	241	292
APC_TSS_49	APC	GCCGGACTCGGAAATGGGGT	TSS	chr5	112073605	112073624	+	428	672	180	1163	1214	816	1110	760	451	1090	1108	113	1099	1114	1111	796	889	121	85
APC_TSS_5	APC	ACCTCCCACAAGATGGCGGA	TSS	chr5	112043211	112043230	+	317	383	39	203	576	734	807	1210	889	770	671	107	598	1146	1068	1084	1618	60	104
APC_TSS_50	APC	GCGCCCTGGTCCGCATCCAG	TSS	chr5	112073472	112073491	-	617	1181	105	1057	1343	751	1004	1554	1392	1575	1571	159	1231	1060	935	1115	1509	141	103
APC_TSS_51	APC	GCGGAGGGCAAGTAGCAAGG	TSS	chr5	112043226	112043245	+	352	726	69	300	463	966	1157	1422	1003	753	986	81	508	948	978	1293	1496	65	82
APC_TSS_52	APC	GCGGGCTCCCGACGGGAATG	TSS	chr5	112073496	112073515	-	613	1268	147	1498	1691	863	922	1850	725	1304	1881	234	1419	1995	1734	1958	1176	128	123
APC_TSS_53	APC	GCTGCTCGGGGGGGACCTGC	TSS	chr5	112043276	112043295	+	1513	2596	277	2076	2956	2626	3217	6994	4013	3524	5301	512	4286	4457	3266	4295	5831	325	431
APC_TSS_54	APC	GCTGTGTAATCCGCTGGATG	TSS	chr5	112073459	112073478	+	266	604	77	592	491	485	525	478	287	520	859	53	458	889	473	642	534	34	40
APC_TSS_55	APC	GGAAGCCTAGCCGCTGCTCG	TSS	chr5	112043264	112043283	+	608	1896	166	998	1182	813	1109	917	828	1297	1286	91	1085	965	921	1312	1714	37	103
APC_TSS_56	APC	GGCGGAGGGCAAGTAGCAAG	TSS	chr5	112043225	112043244	+	536	896	186	674	822	1341	1346	1645	1057	1328	1988	120	1208	1653	1412	1243	1449	106	156
APC_TSS_57	APC	GGCGGGCTCCCGACGGGAAT	TSS	chr5	112073497	112073516	-	581	862	126	1114	1221	1048	1029	1563	583	1419	1776	131	1267	1394	1091	1122	1309	69	116
APC_TSS_58	APC	GGCTCTAGTCTCCGGGCTGT	TSS	chr5	112043146	112043165	+	854	1207	118	829	821	946	1154	2722	1206	1415	2427	241	1805	1844	1692	1767	2048	138	159
APC_TSS_59	APC	GGGCAAGTAGCAAGGGGGCG	TSS	chr5	112043231	112043250	+	247	606	57	416	496	700	578	912	505	679	941	46	525	660	612	690	584	48	62
APC_TSS_6	APC	ACTTGCCCTCCGCCATCTTG	TSS	chr5	112043219	112043238	-	1462	902	86	1887	2062	1587	2199	2969	2220	2142	2823	408	2278	1772	1730	2699	2742	248	228
APC_TSS_60	APC	GGGCGCACGTGACCGACATG	TSS	chr5	112073531	112073550	+	604	1265	125	1260	1104	732	782	1394	1244	1597	1473	133	1462	1082	847	1626	1688	92	129
APC_TSS_61	APC	GGGCGCTCCCCATTCCCGTC	TSS	chr5	112073486	112073505	+	608	1879	129	1499	1168	761	795	1594	1077	1500	1461	162	1118	1550	1131	939	940	103	144
APC_TSS_62	APC	GGGTGCTGCGCTCCGCTTGC	TSS	chr5	112043107	112043126	-	1577	2324	167	2204	2049	1622	2430	2435	1963	3002	3285	269	2019	2357	2015	2432	2267	233	204
APC_TSS_63	APC	GGGTGTCACTGGAGACAGAA	TSS	chr5	112073575	112073594	+	312	478	58	582	427	383	415	557	255	695	873	79	382	461	296	346	288	22	79
APC_TSS_64	APC	GGTAGGTGCTGGAGCCACCA	TSS	chr5	112073622	112073641	+	562	1009	99	1140	990	911	954	1122	575	819	1220	105	785	951	482	1191	1746	89	88
APC_TSS_65	APC	GGTGCTGCCGGACTCGGAAA	TSS	chr5	112073599	112073618	+	590	752	120	519	623	379	565	841	452	684	740	147	539	669	458	708	939	81	29
APC_TSS_66	APC	GGTGCTGCGCTCCGCTTGCC	TSS	chr5	112043106	112043125	-	1053	2926	212	2721	2331	1694	2181	2380	2065	2555	2841	270	2113	2259	2689	1824	2419	168	217
APC_TSS_67	APC	GTCCCCCCCGAGCAGCGGCT	TSS	chr5	112043272	112043291	-	672	1209	115	419	707	937	1179	2498	1124	1179	2367	127	1017	1156	1396	1298	1788	102	146
APC_TSS_68	APC	GTCTCCAGTGACACCCTGGC	TSS	chr5	112073571	112073590	-	488	2044	178	1325	1343	1333	1335	1880	1528	1693	2564	185	1253	1047	1054	1376	1153	90	88
APC_TSS_69	APC	GTGCTGCCGGACTCGGAAAT	TSS	chr5	112073600	112073619	+	607	838	103	1458	1060	1262	1133	1333	760	1429	1762	141	1273	973	1295	984	1119	80	151
APC_TSS_7	APC	AGACAGAATGGAGGTGCTGC	TSS	chr5	112073587	112073606	+	824	1553	158	1479	1464	858	1588	2047	1624	1722	1922	167	1209	1325	1224	1539	2137	148	218
APC_TSS_70	APC	GTGCTGGAGCCACCATGGCC	TSS	chr5	112073627	112073646	+	2123	5229	440	4951	4572	4694	6027	5468	4081	5608	8203	487	4329	5003	5100	5096	5715	330	521
APC_TSS_71	APC	GTTGCTGGCTTCCCACAGCC	TSS	chr5	112043160	112043179	-	815	1205	178	1293	1116	1245	1079	1856	885	1579	1357	185	1310	1218	1395	1678	1475	87	121
APC_TSS_72	APC	TAATCCGCTGGATGCGGACC	TSS	chr5	112073465	112073484	+	438	548	70	437	677	574	652	736	389	844	931	40	399	401	551	680	428	79	38
APC_TSS_73	APC	TCCCACCTCCCACAAGATGG	TSS	chr5	112043207	112043226	+	460	641	47	521	896	1189	1288	2233	1448	1226	1165	46	515	1219	1309	1522	1681	72	111
APC_TSS_74	APC	TCCGCCATCTTGTGGGAGGT	TSS	chr5	112043211	112043230	-	793	2550	224	2298	2222	2158	2364	2473	2087	2304	2054	284	2266	2845	2346	2481	2472	195	246
APC_TSS_75	APC	TCGGGAGCCCGCCGATTGGC	TSS	chr5	112073504	112073523	+	540	1574	93	1261	807	1487	1246	867	680	1135	1928	106	870	804	1239	956	1171	83	120
APC_TSS_76	APC	TCTTCCCACCTCCCACAAGA	TSS	chr5	112043204	112043223	+	2593	2665	335	1835	3460	3605	4121	6612	3483	3784	5587	710	5129	3993	4303	5466	6139	487	559
APC_TSS_77	APC	TGACCGACATGTGGCTGTAT	TSS	chr5	112073540	112073559	+	2283	6772	542	4580	4430	4124	4459	4955	3916	4893	6978	617	4338	5260	5656	4069	5285	385	434
APC_TSS_78	APC	TGCGCCCACACCCAGCCAAT	TSS	chr5	112073518	112073537	-	2024	5506	535	5124	4534	4526	5031	5499	3486	5839	7008	635	4893	5044	5151	5416	4803	375	416
APC_TSS_79	APC	TGCTGCCGGACTCGGAAATG	TSS	chr5	112073601	112073620	+	459	1197	154	1326	1849	982	1457	1799	981	2219	2123	229	1630	1590	1659	2021	1979	155	159
APC_TSS_8	APC	AGCAGCGGCTAGGCTTCCGG	TSS	chr5	112043262	112043281	-	682	1035	86	398	782	980	1511	2439	1266	1569	2084	63	537	1308	910	1903	2491	98	135
APC_TSS_80	APC	TGGCGGAGGGCAAGTAGCAA	TSS	chr5	112043224	112043243	+	643	786	72	556	847	1104	1185	1931	1598	1497	1947	182	1262	1090	1390	1596	1350	174	131
APC_TSS_81	APC	TGTATTGGTGCAGCCCGCCA	TSS	chr5	112073555	112073574	+	2220	6316	625	4761	4587	2864	3647	5357	4091	4155	6456	691	4530	5174	4618	4502	4760	498	437
APC_TSS_82	APC	TGTCACTGGAGACAGAATGG	TSS	chr5	112073578	112073597	+	645	450	64	1203	1131	398	560	1411	835	451	1131	125	874	869	570	1398	1112	114	124
APC_TSS_83	APC	TGTCTCCAGTGACACCCTGG	TSS	chr5	112073572	112073591	-	1499	2292	203	2357	2822	819	1210	2820	2379	1766	2364	375	2938	2051	1816	2265	3294	205	295
APC_TSS_84	APC	TTCTGTCTCCAGTGACACCC	TSS	chr5	112073575	112073594	-	754	2415	221	1328	1598	1087	684	1658	1145	1675	1408	223	1438	1722	1081	1695	1235	141	130
APC_TSS_9	APC	AGCCTAGCCGCTGCTCGGGG	TSS	chr5	112043267	112043286	+	492	733	113	505	698	442	412	381	232	684	1014	137	1039	907	495	670	572	60	82
BRAF_exon_100	BRAF	GGCTCTGTTCAACGGGGACA	exon	chr7	140624437	140624456	-	270	80	59	427	223	620	664	577	335	761	879	87	487	306	200	98	230	13	27
BRAF_exon_101	BRAF	GGCTGCGGACCCTGCCATTC	exon	chr7	140624374	140624393	-	412	348	22	904	776	1258	1140	1236	960	1827	1130	151	864	683	786	1193	1050	63	77
BRAF_exon_102	BRAF	GGGCCAGGCTCTGTTCAACG	exon	chr7	140624443	140624462	-	792	299	118	618	771	1723	1568	2305	1159	2536	2924	213	1842	816	745	426	625	57	46
BRAF_exon_103	BRAF	GGGGACATGGAGCCCGAGGC	exon	chr7	140624424	140624443	-	333	87	25	148	225	604	643	1126	530	755	656	57	752	403	318	154	203	19	27
BRAF_exon_104	BRAF	GGTGGTGGCGGCGCGGAGCC	exon	chr7	140624463	140624482	-	448	425	43	929	841	881	1154	944	686	1382	1586	191	835	757	705	939	1160	101	97
BRAF_exon_105	BRAF	GTCCGCAGCCGAAGAGGCCG	exon	chr7	140624384	140624403	+	88	117	7	58	53	33	86	286	164	116	37	29	290	33	66	49	18	8	17
BRAF_exon_106	BRAF	GTTGACACAGGAACATATAG	exon	chr7	140549967	140549986	-	419	160	38	712	661	234	393	640	284	510	694	142	797	392	309	758	842	52	36
BRAF_exon_107	BRAF	TAATCCACCATCAATATATC	exon	chr7	140549916	140549935	-	1639	1303	257	2329	2508	2187	2599	2471	1393	2564	3752	432	2556	1795	1605	2548	2508	194	250
BRAF_exon_108	BRAF	TGCGGACCCTGCCATTCCGG	exon	chr7	140624371	140624390	-	1127	551	46	736	732	1591	1637	2787	1915	1889	2847	269	2605	988	765	452	450	35	21
BRAF_exon_109	BRAF	TGGCGGCGCGGAGCCGGGCC	exon	chr7	140624458	140624477	-	633	326	67	1124	1382	1118	1629	1445	1394	1065	1351	136	997	553	709	1159	1205	111	108
BRAF_exon_110	BRAF	TGTCCCCGTTGAACAGAGCC	exon	chr7	140624437	140624456	+	954	1325	96	2186	1839	2313	2653	3001	2340	2840	3800	311	2461	1271	1094	1449	2149	144	224
BRAF_exon_111	BRAF	TGTTTCTAGCTCTGCATCAA	exon	chr7	140534564	140534583	-	1174	1056	110	1582	1423	1140	1487	1768	922	1689	2064	246	1550	860	748	1702	1772	126	134
BRAF_exon_112	BRAF	TTATTGGAATCTCTGGGGAA	exon	chr7	140534599	140534618	-	1218	333	73	1473	1495	1205	1472	1984	401	1507	2584	270	1621	668	607	1641	1667	124	155
BRAF_exon_113	BRAF	TTGGAGTGCATCTAGCTTGC	exon	chr7	140534634	140534653	+	1325	875	110	2913	2352	2519	2607	2365	2351	2718	3455	338	2210	1092	1312	3365	3060	220	266
BRAF_exon_69	BRAF	AACAGTTATTGGAATCTCTG	exon	chr7	140534604	140534623	-	390	178	98	777	812	581	665	951	453	737	1500	139	942	417	405	784	956	69	94
BRAF_exon_70	BRAF	ACAAAGAGAACAACAGTTAT	exon	chr7	140534615	140534634	-	245	282	47	360	527	425	511	588	214	480	800	59	478	331	345	370	511	50	37
BRAF_exon_71	BRAF	ACAAATGATTAAGTTGACAC	exon	chr7	140549979	140549998	-	267	265	27	327	353	252	490	528	187	307	443	62	350	197	168	201	347	44	33
BRAF_exon_72	BRAF	ACAACAGTTATTGGAATCTC	exon	chr7	140534606	140534625	-	468	203	44	561	639	443	605	782	367	899	619	123	566	442	169	814	966	85	37
BRAF_exon_73	BRAF	AGAAGAGGAAGAAGATGTAA	exon	chr7	140534535	140534554	+	282	365	23	547	575	433	621	706	330	871	811	64	692	290	176	481	717	45	53
BRAF_exon_74	BRAF	AGAGGCCGCGGCGCCGGCGC	exon	chr7	140624396	140624415	+	172	90	2	253	187	58	120	541	311	128	56	33	410	255	188	225	271	19	30
BRAF_exon_75	BRAF	AGCCGAAGAGGCCGCGGCGC	exon	chr7	140624390	140624409	+	169	203	18	178	144	600	366	277	345	328	662	24	381	83	95	180	272	18	40
BRAF_exon_76	BRAF	ATAACTGTTGTTCTCTTTGT	exon	chr7	140534615	140534634	+	949	533	148	1242	1328	1035	1208	1567	947	1434	2077	218	1339	579	616	1392	1606	124	118
BRAF_exon_77	BRAF	ATGGAGCCCGAGGCCGGCGC	exon	chr7	140624418	140624437	-	804	1023	115	718	1195	1512	1729	2231	1966	2130	2552	175	1748	1330	1596	738	891	99	95
BRAF_exon_78	BRAF	CAACAGTTATTGGAATCTCT	exon	chr7	140534605	140534624	-	212	221	75	496	474	293	418	586	224	488	801	68	418	157	260	294	619	27	20
BRAF_exon_79	BRAF	CAACGGGGACATGGAGCCCG	exon	chr7	140624428	140624447	-	532	441	21	506	685	970	904	1294	1122	1184	2184	117	1048	651	395	247	527	37	37
BRAF_exon_80	BRAF	CCCACCAAATTTGTCCAATA	exon	chr7	140549941	140549960	+	1923	3133	629	4802	4709	5322	5490	5493	1602	5580	9149	933	4791	4604	4071	4691	6100	505	480
BRAF_exon_81	BRAF	CCCCACCAAATTTGTCCAAT	exon	chr7	140549940	140549959	+	1285	2202	328	2512	2189	2402	3104	2373	939	2800	5094	347	2115	2472	2479	1871	2871	218	243
BRAF_exon_82	BRAF	CCCGAGGCCGGCGCCGGCGC	exon	chr7	140624412	140624431	-	151	88	16	135	110	229	89	269	141	440	239	48	319	96	152	60	81	8	14
BRAF_exon_83	BRAF	CCCTATTGGACAAATTTGGT	exon	chr7	140549944	140549963	-	486	247	87	931	983	663	893	1027	492	847	953	132	994	620	925	868	984	187	112
BRAF_exon_84	BRAF	CCGGCGCCGGCGCCGGCCTC	exon	chr7	140624409	140624428	+	482	307	52	261	222	312	271	234	109	229	328	36	259	322	186	311	287	27	34
BRAF_exon_85	BRAF	CCGGGCCAGGCTCTGTTCAA	exon	chr7	140624445	140624464	-	715	558	56	459	809	921	1008	1333	849	1545	2179	172	1310	1156	615	780	1329	76	120
BRAF_exon_86	BRAF	CCGTTGAACAGAGCCTGGCC	exon	chr7	140624442	140624461	+	1023	1114	149	1603	1619	1799	2741	3023	1918	2955	3859	305	2442	1511	1141	1547	2011	127	221
BRAF_exon_87	BRAF	CCTATTGGACAAATTTGGTG	exon	chr7	140549943	140549962	-	420	422	28	961	658	442	560	881	370	712	1315	170	1026	321	313	743	869	85	131
BRAF_exon_88	BRAF	CGCCGCGGCCTCTTCGGCTG	exon	chr7	140624389	140624408	-	784	602	32	352	646	818	736	1243	657	1008	1554	145	931	486	371	387	576	66	74
BRAF_exon_89	BRAF	CGCCGGCGCCGCGGCCTCTT	exon	chr7	140624395	140624414	-	1051	596	76	771	649	630	708	873	575	928	1429	99	784	714	599	911	808	54	68
BRAF_exon_90	BRAF	CGCGGCGCCGGCGCCGGCGC	exon	chr7	140624402	140624421	+	232	101	4	87	96	63	84	122	59	66	156	3	55	99	86	100	40	12	5
BRAF_exon_91	BRAF	CGGCGCCGGCGCCGGCGCCG	exon	chr7	140624404	140624423	-	158	30	0	132	92	33	78	157	49	12	55	15	112	68	96	84	44	7	6
BRAF_exon_92	BRAF	CGGGCCAGGCTCTGTTCAAC	exon	chr7	140624444	140624463	-	671	1719	131	2022	1474	1622	2322	2503	1227	2871	2806	221	1196	2045	1561	2017	1673	130	153
BRAF_exon_93	BRAF	CGGTGGTGGCGGCGCGGAGC	exon	chr7	140624464	140624483	-	891	504	42	453	921	901	1032	1900	1417	1069	1242	242	1081	1052	586	614	447	43	104
BRAF_exon_94	BRAF	CTTGCTGGTGTATTCTTCAT	exon	chr7	140534649	140534668	+	870	385	76	1161	1287	942	1212	1889	842	1091	1630	233	1172	600	685	1331	1249	198	101
BRAF_exon_95	BRAF	GAGGCCCTATTGGACAAATT	exon	chr7	140549948	140549967	-	542	1138	221	859	1092	1167	1096	1243	423	1344	1463	155	918	687	806	1064	1422	54	119
BRAF_exon_96	BRAF	GCCCTATTGGACAAATTTGG	exon	chr7	140549945	140549964	-	388	339	45	508	619	449	337	738	202	634	731	75	636	180	132	414	636	41	56
BRAF_exon_97	BRAF	GCCGGCGCCGGCGCCGGCCT	exon	chr7	140624408	140624427	+	309	26	5	39	41	43	32	82	3	71	86	5	49	52	25	46	34	1	3
BRAF_exon_98	BRAF	GGAACATATAGAGGCCCTAT	exon	chr7	140549958	140549977	-	139	129	46	204	227	223	253	258	109	242	318	46	328	179	330	241	278	12	27
BRAF_exon_99	BRAF	GGCAGGGTCCGCAGCCGAAG	exon	chr7	140624378	140624397	+	358	362	51	352	338	605	841	1113	677	1044	1396	183	741	403	335	198	139	18	32
BRAF_intron_114	BRAF	ATTTTGGAAAGAGGCGGCGG	TSS	chr7	140624285	140624304	-	902	936	173	441	625	1056	1192	1623	550	1346	1834	194	1370	1322	800	433	445	101	62
BRAF_intron_115	BRAF	CACCAGCCAGCCGCCGAGCC	TSS	chr7	140624308	140624327	+	344	1802	131	435	633	803	1866	1292	1138	1333	1922	166	1408	1370	953	794	740	53	66
BRAF_intron_116	BRAF	CAGCCGCCGAGCCCGGAGTC	TSS	chr7	140624315	140624334	+	226	620	27	226	375	599	885	828	482	606	1375	82	546	313	527	301	174	40	43
BRAF_intron_117	BRAF	CCAGCCGCCGAGCCCGGAGT	TSS	chr7	140624314	140624333	+	755	1931	180	474	1011	1903	1801	2655	1660	2032	3085	253	2174	1814	1929	645	829	77	66
BRAF_intron_118	BRAF	CCCGGAGTCGGGAGGGCGGC	TSS	chr7	140624326	140624345	+	261	93	12	209	296	199	200	407	239	216	682	58	314	267	299	417	360	33	22
BRAF_intron_119	BRAF	CCCTGCCGCCCTCCCGACTC	TSS	chr7	140624330	140624349	-	2308	5107	394	1957	2501	4440	4379	5008	5710	5490	6528	563	5134	3841	3192	1604	1528	266	390
BRAF_intron_120	BRAF	CCGACTCCGGGCTCGGCGGC	TSS	chr7	140624317	140624336	-	345	190	18	179	140	211	180	226	120	162	267	27	139	214	144	129	169	6	26
BRAF_intron_121	BRAF	CCGCCGAGCCCGGAGTCGGG	TSS	chr7	140624318	140624337	+	276	414	44	201	198	377	787	741	296	653	1040	95	669	416	284	244	41	13	4
BRAF_intron_122	BRAF	CCGGAGTCGGGAGGGCGGCA	TSS	chr7	140624327	140624346	+	172	388	18	80	244	139	310	202	132	312	235	27	175	181	219	4	105	7	20
BRAF_intron_123	BRAF	CCTCCCGACTCCGGGCTCGG	TSS	chr7	140624321	140624340	-	357	758	82	89	355	690	877	720	529	1014	952	105	821	683	554	317	157	0	16
BRAF_intron_124	BRAF	CCTGCCGCCCTCCCGACTCC	TSS	chr7	140624329	140624348	-	2405	7870	594	2143	3517	5790	5559	8412	8885	6761	8635	767	7421	5436	4535	2518	2056	213	226
BRAF_intron_125	BRAF	CGAGCCCGGAGTCGGGAGGG	TSS	chr7	140624322	140624341	+	479	125	48	322	618	748	709	1303	445	372	486	164	907	649	677	348	364	79	37
BRAF_intron_126	BRAF	CGCCCTCCCGACTCCGGGCT	TSS	chr7	140624324	140624343	-	362	874	48	399	558	928	832	1095	660	1033	1501	93	766	676	452	261	510	54	46
BRAF_intron_127	BRAF	CGCCGAGCCCGGAGTCGGGA	TSS	chr7	140624319	140624338	+	149	533	30	32	123	280	270	402	230	556	676	48	268	217	227	21	94	1	7
BRAF_intron_128	BRAF	CGGCTGGCTGGTGTTTATTT	TSS	chr7	140624301	140624320	-	1687	2240	374	2335	2463	2573	2593	2853	1022	3245	3740	348	2631	3015	2735	2497	2544	306	312
BRAF_intron_129	BRAF	CTCCGGGCTCGGCGGCTGGC	TSS	chr7	140624313	140624332	-	1027	2365	156	1975	1927	2084	2031	2398	2239	2449	3465	243	1572	2182	1793	2018	2618	144	157
BRAF_intron_130	BRAF	CTGGTGTTTATTTTGGAAAG	TSS	chr7	140624294	140624313	-	365	274	79	269	271	242	238	384	52	388	445	62	288	400	307	368	298	42	16
BRAF_intron_131	BRAF	GAGTCGGGAGGGCGGCAGGG	TSS	chr7	140624330	140624349	+	634	247	8	179	678	258	317	1424	996	76	67	169	1149	631	739	202	110	55	83
BRAF_intron_132	BRAF	GTGTTTATTTTGGAAAGAGG	TSS	chr7	140624291	140624310	-	469	340	82	550	486	470	642	688	196	535	912	94	596	636	549	554	589	55	67
BRAF_intron_133	BRAF	TTTATTTTGGAAAGAGGCGG	TSS	chr7	140624288	140624307	-	532	325	65	237	284	407	393	456	147	436	506	64	429	380	282	251	359	40	48
BRAF_TSS_10	BRAF	AGCGGGGGGCGCGGGGGGCG	TSS	chr7	140624604	140624623	+	1096	1853	201	1651	1747	1884	1943	2105	1021	2317	3158	186	1788	2236	1898	1692	1865	213	123
BRAF_TSS_11	BRAF	AGGCGGAGAGCTGGGGGAGG	TSS	chr7	140624560	140624579	+	1147	155	77	913	1524	1574	1556	3609	1354	371	580	362	2665	1120	935	927	996	147	170
BRAF_TSS_12	BRAF	AGGCGGAGGAGCGGGGGGCG	TSS	chr7	140624595	140624614	+	668	925	100	1568	1395	1146	1587	1386	1071	1213	2115	141	1212	1281	1038	1574	995	117	114
BRAF_TSS_13	BRAF	AGGCGGAGGCGGAGGAGCGG	TSS	chr7	140624589	140624608	+	824	171	30	250	920	272	217	2236	1640	59	82	152	1436	1103	771	616	473	42	61
BRAF_TSS_14	BRAF	CATCTTATAACCGAGAGCCG	TSS	chr7	140624501	140624520	+	183	495	57	201	192	306	375	397	223	402	298	61	428	203	282	110	84	13	3
BRAF_TSS_15	BRAF	CCATCTTATAACCGAGAGCC	TSS	chr7	140624500	140624519	+	544	1101	141	1271	1174	1012	1114	1139	773	1477	1680	254	1349	1195	899	1060	1525	97	117
BRAF_TSS_16	BRAF	CCCGAGCGGCCGCTGTCGGG	TSS	chr7	140624524	140624543	+	697	611	82	215	445	538	623	1316	705	823	1109	160	817	790	688	457	381	17	27
BRAF_TSS_17	BRAF	CCCGCCCGACAGCGGCCGCT	TSS	chr7	140624528	140624547	-	489	578	40	407	294	336	370	516	267	447	599	50	368	373	383	392	471	38	42
BRAF_TSS_18	BRAF	CCCGGCTCTCGGTTATAAGA	TSS	chr7	140624503	140624522	-	287	79	16	160	231	334	273	504	193	494	362	62	506	312	250	167	94	16	24
BRAF_TSS_19	BRAF	CCGAGCGGCCGCTGTCGGGC	TSS	chr7	140624525	140624544	+	357	619	44	346	519	519	543	918	498	483	705	65	552	384	426	326	498	39	46
BRAF_TSS_20	BRAF	CCGCCCGACAGCGGCCGCTC	TSS	chr7	140624527	140624546	-	628	533	64	647	723	705	718	982	552	916	1067	50	736	710	778	773	742	88	88
BRAF_TSS_21	BRAF	CCGGGCGGCGCCGCGGGCGG	TSS	chr7	140624638	140624657	+	610	151	25	103	200	248	162	204	82	125	133	27	191	162	161	72	213	16	8
BRAF_TSS_22	BRAF	CCTCCGCCCGCGGCGCCGCC	TSS	chr7	140624641	140624660	-	755	2406	174	1895	1333	1464	1719	1369	1199	1391	2506	149	1144	1284	1303	1358	1727	142	158
BRAF_TSS_23	BRAF	CGAGCGGCCGCTGTCGGGCG	TSS	chr7	140624526	140624545	+	150	202	22	77	115	180	290	388	179	486	642	41	273	216	164	31	81	18	6
BRAF_TSS_24	BRAF	CGGAGAGCTGGGGGAGGCGG	TSS	chr7	140624563	140624582	+	641	631	35	397	762	659	885	644	390	173	427	100	911	1122	708	284	470	30	86
BRAF_TSS_25	BRAF	CGGAGGAGCGGGGGGCGCGG	TSS	chr7	140624598	140624617	+	1018	260	15	849	1290	471	520	1561	871	107	98	200	1854	1680	1144	820	702	82	88
BRAF_TSS_26	BRAF	CGGAGGCGGAGGCGGAGGAG	TSS	chr7	140624586	140624605	+	777	184	15	251	475	186	173	346	273	4	40	56	292	483	457	226	210	38	58
BRAF_TSS_27	BRAF	CGGCCGCTGTCGGGCGGGGA	TSS	chr7	140624530	140624549	+	868	1939	147	428	769	1812	2067	1139	619	1980	3735	115	1037	1655	1681	459	408	42	77
BRAF_TSS_28	BRAF	CGGGCGGCGCCGCGGGCGGA	TSS	chr7	140624639	140624658	+	568	159	26	124	196	141	214	365	104	322	461	30	362	290	226	165	127	12	15
BRAF_TSS_29	BRAF	CGGGCGGGGAGGGGGAAGGG	TSS	chr7	140624540	140624559	+	1260	368	40	1299	1628	892	994	2531	1426	314	180	220	1843	1229	972	1487	1356	208	213
BRAF_TSS_30	BRAF	CGGGGGGCGCGGGGGGCGCG	TSS	chr7	140624606	140624625	+	510	263	8	1118	1063	621	761	1160	745	215	562	103	1046	640	750	1443	1301	88	82
BRAF_TSS_31	BRAF	CTCCGCCCGCGGCGCCGCCC	TSS	chr7	140624640	140624659	-	858	948	133	1725	1447	1114	1776	1620	1496	2084	1951	139	1415	1771	1487	1150	1641	112	111
BRAF_TSS_32	BRAF	CTGTCGGGCGGGGAGGGGGA	TSS	chr7	140624536	140624555	+	1537	2113	183	4280	3378	2483	3342	3016	1698	2714	4780	350	2817	3227	2583	2976	2669	233	252
BRAF_TSS_33	BRAF	GAAGGGAGGCGGAGAGCTGG	TSS	chr7	140624554	140624573	+	208	147	14	119	360	53	54	893	654	9	35	74	787	381	253	140	114	5	5
BRAF_TSS_34	BRAF	GACAGCGGCCGCTCGGGCCC	TSS	chr7	140624521	140624540	-	828	1544	119	1061	1420	1755	1428	1916	1501	1518	1930	217	1599	887	775	722	893	69	61
BRAF_TSS_35	BRAF	GAGCGGCCCGGGCGGCGCCG	TSS	chr7	140624631	140624650	+	347	264	37	508	354	555	713	1065	386	526	807	60	612	563	451	367	369	57	19
BRAF_TSS_36	BRAF	GAGGCGGAGGCGGAGGAGCG	TSS	chr7	140624588	140624607	+	749	970	56	1377	1345	521	783	1870	1261	719	1208	212	1486	1025	916	1029	1296	137	120
BRAF_TSS_37	BRAF	GCCATCTTATAACCGAGAGC	TSS	chr7	140624499	140624518	+	872	1094	151	242	572	917	1153	1436	787	1266	1856	218	1236	942	873	414	283	35	39
BRAF_TSS_38	BRAF	GCCGCTCGGGCCCCGGCTCT	TSS	chr7	140624514	140624533	-	713	854	111	952	905	944	1211	1446	754	1390	1716	161	1459	716	897	1032	1253	86	96
BRAF_TSS_39	BRAF	GCCGCTGTCGGGCGGGGAGG	TSS	chr7	140624532	140624551	+	413	177	31	609	774	1023	1102	746	498	407	940	92	836	712	663	765	370	68	134
BRAF_TSS_40	BRAF	GCGGAGGAGCGGGGGGCGCG	TSS	chr7	140624597	140624616	+	1107	777	21	2076	2188	924	1490	2593	1685	566	1135	229	2281	1095	1560	1466	1778	151	211
BRAF_TSS_41	BRAF	GCGGCCGCTGTCGGGCGGGG	TSS	chr7	140624529	140624548	+	852	1182	96	503	767	903	1419	1105	641	907	1709	83	792	1127	742	442	361	67	91
BRAF_TSS_42	BRAF	GCGGGGAGGAGCGGCCCGGG	TSS	chr7	140624623	140624642	+	413	172	10	343	497	326	320	482	479	213	158	32	436	646	677	339	400	28	18
BRAF_TSS_43	BRAF	GCGGGGAGGGGGAAGGGAGG	TSS	chr7	140624543	140624562	+	663	125	12	532	645	497	391	845	376	45	116	84	623	429	287	771	870	54	61
BRAF_TSS_44	BRAF	GCGGGGGGCGCGGGGAGGAG	TSS	chr7	140624614	140624633	+	523	124	33	342	741	139	138	1129	492	11	9	62	611	378	364	337	454	79	91
BRAF_TSS_45	BRAF	GCGGGGGGCGCGGGGGGCGC	TSS	chr7	140624605	140624624	+	905	358	36	2320	2068	1149	1212	3104	1598	463	700	286	2628	1465	1208	1954	2621	102	188
BRAF_TSS_46	BRAF	GCTGGGGGAGGCGGAGGCGG	TSS	chr7	140624569	140624588	+	850	437	44	1300	1116	114	149	1924	1186	3	31	272	2210	898	874	1029	280	96	95
BRAF_TSS_47	BRAF	GGAAGGGAGGCGGAGAGCTG	TSS	chr7	140624553	140624572	+	513	411	19	237	626	285	315	546	338	219	533	148	1363	696	660	269	477	16	39
BRAF_TSS_48	BRAF	GGAGGAGCGGGGGGCGCGGG	TSS	chr7	140624599	140624618	+	788	557	38	1016	1291	565	456	2360	981	417	482	238	1478	1437	840	760	1075	88	87
BRAF_TSS_49	BRAF	GGAGGCGGAGGCGGAGGAGC	TSS	chr7	140624587	140624606	+	344	186	3	397	359	31	31	323	376	4	39	68	803	282	161	280	538	35	52
BRAF_TSS_50	BRAF	GGAGGCGGAGGCGGAGGCGG	TSS	chr7	140624581	140624600	+	1120	347	39	1175	1647	173	164	2965	1670	17	10	329	2914	1149	956	694	867	152	89
BRAF_TSS_51	BRAF	GGCCCGGGCGGCGCCGCGGG	TSS	chr7	140624635	140624654	+	462	553	29	260	259	354	388	930	339	343	623	61	667	417	348	137	278	31	18
BRAF_TSS_52	BRAF	GGCCGCTGTCGGGCGGGGAG	TSS	chr7	140624531	140624550	+	518	746	108	451	581	1241	1359	597	306	1467	1663	50	512	936	1054	400	202	59	84
BRAF_TSS_53	BRAF	GGCGCGGGGAGGAGCGGCCC	TSS	chr7	140624620	140624639	+	206	77	8	498	438	147	250	599	362	328	295	61	279	325	437	165	568	7	39
BRAF_TSS_54	BRAF	GGCGGAGGAGCGGGGGGCGC	TSS	chr7	140624596	140624615	+	833	395	18	1168	1753	506	623	1713	1123	149	310	157	1784	791	1005	1053	1272	83	170
BRAF_TSS_55	BRAF	GGCGGAGGCGGAGGAGCGGG	TSS	chr7	140624590	140624609	+	379	82	49	227	418	93	89	609	437	16	0	77	745	392	277	55	113	38	15
BRAF_TSS_56	BRAF	GGCGGAGGCGGAGGCGGAGG	TSS	chr7	140624578	140624597	+	1039	175	22	807	919	173	128	2418	931	100	5	241	2435	1039	851	808	704	40	56
BRAF_TSS_57	BRAF	GGCTCTCGGTTATAAGATGG	TSS	chr7	140624500	140624519	-	870	352	123	439	440	821	741	1640	542	1690	2390	287	1224	862	764	495	255	22	28
BRAF_TSS_58	BRAF	GGGAAGGGAGGCGGAGAGCT	TSS	chr7	140624552	140624571	+	723	1845	153	1467	1559	1220	1869	2094	1202	1869	2090	210	1345	1420	1301	882	1485	88	163
BRAF_TSS_59	BRAF	GGGAGGCGGAGAGCTGGGGG	TSS	chr7	140624557	140624576	+	1188	307	69	526	847	886	1026	2175	960	679	566	329	2075	1477	973	714	557	43	50
BRAF_TSS_6	BRAF	AAGATGGCGGCGCTGAGCGG	TSS	chr7	140624487	140624506	-	916	699	62	639	1075	2042	1841	3437	2512	2701	3018	342	2461	1066	1056	617	706	68	43
BRAF_TSS_60	BRAF	GGGCCCGAGCGGCCGCTGTC	TSS	chr7	140624521	140624540	+	331	946	51	450	626	711	683	872	463	1121	1317	130	714	685	481	618	673	70	61
BRAF_TSS_61	BRAF	GGGCGCGGGGAGGAGCGGCC	TSS	chr7	140624619	140624638	+	331	97	4	412	672	118	231	672	557	41	147	85	775	573	203	312	759	63	47
BRAF_TSS_62	BRAF	GGGGAAGGGAGGCGGAGAGC	TSS	chr7	140624551	140624570	+	1149	584	44	1860	2430	803	1076	2588	2258	773	983	262	2144	1269	1402	2984	2125	142	156
BRAF_TSS_63	BRAF	GGGGCCCGAGCGGCCGCTGT	TSS	chr7	140624520	140624539	+	694	732	105	1113	784	807	1157	906	441	904	1090	132	866	723	826	609	723	99	82
BRAF_TSS_64	BRAF	GGGGCGCGGGGGGCGCGGGG	TSS	chr7	140624609	140624628	+	590	258	30	404	686	426	287	979	446	144	365	61	388	850	573	383	222	64	61
BRAF_TSS_65	BRAF	GGGGGAGGCGGAGGCGGAGG	TSS	chr7	140624572	140624591	+	722	119	28	922	1218	79	263	2056	1070	10	5	262	1896	733	503	705	990	54	104
BRAF_TSS_66	BRAF	TATAAGATGGCGGCGCTGAG	TSS	chr7	140624490	140624509	-	533	43	5	136	374	997	971	866	559	851	1342	124	784	364	260	464	179	6	13
BRAF_TSS_67	BRAF	TCCCCCTCCCCGCCCGACAG	TSS	chr7	140624536	140624555	-	28	811	78	293	268	871	1192	1171	744	1205	1480	126	985	1007	659	132	258	15	9
BRAF_TSS_68	BRAF	TGTCGGGCGGGGAGGGGGAA	TSS	chr7	140624537	140624556	+	630	838	127	1239	1281	1515	1625	1797	1193	1873	2752	219	1601	1518	1605	1067	1968	145	213
BRAF_TSS_7	BRAF	ACCGAGAGCCGGGGCCCGAG	TSS	chr7	140624510	140624529	+	439	577	46	68	324	525	634	1209	445	566	1205	108	842	485	562	165	55	16	23
BRAF_TSS_8	BRAF	AGAGCTGGGGGAGGCGGAGG	TSS	chr7	140624566	140624585	+	264	110	23	342	594	146	168	946	453	2	28	99	734	365	302	337	203	55	79
BRAF_TSS_9	BRAF	AGCGGCCCGGGCGGCGCCGC	TSS	chr7	140624632	140624651	+	487	1572	127	885	716	800	906	1079	765	1330	1441	57	952	1197	937	1169	1115	79	94
BRAF_TSS/exon_1	BRAF	ATGGCGGCGCTGAGCGGTGG	TSS/exon	chr7	140624484	140624503	-	1008	640	27	428	619	2014	2348	2371	2171	2039	2969	256	2524	846	956	367	422	65	34
BRAF_TSS/exon_2	BRAF	CGGTGGCGGTGGTGGCGGCG	TSS/exon	chr7	140624470	140624489	-	1106	149	6	286	211	136	104	783	685	16	26	77	706	481	419	178	261	14	13
BRAF_TSS/exon_3	BRAF	CTGAGCGGTGGCGGTGGTGG	TSS/exon	chr7	140624475	140624494	-	1079	127	9	96	201	410	328	440	247	259	361	50	308	370	348	69	218	7	14
BRAF_TSS/exon_4	BRAF	GCGCTGAGCGGTGGCGGTGG	TSS/exon	chr7	140624478	140624497	-	957	470	57	180	411	1285	1711	528	484	1693	2032	39	543	689	599	433	568	21	15
BRAF_TSS/exon_5	BRAF	GCGGCGCTGAGCGGTGGCGG	TSS/exon	chr7	140624481	140624500	-	615	176	51	212	470	1118	1230	272	333	1222	1648	31	399	713	535	141	329	23	22
CDK4_exon_38	CDK4	AAATTGGTGTCGGTGCCTAT	exon	chr12	58145450	58145469	-	307	465	64	551	482	264	309	551	389	105	116	84	461	491	499	431	691	20	74
CDK4_exon_39	CDK4	AAGAGTGTGAGAGTCCCCAA	exon	chr12	58145379	58145398	-	443	839	137	632	723	334	576	669	274	162	172	15	186	702	836	513	847	47	82
CDK4_exon_40	CDK4	AAGGCCCGTGATCCCCACAG	exon	chr12	58145418	58145437	-	245	639	35	543	701	200	205	572	300	71	244	13	134	465	260	603	816	45	38
CDK4_exon_41	CDK4	AATGGAGGAGGAGGTGGAGG	exon	chr12	58145361	58145380	-	890	163	30	572	764	30	61	812	717	1	2	96	742	752	882	573	871	88	203
CDK4_exon_42	CDK4	ACCTCACGAACTGTGCTGAT	exon	chr12	58145331	58145350	+	1330	6153	601	4041	3398	2457	2875	4701	3108	756	1295	390	2619	3991	3509	4379	3215	373	382
CDK4_exon_43	CDK4	AGAGTCCCCAATGGAGGAGG	exon	chr12	58145370	58145389	-	702	1260	194	1184	1399	801	705	1347	727	381	735	59	344	1053	877	1708	1982	226	155
CDK4_exon_44	CDK4	AGCATGTAGACCAGGACCTA	exon	chr12	58145044	58145063	-	1451	3811	367	3350	3133	2053	2155	2845	2390	475	921	239	2459	2594	3044	3360	3455	247	300
CDK4_exon_45	CDK4	AGCCACTGGCTCATATCGAG	exon	chr12	58145471	58145490	+	781	826	80	701	781	231	424	719	442	144	232	23	103	620	410	902	1304	92	97
CDK4_exon_46	CDK4	AGTGGCCACTGTGGGGATCA	exon	chr12	58145410	58145429	+	646	835	197	1167	1091	773	731	1201	681	261	227	129	1007	723	891	818	982	98	105
CDK4_exon_47	CDK4	AGTGTGAGAGTCCCCAATGG	exon	chr12	58145376	58145395	-	309	463	29	336	503	189	206	385	302	48	16	20	91	323	248	400	842	9	61
CDK4_exon_48	CDK4	CACCTCACGAACTGTGCTGA	exon	chr12	58145330	58145349	+	401	767	67	802	702	274	367	651	505	237	188	47	646	643	479	452	800	46	78
CDK4_exon_49	CDK4	CACGAACTGTGCTGATGGGA	exon	chr12	58145335	58145354	+	1016	1672	231	2330	2363	1164	1014	2025	1242	372	550	170	1322	1506	1490	2131	2234	172	246
CDK4_exon_50	CDK4	CACTCTTGAGGGCCACAAAG	exon	chr12	58145392	58145411	+	216	405	74	442	541	153	235	629	428	108	17	32	319	541	443	826	265	41	50
CDK4_exon_51	CDK4	CATCAGCACAGTTCGTGAGG	exon	chr12	58145332	58145351	-	437	2135	83	1122	1454	523	678	1016	829	304	391	53	454	948	943	1306	1736	88	136
CDK4_exon_52	CDK4	CCAGGACCTAAGGACATATC	exon	chr12	58145034	58145053	-	729	1395	154	1495	1571	923	1100	1812	1225	516	1063	233	1394	1387	1496	1630	1983	192	187
CDK4_exon_53	CDK4	CCAGGGTTACCTTGATCTCC	exon	chr12	58145070	58145089	+	887	2106	207	2288	1803	1137	1042	1973	1270	335	396	221	1785	1346	1432	2046	1879	172	151
CDK4_exon_54	CDK4	CCAGTGGCTGAAATTGGTGT	exon	chr12	58145460	58145479	-	1765	2890	370	2107	2553	1724	1678	2947	1518	532	688	253	1685	2354	2383	2841	4420	253	363
CDK4_exon_55	CDK4	CCCAATGGAGGAGGAGGTGG	exon	chr12	58145364	58145383	-	277	515	30	232	380	132	155	302	179	97	142	25	260	276	413	104	259	91	70
CDK4_exon_56	CDK4	CCGAACTGACCGGGAGATCA	exon	chr12	58145082	58145101	-	463	1178	63	874	1177	438	501	826	491	276	352	130	1065	1099	976	1992	1190	75	123
CDK4_exon_57	CDK4	CCGACACCAATTTCAGCCAC	exon	chr12	58145457	58145476	+	1043	3529	230	3608	2758	1615	2001	2903	1869	792	654	276	2670	2159	2079	2738	3928	201	270
CDK4_exon_58	CDK4	CCGGGAGATCAAGGTAACCC	exon	chr12	58145073	58145092	-	63	355	14	225	165	61	140	254	107	9	17	7	76	297	265	546	126	27	10
CDK4_exon_59	CDK4	CCTCCACCTCCTCCTCCATT	exon	chr12	58145361	58145380	+	3820	11626	1058	10535	9502	5307	6158	10336	9370	2203	2297	878	9058	7958	7966	9860	10774	831	739
CDK4_exon_60	CDK4	CCTTGATCTCCCGGTCAGTT	exon	chr12	58145079	58145098	+	2112	6634	496	4029	4213	3195	3908	5310	2937	1156	1635	471	3750	4000	3358	3445	4305	267	391
CDK4_exon_61	CDK4	CTCCACCTCCTCCTCCATTG	exon	chr12	58145362	58145381	+	3940	16598	1227	12721	10699	4704	4856	10870	9530	2077	3402	908	7368	9942	9705	10513	14234	1056	1326
CDK4_exon_62	CDK4	CTCCCGGTCAGTTCGGGATG	exon	chr12	58145086	58145105	+	476	1034	85	1028	1121	466	543	1088	602	271	477	95	898	871	845	865	1240	101	111
CDK4_exon_63	CDK4	CTTGATCTCCCGGTCAGTTC	exon	chr12	58145080	58145099	+	1525	4845	542	4408	3384	2524	2417	4707	2965	1016	1253	490	3551	3406	3451	3290	3654	276	363
CDK4_exon_64	CDK4	GAAATTGGTGTCGGTGCCTA	exon	chr12	58145451	58145470	-	522	708	98	891	674	350	585	947	498	220	256	96	967	741	565	849	1082	94	92
CDK4_exon_65	CDK4	GCCACAAAGTGGCCACTGTG	exon	chr12	58145403	58145422	+	151	116	6	63	106	108	93	118	42	16	83	6	81	88	91	89	131	12	6
CDK4_exon_66	CDK4	GGCCACAAAGTGGCCACTGT	exon	chr12	58145402	58145421	+	230	187	34	132	137	184	160	233	80	214	219	16	139	212	136	214	231	19	8
CDK4_exon_67	CDK4	GGCCTTGTACACTGTCCCAT	exon	chr12	58145432	58145451	+	789	1982	100	1744	1618	478	459	1457	1003	262	365	22	451	1685	944	1432	2201	186	157
CDK4_exon_68	CDK4	GGCTTTACTGAGGCGACTGG	exon	chr12	58145311	58145330	-	1885	3237	441	3252	3090	2059	2880	3124	1470	900	1211	167	1050	3445	3009	4015	5165	267	357
CDK4_exon_69	CDK4	GGGCCACAAAGTGGCCACTG	exon	chr12	58145401	58145420	+	300	380	43	225	194	251	246	330	74	386	574	32	203	346	259	300	187	28	23
CDK4_exon_70	CDK4	GGGGACTCTCACACTCTTGA	exon	chr12	58145381	58145400	+	1865	4356	606	4333	4281	2317	2927	4341	1845	613	938	607	3686	4696	3928	4703	4227	384	411
CDK4_exon_71	CDK4	GGTCTACATGCTCAAACACC	exon	chr12	58145052	58145071	+	1644	4299	419	3879	3396	1623	1983	3628	2393	392	651	309	3246	2422	2208	3339	3847	193	349
CDK4_exon_72	CDK4	GGTGGCTTTACTGAGGCGAC	exon	chr12	58145314	58145333	-	917	1737	202	2030	1724	731	1068	1446	986	565	364	91	1013	1420	1152	1589	1606	153	123
CDK4_exon_73	CDK4	GGTGTTTGAGCATGTAGACC	exon	chr12	58145052	58145071	-	1583	2603	276	2498	2507	1092	1226	2393	1577	250	373	235	1602	1829	1327	2075	1838	190	258
CDK4_exon_74	CDK4	GTCCCCAATGGAGGAGGAGG	exon	chr12	58145367	58145386	-	198	336	46	98	171	264	313	208	163	88	31	21	134	316	460	131	142	53	41
CDK4_exon_75	CDK4	GTCTACATGCTCAAACACCA	exon	chr12	58145053	58145072	+	378	1464	142	1049	980	813	678	760	524	174	337	39	210	805	856	798	1103	116	164
CDK4_exon_76	CDK4	GTGAGAGTCCCCAATGGAGG	exon	chr12	58145373	58145392	-	186	430	36	266	290	89	169	231	143	72	195	5	76	187	264	493	447	12	26
CDK4_exon_77	CDK4	GTGCCACATCCCGAACTGAC	exon	chr12	58145092	58145111	-	1107	2935	197	3140	2395	1921	2087	2912	1822	417	581	180	2148	2171	1915	2498	2577	211	217
CDK4_exon_78	CDK4	GTGGCCACTGTGGGGATCAC	exon	chr12	58145411	58145430	+	548	1321	82	1569	1217	648	792	1146	744	185	224	102	1032	967	829	1443	1537	74	155
CDK4_exon_79	CDK4	TACCTCTCGATATGAGCCAG	exon	chr12	58145476	58145495	-	440	1092	115	639	830	624	559	679	497	232	306	41	216	786	894	1039	874	45	68
CDK4_exon_80	CDK4	TATGAGCCAGTGGCTGAAAT	exon	chr12	58145466	58145485	-	280	613	52	534	472	406	338	464	215	161	287	66	399	293	469	552	420	44	48
CDK4_exon_81	CDK4	TCCCATCAGCACAGTTCGTG	exon	chr12	58145335	58145354	-	1785	4929	419	4598	3629	2365	2300	3187	3305	549	940	138	1151	3118	3645	4092	4718	403	411
CDK4_exon_82	CDK4	TCCCCACAGTGGCCACTTTG	exon	chr12	58145407	58145426	-	682	1239	103	1082	1201	916	663	1433	795	226	196	112	1227	1467	1091	1608	1226	73	135
CDK4_exon_83	CDK4	TCCTCCACCTCCTCCTCCAT	exon	chr12	58145360	58145379	+	1808	885	69	3233	2746	355	505	2372	2371	219	132	224	2197	1724	1187	2545	2355	207	235
CDK4_exon_84	CDK4	TGCCACATCCCGAACTGACC	exon	chr12	58145091	58145110	-	1022	3643	336	3592	2777	2004	2212	2989	2017	475	531	168	1299	2424	2270	3173	3125	275	335
CDK4_exon_85	CDK4	TGCCTATGGGACAGTGTACA	exon	chr12	58145437	58145456	-	300	1228	123	616	729	583	716	931	465	507	467	54	465	857	647	855	640	70	87
CDK4_exon_86	CDK4	TGGGGACTCTCACACTCTTG	exon	chr12	58145380	58145399	+	1379	2722	287	2502	2584	1297	1436	2407	1557	532	442	339	2534	1959	2270	2863	3164	174	219
CDK4_exon_87	CDK4	TTCGTGAGGTGGCTTTACTG	exon	chr12	58145321	58145340	-	2289	3020	317	3141	3738	1467	1381	3060	2256	474	598	85	691	2518	2630	4320	4913	473	464
CDK4_intron_100	CDK4	GTAGAGAAGTGGGGACCCTG	TSS	chr12	58145190	58145209	-	1083	827	80	730	841	384	320	509	259	425	434	74	671	1565	1505	590	779	77	143
CDK4_intron_101	CDK4	GTGAGAAGGTGGTGGAGGGT	TSS	chr12	58145263	58145282	-	850	815	56	1480	1761	597	481	1633	1105	469	532	168	805	1149	1113	1378	1826	151	179
CDK4_intron_102	CDK4	GTGATGATCTGTAGAGAAGT	TSS	chr12	58145200	58145219	-	687	1828	176	1151	1449	672	658	1119	689	812	1091	196	875	1388	878	1405	1053	87	136
CDK4_intron_103	CDK4	GTGGTGGAGGGTTGGGCGTG	TSS	chr12	58145255	58145274	-	887	2206	223	1944	1757	1753	1470	2134	1377	1938	1910	248	1772	1964	1666	1923	2085	131	237
CDK4_intron_104	CDK4	TGAGAAGGTGGTGGAGGGTT	TSS	chr12	58145262	58145281	-	639	1308	148	1340	1342	826	1067	1294	1095	584	821	146	1316	1081	1207	1732	1975	149	135
CDK4_intron_105	CDK4	TGATGATCTGTAGAGAAGTG	TSS	chr12	58145199	58145218	-	311	686	116	580	649	637	397	462	456	480	838	25	220	769	721	639	1134	91	115
CDK4_intron_106	CDK4	TGGCCTCTCATTATTTCCTC	TSS	chr12	58145171	58145190	+	1638	2846	251	2182	2104	721	1104	2137	1459	1189	1647	271	1855	1482	1283	2008	1739	165	165
CDK4_intron_107	CDK4	TGTGATGATCTGTAGAGAAG	TSS	chr12	58145201	58145220	-	459	468	88	618	441	374	366	539	264	343	691	53	385	438	310	640	418	64	93
CDK4_intron_88	CDK4	AAAGGGAAAAGACAGCCTAT	TSS	chr12	58145229	58145248	-	335	599	60	626	694	196	219	666	361	538	364	70	583	385	468	722	761	37	80
CDK4_intron_89	CDK4	AGGTGGTGGAGGGTTGGGCG	TSS	chr12	58145257	58145276	-	3234	6104	553	3619	4769	3766	4416	5429	3328	4382	5853	647	5296	5365	4316	6104	5459	457	580
CDK4_intron_90	CDK4	GAAAAGACAGCCTATAGGTG	TSS	chr12	58145224	58145243	-	88	85	21	174	297	35	50	149	89	189	147	36	81	232	78	433	207	13	41
CDK4_intron_91	CDK4	GAAATAATGAGAGGCCATGT	TSS	chr12	58145168	58145187	-	236	388	85	379	430	243	206	524	210	153	419	51	351	334	214	412	403	32	59
CDK4_intron_92	CDK4	GACCCTGAGGAAATAATGAG	TSS	chr12	58145177	58145196	-	322	620	84	521	582	363	660	613	201	445	599	27	186	458	539	501	946	33	75
CDK4_intron_93	CDK4	GATCATCACACCCCACCTAT	TSS	chr12	58145211	58145230	+	5509	14211	1491	11866	12234	4979	5619	11377	7514	8097	9955	1409	11098	8219	8246	10412	13772	920	1260
CDK4_intron_94	CDK4	GGAAAAGACAGCCTATAGGT	TSS	chr12	58145225	58145244	-	439	557	99	859	832	185	264	705	285	346	695	136	487	515	396	988	665	38	48
CDK4_intron_95	CDK4	GGCCTCTCATTATTTCCTCA	TSS	chr12	58145172	58145191	+	3674	6399	1298	8029	7655	4159	4815	7609	3145	4724	7045	1338	7177	5975	5356	8564	8386	728	795
CDK4_intron_96	CDK4	GGGAAAAGACAGCCTATAGG	TSS	chr12	58145226	58145245	-	269	306	86	185	267	158	227	394	127	159	206	30	184	334	236	351	397	13	26
CDK4_intron_97	CDK4	GGGTTGGGCGTGGGGAGTAA	TSS	chr12	58145247	58145266	-	702	757	158	1086	1027	464	421	1147	421	584	685	125	933	761	444	1067	1603	71	137
CDK4_intron_98	CDK4	GGTGGTGGAGGGTTGGGCGT	TSS	chr12	58145256	58145275	-	692	608	56	924	983	770	496	875	687	414	433	119	774	726	429	580	553	71	94
CDK4_intron_99	CDK4	GGTTGGGCGTGGGGAGTAAA	TSS	chr12	58145246	58145265	-	207	317	49	344	417	167	313	499	140	301	635	71	372	340	481	266	282	30	55
CDK4_TSS_1	CDK4	AAGAGTGTAAGGGGGCGGAG	TSS	chr12	58146251	58146270	+	299	265	47	129	338	455	463	297	190	340	829	13	55	409	731	663	604	48	54
CDK4_TSS_10	CDK4	CCATGCGCTGAGGGGCGGAC	TSS	chr12	58146203	58146222	+	589	909	66	1053	1007	612	571	962	1061	731	937	22	281	751	737	1159	1755	126	137
CDK4_TSS_11	CDK4	CCTGTCCGCCCCTCAGCGCA	TSS	chr12	58146206	58146225	-	939	2043	160	1598	1699	850	1003	1579	1426	1204	2111	19	315	1628	1257	1727	2802	160	197
CDK4_TSS_12	CDK4	CGAAGAGTGTAAGGGGGCGG	TSS	chr12	58146249	58146268	+	159	105	10	101	113	112	108	104	90	175	305	17	40	205	132	215	246	13	16
CDK4_TSS_13	CDK4	CGCGCGGAAACTGGGAGGGC	TSS	chr12	58146145	58146164	+	318	930	40	384	489	455	627	580	475	720	394	26	291	584	639	260	434	37	63
CDK4_TSS_14	CDK4	CGGACAGGAGGTGCTTCGAC	TSS	chr12	58146218	58146237	+	268	308	10	349	394	166	203	227	301	253	561	3	18	408	176	252	427	51	18
CDK4_TSS_15	CDK4	CTGTCCGCCCCTCAGCGCAT	TSS	chr12	58146205	58146224	-	727	1764	179	1734	1792	1009	1052	1358	1203	1370	999	126	905	1557	1036	1355	1818	161	202
CDK4_TSS_16	CDK4	GAAGAGTGTAAGGGGGCGGA	TSS	chr12	58146250	58146269	+	420	728	112	967	807	639	630	1138	500	586	756	73	470	800	679	1209	1015	57	91
CDK4_TSS_17	CDK4	GACCGCCACCCATGCGCTGA	TSS	chr12	58146194	58146213	+	636	2120	176	2177	1955	884	1640	1693	1428	1338	1281	143	1617	1454	1547	1477	1725	142	144
CDK4_TSS_18	CDK4	GAGGAGGGCGAAGAGTGTAA	TSS	chr12	58146241	58146260	+	338	402	44	505	503	242	170	360	324	267	381	9	115	504	333	445	621	30	60
CDK4_TSS_19	CDK4	GAGGCGCGCGGAAACTGGGA	TSS	chr12	58146141	58146160	+	197	689	48	728	429	180	385	346	242	188	469	4	91	538	259	390	586	30	38
CDK4_TSS_2	CDK4	ACCGCCACCCATGCGCTGAG	TSS	chr12	58146195	58146214	+	337	1982	102	1133	994	603	1013	1125	967	1030	1128	35	191	1114	944	1720	1065	84	96
CDK4_TSS_20	CDK4	GAGGTGCTTCGACTGGGAGG	TSS	chr12	58146225	58146244	+	916	975	92	1018	1073	284	606	748	397	544	895	15	133	980	660	1442	1448	106	119
CDK4_TSS_21	CDK4	GCCACCCATGCGCTGAGGGG	TSS	chr12	58146198	58146217	+	941	1971	146	813	1271	972	1358	344	374	944	1402	6	284	1580	1257	1614	2192	158	187
CDK4_TSS_22	CDK4	GCCCCTCAGCGCATGGGTGG	TSS	chr12	58146199	58146218	-	436	945	87	1442	880	610	556	1019	607	481	557	56	172	724	582	1101	1032	37	90
CDK4_TSS_23	CDK4	GCGCGCGGAAACTGGGAGGG	TSS	chr12	58146144	58146163	+	333	847	60	508	424	595	842	585	191	682	766	51	395	615	501	388	503	40	55
CDK4_TSS_24	CDK4	GCGCGGAAACTGGGAGGGCG	TSS	chr12	58146146	58146165	+	512	1384	110	1251	1302	1365	1315	1232	1078	1207	1308	86	521	1524	1215	1164	1335	143	155
CDK4_TSS_25	CDK4	GGACAGGAGGTGCTTCGACT	TSS	chr12	58146219	58146238	+	564	1124	136	1201	1200	466	471	1436	642	757	912	50	136	831	863	982	1282	129	103
CDK4_TSS_26	CDK4	GGAGGAGGGCGAAGAGTGTA	TSS	chr12	58146240	58146259	+	736	1200	63	1099	1208	734	904	1379	1125	695	1478	66	290	1268	969	1485	1669	128	106
CDK4_TSS_27	CDK4	GGAGGGCGAAGAGTGTAAGG	TSS	chr12	58146243	58146262	+	283	273	81	498	686	390	253	634	467	250	469	13	96	511	650	919	1282	36	93
CDK4_TSS_28	CDK4	GGGCGAACGCCGGACGTTCT	TSS	chr12	58146166	58146185	+	461	1023	104	1457	976	944	935	1201	756	1045	1893	148	1141	1009	1368	1032	1322	56	82
CDK4_TSS_29	CDK4	GGGCGAAGAGTGTAAGGGGG	TSS	chr12	58146246	58146265	+	730	1418	113	775	1047	627	739	950	476	320	925	27	237	884	933	1673	2284	108	145
CDK4_TSS_3	CDK4	AGAGGCGCGCGGAAACTGGG	TSS	chr12	58146140	58146159	+	879	1833	261	1720	1876	1338	1189	1991	1338	851	2025	34	614	1728	1843	2752	2107	159	182
CDK4_TSS_30	CDK4	GGGGCGAACGCCGGACGTTC	TSS	chr12	58146165	58146184	+	397	745	96	822	614	715	701	833	516	551	951	89	577	532	900	859	558	34	53
CDK4_TSS_31	CDK4	GGTCACGTGCCCAGAACGTC	TSS	chr12	58146178	58146197	-	411	1129	80	852	771	908	738	963	969	807	1128	91	491	731	867	461	973	68	161
CDK4_TSS_32	CDK4	GTAAGGGGGCGGAGGGGCGA	TSS	chr12	58146257	58146276	+	222	93	14	384	338	144	286	565	308	138	135	60	300	370	108	234	133	36	22
CDK4_TSS_33	CDK4	TCCGCCCCTCAGCGCATGGG	TSS	chr12	58146202	58146221	-	640	2314	135	1290	1215	637	944	1064	1333	737	1344	15	267	1127	1033	1319	1431	123	183
CDK4_TSS_34	CDK4	TGACCGCCACCCATGCGCTG	TSS	chr12	58146193	58146212	+	659	1643	123	1993	1390	817	1108	1152	1064	1138	1440	30	248	1344	1215	1926	1839	159	232
CDK4_TSS_35	CDK4	TGCGCTGAGGGGCGGACAGG	TSS	chr12	58146206	58146225	+	601	1633	54	1005	1107	724	772	1084	1084	923	743	7	326	818	1131	892	1098	144	152
CDK4_TSS_36	CDK4	TGGGAGGGCGGGGCGAACGC	TSS	chr12	58146156	58146175	+	588	2087	141	1297	1166	920	1474	1724	1383	943	1365	139	1389	1383	1517	1229	1226	131	93
CDK4_TSS_37	CDK4	TGTGATAGCAACAGATCACG	TSS	chr12	58146286	58146305	-	299	354	46	430	448	415	326	409	474	153	568	49	354	504	497	250	351	86	41
CDK4_TSS_4	CDK4	AGGAGGGCGAAGAGTGTAAG	TSS	chr12	58146242	58146261	+	611	1505	111	1236	1593	950	1048	1010	844	1201	1812	32	147	1377	1222	1801	1886	116	151
CDK4_TSS_5	CDK4	AGGTGCTTCGACTGGGAGGA	TSS	chr12	58146226	58146245	+	778	2106	201	1260	1405	773	975	1636	897	975	1577	30	203	1228	1276	2112	2272	181	200
CDK4_TSS_6	CDK4	CAAAGAGGCGCGCGGAAACT	TSS	chr12	58146137	58146156	+	336	791	127	509	681	735	794	766	464	704	1174	136	748	741	680	484	882	61	78
CDK4_TSS_7	CDK4	CAGGAGGTGCTTCGACTGGG	TSS	chr12	58146222	58146241	+	438	618	77	1439	1021	500	661	798	442	434	1189	26	127	1005	910	1216	1549	101	77
CDK4_TSS_8	CDK4	CCAAAGAGGCGCGCGGAAAC	TSS	chr12	58146136	58146155	+	405	715	66	436	453	496	511	437	404	519	1135	35	475	557	285	507	508	57	27
CDK4_TSS_9	CDK4	CCAGTTTCCGCGCGCCTCTT	TSS	chr12	58146139	58146158	-	1247	3859	332	3680	3056	2638	3500	3707	1917	3606	4169	345	2908	3465	2905	2301	3036	182	299
control_1	NA	AAAACAGGACGATGTGCGGC	control	NA	NA	NA	NA	584	2035	182	882	1243	1229	1365	1331	1347	1344	2466	103	1049	1020	1250	835	1454	102	117
control_10	NA	AAACTGTAGTGCAGGGTCAG	control	NA	NA	NA	NA	563	1607	202	1158	1034	1151	1084	1470	861	1069	1507	156	773	1565	1299	997	1300	65	69
control_100	NA	ACTCGAAATCACCTATGGTA	control	NA	NA	NA	NA	341	743	141	507	598	561	915	670	295	859	993	70	636	638	734	533	360	38	65
control_101	NA	ACTGAGTGGGTAACACGCAT	control	NA	NA	NA	NA	582	2074	166	1038	1211	1306	1280	1251	992	947	1998	174	961	1087	1186	850	901	85	186
control_102	NA	ACTGCGGAGCGCCCAATATC	control	NA	NA	NA	NA	499	2044	160	1101	1048	929	1005	870	551	2091	1610	113	716	1199	1260	943	1100	67	100
control_103	NA	ACTGCTCCCGGTCGCCCCTC	control	NA	NA	NA	NA	1158	4239	417	2729	2700	2646	3185	2667	2402	3847	3882	302	2833	3617	2710	2816	2929	229	264
control_104	NA	ACTGCTGCTGACATCTCTTA	control	NA	NA	NA	NA	1132	3117	509	2628	2303	2592	2915	2865	1856	3414	4469	327	2528	3610	2986	2888	3051	236	234
control_105	NA	ACTGCTGCTGTCTTCTAAAT	control	NA	NA	NA	NA	1844	5419	783	3178	3557	4114	4268	3767	2062	5006	6866	652	3653	4674	4347	3336	3905	384	385
control_106	NA	ACTGTTGCCGCGCCAACTGC	control	NA	NA	NA	NA	671	3277	186	1728	1568	1767	1890	1424	2045	1559	2399	184	1561	2141	2098	1492	1397	161	147
control_107	NA	ACTTACGGCACTCGCATGCC	control	NA	NA	NA	NA	1015	3374	220	2224	1886	1750	2132	2051	1889	2500	3271	243	1597	2360	2386	2140	1536	169	150
control_108	NA	ACTTCAGTTCGGCGTAGTCA	control	NA	NA	NA	NA	307	717	53	546	406	409	638	558	330	745	698	49	429	605	735	458	365	56	47
control_109	NA	ACTTCCCACTTCTTAGGTTG	control	NA	NA	NA	NA	859	2244	257	1535	1435	1703	1567	1861	884	2171	2908	276	1422	1902	1867	1461	1482	127	162
control_11	NA	AAAGAAAGAGGAATAGTAGC	control	NA	NA	NA	NA	229	479	87	298	395	202	398	602	106	429	956	61	391	416	236	562	222	15	10
control_110	NA	AGAAACTGAACTATCCTACT	control	NA	NA	NA	NA	196	343	51	343	253	485	612	289	226	371	741	55	320	483	290	344	521	24	53
control_111	NA	AGAACCCAGACGCCAGCGGT	control	NA	NA	NA	NA	551	1824	249	1039	1166	944	1380	1353	772	1419	1789	123	1131	1556	1186	918	1327	111	96
control_112	NA	AGAAGAAAAAAATGTCTACG	control	NA	NA	NA	NA	75	74	9	43	106	208	127	120	40	158	110	32	142	102	113	86	174	7	16
control_113	NA	AGAAGACCGAGGCGCTTCAA	control	NA	NA	NA	NA	300	1319	102	568	631	587	884	829	429	520	1162	83	464	903	555	390	281	35	63
control_114	NA	AGAATGCCATCTAGTTAGTA	control	NA	NA	NA	NA	1416	3923	604	2771	2311	2305	3213	2786	1429	3334	4461	454	2435	3519	2628	2379	2710	244	240
control_115	NA	AGACACGTCACCGGTCAAAA	control	NA	NA	NA	NA	91	247	42	218	173	355	225	154	96	221	160	25	103	203	98	35	93	12	20
control_116	NA	AGACCCCGTAGGCAGGACGT	control	NA	NA	NA	NA	391	1197	148	896	819	648	683	617	805	905	1441	111	756	1056	687	586	754	36	77
control_117	NA	AGACTCGTATTGTCATATTA	control	NA	NA	NA	NA	288	235	62	251	349	438	356	345	130	325	502	85	251	424	368	419	374	37	37
control_118	NA	AGAGCATGATGACCCGTGAC	control	NA	NA	NA	NA	1290	5435	486	3689	3045	3680	3469	3339	3463	4303	5632	306	2452	2770	4063	2718	3430	274	308
control_119	NA	AGAGCGTCTTCGTGACAAAC	control	NA	NA	NA	NA	298	1032	58	432	526	591	537	366	495	799	1024	66	334	657	411	402	527	52	99
control_12	NA	AAAGACTTGCTCCAAAACAC	control	NA	NA	NA	NA	175	511	81	104	406	407	372	351	189	358	541	95	305	344	296	434	391	15	42
control_120	NA	AGAGGGATTGGGAGCTTGAC	control	NA	NA	NA	NA	804	2352	223	1570	1594	1828	1748	1850	1397	2283	2389	196	1806	2045	1686	1746	1026	155	193
control_121	NA	AGATGGTCAGATCTAGTAGT	control	NA	NA	NA	NA	1166	2558	310	1793	1949	2166	1947	2147	1411	2004	3626	269	2107	2810	2046	1663	2270	159	201
control_122	NA	AGATTCATTCACGAGTTGGG	control	NA	NA	NA	NA	1649	3409	572	2479	3126	3372	3603	3164	1394	3747	5302	332	2758	3785	2762	2930	3641	273	232
control_123	NA	AGCACGTAATGTCCGTGGAT	control	NA	NA	NA	NA	589	2006	167	1015	1307	1034	1621	1386	1310	1218	1974	107	1090	1484	1474	828	1073	82	104
control_124	NA	AGCATTCTCACCAAGACCGA	control	NA	NA	NA	NA	1190	4312	370	2373	2489	2535	3193	2784	1527	3075	4075	264	2275	3656	3037	2639	2997	155	247
control_125	NA	AGCATTTGCGCGGCAACTGT	control	NA	NA	NA	NA	899	2690	256	1794	1433	1631	1962	1917	1442	1724	2354	204	1879	2125	2063	1879	1648	155	179
control_126	NA	AGCCCGCCACAGAATAGCTG	control	NA	NA	NA	NA	354	717	79	670	711	748	843	647	371	673	768	108	839	780	689	1058	628	67	91
control_127	NA	AGCCGGCTTGTGACAGTGAA	control	NA	NA	NA	NA	896	2285	261	1631	1889	1945	1970	2220	1106	1855	3578	264	1510	2431	2094	2041	2260	162	141
control_128	NA	AGCGATCTGGACACTCTCCA	control	NA	NA	NA	NA	527	1306	116	939	1022	991	1203	1131	717	1410	1031	112	1092	930	1526	802	1197	130	102
control_129	NA	AGCGCAGATAGCGCGTATCA	control	NA	NA	NA	NA	236	429	58	425	310	297	406	455	311	268	621	82	388	480	321	638	302	25	32
control_13	NA	AAAGATATAGCAAATTATGG	control	NA	NA	NA	NA	418	529	170	527	481	509	432	603	200	585	902	94	657	830	748	659	623	53	57
control_130	NA	AGCGCTCTGGTTGCATCCCT	control	NA	NA	NA	NA	2274	8704	735	5121	5297	5401	5881	5843	4349	6556	9517	536	4934	6172	6939	4469	4837	423	548
control_131	NA	AGCTAGCGATGGCTCTAAGT	control	NA	NA	NA	NA	370	903	71	516	661	537	523	618	538	452	1398	75	468	759	677	513	502	49	71
control_132	NA	AGCTCCATCGCCGCGATAAT	control	NA	NA	NA	NA	1090	4057	325	2629	2433	2593	2478	2464	2176	2830	3764	283	2517	3245	1938	2448	2851	174	224
control_133	NA	AGCTCGCCATGTCGGTTCTC	control	NA	NA	NA	NA	1031	3506	285	2548	2263	2516	2538	2458	1839	3310	4897	267	2025	2784	2419	1960	2366	289	237
control_134	NA	AGCTGAAAATATACGTATTC	control	NA	NA	NA	NA	384	662	77	445	419	511	582	538	264	477	861	67	403	823	489	418	410	15	86
control_135	NA	AGCTGCGCGCTACTGGATCA	control	NA	NA	NA	NA	515	1301	172	1049	817	919	1060	1154	626	1146	2362	141	836	1155	1269	967	790	74	103
control_136	NA	AGCTGGACTCTGTAGAAATC	control	NA	NA	NA	NA	410	961	147	697	560	706	754	645	382	1396	942	99	801	885	697	680	1262	72	71
control_137	NA	AGCTTAATGTGCAGGTCAGA	control	NA	NA	NA	NA	378	1023	119	617	635	563	793	725	520	986	1307	73	769	648	832	774	477	72	45
control_138	NA	AGCTTTCGAAATTGAGTGTC	control	NA	NA	NA	NA	835	2156	309	1374	1469	1639	1451	1451	820	1722	2258	179	1240	1722	1581	1463	1946	144	183
control_139	NA	AGGACACAGGATACGCAGCT	control	NA	NA	NA	NA	647	2342	149	1321	1652	1049	1656	1417	1158	1818	2388	138	1606	1612	1691	1615	1161	125	156
control_14	NA	AAAGCGACGTAGGCATACTT	control	NA	NA	NA	NA	147	784	67	328	460	574	296	534	352	496	512	31	261	533	475	271	401	22	32
control_140	NA	AGGACTAGTGTCGCACTCAG	control	NA	NA	NA	NA	975	4122	261	2469	2016	2394	2036	2166	1810	1919	4148	242	1796	2235	2104	2061	2118	146	196
control_141	NA	AGGAGTGTTATGAAAAGGCT	control	NA	NA	NA	NA	738	2047	254	927	1368	1251	1465	1618	658	1480	2219	139	1131	1582	1249	1274	1106	125	92
control_142	NA	AGGATCGTGTACCGGGGACG	control	NA	NA	NA	NA	281	909	131	713	651	494	1005	985	463	921	1277	92	593	883	577	553	614	88	110
control_143	NA	AGGATGCTGAACAAGTACGT	control	NA	NA	NA	NA	404	1491	175	585	989	848	1158	920	986	1110	1969	86	819	1535	818	1286	1038	91	50
control_144	NA	AGGATGGATTGAGCAGCGGT	control	NA	NA	NA	NA	541	1654	160	983	1061	860	1100	1228	798	1159	1569	63	931	1043	1410	1020	825	85	103
control_145	NA	AGGCCACAAATTGTATACAG	control	NA	NA	NA	NA	299	847	120	632	572	624	629	733	323	797	941	97	477	715	591	739	454	91	32
control_146	NA	AGGCGCCAACATTGACCGTA	control	NA	NA	NA	NA	269	911	90	704	423	736	676	873	334	691	827	78	699	694	723	586	588	32	116
control_147	NA	AGGCTTAAATGGCGAGATTG	control	NA	NA	NA	NA	82	226	13	156	110	113	145	136	145	166	368	18	57	139	85	68	167	14	4
control_148	NA	AGGGAAACCTCTATGGGTAA	control	NA	NA	NA	NA	303	858	137	664	703	844	652	869	251	922	1336	123	616	595	945	641	847	68	40
control_149	NA	AGGGATCGTTAGGAAGGGAA	control	NA	NA	NA	NA	1132	3345	392	829	1387	2325	2598	1394	1221	2858	3625	114	801	2401	2200	402	730	149	196
control_15	NA	AAATAATATGCATCTCTCGA	control	NA	NA	NA	NA	765	1182	145	638	916	953	805	968	318	1119	1776	140	917	968	1108	711	726	46	72
control_150	NA	AGGGCACCCGGTTCATACGC	control	NA	NA	NA	NA	174	472	35	246	306	347	361	392	239	402	440	26	253	147	171	226	171	21	19
control_151	NA	AGGGCGAGCAGCAGAGTACG	control	NA	NA	NA	NA	671	2531	227	2187	1756	1462	2098	1337	1298	1764	2249	182	1517	2190	2125	1760	824	165	132
control_152	NA	AGGGGCAGGGCTATCTTATG	control	NA	NA	NA	NA	1038	3050	294	1778	1944	1738	2323	2276	1184	2406	3280	210	2073	2755	2298	1984	1619	207	168
control_153	NA	AGGGTCAGTCTGTCCTTTTT	control	NA	NA	NA	NA	2160	5790	638	3569	3852	4014	3883	4514	2176	4985	7195	686	3257	4112	4078	4160	3933	306	336
control_154	NA	AGGTAAGCCCCTTAGAACTG	control	NA	NA	NA	NA	882	2847	394	2041	2202	2002	2304	2818	1168	3200	3595	311	1856	2654	1982	2150	2432	136	219
control_155	NA	AGGTCAAGCCGACCTCGAAC	control	NA	NA	NA	NA	210	255	43	164	140	224	215	267	164	209	386	12	197	246	239	284	168	17	36
control_156	NA	AGGTCGGCCGAACATACGGT	control	NA	NA	NA	NA	533	1521	166	1064	889	1008	1144	960	824	1180	1382	103	836	1758	1010	925	1375	87	139
control_157	NA	AGGTTGAATACCCCTTACTA	control	NA	NA	NA	NA	285	366	82	309	391	322	501	423	229	607	815	35	405	508	410	475	631	37	43
control_158	NA	AGTACCCCTAGGTATGGGGA	control	NA	NA	NA	NA	221	368	55	344	422	335	416	393	236	923	1141	54	417	435	319	451	298	48	45
control_159	NA	AGTAGACGGACGGTGAGCTG	control	NA	NA	NA	NA	1440	4258	446	3098	2842	3047	3259	2775	3250	3934	4422	352	2490	3196	3386	2814	3014	309	200
control_16	NA	AAATACAAGCTATAGCGATA	control	NA	NA	NA	NA	75	67	17	63	86	120	80	140	25	163	175	19	49	223	86	81	152	7	13
control_160	NA	AGTATGAGACTCATAGGGTG	control	NA	NA	NA	NA	247	484	59	268	435	469	357	446	165	364	671	49	292	366	248	296	380	46	11
control_161	NA	AGTATTAGGTACCTGCCCTA	control	NA	NA	NA	NA	886	2521	340	1532	1601	1553	1968	1982	1121	2287	2066	203	1422	2157	1638	1487	1910	143	219
control_162	NA	AGTATTGTGGTGTCGTCAAC	control	NA	NA	NA	NA	418	1020	130	566	546	715	572	500	656	643	808	75	595	871	548	431	847	55	65
control_163	NA	AGTCATAACTGAGTGAATCG	control	NA	NA	NA	NA	243	482	44	251	420	396	452	644	201	541	532	88	414	297	400	248	200	21	41
control_164	NA	AGTCTTAAAGACCCTAAGCT	control	NA	NA	NA	NA	268	806	42	287	313	283	622	367	205	360	570	78	535	377	323	344	450	22	39
control_165	NA	AGTCTTGGCCAATGTCACGG	control	NA	NA	NA	NA	1513	5424	495	3242	2960	3084	3258	3566	2065	3961	5666	397	2520	4000	3380	2995	3744	273	280
control_166	NA	AGTGAGTGACAACCAGATCG	control	NA	NA	NA	NA	302	722	114	521	589	488	411	638	377	802	854	80	448	842	667	638	317	43	68
control_167	NA	AGTGCTACTGAAACTTGCCT	control	NA	NA	NA	NA	486	1524	147	1160	991	1094	1407	1079	805	1044	1802	109	867	1484	1396	1044	887	73	80
control_168	NA	AGTGGGGCGCTAAGTGGGGG	control	NA	NA	NA	NA	1914	4890	754	3462	4065	3986	4555	4163	2156	5027	6523	584	4068	4877	3867	5104	3901	259	313
control_169	NA	AGTGTATCTTCCACCTGTCT	control	NA	NA	NA	NA	710	1444	170	809	1100	889	1105	1280	795	1298	1831	110	867	1017	933	945	1471	111	113
control_17	NA	AAATGCACAGATCGCTGATC	control	NA	NA	NA	NA	494	1480	108	1263	1070	1117	1166	1305	765	1042	2271	87	1073	919	1225	765	1414	102	94
control_170	NA	AGTGTGGAAAAGCTAACAGA	control	NA	NA	NA	NA	455	212	27	156	156	331	432	341	167	179	266	18	121	241	202	161	141	6	11
control_171	NA	AGTGTTTGAAAAAAGGGCGG	control	NA	NA	NA	NA	155	240	56	185	171	173	309	304	53	169	302	40	118	240	156	321	73	3	4
control_172	NA	AGTTCCCAGAAATATATTGC	control	NA	NA	NA	NA	964	1034	220	964	944	908	1214	1030	329	1198	2299	202	962	1398	1562	1289	1650	92	117
control_173	NA	AGTTCTGTTCGATAGATGCC	control	NA	NA	NA	NA	496	1426	82	590	756	815	796	924	614	940	1422	77	548	919	804	440	866	83	62
control_174	NA	AGTTGAATGGACCTCGACTA	control	NA	NA	NA	NA	423	891	82	574	592	607	859	802	319	681	1218	94	691	703	717	477	566	75	108
control_175	NA	ATAAGCCACACTACCCGCCT	control	NA	NA	NA	NA	1451	5157	502	2931	2942	3307	3806	2855	2070	4109	5073	386	2660	3964	3770	3166	2883	204	258
control_176	NA	ATAAGCTACTCTGAGTTCCT	control	NA	NA	NA	NA	1449	3257	572	2540	2372	2742	2678	3055	1710	3363	4484	393	2229	3063	2472	2401	2960	223	253
control_177	NA	ATAATCCGGAAACGCTCGAC	control	NA	NA	NA	NA	318	1113	110	481	634	432	660	577	457	860	838	106	502	659	647	728	601	85	49
control_178	NA	ATACCAGATGCGTCCGCTTG	control	NA	NA	NA	NA	1136	4422	323	2377	2315	3141	2629	2521	1558	3227	4431	218	2611	2737	2478	1772	1998	225	193
control_179	NA	ATACGAGGCGCTTTTCTTTG	control	NA	NA	NA	NA	626	1207	220	879	697	918	1251	1369	523	1320	1940	144	795	1412	890	669	1277	127	139
control_18	NA	AAATTGGCTTTCGTTCGTGC	control	NA	NA	NA	NA	536	1703	126	797	827	759	772	763	664	939	1642	69	855	881	955	778	528	84	100
control_180	NA	ATACGCATGATTGCAAGAGG	control	NA	NA	NA	NA	215	550	49	339	348	228	601	330	334	308	810	61	379	492	729	364	343	9	42
control_181	NA	ATACGGCCGAAGCCCCTTCA	control	NA	NA	NA	NA	501	1592	162	901	921	929	1485	1053	611	1281	1593	142	732	1297	1209	716	958	86	57
control_182	NA	ATACTCTCACAGGTACATAA	control	NA	NA	NA	NA	244	687	103	334	331	349	513	361	268	635	474	43	393	530	322	316	282	67	34
control_183	NA	ATAGAAGTGTGACCGCTGGG	control	NA	NA	NA	NA	547	1632	162	771	874	869	1048	1143	457	1428	1719	146	820	1350	1170	735	2008	51	114
control_184	NA	ATAGCAGGACGAGGTTCCTT	control	NA	NA	NA	NA	338	1162	93	663	802	680	800	838	314	865	1198	36	596	911	848	739	488	52	81
control_185	NA	ATAGCCGCCGCTCATTACTT	control	NA	NA	NA	NA	1074	2723	239	1976	1913	2165	2567	1907	1345	2556	3375	239	2019	2218	2221	1813	2582	184	175
control_186	NA	ATAGCGGATGTCCTTGGAAA	control	NA	NA	NA	NA	219	390	93	436	341	454	396	437	267	464	1074	47	295	454	363	508	335	38	53
control_187	NA	ATAGCTAAAGTTGATGTGTA	control	NA	NA	NA	NA	1371	2563	393	2371	2247	2310	2116	2469	1331	2962	3501	310	1953	2667	2217	2458	1974	249	325
control_188	NA	ATAGGCACCTTAAGGGTCTC	control	NA	NA	NA	NA	272	1416	27	830	684	456	761	974	549	1168	913	102	778	868	624	417	1037	42	84
control_189	NA	ATAGGTCATCCACTGGGCGG	control	NA	NA	NA	NA	1154	3358	353	2550	2164	2672	2803	2529	1255	2736	3968	305	2212	2776	2234	2224	2292	162	203
control_19	NA	AACAGGAAACGTGACTAAAG	control	NA	NA	NA	NA	97	366	9	170	199	296	276	216	128	323	395	21	132	222	279	98	368	15	18
control_190	NA	ATAGTAACGTCAGGGAGTAA	control	NA	NA	NA	NA	171	546	54	194	274	220	238	413	141	316	524	21	252	313	476	242	91	5	21
control_191	NA	ATATAAACTGTCGCGGTAAA	control	NA	NA	NA	NA	327	435	127	750	280	538	302	359	113	365	785	52	344	459	484	561	352	31	18
control_192	NA	ATATGACAGGGCAAACGCAT	control	NA	NA	NA	NA	216	788	39	476	314	337	375	357	284	339	402	31	374	559	512	363	515	22	35
control_193	NA	ATATTTCGGCAGTTGCAGCA	control	NA	NA	NA	NA	1259	2747	380	1918	1891	2076	2338	1992	1151	2472	2812	228	1857	2404	2184	1207	1923	152	217
control_194	NA	ATATTTTATGACATAAAAAT	control	NA	NA	NA	NA	148	98	66	72	73	100	102	64	17	215	245	30	79	70	153	88	125	3	21
control_195	NA	ATCAAAGTGTCTGACTTATT	control	NA	NA	NA	NA	539	1057	169	698	848	640	740	753	301	761	1339	133	642	906	848	967	912	65	77
control_196	NA	ATCAAGTCAGGTTATGCGGG	control	NA	NA	NA	NA	350	950	122	814	789	634	754	612	490	1088	1106	65	618	838	958	590	601	60	78
control_197	NA	ATCACGTGATCGGATGGTTC	control	NA	NA	NA	NA	1018	2476	204	1206	1293	1656	1765	1458	1176	1527	2636	151	1047	1562	1596	1223	1062	139	145
control_198	NA	ATCAGCCCATTTCTGCGCAC	control	NA	NA	NA	NA	650	2374	238	1986	1321	1349	1573	1481	1290	1767	2280	166	1507	1475	1790	1171	1606	150	146
control_199	NA	ATCAGGCCTTGTCCGTGATT	control	NA	NA	NA	NA	520	2661	200	1278	1153	1296	1455	1426	1318	1565	2641	140	1336	1361	1405	1193	1633	59	110
control_2	NA	AAAACATCGACCGAAAGCGT	control	NA	NA	NA	NA	280	916	120	929	433	563	794	469	462	573	1127	109	416	719	555	690	647	64	95
control_20	NA	AACATCTCGTTAGGGGTATC	control	NA	NA	NA	NA	451	909	122	819	719	818	859	907	677	1178	1060	88	706	800	803	777	643	104	105
control_200	NA	ATCCAGATCACCACGCGTCA	control	NA	NA	NA	NA	2084	9582	822	5534	4861	4527	5245	4626	3802	6558	7897	561	4670	5810	5671	5084	4538	360	516
control_201	NA	ATCCATGTGGTTACAATATT	control	NA	NA	NA	NA	1023	1795	298	1516	1224	1776	2299	1581	767	1642	3122	184	1486	2098	1757	1525	1403	102	154
control_202	NA	ATCCTAGGTACAAAAGGACG	control	NA	NA	NA	NA	278	622	50	580	420	410	854	597	371	722	677	63	367	604	530	365	296	31	32
control_203	NA	ATCGATATACCGCCATAAAA	control	NA	NA	NA	NA	317	527	140	358	514	732	641	675	142	731	862	97	617	550	531	316	258	66	53
control_204	NA	ATCGGTACCTCTTCACATAT	control	NA	NA	NA	NA	1140	3201	465	2353	1903	1992	2549	1865	1249	2860	3023	374	1844	2289	2042	1718	1062	182	215
control_205	NA	ATCGTATCATCAGCTAGCGC	control	NA	NA	NA	NA	1097	4182	261	1912	1623	1796	1992	1846	1769	2287	3146	184	1590	1839	2725	2329	1823	124	212
control_206	NA	ATCGTTGCTGACAGGATCTA	control	NA	NA	NA	NA	1081	2838	326	2156	1964	1962	2708	2303	1315	2212	3630	258	1927	2436	2551	1748	2206	158	175
control_207	NA	ATCGTTTCCGCTTAACGGCG	control	NA	NA	NA	NA	797	2388	260	1313	1070	1398	1350	1483	927	2025	3117	155	1198	1572	1651	1067	1043	121	133
control_208	NA	ATCTACAATCCAGCCCTCTA	control	NA	NA	NA	NA	744	2086	238	1449	1403	1387	1578	1409	895	2094	2653	184	1480	1702	1163	1338	1412	146	173
control_209	NA	ATCTCGGGTCGACTGCGGAT	control	NA	NA	NA	NA	1482	5051	558	3005	3041	3480	3897	3510	2865	3735	5299	261	2774	3839	3399	4179	3104	191	352
control_21	NA	AACCACGGCATTGAGAGGTG	control	NA	NA	NA	NA	245	860	57	579	862	663	720	709	433	472	1426	56	566	798	715	415	639	24	56
control_210	NA	ATCTCTATACTGTCACTCGC	control	NA	NA	NA	NA	2476	7340	576	4355	4405	4484	4680	4633	3510	5298	8049	559	3864	5163	4885	3559	3683	466	451
control_211	NA	ATCTGAGCGTTTTCGGCCGC	control	NA	NA	NA	NA	787	2433	208	1348	1335	1477	1848	1635	1336	1470	3099	188	1333	1549	1888	1778	1230	191	176
control_212	NA	ATCTGCCATGGCGTCCTGGC	control	NA	NA	NA	NA	568	2722	208	1039	1282	1230	1518	1496	1649	1625	1666	146	1266	1538	1715	1401	1531	89	123
control_213	NA	ATCTGTCCTAATTCGGATCG	control	NA	NA	NA	NA	129	343	41	275	193	157	199	109	97	356	304	21	274	278	174	54	67	4	30
control_214	NA	ATCTGTGTGACTGCGGTCGG	control	NA	NA	NA	NA	544	1085	139	866	817	829	663	922	664	956	1888	109	665	958	913	925	734	86	82
control_215	NA	ATCTTCAGGGTAACTACGAA	control	NA	NA	NA	NA	536	924	112	905	743	752	1002	1006	534	1109	880	123	765	669	792	705	1064	84	96
control_216	NA	ATCTTCTCGACGAAAATGCG	control	NA	NA	NA	NA	671	1859	140	1102	1279	1410	998	1265	1082	1467	2170	97	1145	1237	1319	746	1274	87	82
control_217	NA	ATGACATTGCGCGTCTACGG	control	NA	NA	NA	NA	764	2036	240	1607	1447	1847	1767	1844	1377	1479	2227	216	1311	2177	1236	1647	2599	155	211
control_218	NA	ATGATATCTGACATGCAGCG	control	NA	NA	NA	NA	307	734	144	456	447	586	682	608	374	529	574	72	330	483	629	461	340	16	52
control_219	NA	ATGCAAGACAGCCTCCCAGC	control	NA	NA	NA	NA	615	2179	215	1200	1477	1385	1943	1558	1271	2094	1586	209	1149	1662	1386	1315	1926	154	110
control_22	NA	AACGCGAGTCCGGTGGCTAG	control	NA	NA	NA	NA	673	2240	184	1252	1294	1316	1493	1424	908	1055	2284	198	1158	1440	1217	1334	1119	112	210
control_220	NA	ATGCCTTAGACTTAACCTCG	control	NA	NA	NA	NA	325	1117	104	705	486	480	479	839	434	727	823	87	574	781	810	752	1157	87	48
control_221	NA	ATGCGAAACGACATTTATTA	control	NA	NA	NA	NA	202	219	83	319	227	135	282	278	123	339	356	75	254	399	325	254	225	14	18
control_222	NA	ATGCGCAGCTCCAGAATTTT	control	NA	NA	NA	NA	804	1473	320	1215	1354	1513	1533	1730	685	1336	2393	176	1412	1729	1477	1124	1594	117	174
control_223	NA	ATGCGCTTTAATCGCCGTTC	control	NA	NA	NA	NA	223	575	86	232	408	377	316	411	316	473	568	35	453	525	552	249	454	66	65
control_224	NA	ATGCTGCAGCTTTACGATCA	control	NA	NA	NA	NA	832	3138	369	1921	1847	1835	2008	1805	1513	2174	3515	232	1909	2104	2533	1771	1682	188	163
control_225	NA	ATGGAAGAGCGTCATGACTT	control	NA	NA	NA	NA	605	1843	197	1421	1345	1195	1466	1417	927	1480	1493	77	1262	1450	1053	1038	1174	90	118
control_226	NA	ATGTAACGAGTTGTAAGTCA	control	NA	NA	NA	NA	268	672	118	477	357	410	598	400	267	546	465	48	334	554	520	469	267	61	34
control_227	NA	ATGTCTAGACCTAATCGTTT	control	NA	NA	NA	NA	880	1825	216	1551	1004	1302	1568	1423	635	1481	2009	198	1404	1597	1273	1359	1359	71	122
control_228	NA	ATGTTATTACAGACGCGTGT	control	NA	NA	NA	NA	230	351	37	325	315	249	401	210	141	485	672	36	237	334	501	279	219	27	36
control_229	NA	ATTAAACGACACCTTATTCT	control	NA	NA	NA	NA	363	601	102	478	468	433	724	482	214	742	650	90	485	403	281	290	275	36	62
control_23	NA	AACGCTGTCGTACGTGTATA	control	NA	NA	NA	NA	373	859	103	626	713	425	620	773	479	853	1133	71	642	674	619	647	419	37	57
control_230	NA	ATTAGCACGGCGACCTTCTA	control	NA	NA	NA	NA	718	1697	166	1042	1028	804	1055	1135	594	1199	2058	185	816	1276	1363	1050	821	54	102
control_231	NA	ATTAGCCGTTGCCATATCAA	control	NA	NA	NA	NA	547	1429	218	764	829	851	1099	1064	549	1011	1455	126	920	1283	895	779	624	69	97
control_232	NA	ATTAGGCCTTTTTCTTAACT	control	NA	NA	NA	NA	1275	1574	365	1274	1548	1385	1478	1541	691	2194	2727	228	1427	1635	1937	1629	1063	171	163
control_233	NA	ATTCAGCGCGCTCGCCCTGG	control	NA	NA	NA	NA	705	3043	238	1554	1659	1882	2084	1629	1340	1998	2313	122	1261	1841	2029	1790	1678	145	153
control_234	NA	ATTCATGCGCCGCCTCCTCT	control	NA	NA	NA	NA	3169	8876	806	6081	6168	6738	7208	6780	5206	7116	7956	680	6015	7790	6865	5640	6013	577	678
control_235	NA	ATTCCTTCGGCGCTCTGCGT	control	NA	NA	NA	NA	661	1760	137	1155	978	1225	1499	1336	918	809	1654	137	1155	1256	1170	1000	1013	124	126
control_236	NA	ATTGAGAATTCGTTTCAAGG	control	NA	NA	NA	NA	602	1139	125	821	628	1052	968	984	422	1310	1471	102	724	1004	1124	641	1221	53	78
control_237	NA	ATTGCTCTGTCGCATCAATC	control	NA	NA	NA	NA	432	1049	122	556	767	822	710	744	759	892	1152	91	591	873	921	807	753	82	104
control_238	NA	ATTTAAACCGTTACACAGTC	control	NA	NA	NA	NA	437	812	51	500	354	559	484	639	326	705	779	77	489	636	552	349	387	57	47
control_239	NA	ATTTAGTAATGCACACCCAG	control	NA	NA	NA	NA	901	2118	228	1303	1364	1326	1666	1834	718	1725	2428	241	1333	1311	1612	1216	1418	89	116
control_24	NA	AACGTGCTGACGATGCGGGC	control	NA	NA	NA	NA	505	1818	229	1097	942	1192	1094	1065	1224	1320	1597	89	956	1131	1686	1170	1292	91	73
control_240	NA	ATTTAGTAGACATTGGGTCT	control	NA	NA	NA	NA	176	269	16	216	163	171	234	274	71	210	406	41	171	253	381	214	424	30	28
control_241	NA	ATTTATAAACACAGGGTCGC	control	NA	NA	NA	NA	89	144	10	59	94	141	67	72	65	66	121	2	15	87	64	74	103	18	1
control_242	NA	ATTTCCCTACGGAGATATCC	control	NA	NA	NA	NA	293	560	73	335	433	379	290	367	131	523	764	74	424	471	578	250	344	54	50
control_243	NA	ATTTTCGAAAGCTTAGGCCA	control	NA	NA	NA	NA	946	1710	223	1343	1224	1255	1496	1404	649	1311	2098	238	1256	1482	1267	718	1188	132	85
control_244	NA	CAAAAAGGCGTTTGAGCGTG	control	NA	NA	NA	NA	219	850	107	422	506	613	530	540	398	898	1152	104	407	732	627	212	269	45	32
control_245	NA	CAAAAGTCTCGCTTGGTCCT	control	NA	NA	NA	NA	657	1879	267	1681	1522	1405	1845	1871	967	1896	3589	192	1458	1970	1704	1550	1376	115	214
control_246	NA	CAAAATCTAGCAATTTTTGG	control	NA	NA	NA	NA	178	266	108	266	319	321	532	291	77	270	687	51	293	470	299	222	200	12	33
control_247	NA	CAAACAGTCTAAGGCGACGA	control	NA	NA	NA	NA	278	1219	64	456	595	458	1042	549	319	1013	1230	62	466	924	425	689	1013	47	58
control_248	NA	CAAAGGGGGAAGTGCAGGGA	control	NA	NA	NA	NA	561	1213	172	1327	1464	1272	1501	1588	752	1710	2030	187	1057	1430	1283	1298	1294	124	155
control_249	NA	CAAATGCCATTTAGGTTATC	control	NA	NA	NA	NA	732	2438	214	1281	1366	1597	1679	1328	1071	2004	1668	199	1201	1750	1995	1101	1620	90	105
control_25	NA	AACTACAAGTAAAAGTATCG	control	NA	NA	NA	NA	96	64	7	97	118	69	144	66	52	86	134	24	119	76	45	78	164	11	30
control_250	NA	CAACACCCCGCGTTATGCTA	control	NA	NA	NA	NA	452	1578	151	1093	986	1656	926	1711	1012	1181	1831	83	1009	1631	1395	846	1609	120	107
control_251	NA	CAACCGGCGGGCCCCTACAA	control	NA	NA	NA	NA	746	1372	203	976	1350	1037	1509	1230	642	1758	1948	248	1294	1612	1051	1095	1699	62	112
control_252	NA	CAACGACGGGCCTAGTCTCA	control	NA	NA	NA	NA	554	2367	132	1606	1200	1468	1523	1624	1076	1610	2011	100	1401	1384	2037	1143	1447	154	108
control_253	NA	CAACGGGTTCTCCCGGCTAC	control	NA	NA	NA	NA	413	1225	108	1056	909	968	1126	1003	582	1343	1239	120	912	1102	803	904	609	91	83
control_254	NA	CAAGACCTTATCGTGCAGCG	control	NA	NA	NA	NA	427	1309	80	843	845	771	1011	809	699	927	2066	47	931	982	1177	1439	1264	94	130
control_255	NA	CAAGCATTTAGACACCTGTC	control	NA	NA	NA	NA	703	2202	215	1368	1605	1527	1453	1315	1178	1914	2908	182	1440	1556	1649	949	1290	100	137
control_256	NA	CAAGTGAGCATAAGCGATGT	control	NA	NA	NA	NA	197	516	65	319	354	282	410	450	149	313	727	34	392	429	569	235	148	42	29
control_257	NA	CAAGTTTTCTGAAAGGCAAT	control	NA	NA	NA	NA	195	648	48	345	236	262	361	382	106	447	1136	61	404	363	416	353	644	12	20
control_258	NA	CAATATCGGGTGCTACAGGA	control	NA	NA	NA	NA	286	946	86	505	545	448	725	726	389	691	1245	64	542	731	750	547	465	56	72
control_259	NA	CAATCGGCGACGTTTTAAAT	control	NA	NA	NA	NA	262	539	72	273	398	427	373	411	184	644	690	37	274	355	494	324	255	31	21
control_26	NA	AACTAGAATAGGCGGGCTTG	control	NA	NA	NA	NA	460	865	166	621	809	1019	1106	746	431	1205	1295	135	754	854	940	643	586	58	94
control_260	NA	CAATGGCGTGGACATTTGAT	control	NA	NA	NA	NA	528	1437	182	910	786	1098	908	848	744	1015	1552	92	1008	1047	1286	583	904	66	77
control_261	NA	CACATAACATGAGGTATCAG	control	NA	NA	NA	NA	185	513	71	392	489	315	670	402	300	490	643	65	340	439	359	377	533	28	46
control_262	NA	CACATGGGGTACAGCACACC	control	NA	NA	NA	NA	559	2420	131	1117	1925	1681	1565	1528	1269	2090	2563	205	1488	1423	1588	1809	1180	83	170
control_263	NA	CACCATAGAACCTGAAATAC	control	NA	NA	NA	NA	895	2577	277	1833	2026	2195	2116	2471	1383	2521	2540	184	1766	2459	3010	1699	1651	119	146
control_264	NA	CACCCGGAACCACTACTGAG	control	NA	NA	NA	NA	328	902	144	1060	848	1008	960	732	404	851	1872	102	888	911	918	800	683	97	94
control_265	NA	CACCCTTATATTCAGTAACT	control	NA	NA	NA	NA	1192	2267	457	1855	2084	2091	2764	1840	1031	3089	3703	337	2169	2723	2317	1514	2335	174	174
control_266	NA	CACGAACTCACACCGCGCGA	control	NA	NA	NA	NA	247	1257	133	794	505	756	677	555	454	757	1217	80	616	744	520	629	583	16	39
control_267	NA	CACGCACAATCCTTCACGCA	control	NA	NA	NA	NA	1818	9077	757	5193	4856	4831	6398	5742	4384	7075	9301	502	4721	6309	5936	5696	7115	355	513
control_268	NA	CACGCCAACTAAAACTGCAG	control	NA	NA	NA	NA	495	1768	103	1256	1098	1198	1399	1370	610	1457	1667	203	1243	1775	1512	1360	779	55	77
control_269	NA	CACGCTTCTGCCATCACCGG	control	NA	NA	NA	NA	586	1784	142	1521	1536	563	1154	1844	1181	1057	1128	199	1546	1523	985	1608	2112	139	179
control_27	NA	AACTAGCCCGAGCAGCTTCG	control	NA	NA	NA	NA	534	1245	200	1187	1046	1143	1082	1225	796	1436	2311	138	1009	1348	1224	1105	2465	91	98
control_270	NA	CACGGCCTAACTTGCTGATA	control	NA	NA	NA	NA	828	2976	284	1890	1602	2106	2092	2241	1215	1848	3554	247	1283	2041	2210	1768	1584	163	168
control_271	NA	CACTGCAGTATTCGTGGCCT	control	NA	NA	NA	NA	740	2625	315	1637	1513	2280	1684	2093	1764	2172	3640	183	1593	2127	2447	1556	2534	116	141
control_272	NA	CACTTACACATGAGGCGGTA	control	NA	NA	NA	NA	246	1298	64	678	589	429	751	428	365	939	758	68	496	740	602	782	553	14	99
control_273	NA	CAGACCCAGTAAAACCACCA	control	NA	NA	NA	NA	924	2643	440	2007	2234	2635	2997	2426	1196	3117	3635	214	2198	2955	1991	2000	3188	209	161
control_274	NA	CAGACCTAGCTCCGCTCCCA	control	NA	NA	NA	NA	499	1725	304	1318	1462	1515	1455	1455	1103	1701	1975	122	1219	1804	1490	1358	2165	56	99
control_275	NA	CAGACGGTTGGTAAGGACGC	control	NA	NA	NA	NA	302	1306	99	833	710	726	775	929	636	749	1496	56	744	999	994	915	628	49	53
control_276	NA	CAGAGACAATGACATGTAGA	control	NA	NA	NA	NA	509	1665	217	1542	1336	1635	1928	1210	753	1611	2419	192	1165	1416	1161	2056	1212	100	119
control_277	NA	CAGAGCCTTGCGCAATTTTG	control	NA	NA	NA	NA	629	1736	179	1429	1241	1452	1438	1452	601	1275	1927	192	1263	1508	1355	1081	1272	105	102
control_278	NA	CAGCCTATTTTGCTACCTAC	control	NA	NA	NA	NA	550	1695	211	1079	1030	950	976	1282	894	1622	2076	141	1231	2181	1220	1312	1636	102	112
control_279	NA	CAGCGCCGAAACTCTTTCCG	control	NA	NA	NA	NA	526	1714	164	1170	1369	1498	1066	1597	517	1518	3087	210	1256	1239	967	1294	1160	96	62
control_28	NA	AAGAAGAATTGGGGATGATG	control	NA	NA	NA	NA	855	2286	389	1220	1739	1788	2094	1964	797	2481	2924	266	1591	2322	1608	1419	1413	138	133
control_280	NA	CAGCGGTGCTATTTGGTCTT	control	NA	NA	NA	NA	2132	4843	510	3627	3275	3341	4105	4380	1813	3884	5187	424	3444	4196	3897	3735	4392	299	321
control_281	NA	CAGGAGTCGCCGATACGCGT	control	NA	NA	NA	NA	1165	6459	392	2730	2848	3081	3440	3108	2228	4573	5459	257	2530	3575	3671	3580	3316	211	319
control_282	NA	CAGGCTGCGCTTCGCAAGCT	control	NA	NA	NA	NA	644	2628	168	1437	1239	1314	1677	1655	1064	1587	2022	219	1310	1414	1478	1804	2225	145	103
control_283	NA	CAGGGTTGCGCAGAGGACTC	control	NA	NA	NA	NA	529	2176	151	1049	1057	1262	1221	1166	797	1451	1705	117	1324	1101	1243	1260	1403	109	108
control_284	NA	CAGGTTTGCACGCATAGCTA	control	NA	NA	NA	NA	276	845	71	674	552	614	663	548	452	656	1161	82	607	516	585	1030	431	57	50
control_285	NA	CAGTAGCGATCGAATGTCAA	control	NA	NA	NA	NA	738	2749	186	1262	1409	1706	1579	1716	913	1616	1886	143	1122	1809	1799	1170	1411	139	90
control_286	NA	CAGTCGTTTCTATGGGATCT	control	NA	NA	NA	NA	1964	5306	800	3858	4311	4171	5878	5017	2123	4946	7553	586	4010	4896	4593	3350	4666	296	391
control_287	NA	CAGTGTCCGAGCGATATTTT	control	NA	NA	NA	NA	470	830	146	881	803	880	943	926	410	1087	1584	79	745	1005	1111	740	964	57	35
control_288	NA	CATAAGGTTAACTGCGTGGA	control	NA	NA	NA	NA	483	1450	163	1012	951	735	1330	1002	456	1428	1503	111	981	1217	1039	835	1237	92	90
control_289	NA	CATAGGTCCCTAGCAACTCC	control	NA	NA	NA	NA	802	2590	280	1773	1575	1753	2065	1781	1696	2169	3205	238	1587	2070	2256	1787	2530	175	140
control_29	NA	AAGAAGGGCCGTACCCGAAA	control	NA	NA	NA	NA	245	863	72	507	591	388	437	583	329	733	773	30	789	563	435	379	828	48	42
control_290	NA	CATCATAAATGTACAACGGG	control	NA	NA	NA	NA	275	424	51	524	415	454	498	579	305	425	810	48	419	489	465	428	285	38	23
control_291	NA	CATCTGTAGGGTTGCAAGCC	control	NA	NA	NA	NA	1387	5601	477	3345	3047	3395	3800	3881	3268	3667	4333	468	2595	4820	3555	2750	3093	243	326
control_292	NA	CATGAGCGCATTGAATAATA	control	NA	NA	NA	NA	210	418	52	218	219	301	447	332	138	629	337	69	201	361	291	159	418	31	43
control_293	NA	CATGATAGATCAGTCTTCCC	control	NA	NA	NA	NA	1620	4999	500	3163	3268	3668	3911	3803	2637	3875	7292	478	3226	4172	3994	3370	3376	340	367
control_294	NA	CATGGCATAAGTATAAGACA	control	NA	NA	NA	NA	239	721	87	529	304	432	386	578	158	701	456	47	415	538	509	295	647	55	26
control_295	NA	CATGGCCTACGGTGTCTTTG	control	NA	NA	NA	NA	881	2073	160	1333	1474	1484	1644	1554	1136	1567	2088	193	1533	2220	1414	1582	1459	92	124
control_296	NA	CATTAAACCTTGCCCCACAA	control	NA	NA	NA	NA	381	1032	92	615	820	760	646	1089	453	896	1288	109	731	1411	716	679	1217	60	72
control_297	NA	CATTAGCAGCCCAGCGCCCA	control	NA	NA	NA	NA	381	1668	92	949	862	865	1165	901	556	1038	1515	68	574	1507	750	807	1156	85	110
control_298	NA	CATTAGTCTGATACCTGTGC	control	NA	NA	NA	NA	446	1601	101	909	703	569	784	589	422	882	1340	102	761	712	929	589	842	94	121
control_299	NA	CATTGCACGCCACAGCATTG	control	NA	NA	NA	NA	906	3779	362	2267	2244	2295	2755	2824	2061	2468	4540	305	1856	2930	2733	2416	2516	191	181
control_3	NA	AAAATAGCAGTAAACTCAAC	control	NA	NA	NA	NA	280	542	45	398	333	487	484	669	199	486	422	54	228	520	514	450	580	12	47
control_30	NA	AAGAATTAGGCACGGTTACT	control	NA	NA	NA	NA	785	1762	269	1143	1277	1474	1404	1529	722	1710	2350	126	1171	1516	1548	1082	1068	105	140
control_300	NA	CATTGCACTCGTTGCCAACG	control	NA	NA	NA	NA	1096	5192	371	2362	2261	2997	3681	3224	2833	3413	4024	293	2537	3227	3111	2358	3427	213	313
control_301	NA	CATTGTATGAACGCAATAGC	control	NA	NA	NA	NA	435	1109	120	872	890	643	583	977	527	902	1014	70	553	678	689	501	562	54	75
control_302	NA	CATTGTTGAGCGGGCGCGCT	control	NA	NA	NA	NA	1155	4366	367	2337	2497	2454	2914	2398	1993	3348	4329	314	2397	3119	2825	2898	2167	236	263
control_303	NA	CCAAAAAGATGAATATCTCG	control	NA	NA	NA	NA	267	428	130	558	440	532	776	615	280	611	862	87	367	533	695	631	682	55	52
control_304	NA	CCAATCTTGAACGTCATGTT	control	NA	NA	NA	NA	603	2143	273	1097	1397	1816	2013	1793	1422	1903	3193	184	1849	1990	2065	1802	1532	112	180
control_305	NA	CCAATGATAAGCCCGAACGG	control	NA	NA	NA	NA	228	964	66	427	424	633	592	516	239	757	458	74	579	513	520	621	341	89	50
control_306	NA	CCACACCTGTCTAGCATGAC	control	NA	NA	NA	NA	2201	9074	769	5285	5343	5831	6636	5989	5102	6094	9845	527	5603	6453	5550	5259	5128	401	513
control_307	NA	CCACGATGCCACCTCATCCC	control	NA	NA	NA	NA	1204	6467	368	3528	3285	2976	4430	3902	3871	4718	4602	317	3208	4684	3643	4274	3737	279	285
control_308	NA	CCACTGGTAAAGGCTAGACT	control	NA	NA	NA	NA	225	700	142	560	562	651	577	765	269	643	573	53	533	849	662	1162	487	60	27
control_309	NA	CCAGAAAGCCTCTCCATTAC	control	NA	NA	NA	NA	1058	4083	391	3214	2413	2825	3416	3070	1771	2466	4536	289	2626	2707	2675	3124	3024	193	200
control_31	NA	AAGAGATCACATCTAGGCCA	control	NA	NA	NA	NA	571	1720	278	1201	1159	1136	1155	1697	763	1205	1588	206	1140	1335	1182	1182	1476	93	127
control_310	NA	CCAGAGCCTTGGTTTATATC	control	NA	NA	NA	NA	834	2318	405	1891	1605	1962	1527	1961	937	2286	2946	250	1958	2176	1929	2309	1436	216	190
control_311	NA	CCAGCAATACCCCGGTATGG	control	NA	NA	NA	NA	181	580	82	403	418	399	509	427	211	567	781	38	332	697	537	607	557	44	57
control_312	NA	CCAGCCAAGAATCCAGCCCC	control	NA	NA	NA	NA	1295	3568	287	3967	3830	2511	3111	3818	2529	3639	5452	455	3324	3657	2698	3247	4138	219	376
control_313	NA	CCAGGCTGAAGTTCGTACCT	control	NA	NA	NA	NA	451	1791	120	1130	1107	991	1175	1212	676	1234	1630	102	973	1458	1145	915	1325	84	61
control_314	NA	CCAGTGCCCTTTTGTCGCAA	control	NA	NA	NA	NA	947	3212	306	2248	2213	2800	3366	2518	1820	2858	3372	324	1959	2963	1845	1730	2172	118	197
control_315	NA	CCAGTTATAATTAGGGGTTT	control	NA	NA	NA	NA	542	763	242	730	666	771	1191	992	282	1163	1500	162	988	1340	1030	732	979	68	126
control_316	NA	CCAGTTGCTCTGGGGGAACA	control	NA	NA	NA	NA	378	1024	133	726	611	798	886	779	370	1204	1382	52	685	844	841	498	567	95	84
control_317	NA	CCATAGCTCTAGCGATAAAC	control	NA	NA	NA	NA	237	549	70	401	630	717	544	559	328	521	556	85	362	783	611	754	680	34	67
control_318	NA	CCATATCGGGGCGAGACATG	control	NA	NA	NA	NA	294	1103	95	691	733	767	648	714	449	939	1009	75	575	614	741	702	724	43	84
control_319	NA	CCATCACCGATCGTGAGCCT	control	NA	NA	NA	NA	726	3906	230	2183	2303	1953	2981	2561	2519	2766	2956	255	1992	2526	2826	1505	1545	201	157
control_32	NA	AAGAGCGAATCGATTTCGTG	control	NA	NA	NA	NA	376	1039	99	704	704	641	641	664	447	517	1062	76	747	689	849	612	439	52	56
control_320	NA	CCATTCACAATCCCACTACA	control	NA	NA	NA	NA	1777	6751	705	3735	3984	3868	4583	4331	2390	4629	7389	544	3366	4311	4062	3919	5140	350	423
control_321	NA	CCATTCCGTAAGGGCTTGGA	control	NA	NA	NA	NA	295	1268	95	583	634	737	659	869	396	672	1107	74	701	893	573	722	683	79	101
control_322	NA	CCATTCTCAACCGGTCCAAT	control	NA	NA	NA	NA	658	2831	277	1571	1821	1519	1875	1761	1169	2036	3077	193	1530	1835	1813	1588	1959	130	163
control_323	NA	CCCAATGGCTTCTGCGTGAC	control	NA	NA	NA	NA	426	989	74	873	790	573	1100	753	663	860	1378	103	941	1072	932	1157	753	70	74
control_324	NA	CCCAGGTGTATAATGAAACG	control	NA	NA	NA	NA	197	416	61	333	333	259	380	424	109	457	770	59	326	370	306	505	213	25	16
control_325	NA	CCCCAACTTTCGCGACTCCG	control	NA	NA	NA	NA	924	2869	301	2992	2546	2694	3286	2379	2309	2476	3452	283	2473	3512	2510	3625	2242	155	282
control_326	NA	CCCCGTAGCTCATTAGTCTG	control	NA	NA	NA	NA	2479	9249	910	5601	5908	6932	6777	6789	3792	7154	11937	779	5919	6598	6948	6697	6150	405	497
control_327	NA	CCCCTATGCAGACTACAATT	control	NA	NA	NA	NA	516	1374	214	973	1147	1242	1357	1099	584	1378	1905	248	958	1572	1465	1006	1389	71	99
control_328	NA	CCCGATGGACTATACCGAAC	control	NA	NA	NA	NA	304	1138	90	646	637	706	907	779	364	424	1496	118	765	807	931	336	354	60	40
control_329	NA	CCCGCCGAAGACCCTGCTTG	control	NA	NA	NA	NA	595	2766	288	2202	2058	2296	2042	2359	1631	2431	3330	226	1800	2740	2318	2555	2292	188	153
control_33	NA	AAGAGTAGTAGACGCCCGGG	control	NA	NA	NA	NA	365	787	124	535	575	685	914	946	260	1039	1319	50	698	694	669	520	644	51	35
control_330	NA	CCCGCTAACAGCCTAGATCA	control	NA	NA	NA	NA	672	2341	313	2042	1722	1918	1917	1579	1194	2373	3884	221	1434	1884	1816	2561	1501	84	159
control_331	NA	CCCGGACGTCAAAGCTGGAT	control	NA	NA	NA	NA	433	1426	223	1449	1038	1134	1645	1350	868	1796	1982	157	1295	1474	1573	1204	847	91	82
control_332	NA	CCCGTGGCGTGCGCACCTGT	control	NA	NA	NA	NA	2008	4067	366	2423	2445	2998	3432	2677	2387	2975	3965	264	2272	3126	2865	2576	3233	201	241
control_333	NA	CCCTACCTATCCGGTGCTTT	control	NA	NA	NA	NA	1052	3440	372	2535	2236	2912	2811	2287	1442	3024	3824	282	2160	2735	2872	1734	3009	177	198
control_334	NA	CCCTCAGGAGCTACTAAGGT	control	NA	NA	NA	NA	244	815	119	643	493	537	803	632	545	596	495	77	466	652	657	743	453	34	78
control_335	NA	CCCTGTGAAGGAGGCGTAAG	control	NA	NA	NA	NA	178	464	56	583	466	484	625	407	268	474	825	39	455	363	510	464	333	49	72
control_336	NA	CCCTTCTGGCGGGCCAAACA	control	NA	NA	NA	NA	234	204	27	122	85	100	133	142	50	236	321	21	147	127	146	62	230	21	11
control_337	NA	CCGCGCATTTCAGAGCACAA	control	NA	NA	NA	NA	262	530	77	663	657	730	665	553	338	840	704	76	623	596	777	579	694	43	34
control_338	NA	CCGCTATTGAAACCGCCCAC	control	NA	NA	NA	NA	421	1459	109	890	985	760	1094	1405	520	1307	1339	83	660	1272	1186	608	1280	83	76
control_339	NA	CCGCTGTCTCACTAATCTCA	control	NA	NA	NA	NA	856	2213	405	1890	1881	2424	2597	2288	1548	2788	3510	287	2050	2585	2751	2085	2599	126	161
control_34	NA	AAGCACTAGTCCGTATGATG	control	NA	NA	NA	NA	847	3134	329	1806	1957	1826	2294	1973	1936	2276	2520	213	1703	2208	2327	2607	1669	98	163
control_340	NA	CCGGCAAGAAACTATACTTG	control	NA	NA	NA	NA	518	1111	214	1111	1049	1134	973	1229	425	1547	2058	114	1274	1345	1480	923	1141	87	76
control_341	NA	CCGGGAGATTAACGTTAATT	control	NA	NA	NA	NA	668	1348	206	1224	1401	1119	1353	1524	383	1717	2773	219	1208	1410	1265	839	1707	70	91
control_342	NA	CCGTCTCCGCATCGTCTTTT	control	NA	NA	NA	NA	24	61	16	10	44	31	37	7	14	22	102	17	6	23	8	0	23	3	0
control_343	NA	CCGTGTTCCACAACTACCCT	control	NA	NA	NA	NA	1160	4264	318	2534	2558	2396	2767	2697	1875	2702	4282	329	2134	3022	2577	3359	2152	206	204
control_344	NA	CCGTTGATCCCCAGGCGTGC	control	NA	NA	NA	NA	350	1513	124	681	762	1091	723	892	983	740	1342	146	657	910	890	1006	1212	57	90
control_345	NA	CCGTTGGACTATGGCGGGTC	control	NA	NA	NA	NA	544	1495	183	1013	1077	1298	1353	1027	638	1521	1940	146	780	1199	1215	1041	1116	86	124
control_346	NA	CCTAAACTCAGACGCACTAC	control	NA	NA	NA	NA	739	3246	213	1902	1750	1446	1678	2639	1456	2329	2216	208	1748	2680	2294	1839	2065	135	135
control_347	NA	CCTAACCCCTGGCCAGGAAG	control	NA	NA	NA	NA	528	1927	222	255	826	1474	2118	236	187	1293	1866	24	180	1297	1379	289	286	109	108
control_348	NA	CCTAAGGGGTACCACCATGG	control	NA	NA	NA	NA	540	1672	240	1208	1492	1368	1600	1464	733	1788	1927	196	1265	1475	1553	1191	879	90	76
control_349	NA	CCTACGCGGTAGGGAACTTT	control	NA	NA	NA	NA	304	428	33	222	167	182	276	176	130	200	458	35	219	325	221	188	199	13	11
control_35	NA	AAGCCATTGTATAACTCCAG	control	NA	NA	NA	NA	679	1387	288	1215	1526	1355	1733	1667	577	2131	2193	189	1090	1540	1318	1121	1055	101	111
control_350	NA	CCTACTCCCGTGTGTTATCC	control	NA	NA	NA	NA	835	2385	213	1932	1560	1869	1708	1634	1164	2107	3332	165	1616	1647	1853	1791	1314	153	167
control_351	NA	CCTAGAGGTCCCAAGGCGTG	control	NA	NA	NA	NA	592	2099	128	1478	1331	1351	1365	1674	1050	1409	2181	123	1380	1743	1491	1396	1426	103	101
control_352	NA	CCTAGTTCATAAGCTACGCC	control	NA	NA	NA	NA	701	2992	289	2024	1676	2001	2624	2089	1791	2184	3099	191	1600	2188	1888	1382	1481	102	226
control_353	NA	CCTCCGTGCTAACGCGGACG	control	NA	NA	NA	NA	515	2481	181	882	1124	1120	1816	1315	1506	1529	2771	138	822	1420	1465	1298	1009	90	115
control_354	NA	CCTCGATGGTCACCTGTAGC	control	NA	NA	NA	NA	441	1626	169	1324	924	1168	1299	945	1397	1804	1982	114	982	1541	1983	1083	767	129	168
control_355	NA	CCTCGGGCGTAAATACTCAT	control	NA	NA	NA	NA	618	855	155	586	833	745	805	777	392	853	1277	87	658	945	760	521	581	83	80
control_356	NA	CCTCGTCCAGATTCCGGCGG	control	NA	NA	NA	NA	539	1541	153	687	801	1063	942	1354	569	1306	1384	110	860	1287	1193	970	1304	86	93
control_357	NA	CCTCTCACCGACTCTGTGTC	control	NA	NA	NA	NA	1856	9521	654	5456	4554	5319	6415	5519	4406	6190	10649	543	4686	5817	5907	4745	5885	453	612
control_358	NA	CCTCTCCCAATCTACAGCTC	control	NA	NA	NA	NA	2201	9273	768	5649	5220	5150	7192	5534	4235	6835	9431	610	4759	6543	5825	4164	6131	443	524
control_359	NA	CCTCTGGAAGGACACTTCTG	control	NA	NA	NA	NA	514	1801	202	1235	1218	1243	1383	1285	788	1582	1797	142	1038	1160	1284	871	1105	154	151
control_36	NA	AAGCGGGCACACATGACAAG	control	NA	NA	NA	NA	423	1478	165	1502	1078	1188	979	1121	789	2302	1773	105	1034	1217	1111	1260	901	66	123
control_360	NA	CCTGCGCGTAGAACAGTGGT	control	NA	NA	NA	NA	230	496	42	260	293	297	344	433	322	472	766	25	371	263	413	480	395	27	31
control_361	NA	CCTGCGGTGCACGGCTAGCC	control	NA	NA	NA	NA	559	1585	126	793	932	1127	1051	879	1015	855	1358	127	767	1159	1220	1240	818	86	78
control_362	NA	CCTGTCGCTATCGTTAGAGA	control	NA	NA	NA	NA	348	1007	76	508	602	563	750	657	448	1075	840	84	783	1001	838	719	599	50	65
control_363	NA	CCTTATGGAATCAGACCGTT	control	NA	NA	NA	NA	302	948	144	785	562	699	730	459	519	551	584	97	618	704	545	297	654	74	88
control_364	NA	CCTTGAAATCAAATCAAACC	control	NA	NA	NA	NA	352	897	81	633	622	517	1102	650	270	843	567	110	593	621	705	411	484	41	86
control_365	NA	CCTTGGCGAGACGGAGGTAC	control	NA	NA	NA	NA	12	56	10	20	9	6	30	26	6	21	59	1	135	11	5	1	0	10	4
control_366	NA	CGAAACCCTCTTAAGTTAAC	control	NA	NA	NA	NA	130	193	20	151	123	200	318	214	69	237	217	28	190	293	268	198	178	27	15
control_367	NA	CGAAACCTCCTAACTGAGAG	control	NA	NA	NA	NA	169	361	47	266	354	212	492	263	204	328	379	63	259	543	393	247	260	14	19
control_368	NA	CGAACTTAATCCCGTGGCAA	control	NA	NA	NA	NA	51	52	10	179	71	69	78	115	13	54	36	0	87	76	78	71	48	7	12
control_369	NA	CGAACTTCTGGCTGCAGTTT	control	NA	NA	NA	NA	923	2511	308	1645	1888	1843	2078	1942	1066	2066	3169	238	1607	2051	1773	1461	1834	173	142
control_37	NA	AAGGACTGGAATATGGAGAG	control	NA	NA	NA	NA	496	1081	178	715	723	614	981	970	355	960	1386	98	950	830	860	623	592	70	94
control_370	NA	CGAAGTCTTTCTTAGATGGT	control	NA	NA	NA	NA	155	348	34	114	213	225	84	300	173	221	414	22	271	341	255	86	288	30	34
control_371	NA	CGAATATTATTTCTATCGGG	control	NA	NA	NA	NA	188	129	42	82	222	137	154	257	39	228	253	32	184	155	123	150	143	20	33
control_372	NA	CGAATCGGAACTTTGTACCG	control	NA	NA	NA	NA	776	2009	266	1614	1700	1717	1792	1788	925	1830	2238	231	1539	1913	1312	1163	1747	152	164
control_373	NA	CGACAACGTGCAGGTGTATC	control	NA	NA	NA	NA	514	2565	150	1651	1156	1158	1681	967	1300	1119	1833	193	1064	1504	1647	1132	1629	105	112
control_374	NA	CGACCCATGGATGTGAACCC	control	NA	NA	NA	NA	757	2488	163	1792	1849	1183	1343	2231	1916	2099	2091	264	1825	2021	1748	2305	2536	142	190
control_375	NA	CGACGCTAGGTAACGTAGAG	control	NA	NA	NA	NA	398	868	77	527	673	1238	691	1054	738	916	1031	62	749	771	977	691	836	69	62
control_376	NA	CGACGGTAATGCACCTACTA	control	NA	NA	NA	NA	128	325	84	490	304	206	467	267	183	215	843	25	232	486	509	321	416	9	24
control_377	NA	CGACTAACCGGAAACTTTTT	control	NA	NA	NA	NA	179	180	136	345	448	304	376	345	117	415	468	26	224	458	255	363	427	11	19
control_378	NA	CGACTGACCCCTGGGTGAAG	control	NA	NA	NA	NA	1023	2608	262	1921	2522	2179	2399	2181	1312	2420	3490	239	2051	2238	1911	2252	1831	158	196
control_379	NA	CGAGCAAAGATTGTTGGATA	control	NA	NA	NA	NA	408	880	169	700	771	672	826	1069	370	902	1517	98	501	1151	616	461	383	91	89
control_38	NA	AAGGCAATTTACTGGATCCT	control	NA	NA	NA	NA	1346	3224	444	2621	2738	2430	2729	3264	1301	3561	4802	476	2380	3334	2667	2590	3002	180	252
control_380	NA	CGAGTGGGAAACGGGAATCA	control	NA	NA	NA	NA	696	2593	261	1188	1522	1264	2345	1914	976	1950	2083	213	1591	1758	1808	1610	1883	157	126
control_381	NA	CGAGTGTTATACGCACCGTT	control	NA	NA	NA	NA	1079	2049	276	1521	1280	2007	1524	1323	1372	1610	2191	201	1286	1458	1899	1254	1469	105	94
control_382	NA	CGATGCCCGTCTATGGCCCG	control	NA	NA	NA	NA	355	1406	77	758	591	634	959	837	569	653	825	60	704	765	582	647	676	71	65
control_383	NA	CGATGGATCCCTAGTTCCTG	control	NA	NA	NA	NA	1289	4664	418	3345	2653	3349	3383	3152	2586	3515	5480	216	3057	3162	3618	2928	4172	262	263
control_384	NA	CGCAAGGTGTCGGTAACCCT	control	NA	NA	NA	NA	572	2987	238	1379	1381	1251	1553	1491	1713	2194	2002	97	1098	1374	1561	1555	1128	80	83
control_385	NA	CGCAATCCCTTAGGATAGCC	control	NA	NA	NA	NA	235	894	83	724	738	528	659	794	546	835	746	59	571	819	657	770	554	35	53
control_386	NA	CGCACATCTAAAGTTACTAC	control	NA	NA	NA	NA	430	1061	57	845	506	811	756	966	374	886	1460	100	747	799	671	461	651	66	94
control_387	NA	CGCACGACCATTGCTGCTGC	control	NA	NA	NA	NA	240	1257	49	926	818	680	770	703	632	796	1080	56	317	970	1085	1077	460	69	49
control_388	NA	CGCAGGCTAGATGACACCAG	control	NA	NA	NA	NA	719	3106	311	2621	1968	2127	2307	2248	1555	2680	3338	181	1952	1965	2161	1893	2369	260	230
control_389	NA	CGCAGTACGTATAGACTTAA	control	NA	NA	NA	NA	264	531	98	570	509	329	458	561	264	689	1283	91	380	541	651	573	210	38	97
control_39	NA	AAGGCGCGCGAATGTGGCAG	control	NA	NA	NA	NA	984	3862	391	2411	2632	2884	2846	2731	1677	3032	4587	280	2178	2912	2565	2162	2087	189	319
control_390	NA	CGCAGTCATTCGATAGGAAT	control	NA	NA	NA	NA	933	2885	295	1540	1802	1708	2305	2171	1255	1949	3696	264	1771	2503	2099	1182	2108	126	206
control_391	NA	CGCATAAGTCGATAGACACA	control	NA	NA	NA	NA	620	1466	157	1508	1334	1149	1096	1500	819	1871	1750	128	1255	1636	1147	1550	2133	81	136
control_392	NA	CGCCCGTTTATGTGGCTACC	control	NA	NA	NA	NA	389	1043	49	737	789	730	935	647	744	1078	1058	87	684	762	911	1064	238	67	69
control_393	NA	CGCCGGGACCGTTAGGGAAT	control	NA	NA	NA	NA	397	1589	83	953	983	1023	1018	938	820	1364	2015	125	691	1024	1038	982	1281	70	126
control_394	NA	CGCCGGGCTGACAATTAACG	control	NA	NA	NA	NA	838	3188	396	2238	1816	2085	3272	2319	1339	2615	4522	262	1920	2621	2514	1945	1472	189	196
control_395	NA	CGCCGTTCCGAGATACTTGA	control	NA	NA	NA	NA	327	1071	119	700	730	864	1117	848	574	1297	1423	95	803	986	1074	767	1042	73	63
control_396	NA	CGCCTAATTTCCGGATCAAT	control	NA	NA	NA	NA	1498	3400	462	2278	2762	2532	3002	2572	1448	4240	4931	355	2544	2915	2828	2650	3052	276	260
control_397	NA	CGCCTCTCACGTGTAGGCTT	control	NA	NA	NA	NA	735	2903	227	1975	1432	1722	2076	2016	1663	2123	2719	190	1932	2396	2135	2026	2386	111	183
control_398	NA	CGCGACGACTCAACCTAGTC	control	NA	NA	NA	NA	568	1901	168	1192	1087	1359	1411	1701	1098	1416	2188	148	1570	1829	1685	2230	902	110	113
control_399	NA	CGCGCACCACGGGCGCGCAC	control	NA	NA	NA	NA	85	43	7	17	31	23	33	37	38	65	32	1	39	67	63	46	35	4	4
control_4	NA	AAAATCGATGGGCTGAATCT	control	NA	NA	NA	NA	1185	2050	406	1954	1607	1782	2510	2189	785	2579	3130	269	1858	2040	2122	1359	1905	122	188
control_40	NA	AAGGGCGTGCCCTGCGTTGT	control	NA	NA	NA	NA	818	3488	196	2114	1748	1653	2005	2186	2277	2126	2824	158	1713	2397	2321	1786	1469	165	221
control_400	NA	CGCGCAGAAGGCAAGCAGGG	control	NA	NA	NA	NA	357	1769	106	1190	827	1311	1590	1915	691	1358	1357	116	978	971	1229	882	1000	132	108
control_401	NA	CGCGGAAATTTTACCGACGA	control	NA	NA	NA	NA	76	71	31	110	124	160	127	203	27	148	547	18	103	171	96	82	159	15	8
control_402	NA	CGCGGCCCACGCGTCATCGC	control	NA	NA	NA	NA	828	3577	206	2028	1902	1670	1991	2253	2176	2248	2719	118	1600	2043	1934	1581	1103	168	198
control_403	NA	CGCGTGCATCTGCCGAAGGC	control	NA	NA	NA	NA	660	2440	149	1330	1359	1170	1857	1588	1791	1696	2711	167	1532	1746	1373	1902	1725	127	169
control_404	NA	CGCGTGTAGCTGGAGACAAG	control	NA	NA	NA	NA	237	734	103	699	715	489	513	677	562	734	916	52	713	523	655	678	328	52	49
control_405	NA	CGCTAAATTGTCACACGTTT	control	NA	NA	NA	NA	1001	2658	255	1453	1598	1855	1997	2117	992	1947	4269	220	1721	2084	1911	1706	2356	181	206
control_406	NA	CGCTAGGTCCGGTAAGTGCG	control	NA	NA	NA	NA	349	1197	90	680	543	828	820	721	638	1011	1326	68	764	1139	795	413	403	47	76
control_407	NA	CGCTAGGTTATTTCGTGGCC	control	NA	NA	NA	NA	731	1728	141	1105	1284	1283	1471	1196	973	1674	2493	139	1085	1630	1258	1807	1289	85	126
control_408	NA	CGCTAGTACGCTCCTCTATA	control	NA	NA	NA	NA	738	1958	266	1318	1168	1325	1443	1376	945	1661	1354	127	1112	1512	1781	1203	1139	159	109
control_409	NA	CGCTTCCGCGGCCCGTTCAA	control	NA	NA	NA	NA	1722	2418	242	1197	1423	1644	1646	1389	835	1657	2349	196	1219	1660	1588	1249	1216	103	112
control_41	NA	AAGTGACAGATGGGCAGGCG	control	NA	NA	NA	NA	1407	4954	373	3654	3182	3071	3409	3548	3052	4253	6175	374	2796	4156	3313	3048	3229	282	224
control_410	NA	CGGAGCTTAGCGTGGGGGCG	control	NA	NA	NA	NA	411	1125	95	676	727	779	950	810	552	781	1075	121	780	1019	1035	867	568	66	101
control_411	NA	CGGAGTAACAAGCGGACGGA	control	NA	NA	NA	NA	180	699	71	501	309	467	482	387	291	874	619	26	356	377	691	300	314	27	26
control_412	NA	CGGAGTTAACCTGGAACCTT	control	NA	NA	NA	NA	452	1123	140	532	771	931	900	1025	396	1368	1304	159	593	1079	427	894	888	36	49
control_413	NA	CGGCACACCAATGCGTTCGT	control	NA	NA	NA	NA	336	1291	193	967	745	1108	841	1349	710	873	1415	136	1094	824	694	1078	478	148	98
control_414	NA	CGGCACCTGTTAGGCTATTC	control	NA	NA	NA	NA	698	1742	199	1895	1362	1516	1500	1496	1090	1474	1993	112	1144	1440	1530	1626	1368	136	156
control_415	NA	CGGCACTAGAAGTTTTTGAA	control	NA	NA	NA	NA	389	774	126	555	715	781	902	796	250	1364	1106	123	539	729	865	717	780	52	58
control_416	NA	CGGCCAAAGAATTAGAAGTT	control	NA	NA	NA	NA	193	374	103	267	316	315	486	617	74	826	695	37	223	617	478	131	236	26	48
control_417	NA	CGGCCGCATCCTGTTATATT	control	NA	NA	NA	NA	364	907	101	669	663	722	727	729	306	779	1417	74	438	947	665	721	942	48	91
control_418	NA	CGGCTCGTTCTACGCACTGA	control	NA	NA	NA	NA	309	1348	106	686	566	675	642	916	610	717	952	88	758	796	796	516	579	64	87
control_419	NA	CGGCTGAGGCACCTGGTTTA	control	NA	NA	NA	NA	505	1448	174	1453	1084	1341	1243	1186	797	1578	2181	150	1362	1148	1353	837	1452	110	122
control_42	NA	AAGTGACGGTGTCATGCGGG	control	NA	NA	NA	NA	503	1740	111	891	1001	684	1415	1060	1135	1007	1729	95	718	1420	1295	929	786	77	99
control_420	NA	CGGCTTTGTTGCCCGTAAGC	control	NA	NA	NA	NA	325	512	100	528	668	429	779	492	288	651	1155	52	621	557	681	460	602	69	51
control_421	NA	CGGGACGTCGCGAAAATGTA	control	NA	NA	NA	NA	203	628	38	406	358	523	348	465	297	443	613	72	422	385	349	277	484	40	34
control_422	NA	CGGGATGCAGCTGGAGAGGA	control	NA	NA	NA	NA	1182	2202	274	2635	2751	1912	2558	3856	2401	2358	3406	434	3487	2923	2382	2622	3521	262	315
control_423	NA	CGGGATGGTCCCTGCCGAGA	control	NA	NA	NA	NA	271	1085	75	525	648	570	475	793	517	1149	665	39	570	583	652	850	658	40	41
control_424	NA	CGGGCCTATAACACCATCGA	control	NA	NA	NA	NA	384	1284	164	915	802	833	1369	1009	585	1034	1774	147	538	862	893	859	1139	34	84
control_425	NA	CGGGGAATTGCACGGCGGAA	control	NA	NA	NA	NA	359	842	116	532	809	896	965	810	316	792	1262	127	946	860	799	751	316	78	88
control_426	NA	CGGGTCTCCAAAGATCGCTT	control	NA	NA	NA	NA	181	326	72	243	408	440	402	472	253	498	393	47	330	451	301	443	324	32	65
control_427	NA	CGGGTTATGTGATGCCATCT	control	NA	NA	NA	NA	1850	4776	558	3788	3755	3963	4295	4829	2677	4909	6961	571	3484	4540	4897	4377	3415	317	381
control_428	NA	CGGTAGTATTAATCGCTGAC	control	NA	NA	NA	NA	245	191	15	305	210	262	214	342	141	396	678	76	367	343	202	431	398	27	29
control_429	NA	CGGTGAGCCACACGAAGGAA	control	NA	NA	NA	NA	224	615	89	629	441	641	764	344	393	557	872	39	507	686	670	514	442	41	60
control_43	NA	AAGTGTGTGCATAGCAGGGT	control	NA	NA	NA	NA	461	1004	111	902	776	1026	840	962	477	973	1787	137	762	796	1238	838	811	98	70
control_430	NA	CGGTGCTGTGAAAGCCGAGC	control	NA	NA	NA	NA	323	525	77	466	567	635	642	599	571	630	1048	53	530	617	931	717	461	80	43
control_431	NA	CGGTGTGCCCCCAAATATTG	control	NA	NA	NA	NA	710	1560	214	1465	1263	1218	1271	1388	595	1500	2297	131	1056	1308	1744	1202	1313	98	74
control_432	NA	CGGTTTACATCTGCCCATCG	control	NA	NA	NA	NA	1048	3997	352	2813	2311	2374	2878	3077	1797	2962	4086	321	2453	3391	2929	2527	2808	244	315
control_433	NA	CGTAATTTTGTAATCGCTTC	control	NA	NA	NA	NA	509	581	100	515	506	480	535	467	284	609	1104	75	496	722	581	398	792	81	49
control_434	NA	CGTAGTAAATATCTAGCTAA	control	NA	NA	NA	NA	296	389	141	458	335	260	270	404	151	583	781	62	337	567	318	334	495	27	25
control_435	NA	CGTATTCGACTCTCAACGCG	control	NA	NA	NA	NA	261	705	42	379	431	359	511	476	360	429	679	60	258	423	410	233	420	55	34
control_436	NA	CGTCAAGTATTAAGCTGCTT	control	NA	NA	NA	NA	481	1272	152	882	1043	931	952	1138	744	1215	1860	116	999	1186	1348	1479	951	71	114
control_437	NA	CGTCATATACACAAACGCCC	control	NA	NA	NA	NA	289	1069	42	485	515	516	501	583	259	691	668	102	371	666	591	704	569	37	37
control_438	NA	CGTCCAGAAGAACGGCCCCT	control	NA	NA	NA	NA	152	556	22	296	270	512	245	689	599	312	551	38	385	520	1051	160	546	30	34
control_439	NA	CGTCCCTTCGTCTCTGCTTA	control	NA	NA	NA	NA	13	12	0	13	34	17	8	22	31	32	16	3	35	2	57	4	1	5	1
control_44	NA	AATATTTGGCTCGGCTGCGC	control	NA	NA	NA	NA	1242	2703	311	1709	1809	1748	1686	2005	1138	2147	2819	202	1430	2137	1980	1718	1692	144	189
control_440	NA	CGTCGAGTGCTCGAACTCCA	control	NA	NA	NA	NA	210	714	80	497	356	453	328	524	322	680	768	56	316	659	518	292	340	66	32
control_441	NA	CGTCGCCATATGCCGGTGGC	control	NA	NA	NA	NA	649	2786	167	1507	1244	971	1428	1388	1468	1625	2455	112	1265	1355	2050	950	1693	101	128
control_442	NA	CGTCGGGTAGCTATTTCTTT	control	NA	NA	NA	NA	326	578	74	451	375	604	441	615	269	578	748	58	440	557	507	418	300	37	33
control_443	NA	CGTGCCTTTACATTCACTTT	control	NA	NA	NA	NA	314	1110	111	761	635	839	679	693	378	1227	1519	103	638	1056	1047	634	579	65	55
control_444	NA	CGTGCGGTAAATACGAAATA	control	NA	NA	NA	NA	108	285	60	141	84	166	131	155	69	409	59	9	49	169	103	113	192	10	25
control_445	NA	CGTGCGTGAAATCGCTAGCT	control	NA	NA	NA	NA	587	1656	148	1379	1183	1120	1213	728	1046	1706	1802	154	1291	1002	936	1001	1494	99	63
control_446	NA	CGTGGCCGGAACCGTCATAG	control	NA	NA	NA	NA	637	1535	154	1054	1434	1582	2094	1358	975	1357	1968	208	1290	1875	1208	1175	1709	102	165
control_447	NA	CGTGGTAGGGGTTTCCTCAA	control	NA	NA	NA	NA	317	466	135	593	584	708	573	606	289	589	574	94	484	610	633	460	815	51	76
control_448	NA	CGTGTAAAAATACCTTTCTA	control	NA	NA	NA	NA	354	473	74	328	462	441	416	585	136	706	946	114	543	543	401	480	360	53	56
control_449	NA	CGTGTGTGGGTAAACGGAAA	control	NA	NA	NA	NA	156	550	35	326	287	339	219	407	98	383	458	27	302	450	264	267	440	28	14
control_45	NA	AATCGACTCGAACTTCGTGT	control	NA	NA	NA	NA	883	2312	250	1961	1311	1866	1768	1800	1305	2219	3257	172	1631	2043	1881	1923	1301	167	133
control_450	NA	CGTGTTTGGAATTTGCCGCG	control	NA	NA	NA	NA	423	673	117	582	588	824	652	791	307	960	981	77	593	572	564	328	533	64	51
control_451	NA	CGTTAAGACTAGCTCGGTTT	control	NA	NA	NA	NA	461	1038	176	1102	697	1094	1036	855	540	936	1379	142	855	1203	964	573	1210	96	87
control_452	NA	CGTTGGGCATAGCGAACACT	control	NA	NA	NA	NA	273	807	71	483	537	794	489	509	413	700	829	90	482	587	547	385	283	39	66
control_453	NA	CGTTGTAGGGTCTTTCTTGA	control	NA	NA	NA	NA	481	1194	138	602	758	1076	810	1028	595	1195	1591	53	1001	751	1244	634	1167	77	126
control_454	NA	CTAACATGAGTACATAGATA	control	NA	NA	NA	NA	296	397	65	442	462	577	494	453	198	568	468	88	505	411	552	355	304	32	40
control_455	NA	CTAACGGACTGCAGAACGGA	control	NA	NA	NA	NA	443	1635	144	918	826	845	1013	1120	800	1092	1897	62	794	1207	812	830	588	67	166
control_456	NA	CTAAGTTTGTTAATGGGCCA	control	NA	NA	NA	NA	651	1412	151	1177	910	885	1096	1192	444	1600	2028	105	898	1352	1209	1602	1258	75	105
control_457	NA	CTAATCACGACCTCACCCTA	control	NA	NA	NA	NA	2733	8962	923	6318	5982	5937	6496	6167	5034	6623	9558	652	5235	7321	6225	5952	5951	515	635
control_458	NA	CTAGAGGGGTATAGCAACAA	control	NA	NA	NA	NA	178	312	130	383	345	253	385	398	161	464	409	31	238	484	367	439	464	28	23
control_459	NA	CTAGCCGCCCAGATCGAGCC	control	NA	NA	NA	NA	488	1821	96	1019	981	1163	1074	1021	681	2044	1746	104	1075	1187	1300	673	1412	111	97
control_46	NA	AATCGCAGGTATCCCAGAGC	control	NA	NA	NA	NA	329	452	88	593	641	474	730	795	355	469	736	117	865	472	843	1071	444	65	47
control_460	NA	CTATAACCGAATCAAAGGGT	control	NA	NA	NA	NA	613	1105	251	1056	1069	1020	1001	1118	558	1071	1736	118	702	1367	1230	999	1364	101	93
control_461	NA	CTATATTGTCGCGCAGTGGA	control	NA	NA	NA	NA	1155	2545	247	1501	1592	1676	1754	2034	1104	2376	3312	301	1405	1923	2127	1318	1336	179	168
control_462	NA	CTATCTCGAGTGGTAATGCG	control	NA	NA	NA	NA	813	2094	267	1448	1578	1402	1629	1426	1001	1695	2386	149	1297	1264	1848	983	1235	149	182
control_463	NA	CTCAACCGACCGTATGGTCA	control	NA	NA	NA	NA	260	901	72	754	626	472	434	581	569	637	1812	37	589	720	654	755	592	27	105
control_464	NA	CTCACGGGGACATACAGGGC	control	NA	NA	NA	NA	403	1565	88	823	912	1054	952	931	874	1349	1878	97	921	1057	1084	1534	1067	69	129
control_465	NA	CTCAGTGGATACGATTTGCT	control	NA	NA	NA	NA	2073	5931	615	4333	4507	5684	5299	4631	3390	5997	7524	607	4022	5463	5132	4439	4061	331	452
control_466	NA	CTCATGAGTCGTTTCTTTCA	control	NA	NA	NA	NA	1858	4171	754	3145	3106	3625	3886	4356	2072	4044	5879	556	3429	4339	4032	2928	2818	320	304
control_467	NA	CTCCCAGTACCAGTCAGTTC	control	NA	NA	NA	NA	816	3543	231	1812	1868	1819	2219	1914	1657	2534	3621	228	2106	2566	2454	1472	2321	151	144
control_468	NA	CTCCCATTGATCTACGATGG	control	NA	NA	NA	NA	314	845	65	598	540	725	624	669	467	857	1091	67	688	847	699	494	487	83	59
control_469	NA	CTCCCTGCCGGCCGGGTTAG	control	NA	NA	NA	NA	274	570	138	965	644	537	831	609	466	1062	804	77	456	1008	586	881	607	34	82
control_47	NA	AATCTTACTCGTCCTCCTTG	control	NA	NA	NA	NA	4998	12347	1420	8052	8262	8683	9917	10264	6438	11009	16494	1030	8802	10247	9225	8196	8391	710	1012
control_470	NA	CTCCGTTATGTGGCATGAGA	control	NA	NA	NA	NA	1807	5773	631	3257	3516	3737	4266	3636	3141	4609	6523	501	3498	3878	4446	3725	3986	271	346
control_471	NA	CTCCTTACGTCGGGCATTAA	control	NA	NA	NA	NA	388	894	99	585	645	832	716	831	733	839	1168	121	645	775	1140	648	410	70	72
control_472	NA	CTCGACAGTTCGTCCCGAGC	control	NA	NA	NA	NA	556	1435	130	921	870	630	958	1197	635	1366	1872	119	788	877	983	905	996	75	77
control_473	NA	CTCGCACCATTGAGGGTAGT	control	NA	NA	NA	NA	323	1086	140	745	658	907	781	909	694	1371	1981	101	680	1425	492	933	876	62	92
control_474	NA	CTCGGAATACTCCTATTACA	control	NA	NA	NA	NA	124	335	62	211	226	186	429	378	131	357	531	78	290	318	313	304	154	23	17
control_475	NA	CTCGGCCCACTTGCGTTATA	control	NA	NA	NA	NA	544	1437	195	1178	907	1410	1029	1036	663	1326	2163	221	870	1634	957	1477	1127	102	105
control_476	NA	CTCGGGACTAACGTGAGAGC	control	NA	NA	NA	NA	250	593	123	529	612	604	466	608	424	663	706	45	533	458	591	634	681	39	61
control_477	NA	CTCTCTCCTACCTGTCCACC	control	NA	NA	NA	NA	5875	26691	1939	14475	14533	14818	16373	15214	16742	20276	24531	1784	13608	16467	17211	15059	16586	1245	1404
control_478	NA	CTCTGTGAGATGTCCCGAAA	control	NA	NA	NA	NA	505	1172	138	763	892	889	1149	1313	475	913	1490	97	834	1247	1023	836	954	70	77
control_479	NA	CTCTTTTGAGATTGACAAGT	control	NA	NA	NA	NA	1003	1867	313	1385	1788	1369	1805	1979	965	2481	2223	215	1388	2094	1692	2158	2140	186	157
control_48	NA	AATGCGAGTGTATCCGCAGT	control	NA	NA	NA	NA	375	748	154	948	764	500	919	791	490	994	1385	87	692	1124	825	898	622	41	65
control_480	NA	CTGAAGGTGTCTGGCAGAGC	control	NA	NA	NA	NA	417	651	95	937	819	749	1029	700	413	898	897	110	718	812	584	687	645	43	44
control_481	NA	CTGACGTGTCTGAAATGAGT	control	NA	NA	NA	NA	977	2909	349	2458	2087	1941	2437	2168	1469	2337	4073	362	1632	2521	2542	1779	1303	181	236
control_482	NA	CTGAGTGAAAAATAAAAGTT	control	NA	NA	NA	NA	214	124	81	224	323	278	346	308	78	429	626	73	267	207	347	363	382	28	39
control_483	NA	CTGCACTGTGGAGACGCCCG	control	NA	NA	NA	NA	140	555	16	226	214	386	508	123	111	351	933	12	132	400	323	156	253	17	3
control_484	NA	CTGCCCCAGGCGTAATCCTC	control	NA	NA	NA	NA	1864	7556	605	4378	4503	3938	5897	4628	3918	4849	8039	446	4191	4785	4568	4053	4797	354	527
control_485	NA	CTGCCCTCTTGAAATAGCCA	control	NA	NA	NA	NA	272	943	74	953	543	945	709	773	381	688	1281	104	607	759	752	236	716	50	65
control_486	NA	CTGCGTGTCTTGCTCGCATG	control	NA	NA	NA	NA	547	1741	147	1264	881	1193	1641	1190	1098	1462	1766	98	921	1377	1219	677	800	62	94
control_487	NA	CTGGATCGCCCGCAGAAATA	control	NA	NA	NA	NA	505	1475	224	1180	993	1255	1455	1258	574	1136	1672	142	1018	1102	1217	932	1121	82	77
control_488	NA	CTGGCCGAATCTCACTATGT	control	NA	NA	NA	NA	1138	3355	358	2309	2570	2862	2345	2660	1700	3464	4615	361	2225	2773	3150	2433	2822	178	284
control_489	NA	CTGGCTTATTAGCTATAAAG	control	NA	NA	NA	NA	338	436	97	377	477	361	534	305	145	535	892	95	418	423	609	417	347	31	29
control_49	NA	AATGGGTTGCCGGGAGTAAA	control	NA	NA	NA	NA	872	1471	288	851	1165	1294	1418	1396	439	1712	2476	247	1231	1404	1550	1011	1233	137	122
control_490	NA	CTGGTGACCGACAATTACAC	control	NA	NA	NA	NA	839	2059	204	1419	1537	1584	1625	1598	1325	1740	2542	137	1280	1813	1899	1801	1257	168	178
control_491	NA	CTGTATTAACGAACCTTGTG	control	NA	NA	NA	NA	1130	2222	345	1868	1784	1606	2547	1895	1109	1906	3369	250	1785	2197	2641	1647	2164	161	192
control_492	NA	CTGTCCACCTACAGCGATGT	control	NA	NA	NA	NA	472	1862	119	662	655	716	757	844	701	797	1417	112	642	744	850	745	842	45	62
control_493	NA	CTGTGTTGCTCCCCTCCCCT	control	NA	NA	NA	NA	3738	8950	796	6271	7284	5921	7612	7674	6082	8424	10920	914	6876	7212	6922	7302	9227	596	747
control_494	NA	CTTAACACTTTAGTGCGTCA	control	NA	NA	NA	NA	638	1601	207	1015	960	1221	1321	1317	698	1115	1936	155	946	1582	1279	918	1004	85	116
control_495	NA	CTTAAGCTTATCAACATCCG	control	NA	NA	NA	NA	426	768	91	733	707	722	673	791	471	849	1050	126	669	932	736	842	682	67	98
control_496	NA	CTTAAGGCGAGAAAAATTAG	control	NA	NA	NA	NA	103	108	9	91	79	85	106	83	69	120	180	14	122	142	113	104	98	4	16
control_497	NA	CTTAAGTCATGAGCAAAGAT	control	NA	NA	NA	NA	428	1223	139	882	815	674	671	696	337	986	1266	102	925	951	669	768	1283	71	95
control_498	NA	CTTACAATCGTCGGTCCAAT	control	NA	NA	NA	NA	718	2254	284	1285	1383	1622	1688	1602	1199	1989	1947	213	1078	1777	1661	846	1073	108	98
control_499	NA	CTTACCCCTATTATAATGAA	control	NA	NA	NA	NA	351	393	98	352	309	414	406	541	130	339	868	119	570	708	544	341	353	47	37
control_5	NA	AAAATTATCGGAAACGGTAG	control	NA	NA	NA	NA	120	203	26	242	155	272	225	273	55	220	170	22	198	222	230	150	122	29	8
control_50	NA	AATTTAAGCTTCGTAACTGG	control	NA	NA	NA	NA	168	138	35	154	209	230	234	274	83	225	227	12	202	325	133	125	236	25	5
control_500	NA	CTTACGCGCCTGGTCAAAAG	control	NA	NA	NA	NA	353	370	33	243	242	223	344	295	101	211	300	42	249	270	202	229	160	15	16
control_501	NA	CTTAGCTGACCGACAAGGTG	control	NA	NA	NA	NA	244	1060	86	418	422	456	436	526	571	614	819	41	504	593	654	493	415	13	59
control_502	NA	CTTAGGATTCCGAGGTATCT	control	NA	NA	NA	NA	418	872	140	891	598	905	751	1013	425	572	1143	102	724	825	724	837	925	59	44
control_503	NA	CTTATTACTCCAGTATAAGA	control	NA	NA	NA	NA	119	89	18	130	142	140	137	204	49	218	250	18	186	135	128	99	67	11	23
control_504	NA	CTTCCGTTATTCGGAAGTGA	control	NA	NA	NA	NA	589	1285	138	839	899	928	803	1067	600	984	1368	144	1093	1124	1232	1055	1311	86	111
control_505	NA	CTTCCTGCGTGGCTTTAAAC	control	NA	NA	NA	NA	374	876	116	562	451	604	457	624	405	604	685	82	441	588	591	953	467	61	40
control_506	NA	CTTCGACGCCATCGTGCTCA	control	NA	NA	NA	NA	480	2110	145	1249	1018	1117	1290	1594	1670	1578	1946	140	983	1286	1605	1095	1124	92	97
control_507	NA	CTTCTAGCTGGTTCATTGCT	control	NA	NA	NA	NA	1763	5006	543	3312	2760	3149	4260	3841	1680	4462	4692	477	3288	3755	3568	2899	3256	282	296
control_508	NA	CTTGTTGCGTATACGAGACT	control	NA	NA	NA	NA	380	520	78	516	706	445	483	678	448	538	934	77	674	600	919	399	533	38	56
control_509	NA	CTTTATCTGGCGTGGGGTAT	control	NA	NA	NA	NA	1606	2319	448	2105	2382	2110	2657	2743	1220	2880	3231	334	2022	3382	2486	2373	3272	200	212
control_51	NA	AATTTATCGTCAACATTAAT	control	NA	NA	NA	NA	171	182	19	151	187	223	257	222	74	225	486	27	152	270	171	201	329	20	22
control_510	NA	CTTTGATAACGTGGGCGGTA	control	NA	NA	NA	NA	413	1118	189	654	593	727	1014	729	453	1079	831	77	536	939	1006	1025	822	72	143
control_511	NA	CTTTTCAGCTGAGACGTACG	control	NA	NA	NA	NA	23	34	3	25	21	63	38	3	18	12	158	0	57	17	32	81	204	3	3
control_512	NA	CTTTTTTTATTTATCGATCG	control	NA	NA	NA	NA	767	476	114	354	538	499	586	580	108	976	887	79	478	795	427	386	551	54	19
control_513	NA	GAAAACACGATGACGTCTCT	control	NA	NA	NA	NA	31	0	6	94	22	14	23	13	12	123	74	1	1	22	22	91	18	0	1
control_514	NA	GAAACGAGAAGTTTGTACTA	control	NA	NA	NA	NA	187	394	97	317	239	240	438	350	140	284	461	32	390	456	494	159	515	20	15
control_515	NA	GAAATGCTATGCTTCGGTTC	control	NA	NA	NA	NA	1066	2919	379	1718	1679	1771	1783	1891	1186	2364	2572	239	1630	2287	1883	1558	2096	117	159
control_516	NA	GAACCCAACCTTTTACCGCA	control	NA	NA	NA	NA	954	2929	367	2171	2267	2542	2726	2687	1311	2923	4101	284	2138	2558	2265	2894	3073	164	191
control_517	NA	GAACCGACTTGAAGGGGGCT	control	NA	NA	NA	NA	794	2249	301	1783	1915	1954	2236	2128	967	1705	3912	254	1605	2613	1756	1668	2159	162	144
control_518	NA	GAACCTCCCCGAATATCTGG	control	NA	NA	NA	NA	744	1721	273	1470	1774	1476	1899	1792	530	2390	2010	206	1546	1963	1527	2167	1590	143	131
control_519	NA	GAACGCCGCTCAAGTTGATA	control	NA	NA	NA	NA	787	1928	285	1585	1696	1693	2052	1932	1034	2264	2893	203	1780	2032	1697	1505	1933	117	147
control_52	NA	ACAAAAAACTACGGTGATTA	control	NA	NA	NA	NA	72	134	31	84	99	105	62	94	44	158	274	25	83	310	166	20	246	28	24
control_520	NA	GAACGTAGAAATTCCCATTT	control	NA	NA	NA	NA	330	746	143	621	669	748	719	676	213	1061	1345	99	493	702	591	473	438	60	44
control_521	NA	GAACGTCCAAGCAAGGGAGC	control	NA	NA	NA	NA	161	883	49	197	308	318	372	454	228	352	396	29	250	291	361	85	348	24	71
control_522	NA	GAACTCAACCAGAGGGCCAA	control	NA	NA	NA	NA	94	271	66	235	330	167	230	203	95	388	71	20	343	239	163	284	260	14	34
control_523	NA	GAACTGGCAAACAGGCGTGG	control	NA	NA	NA	NA	176	599	67	307	266	512	572	410	231	558	785	30	308	505	376	322	483	30	21
control_524	NA	GAAGCGATCCGAGAGTGTAT	control	NA	NA	NA	NA	666	1601	154	1396	1315	1212	1676	1333	741	1747	2039	200	1225	1108	1138	1500	1905	76	156
control_525	NA	GAAGCGGGACCGTGTCTCAC	control	NA	NA	NA	NA	987	4409	360	2313	2544	3500	3091	3166	2291	3120	4940	243	2628	3104	2814	3348	3415	165	301
control_526	NA	GAATAGATTTGTCAGTTAGG	control	NA	NA	NA	NA	1288	2108	403	1491	1826	1689	2192	1887	730	2104	3046	278	1467	1901	1919	1834	2050	157	153
control_527	NA	GAATCGACCGACACTAATGT	control	NA	NA	NA	NA	296	926	101	414	471	703	704	642	493	1097	1003	76	459	539	688	898	510	39	51
control_528	NA	GACAATCATGGTGAAAGCGG	control	NA	NA	NA	NA	386	1479	114	830	964	927	1123	1408	620	746	1265	110	863	1123	1047	940	732	70	97
control_529	NA	GACACTATCCAACCCAAGAG	control	NA	NA	NA	NA	220	861	108	429	514	567	605	623	231	709	1010	82	493	493	474	471	384	25	81
control_53	NA	ACAAAATGCCGTGCGTCAAT	control	NA	NA	NA	NA	646	1703	238	905	1144	1261	1400	1705	780	1148	2384	165	1144	1494	1687	1424	1246	149	84
control_530	NA	GACAGATCACGTATCAGGGC	control	NA	NA	NA	NA	408	1192	99	754	771	564	976	618	879	742	965	94	744	970	678	656	673	81	35
control_531	NA	GACAGTGAAATTAGCTCCCA	control	NA	NA	NA	NA	327	948	92	669	560	617	411	626	274	708	676	68	420	748	629	370	553	46	17
control_532	NA	GACCCCCGATAACTTTTGAC	control	NA	NA	NA	NA	557	1265	116	915	1006	1080	1006	1120	462	1245	1680	113	915	1256	995	586	758	107	71
control_533	NA	GACCGCAAAGTGGTCCGAAG	control	NA	NA	NA	NA	286	716	97	304	406	471	450	626	360	799	884	70	502	608	394	405	553	41	46
control_534	NA	GACCGCGTGAGATAACGTCA	control	NA	NA	NA	NA	485	2505	102	1359	999	1060	965	1380	910	1571	1926	99	1125	989	1207	1628	976	97	135
control_535	NA	GACCTATGCCAGAAAGTTCG	control	NA	NA	NA	NA	265	560	65	351	568	565	823	760	299	684	751	56	519	592	542	781	586	10	40
control_536	NA	GACCTTCATTGAAGAAAAGC	control	NA	NA	NA	NA	315	941	76	524	494	509	757	604	272	699	941	55	609	631	776	573	606	70	49
control_537	NA	GACGAGGGCGGCAGAGCAGT	control	NA	NA	NA	NA	557	1936	189	1166	1477	1130	1340	1389	1330	1879	1946	158	1084	1442	1309	1247	1020	83	128
control_538	NA	GACGCCCTAATGCCCATCGT	control	NA	NA	NA	NA	514	1953	223	1415	1285	1195	1611	1187	1122	1522	2230	155	1182	1249	1465	1315	1699	123	153
control_539	NA	GACGCCTTGCCCGGCTCACA	control	NA	NA	NA	NA	824	2592	191	1381	1506	1156	1713	1395	1165	1990	2594	162	1208	1921	1423	1360	1316	135	145
control_54	NA	ACAAACGACCTTGAGCAGGG	control	NA	NA	NA	NA	455	1895	232	925	851	1002	1178	1252	732	1020	1154	134	748	862	1509	596	779	88	138
control_540	NA	GACGTAGCCTTCCGAAATAT	control	NA	NA	NA	NA	635	1381	132	836	905	732	1270	1114	533	1195	1673	121	870	954	1302	710	1128	76	79
control_541	NA	GACTGAAATCCAAGGACTGT	control	NA	NA	NA	NA	560	1491	233	980	1169	1521	1245	1508	668	1225	2356	143	1065	1562	1441	1095	1019	105	155
control_542	NA	GACTTCTAGAATATAAAAGA	control	NA	NA	NA	NA	181	100	40	161	155	118	167	206	31	135	228	56	105	128	233	162	224	26	24
control_543	NA	GACTTTGGTTGAGCTTCAAT	control	NA	NA	NA	NA	429	705	130	1062	809	794	795	871	428	899	1780	66	811	918	741	967	617	58	29
control_544	NA	GAGAAGGATGGAAATTAGAA	control	NA	NA	NA	NA	116	239	25	214	238	223	254	167	78	261	408	49	73	278	156	293	186	8	24
control_545	NA	GAGACCACTTTCGTGCAAGC	control	NA	NA	NA	NA	340	1016	127	628	750	679	900	681	340	714	1128	80	750	904	786	687	758	26	68
control_546	NA	GAGAGCGTTAGCGTGGGATG	control	NA	NA	NA	NA	1334	6075	383	3284	3068	2614	3081	2913	2583	3765	5414	301	2592	3873	3152	3191	3205	186	244
control_547	NA	GAGAGTGCGCCTTGATAGTA	control	NA	NA	NA	NA	730	1663	274	1614	1452	1338	1572	1458	1189	2236	2348	120	1579	1260	1611	1577	1548	154	123
control_548	NA	GAGATGATAACTTAATTTGT	control	NA	NA	NA	NA	465	729	175	484	622	582	703	641	238	758	1033	123	603	671	742	800	373	57	94
control_549	NA	GAGCAATCCAAAGTTAACGG	control	NA	NA	NA	NA	440	992	102	992	867	902	1078	909	381	1254	1483	167	964	1288	930	1032	1027	100	113
control_55	NA	ACAAAGATCGCATGGCATAC	control	NA	NA	NA	NA	587	2912	176	1227	1355	1420	1208	1192	974	1987	2507	83	1526	1666	1530	1496	1481	106	112
control_550	NA	GAGCAGCTGTCAGGTCTTGT	control	NA	NA	NA	NA	1546	4344	656	3879	3990	3995	4343	4743	2512	5257	5432	489	3354	4525	4790	3640	4193	354	412
control_551	NA	GAGCTTAGCAAAGGGTTGGG	control	NA	NA	NA	NA	653	1465	275	1014	1580	1471	1811	1565	752	1482	2492	222	1052	2312	1956	1633	982	138	157
control_552	NA	GAGGACCTTAAGGTGACATG	control	NA	NA	NA	NA	574	2005	153	1177	1264	1213	1169	1419	1012	1633	2271	161	1174	1625	1499	895	1145	77	99
control_553	NA	GAGGGGGCTTCAAACATGTG	control	NA	NA	NA	NA	608	1323	252	1363	1326	1145	1560	1400	526	1298	2150	121	1223	1716	1128	1332	1317	85	114
control_554	NA	GAGGTATGTCATCGCCATGA	control	NA	NA	NA	NA	638	2447	218	1455	1508	1341	1626	1598	1033	1605	2099	193	1492	1613	1669	1725	2293	127	143
control_555	NA	GAGTAATTTCGAACGTATTG	control	NA	NA	NA	NA	287	404	105	343	318	239	402	427	118	350	716	45	330	398	318	288	299	22	13
control_556	NA	GAGTACAGCGATTCCTCATG	control	NA	NA	NA	NA	1438	3562	387	3137	2924	2857	3839	2614	2028	4099	5682	517	2642	4032	3033	3507	3182	240	307
control_557	NA	GAGTCGAAGATGGTCTAGGA	control	NA	NA	NA	NA	783	1971	302	1429	1500	1898	1880	1436	874	2004	2992	200	1547	1878	1616	982	1530	101	150
control_558	NA	GAGTGATGCTTAGACTCCGT	control	NA	NA	NA	NA	630	1649	152	1067	897	1070	802	1015	785	916	1400	95	1131	988	1524	1019	1306	67	95
control_559	NA	GAGTGTAAGCTAACACTCTG	control	NA	NA	NA	NA	160	351	26	302	199	297	356	254	77	557	435	28	143	294	483	162	95	25	21
control_56	NA	ACACCCATTCTCATAACGGA	control	NA	NA	NA	NA	376	749	100	699	663	770	807	1015	463	853	822	117	801	677	675	596	728	65	79
control_560	NA	GAGTTATTTATTCTCTCGAG	control	NA	NA	NA	NA	758	514	131	573	566	469	612	745	130	755	1252	149	721	845	890	561	989	75	53
control_561	NA	GAGTTTCTAGTAGTGGTAGG	control	NA	NA	NA	NA	601	937	216	851	970	923	1308	976	362	1332	1352	136	912	1239	1102	742	919	109	100
control_562	NA	GATATCCCGCGAAAAAATCT	control	NA	NA	NA	NA	404	439	175	536	451	619	769	727	154	831	974	147	548	784	598	652	561	49	41
control_563	NA	GATCATAATCGCTTCAAGCA	control	NA	NA	NA	NA	277	779	51	580	502	530	627	489	291	759	1038	90	437	543	755	734	883	47	40
control_564	NA	GATCCAGCAATATTTCTTAA	control	NA	NA	NA	NA	838	1065	318	1034	1171	1244	1340	1406	352	1461	2718	243	1383	1595	1291	1188	1118	103	88
control_565	NA	GATCCAGGAGTGATCGAGTA	control	NA	NA	NA	NA	560	2178	189	1270	1169	1050	1365	1124	687	1132	1800	113	1119	1021	1609	1189	1424	104	104
control_566	NA	GATCCTTCTCTTTTTGGTTT	control	NA	NA	NA	NA	4667	8481	1677	7218	7181	8279	9236	8640	2877	11427	13391	1321	7565	8830	8367	7883	8221	692	663
control_567	NA	GATCTAGTCCTCTAATCGAT	control	NA	NA	NA	NA	1186	2841	410	1514	1852	1834	2281	1935	973	2083	3201	229	1972	1966	1874	1797	2213	195	221
control_568	NA	GATGGCGCGCAGTTGAGTCA	control	NA	NA	NA	NA	1797	6014	506	4420	3787	3966	4195	4396	2671	4832	6723	331	4155	4806	4046	3533	3085	398	324
control_569	NA	GATGGCGCTTCAGTCGTCGG	control	NA	NA	NA	NA	1082	2967	290	2169	2007	2233	2803	2396	1640	2768	4447	320	2116	2841	2609	2400	1421	171	255
control_57	NA	ACACCGAAGCACCTGTACGT	control	NA	NA	NA	NA	1012	4141	373	2964	2487	2362	3297	2667	2963	3496	3878	274	2265	3384	2792	2433	2507	221	250
control_570	NA	GATGTGATCTATGGTTGCGA	control	NA	NA	NA	NA	1799	4198	506	2976	2792	2769	3843	2807	1845	3724	4880	376	2349	3457	3067	2107	2689	285	292
control_571	NA	GATTCATACTAAACACTCTA	control	NA	NA	NA	NA	890	1169	295	1067	1199	1205	1484	1212	447	1614	2395	185	1131	1474	1372	1007	1165	137	119
control_572	NA	GATTGTGGTCGCTCAAAACC	control	NA	NA	NA	NA	359	1291	63	868	715	877	798	899	392	789	788	59	524	955	890	721	714	56	38
control_573	NA	GATTTTAGCTTAGGTCTTAC	control	NA	NA	NA	NA	1576	2578	330	2128	1750	2182	2159	2226	1225	2682	3178	262	1982	2457	2000	1568	1693	175	191
control_574	NA	GCAAAAACCCAACGCTATTC	control	NA	NA	NA	NA	341	922	118	551	654	773	726	959	327	713	854	57	857	777	876	918	1078	33	77
control_575	NA	GCAAAAGTGGCATAAAACCG	control	NA	NA	NA	NA	157	515	63	287	264	239	421	276	118	315	760	45	235	412	338	295	546	10	23
control_576	NA	GCAAACCCGAGTGACACGTC	control	NA	NA	NA	NA	348	1103	74	586	771	728	875	1162	729	820	1471	97	770	1123	1254	736	1560	55	83
control_577	NA	GCAAATTCAGACAGCTAATT	control	NA	NA	NA	NA	207	641	91	359	419	438	369	545	268	636	901	39	459	537	248	520	601	46	21
control_578	NA	GCAAGGTCATGAAACCAAGC	control	NA	NA	NA	NA	157	340	95	440	393	308	460	441	325	372	493	42	431	522	372	317	244	24	40
control_579	NA	GCAATGCAATCGCAGGAGCA	control	NA	NA	NA	NA	314	1109	115	757	670	677	1198	926	761	805	1818	63	491	1012	1052	627	1295	34	74
control_58	NA	ACAGCCCTCACGAGCCCGAA	control	NA	NA	NA	NA	533	2335	202	1515	1377	2002	1460	2045	1150	2196	2006	113	1165	2196	1830	1546	1208	121	127
control_580	NA	GCACAAAACCAGCAATGGTC	control	NA	NA	NA	NA	227	569	77	280	467	436	822	494	300	625	813	99	630	722	643	428	1008	53	33
control_581	NA	GCACATCGTTATATACCAGA	control	NA	NA	NA	NA	1201	3074	404	2126	2133	2483	2936	2251	961	2422	3900	392	1710	2511	2639	2210	2406	196	192
control_582	NA	GCACGAGGTGAACAGCCGCT	control	NA	NA	NA	NA	655	2494	178	1311	1414	1604	1631	1170	1479	1834	3173	169	1322	1815	2188	1596	1728	112	104
control_583	NA	GCACGCTGTACAGACGACAA	control	NA	NA	NA	NA	283	796	103	554	697	619	538	903	409	712	1152	56	558	763	623	870	749	62	53
control_584	NA	GCACTTTGTTTGGCCTACTG	control	NA	NA	NA	NA	1428	4087	470	2440	2698	2475	2974	3034	1618	4032	3810	365	2843	3381	2761	2739	2855	326	367
control_585	NA	GCAGCGAGATAACTTGACTC	control	NA	NA	NA	NA	474	1822	166	973	1148	893	1201	1038	771	1537	1784	151	977	982	1092	1085	941	70	124
control_586	NA	GCAGTACTACTGAGTTTTTC	control	NA	NA	NA	NA	1202	3500	359	1730	2477	2231	2636	2494	1173	2623	3189	431	2054	2396	2422	2299	2426	188	273
control_587	NA	GCCAACAAGAATCGGATCCC	control	NA	NA	NA	NA	942	2840	313	2079	2024	2633	2776	2966	1471	2820	4380	299	1613	2512	2552	2391	1448	176	181
control_588	NA	GCCAGGGTATGGGCATCTCG	control	NA	NA	NA	NA	579	1634	192	1510	1287	1115	1412	1358	841	1588	2697	140	1127	2026	1484	1298	2451	98	177
control_589	NA	GCCAGGGTTCTTGGTCCCGA	control	NA	NA	NA	NA	839	2770	257	2027	1952	2194	2377	2609	1368	2813	3794	276	2143	2255	2456	2543	2267	104	194
control_59	NA	ACAGCGCTCTCGTGTACTAT	control	NA	NA	NA	NA	341	1251	86	752	657	839	694	505	420	591	1224	94	677	815	1449	671	951	55	45
control_590	NA	GCCATTCTAGTCCCGGCATA	control	NA	NA	NA	NA	956	2283	317	1866	1764	1734	1944	2494	845	1774	3490	292	1920	2403	1872	1497	1880	148	253
control_591	NA	GCCCCAAGCTAGAACTCAGC	control	NA	NA	NA	NA	812	3397	246	2275	1952	2133	2231	1962	1353	2346	3361	203	2256	2716	2282	2634	2491	165	183
control_592	NA	GCCCCGCCGCCCTCCCCTCC	control	NA	NA	NA	NA	890	2467	245	2115	1874	1833	2489	2311	1625	2080	2885	130	1626	2487	2065	1722	1896	138	157
control_593	NA	GCCCCGTAAATCTCATTACA	control	NA	NA	NA	NA	303	649	109	616	646	1048	793	823	282	820	1150	113	424	874	720	499	600	24	90
control_594	NA	GCCCCTTATGATTGTTATAG	control	NA	NA	NA	NA	829	1468	388	1315	1599	1398	1841	1746	407	1975	2482	319	1458	1630	1567	1592	1176	159	149
control_595	NA	GCCCTTCAATGCGTTCCGTA	control	NA	NA	NA	NA	1478	6225	553	3934	3668	4390	4047	3632	3018	4567	6068	380	3150	4793	4079	3755	3182	252	423
control_596	NA	GCCGCCGATTTCATAAGTAA	control	NA	NA	NA	NA	1260	3759	509	2357	2790	2665	3684	2721	1143	2931	4714	380	2760	3083	2935	2710	2583	231	244
control_597	NA	GCCGTGGTATCAAGTCGGTA	control	NA	NA	NA	NA	769	2944	257	1966	1855	1920	1909	2187	1003	2578	2639	241	1433	1797	2295	1998	1337	167	144
control_598	NA	GCCGTGTTGCTGGATACGCC	control	NA	NA	NA	NA	1058	2338	224	2789	2357	2143	2192	2127	1938	2207	4049	259	2028	2615	3593	3364	2358	128	219
control_599	NA	GCCTAGTCTCGGTAAGAGTG	control	NA	NA	NA	NA	788	3625	338	2558	1828	2137	2261	2237	1598	2778	3018	213	1982	2016	2588	1500	1561	188	163
control_6	NA	AAACCCTATGCCCAAATGAG	control	NA	NA	NA	NA	177	358	86	472	292	283	413	676	254	436	1181	64	323	572	504	387	510	29	29
control_60	NA	ACAGGTTCTTATTCATTGAC	control	NA	NA	NA	NA	1608	2985	383	2379	1858	1853	2004	2342	1165	2783	3002	327	1623	2610	2005	1861	1667	160	208
control_600	NA	GCCTATCGGCATTCCCACTG	control	NA	NA	NA	NA	868	1969	168	1549	1449	1724	2151	1688	800	1732	2308	199	1696	1967	1719	1114	1875	203	127
control_601	NA	GCCTGCCCTAAACCCCGGAA	control	NA	NA	NA	NA	197	702	88	494	416	946	787	566	251	722	532	71	507	695	686	852	704	47	60
control_602	NA	GCCTGGGTTTTGGTGCATAC	control	NA	NA	NA	NA	2459	7902	789	5801	5115	5592	5567	6216	3171	6813	9586	724	4362	6164	6032	4901	6478	454	590
control_603	NA	GCGAACCCCGTAGCCAGGCT	control	NA	NA	NA	NA	512	2111	174	1393	1243	1445	1640	1591	1023	2132	2843	117	1313	1432	1545	1528	1277	143	116
control_604	NA	GCGAATGCCTGAAAGTATAA	control	NA	NA	NA	NA	157	183	65	135	214	177	123	153	70	382	202	15	108	252	166	162	267	12	12
control_605	NA	GCGATCGGAGTGCCACGATA	control	NA	NA	NA	NA	472	1181	169	892	841	1074	1177	1141	868	998	1403	117	863	813	1213	852	861	110	95
control_606	NA	GCGGCGTCATCCACGCGTGC	control	NA	NA	NA	NA	730	2772	137	1753	1427	1474	1358	1957	1618	1779	2220	135	1535	2202	1674	1061	1924	97	208
control_607	NA	GCGGCGTCTGGGAATCGTTC	control	NA	NA	NA	NA	2284	8767	799	5977	5365	5581	6804	6604	3890	6541	10093	499	5375	6031	6090	5602	6186	512	458
control_608	NA	GCGGGCAGAACGACCCTGAC	control	NA	NA	NA	NA	114	652	41	199	144	173	305	294	160	154	311	29	220	364	324	222	398	19	14
control_609	NA	GCGGGGCGGTGACTTTCAAG	control	NA	NA	NA	NA	336	428	44	294	321	314	363	418	186	304	547	44	247	437	280	332	300	34	15
control_61	NA	ACATACCCCCCTGGTTCAGA	control	NA	NA	NA	NA	782	1856	283	1627	1703	1719	1885	1799	581	2059	2534	318	1592	2449	1412	1426	1096	132	101
control_610	NA	GCGGTTCCGGGAGCACATTT	control	NA	NA	NA	NA	420	651	102	744	704	758	756	713	285	623	1194	102	691	783	993	664	877	63	67
control_611	NA	GCGTGCGTCCCGGGTTACCC	control	NA	NA	NA	NA	456	1034	79	811	638	776	1230	749	575	1254	1189	86	718	671	1125	738	591	75	84
control_612	NA	GCGTTCCCCCACTGACGGGG	control	NA	NA	NA	NA	877	2093	236	1435	1645	1689	1531	1877	1106	2096	2343	167	1781	2193	1777	1385	1414	162	137
control_613	NA	GCTAAGGTCATGTTTGCAAT	control	NA	NA	NA	NA	1063	3468	364	1674	2010	2174	2800	1999	1019	2636	3859	227	1975	2547	2548	2011	3145	191	242
control_614	NA	GCTAGTGTCGTGGGGGATGA	control	NA	NA	NA	NA	1200	3913	306	1917	2174	2290	2673	2780	1486	3145	4258	268	1671	2881	2604	2125	1787	195	268
control_615	NA	GCTAGTTTCTGTTAGCTCCT	control	NA	NA	NA	NA	649	1256	164	1045	957	962	1227	1184	601	1206	2234	156	957	1239	1143	516	849	58	66
control_616	NA	GCTCCCATCCATAGTAAAAA	control	NA	NA	NA	NA	656	1047	254	876	1030	838	1448	1415	264	1329	1749	277	1201	1501	1060	1413	1023	115	118
control_617	NA	GCTCGCAAGTATTTAAGGAC	control	NA	NA	NA	NA	142	260	63	305	224	131	431	251	109	237	251	51	178	400	196	139	394	14	37
control_618	NA	GCTGAACGCCGACAGGACGG	control	NA	NA	NA	NA	963	1592	168	955	877	1151	1200	988	820	1079	1582	143	807	1325	976	921	976	82	91
control_619	NA	GCTGATATATACGACAAGCC	control	NA	NA	NA	NA	156	268	50	350	188	276	298	213	146	235	790	43	297	538	267	157	191	16	48
control_62	NA	ACATAGTCGACGGCTCGATT	control	NA	NA	NA	NA	1444	3119	328	2161	2041	2316	2571	2798	1632	2616	4327	236	1834	2830	2734	2596	2856	216	212
control_620	NA	GCTGCGGCGAGATCACATAA	control	NA	NA	NA	NA	557	1338	219	1060	1046	1323	1249	1200	806	1191	2085	143	1217	1132	1249	900	1472	92	106
control_621	NA	GCTGGAGAGACAATTCTACT	control	NA	NA	NA	NA	513	1390	204	907	1158	1099	1026	1062	510	1196	1644	162	998	1064	1108	1010	1174	87	69
control_622	NA	GCTGTTCCGAAGTTGAGAAT	control	NA	NA	NA	NA	285	392	82	371	543	488	596	491	182	782	705	41	391	810	440	252	765	24	37
control_623	NA	GCTGTTGTAACGGTAGATAT	control	NA	NA	NA	NA	785	1955	208	997	1296	1367	1270	1517	898	1653	1999	247	1307	1606	1506	1082	1641	105	143
control_624	NA	GCTTAACCTATCCGCCAGTA	control	NA	NA	NA	NA	323	750	86	574	578	814	721	832	373	624	981	41	717	598	906	596	747	68	94
control_625	NA	GCTTAAGTCACGGCTTTCCA	control	NA	NA	NA	NA	975	2937	325	1604	1915	1995	2392	2162	997	2358	3598	247	2028	2399	1992	2121	2015	172	222
control_626	NA	GCTTCGCTGGCAGGACCTCA	control	NA	NA	NA	NA	1421	4174	333	2534	2147	2097	2593	2900	2034	3298	3712	213	2018	2667	2811	2249	1962	230	346
control_627	NA	GCTTGCATAATTCTGGCCAG	control	NA	NA	NA	NA	304	793	63	323	641	492	621	452	239	559	956	90	389	568	507	618	324	45	63
control_628	NA	GCTTGCTATATGGGTGCGAG	control	NA	NA	NA	NA	683	1389	129	1342	1047	1105	1851	1126	617	1747	2120	189	1470	1380	948	1148	995	120	133
control_629	NA	GCTTTCAATTGCAAAAATAC	control	NA	NA	NA	NA	497	785	201	791	744	708	723	954	242	1149	1342	121	684	737	646	691	595	42	86
control_63	NA	ACCACTAATGAGATTCTTGT	control	NA	NA	NA	NA	396	986	113	540	828	648	929	770	515	1140	1081	106	608	804	840	563	758	66	54
control_630	NA	GCTTTTTCCAGCGAGAGCAA	control	NA	NA	NA	NA	433	1005	152	833	724	712	968	1090	188	1391	1418	93	991	926	837	1226	1015	88	83
control_631	NA	GGAAACTGGGTTTCATCGTC	control	NA	NA	NA	NA	576	1361	132	863	860	845	1026	909	607	1321	1352	113	859	1029	1299	667	659	87	62
control_632	NA	GGAACCCTCCCTGCGATAGA	control	NA	NA	NA	NA	522	1417	130	1044	1184	1197	1048	1399	576	1055	1854	156	971	1142	1203	1351	856	102	70
control_633	NA	GGAACGAGGCAGTGACAGGG	control	NA	NA	NA	NA	638	1908	177	1178	1193	1478	1507	1730	1543	1366	2160	161	1076	1693	1690	1065	1709	124	136
control_634	NA	GGAATCCGGAGCTCATGAGG	control	NA	NA	NA	NA	616	1446	232	1208	1088	1104	1146	1403	579	1230	1539	192	1171	1668	1065	1168	1235	58	134
control_635	NA	GGAATGTCCTAGGTTACTGA	control	NA	NA	NA	NA	831	2325	252	1387	1483	1653	1735	1584	808	1705	2783	175	1417	1757	1690	1585	1600	121	144
control_636	NA	GGAATTACGACTAACCGATT	control	NA	NA	NA	NA	517	1139	104	766	714	830	721	1285	500	1035	1788	89	728	1040	653	793	1120	66	58
control_637	NA	GGACCAACTCCCCTGCCCAC	control	NA	NA	NA	NA	732	1949	186	2081	1593	1334	1413	1724	1412	1740	2072	126	1432	2176	1558	1945	2020	158	159
control_638	NA	GGACGCACCATTCCGGGTGA	control	NA	NA	NA	NA	859	2847	350	2867	2412	1951	2401	2572	1750	2924	3434	305	2001	2751	2787	1892	2631	209	160
control_639	NA	GGACTATCCACCGTTTACTC	control	NA	NA	NA	NA	836	2639	197	1204	1513	1520	1898	1521	917	2444	2999	250	1510	2128	1825	1481	1518	127	95
control_64	NA	ACCCAATGTGGCGGAGCCGA	control	NA	NA	NA	NA	686	2422	255	983	1225	1540	2413	1609	844	1592	2913	100	794	1893	1759	1422	949	110	124
control_640	NA	GGACTTTAGTTCCAGTGGTT	control	NA	NA	NA	NA	572	1048	115	940	802	1012	1050	1097	379	1307	1171	174	871	945	857	799	1050	96	120
control_641	NA	GGAGAGGAAAATCGGCACAG	control	NA	NA	NA	NA	628	1395	224	1116	1233	1364	1282	1401	610	2097	2201	225	1217	1685	1296	1107	1232	103	155
control_642	NA	GGAGAGGGCCCGCGAACTCA	control	NA	NA	NA	NA	216	814	94	467	444	354	545	604	254	617	545	67	414	501	505	367	572	61	43
control_643	NA	GGAGATGCGGCCTTCTCAAA	control	NA	NA	NA	NA	457	1158	141	773	914	749	1128	789	434	1177	1493	146	795	1054	772	1208	413	62	60
control_644	NA	GGAGTGGTCCCGTACGCAAC	control	NA	NA	NA	NA	382	1396	74	548	855	755	687	835	631	1111	649	38	521	420	648	906	727	41	60
control_645	NA	GGATACCTGGGCCGACTTTC	control	NA	NA	NA	NA	456	948	149	1089	924	837	1275	1115	504	814	1527	135	1281	1205	928	1201	887	108	100
control_646	NA	GGATATTGAGTAAACCCGAT	control	NA	NA	NA	NA	254	349	74	279	380	395	483	404	237	526	603	57	311	709	223	577	456	16	38
control_647	NA	GGATCTAGCTACCTCAAAAG	control	NA	NA	NA	NA	206	550	42	483	341	495	684	493	147	603	1161	95	268	544	563	458	476	24	30
control_648	NA	GGATGTTTCTGTGCGCACAT	control	NA	NA	NA	NA	1110	2319	293	1572	1750	1347	1711	1974	1123	2134	3808	226	1452	1746	1476	1582	1315	136	179
control_649	NA	GGATTAATTCGCTAAATGAT	control	NA	NA	NA	NA	705	1058	212	766	886	1101	1232	1169	374	1496	1166	208	1038	1376	991	972	722	107	98
control_65	NA	ACCCATATATGCTGCCGCAC	control	NA	NA	NA	NA	4405	19703	1666	10088	10987	11298	12810	12354	8463	13407	18593	1355	11865	12914	12311	10343	13375	760	951
control_650	NA	GGATTGAATGGCTAACGCGG	control	NA	NA	NA	NA	247	698	117	609	411	364	646	579	278	842	945	62	489	517	550	567	380	43	33
control_651	NA	GGATTTGTCGCTTGCCACAC	control	NA	NA	NA	NA	2919	9085	767	5294	6318	5581	6205	5880	4311	7176	9842	638	5056	7147	5966	4949	6215	482	564
control_652	NA	GGCACTCCGAAAGACCTTAT	control	NA	NA	NA	NA	132	351	46	300	108	272	210	176	89	408	307	42	198	372	191	163	316	16	8
control_653	NA	GGCCACAAAAACTCGCTAAG	control	NA	NA	NA	NA	340	747	175	558	733	625	519	835	240	644	1617	98	796	806	735	886	748	69	65
control_654	NA	GGCCACGAAGGGCGAAAAGG	control	NA	NA	NA	NA	105	279	48	57	141	184	48	38	90	222	453	21	282	129	331	103	13	11	14
control_655	NA	GGCCCTCTAGAAAAGTCTCG	control	NA	NA	NA	NA	170	256	63	264	312	279	395	541	91	1064	872	55	327	491	346	227	245	26	15
control_656	NA	GGCCGTCGTATTCCCCCAAG	control	NA	NA	NA	NA	1207	3210	380	2645	2342	2418	3169	2827	1394	2956	4033	398	2613	3692	2537	2655	2830	205	188
control_657	NA	GGCGATTCGGGTGGAGGTCG	control	NA	NA	NA	NA	1868	5821	481	3917	3708	3569	4151	4197	2389	4597	5384	532	3422	5138	4439	5357	4719	287	373
control_658	NA	GGCGCATTAAAGTCGAGAGC	control	NA	NA	NA	NA	524	1479	150	691	692	1069	1311	952	569	931	1602	118	970	903	1072	843	951	47	93
control_659	NA	GGCGTCAAAATTAGAAGCCG	control	NA	NA	NA	NA	87	289	19	76	67	149	120	135	100	283	384	23	230	171	194	108	82	12	14
control_66	NA	ACCCATGAGTTAAGTTTTCT	control	NA	NA	NA	NA	582	952	232	808	833	1026	1015	1373	408	1363	1430	205	1000	1316	1190	895	1205	105	110
control_660	NA	GGCGTTAATTAAACTGTTTT	control	NA	NA	NA	NA	1236	1387	415	1088	1431	1468	1613	1540	505	2287	3449	337	1429	1711	1810	1241	1233	105	163
control_661	NA	GGCTCTGGGGCTCACGGACG	control	NA	NA	NA	NA	591	2470	223	1544	1274	1404	1349	1645	1212	1793	2912	229	1220	1956	1644	1727	2225	61	121
control_662	NA	GGCTGGTTGACCTTCCCGCT	control	NA	NA	NA	NA	534	1226	121	744	1031	975	1140	995	832	1257	1826	108	822	1438	1052	1017	1306	87	114
control_663	NA	GGCTGGTTGACGACTCCTGA	control	NA	NA	NA	NA	642	2022	220	1119	1321	1248	1786	1361	873	1771	2471	104	1528	1875	1420	1593	2091	117	141
control_664	NA	GGCTTACGTGGGGGGCAAAA	control	NA	NA	NA	NA	523	1101	179	1073	1009	1119	913	1513	418	1299	1451	164	1036	1326	861	841	1235	86	97
control_665	NA	GGGACATCCTTGCCGTCTCA	control	NA	NA	NA	NA	3	3	0	46	25	58	11	13	8	11	34	0	1	87	81	2	1	7	0
control_666	NA	GGGACGCGAAAGAAACCAGT	control	NA	NA	NA	NA	164	386	80	429	280	332	336	348	206	354	817	55	250	409	417	423	307	20	39
control_667	NA	GGGACTGATATATGGCGAAC	control	NA	NA	NA	NA	1224	2442	352	1439	1608	1865	2027	1480	714	2041	3242	202	1527	1967	2187	1419	1809	125	141
control_668	NA	GGGACTGTAGGAACATCCGC	control	NA	NA	NA	NA	212	619	58	407	414	517	381	489	320	534	534	41	356	416	373	303	485	33	25
control_669	NA	GGGAGTTGATTGTTTCGAGA	control	NA	NA	NA	NA	1145	1410	370	1820	1699	1892	2009	1871	560	2414	2431	233	1751	1902	1757	1255	1522	139	191
control_67	NA	ACCCATTGAGAGTCGCCTGA	control	NA	NA	NA	NA	660	2278	251	1739	1477	1693	1798	1754	892	1613	2779	181	1402	1449	2125	1671	1768	109	125
control_670	NA	GGGATGCGTCTTGCTAAACC	control	NA	NA	NA	NA	862	2376	247	1487	1830	2025	2136	1621	1213	1937	3245	168	1598	1880	2378	1914	1882	102	159
control_671	NA	GGGCAGAAGTTGCTGTCCTG	control	NA	NA	NA	NA	714	1492	226	1049	1540	1225	1235	1367	764	1325	1918	163	1550	1884	1227	1213	1639	87	213
control_672	NA	GGGCCCGCATAGGATATCGC	control	NA	NA	NA	NA	816	2648	235	1306	1448	1462	1639	1576	863	2004	2126	127	1362	1717	1783	1363	1609	135	134
control_673	NA	GGGCCTACGATCAGAGGTGT	control	NA	NA	NA	NA	624	1814	213	1429	1316	1501	2004	1307	932	1453	2122	114	1170	1741	1362	1148	1515	72	126
control_674	NA	GGGCGCTAAGATATATGCCC	control	NA	NA	NA	NA	185	507	44	530	230	378	269	362	163	428	321	57	261	336	210	308	81	20	16
control_675	NA	GGGCGGTCAGGTCGCTCCGA	control	NA	NA	NA	NA	409	987	77	502	853	678	1204	745	591	1221	1389	136	463	836	887	874	717	61	64
control_676	NA	GGGCGTGTATGTTCGTATTG	control	NA	NA	NA	NA	1279	2203	392	1671	1574	2071	2196	2323	729	2089	3223	252	1977	2217	2070	1996	2133	196	166
control_677	NA	GGGGAAACAAGTAGGCTTTG	control	NA	NA	NA	NA	495	1091	128	620	935	882	1441	1322	385	1215	1846	149	716	1112	853	648	744	97	95
control_678	NA	GGGGCAGGGACCGAGTATCC	control	NA	NA	NA	NA	881	3589	293	1640	1629	1910	2388	2003	1459	2163	3744	208	1993	2405	2166	2094	2341	153	170
control_679	NA	GGGGCTTACGTGAAGGGCGG	control	NA	NA	NA	NA	1363	3479	353	2905	2498	2833	2786	3013	2164	2814	3814	279	2492	3089	2716	2170	2873	179	243
control_68	NA	ACCCGATAATAGCTACTGGT	control	NA	NA	NA	NA	886	2132	198	1316	1487	1772	1626	1557	1086	1805	2879	149	1409	1483	1649	1922	1483	164	174
control_680	NA	GGGTATAGACGCGATCCTCA	control	NA	NA	NA	NA	751	1342	198	1218	1062	1266	1572	1397	777	1696	1784	112	987	1394	1457	848	1304	100	124
control_681	NA	GGGTCGAGGACTAATAGATT	control	NA	NA	NA	NA	625	1152	182	966	873	1063	1109	1285	399	1576	1467	170	839	1261	1167	1085	1012	95	62
control_682	NA	GGGTGCCCACTAATAGCCGC	control	NA	NA	NA	NA	560	1415	135	1366	777	905	958	953	560	1250	1744	71	1077	1148	808	1056	1281	54	106
control_683	NA	GGGTGGTCATTCTCTACTTG	control	NA	NA	NA	NA	1325	3018	347	1996	2216	2012	2097	2340	1007	2760	3862	287	2131	2335	2580	1455	1562	201	203
control_684	NA	GGTACCTGAACAACGGCACC	control	NA	NA	NA	NA	100	481	19	204	183	187	259	341	143	154	381	13	113	172	231	73	150	19	32
control_685	NA	GGTAGACGGGGCATCTCAGC	control	NA	NA	NA	NA	1233	3389	331	2724	2557	2734	2621	2780	1990	3233	3078	299	1962	2704	2575	1669	2487	197	242
control_686	NA	GGTATTCCGAAGTCCTCCGC	control	NA	NA	NA	NA	1055	2546	289	1619	1712	2025	2176	2063	1029	2100	2917	186	1472	2299	2122	1405	1926	136	144
control_687	NA	GGTCACCGATCGAGAGCTAG	control	NA	NA	NA	NA	253	630	57	501	298	513	572	358	396	553	877	62	444	358	612	400	627	69	20
control_688	NA	GGTCCCTCAGGGTGCAACTT	control	NA	NA	NA	NA	440	1582	203	894	911	1033	1335	1272	573	1346	1626	95	933	1506	1115	657	747	58	102
control_689	NA	GGTCCCTCTGGCTGGGTTAA	control	NA	NA	NA	NA	995	2222	356	1638	1703	1800	2153	2206	814	2374	3901	337	1941	2022	2262	1800	2156	182	229
control_69	NA	ACCCTCCGAATCGTAACGGA	control	NA	NA	NA	NA	236	653	87	588	421	487	404	610	602	564	1177	55	652	421	408	719	533	21	50
control_690	NA	GGTCCGCGCACAAGAGCAGG	control	NA	NA	NA	NA	349	1489	114	740	759	1302	1121	1000	511	974	1583	84	798	1000	797	1194	673	52	68
control_691	NA	GGTCGCCTGTGCGACATGCT	control	NA	NA	NA	NA	915	2716	208	1565	1680	1250	1472	1790	1239	1935	2246	169	1424	2036	1907	1595	1296	111	182
control_692	NA	GGTCTCACCTGCACCCCGAA	control	NA	NA	NA	NA	622	2080	221	1245	1189	1424	1905	1228	906	1982	2497	201	1307	1663	1618	1364	1404	107	125
control_693	NA	GGTCTCTGTACGGGCCGCCC	control	NA	NA	NA	NA	556	2002	173	999	1031	1132	1168	1229	644	1103	1760	102	1153	1147	1502	1465	896	121	80
control_694	NA	GGTCTGCTCCAATGGGAACC	control	NA	NA	NA	NA	617	1701	185	1279	1034	953	1341	1818	917	1245	2846	128	1438	1586	1375	1363	1743	89	109
control_695	NA	GGTGCGGTCTGCTTGTAGAT	control	NA	NA	NA	NA	1993	5737	543	3586	3587	3879	4655	4333	2479	5008	5752	454	3409	4386	4366	3638	4015	275	356
control_696	NA	GGTGCTTAGCTCTGCGCACA	control	NA	NA	NA	NA	331	1463	93	468	494	671	622	847	403	826	1125	56	558	712	725	1056	665	48	68
control_697	NA	GGTGTCACCACCGCTTACCA	control	NA	NA	NA	NA	577	1422	180	1010	1039	915	1051	1401	693	1227	1909	136	874	1770	1006	1668	783	58	85
control_698	NA	GGTTAACATCGCCACTCTGA	control	NA	NA	NA	NA	1592	4139	527	2900	2858	3242	3330	3229	1991	3144	6095	436	2830	3434	3311	3065	3098	266	353
control_699	NA	GGTTAGAGACTAGGCGCGCG	control	NA	NA	NA	NA	318	521	112	408	478	515	635	741	207	836	791	80	369	475	636	345	377	45	29
control_7	NA	AAACCTAGCCCCAATACTTA	control	NA	NA	NA	NA	645	1486	167	1242	1175	1072	1232	1182	500	1509	2937	179	856	1420	997	829	961	116	103
control_70	NA	ACCGCTCATATAGGTAAAAA	control	NA	NA	NA	NA	210	290	80	216	321	291	293	285	58	427	497	38	295	358	335	193	291	38	41
control_700	NA	GGTTCGAGACCTACTTAAGT	control	NA	NA	NA	NA	281	963	39	462	405	392	590	615	259	535	651	49	351	532	317	446	446	40	38
control_701	NA	GGTTGCTGTGACGAACGGGG	control	NA	NA	NA	NA	453	974	97	1026	628	911	1048	876	444	1070	1414	131	877	1149	721	747	617	89	120
control_702	NA	GGTTTCACTTCGAGACCGGC	control	NA	NA	NA	NA	250	425	37	318	248	409	415	386	258	412	528	23	386	426	361	315	391	32	25
control_703	NA	GGTTTTATAAGGGTGGGCCT	control	NA	NA	NA	NA	1438	1831	401	2180	1864	1887	2480	2228	724	2543	3724	287	1788	2203	2220	1614	1729	180	218
control_704	NA	GTAAACTTTGTCTGGAGTAT	control	NA	NA	NA	NA	148	204	26	156	311	182	221	170	88	315	310	31	148	399	159	177	256	18	29
control_705	NA	GTAAAGAAGCGGAAAGGTCC	control	NA	NA	NA	NA	268	534	107	458	453	510	501	798	300	649	803	57	429	468	644	262	408	43	84
control_706	NA	GTAAATTAATGTAACTACCG	control	NA	NA	NA	NA	184	160	27	192	110	297	290	323	81	219	217	55	161	102	212	271	80	37	18
control_707	NA	GTAAGGCCCGCGTACGAGCT	control	NA	NA	NA	NA	306	1292	80	674	513	776	676	551	578	1052	1183	43	582	976	901	390	621	37	68
control_708	NA	GTAATTTTATGAGTTAAGTG	control	NA	NA	NA	NA	493	446	100	464	530	603	531	558	134	695	924	70	581	610	526	412	806	55	40
control_709	NA	GTACACACTTATGCCATCAC	control	NA	NA	NA	NA	1311	5133	364	2752	2724	2794	2920	2870	2488	2898	4624	334	2310	3421	3317	2847	2653	219	280
control_71	NA	ACCTATAATCGACCACATTT	control	NA	NA	NA	NA	911	1879	351	1105	1612	1370	1868	1597	674	1598	2351	221	1515	1961	1930	1351	1694	120	147
control_710	NA	GTACATTCCAGTATTCACGC	control	NA	NA	NA	NA	1205	2966	292	1872	1753	2083	2258	2125	1607	2092	3571	293	1714	2199	2023	1840	2447	202	129
control_711	NA	GTACCATACCGCGTACCCTT	control	NA	NA	NA	NA	585	1774	175	1163	1284	1092	1297	1285	1122	1695	2507	153	1372	1185	1218	1372	1471	157	82
control_712	NA	GTACCATTGCCGGCTCCCTA	control	NA	NA	NA	NA	943	2668	294	1825	1714	1722	2047	1956	1186	2343	2191	200	1447	2258	2127	1823	2395	177	174
control_713	NA	GTACCCCTATGGCCGTTCTA	control	NA	NA	NA	NA	1386	2562	375	2374	2134	2006	2364	1958	1052	3093	3157	288	2553	2604	2491	1958	2237	162	190
control_714	NA	GTACGGGGCGATCATCCACA	control	NA	NA	NA	NA	712	2497	166	1349	1303	1660	1148	1993	836	1447	2844	176	1392	1119	1814	1315	1582	78	92
control_715	NA	GTAGACGTCGTGAGCTTCAC	control	NA	NA	NA	NA	435	1327	130	931	821	826	1063	1264	1102	1049	1340	103	887	1082	1051	580	355	90	88
control_716	NA	GTAGCTGCTGTAAATCGCAT	control	NA	NA	NA	NA	357	1279	148	1036	732	1056	1233	1136	744	1150	1190	134	650	1032	1171	838	1073	64	96
control_717	NA	GTAGGCGCGCCGCTCTCTAC	control	NA	NA	NA	NA	512	1660	113	772	1025	873	1225	712	975	1044	1705	90	967	1510	1069	1172	665	29	93
control_718	NA	GTAGGGTACAGCGTCAGCTT	control	NA	NA	NA	NA	423	1816	117	1025	784	902	860	1019	1021	1372	1327	87	947	1223	774	880	1018	109	90
control_719	NA	GTATCCCATATCGGCACAGG	control	NA	NA	NA	NA	1023	2611	289	1811	1792	2008	2876	2192	1321	2661	3389	190	1563	2572	2356	2189	1826	181	202
control_72	NA	ACCTATTGTCCCTTCAAGCT	control	NA	NA	NA	NA	864	3221	293	1754	1509	1847	1485	2009	1329	2148	2802	284	1419	2188	1817	1143	1842	168	153
control_720	NA	GTATTAAGATGCGTCTTAGA	control	NA	NA	NA	NA	346	423	51	254	276	346	336	410	188	302	574	56	394	445	252	419	370	72	22
control_721	NA	GTATTACTGATATTGGTGGG	control	NA	NA	NA	NA	348	661	111	481	522	690	576	817	249	564	858	101	523	581	497	398	760	36	82
control_722	NA	GTCAAGAGATTATGAGATTC	control	NA	NA	NA	NA	1655	2585	666	1985	2441	2379	2984	2783	1058	2916	3585	397	2345	2802	3005	2206	3222	201	216
control_723	NA	GTCAGGTAATAGTCGGACTC	control	NA	NA	NA	NA	906	2827	229	1723	1604	1838	1439	2143	1087	2030	3136	155	2110	2010	1668	2294	1835	117	222
control_724	NA	GTCATCAGCGATTTGACGAG	control	NA	NA	NA	NA	447	986	205	772	1125	937	1417	1176	642	1114	1076	113	918	1146	859	730	870	52	102
control_725	NA	GTCCAATAAAAAGTGCCACT	control	NA	NA	NA	NA	553	1544	206	994	921	957	1264	1352	508	1101	2267	132	1008	1344	1215	831	783	83	129
control_726	NA	GTCCCGTGATTTTAGCCAGG	control	NA	NA	NA	NA	774	2494	212	1482	1823	1903	2663	2305	910	2415	3705	233	1652	2245	1897	1058	2110	168	164
control_727	NA	GTCCTCATCCGGTCAGGCTG	control	NA	NA	NA	NA	1362	4165	440	2927	2574	3535	3500	3627	2514	3434	5142	298	2830	3335	3018	3271	2982	341	324
control_728	NA	GTCGCTGCGCCAGTGAGAAC	control	NA	NA	NA	NA	283	1123	75	713	493	530	630	514	661	640	1046	76	594	734	734	716	803	39	103
control_729	NA	GTCGTCCGGGATTACAAAAT	control	NA	NA	NA	NA	242	293	77	349	434	534	466	493	163	448	901	101	318	432	388	358	328	30	28
control_73	NA	ACCTTACAATAAGTTATATT	control	NA	NA	NA	NA	136	112	33	97	134	93	181	151	31	153	134	16	93	111	278	114	164	24	14
control_730	NA	GTCTTCACAGGGTGCAACGA	control	NA	NA	NA	NA	936	3076	296	1893	1559	2002	2382	1607	1247	1737	3345	221	1625	2252	2004	1843	1791	197	181
control_731	NA	GTGAAACAGAGGGTCCATCA	control	NA	NA	NA	NA	453	1738	164	992	1224	1113	1442	1206	669	908	2013	131	692	865	1109	1077	853	95	93
control_732	NA	GTGAACTGCAATCTTATTAT	control	NA	NA	NA	NA	1101	2188	342	1384	1679	1832	2107	2078	714	1945	3215	307	1761	2415	2051	1646	1751	184	121
control_733	NA	GTGAGATGCACCTTTTGGCC	control	NA	NA	NA	NA	2617	7951	777	6608	5250	5767	5799	5954	4547	7607	9023	698	5162	6511	6156	6482	6232	426	512
control_734	NA	GTGATAATGATGTATTCTCG	control	NA	NA	NA	NA	480	467	137	730	659	758	537	703	454	821	792	82	536	566	805	738	682	38	52
control_735	NA	GTGCGACGAATTGTCCTGAG	control	NA	NA	NA	NA	287	810	74	566	507	701	548	958	357	786	963	23	593	715	558	575	341	26	46
control_736	NA	GTGCGATGTCGCTTCAACGT	control	NA	NA	NA	NA	628	1668	138	1173	1272	1163	1083	1483	1213	1176	2156	107	988	1718	1259	1556	1723	64	138
control_737	NA	GTGCGCATGGGCTGATGTTA	control	NA	NA	NA	NA	1010	3083	285	2503	1732	2039	2383	2656	1524	2413	3741	324	1826	2986	2960	1439	2356	162	170
control_738	NA	GTGCGTGAGTATTAACGCTC	control	NA	NA	NA	NA	238	1313	70	488	523	650	868	497	552	627	726	46	513	517	536	971	251	58	33
control_739	NA	GTGGGGTAGTCTGTTGCTCG	control	NA	NA	NA	NA	3248	6089	861	5272	5598	5483	5503	6152	3168	6898	10272	765	4610	7141	5424	5513	6048	439	588
control_74	NA	ACGATCGGTAATGGTCTGTT	control	NA	NA	NA	NA	586	1871	150	1200	1032	941	1114	912	797	1382	1930	144	1048	1334	1322	885	1033	77	134
control_740	NA	GTGTAAATCTGTCCAAGTAG	control	NA	NA	NA	NA	230	652	108	323	493	307	468	334	175	406	798	80	296	510	374	530	291	25	27
control_741	NA	GTGTAGTCCTAGCCATGGGG	control	NA	NA	NA	NA	900	2460	210	2197	1782	1746	1869	1551	969	1997	2838	319	1884	2317	1645	1611	2138	122	219
control_742	NA	GTGTATGAATGTTAATTCCG	control	NA	NA	NA	NA	792	1164	174	1031	862	984	1187	1151	504	1188	1572	206	929	1453	1481	1151	1005	87	103
control_743	NA	GTGTATGATGCTTCGACTTA	control	NA	NA	NA	NA	1961	3328	400	2485	2291	2920	2627	2738	1472	3445	3488	406	2635	3102	2594	2512	2689	231	287
control_744	NA	GTGTCGGATTCCGCCGCTTA	control	NA	NA	NA	NA	425	649	87	970	822	777	938	949	492	1092	1412	92	690	1090	894	1002	796	48	56
control_745	NA	GTTACCTGCTACGAAAACGA	control	NA	NA	NA	NA	598	1691	181	702	748	743	902	1195	554	1181	1688	117	683	1053	1203	1198	1244	49	116
control_746	NA	GTTACGTACCCTCCAACTTC	control	NA	NA	NA	NA	537	2906	197	1325	1061	1163	1287	977	976	1246	1912	90	1146	1172	1289	818	516	79	83
control_747	NA	GTTAGGAATAAAAGCTTTGA	control	NA	NA	NA	NA	189	210	76	208	224	269	381	283	75	218	425	30	221	329	291	210	405	21	22
control_748	NA	GTTATCCTGTCGAAGTAAAG	control	NA	NA	NA	NA	357	499	116	266	418	471	561	524	143	664	909	84	378	579	470	300	470	25	55
control_749	NA	GTTATTGACCCGTCGGGAGT	control	NA	NA	NA	NA	836	1987	305	1243	1518	1413	1634	1432	592	1651	2357	181	1192	1901	1714	1025	1442	168	108
control_75	NA	ACGCATGCTTCCCAAAGCGT	control	NA	NA	NA	NA	404	1630	111	742	777	1045	1171	686	613	1063	2154	104	808	853	992	917	843	45	68
control_750	NA	GTTCATTTCCAAGTCCGCTG	control	NA	NA	NA	NA	1047	2469	367	1847	1815	1552	2312	2351	1064	2407	3515	221	1677	2183	2138	2561	2468	161	162
control_751	NA	GTTCCCCGGGAAGTCTATGC	control	NA	NA	NA	NA	690	1059	145	697	721	926	1314	1007	481	1250	1915	77	950	1331	1347	886	792	62	77
control_752	NA	GTTCCGTGAGGGTTACTTCA	control	NA	NA	NA	NA	1077	2791	399	2341	1890	1779	2148	1757	1230	2393	3675	281	1916	2758	1996	1871	1399	223	179
control_753	NA	GTTCGCTTCGTAACGAGGAA	control	NA	NA	NA	NA	291	1039	142	546	591	591	526	632	387	784	944	83	587	762	355	533	644	69	42
control_754	NA	GTTCTGCCACCGACTTGGCC	control	NA	NA	NA	NA	1153	5545	402	2747	3107	3105	3693	3366	2596	3666	4745	312	2915	2879	3346	2835	2214	224	253
control_755	NA	GTTGATCGAAAATGGGAGAA	control	NA	NA	NA	NA	415	841	176	696	788	831	746	1097	307	1114	922	93	582	738	861	516	482	57	74
control_756	NA	GTTGCGAGTTACTATTGGTT	control	NA	NA	NA	NA	2811	5560	772	3822	4361	4267	4736	5121	2318	5740	8351	608	3826	5418	4708	4194	5540	368	518
control_757	NA	GTTGGCATATTGGCCCAGAC	control	NA	NA	NA	NA	288	460	79	415	505	294	449	577	360	646	890	31	536	720	301	456	331	51	52
control_758	NA	GTTTAAAGAAAGGGGCTAAG	control	NA	NA	NA	NA	115	214	27	207	144	144	113	191	70	248	366	21	237	193	244	204	259	16	23
control_759	NA	GTTTACTCATATCCAGTCAC	control	NA	NA	NA	NA	814	1666	220	1053	1120	1145	1327	1618	978	1524	2273	146	1085	1437	1032	1196	1591	107	159
control_76	NA	ACGCCATATTTCTGGCTCTA	control	NA	NA	NA	NA	282	815	132	401	462	503	725	630	245	813	1092	109	563	527	875	604	481	51	67
control_760	NA	GTTTCGAAACTTGAAGTAAG	control	NA	NA	NA	NA	522	973	103	565	708	736	829	774	356	823	1152	115	721	890	596	580	1011	65	64
control_761	NA	GTTTCTCTTGAACCCCGCGA	control	NA	NA	NA	NA	520	643	144	950	699	875	828	773	363	977	1432	135	689	884	1028	600	865	47	64
control_762	NA	GTTTTCAGTTGCCCAACAGC	control	NA	NA	NA	NA	1338	3113	345	2248	2090	1853	2700	3024	1513	2820	3898	264	2314	2422	2825	2290	1923	217	236
control_763	NA	GTTTTTGGTTAATTGCCTAC	control	NA	NA	NA	NA	996	1357	234	1335	1030	1090	1015	1279	493	1265	2293	158	1056	1495	1156	1557	1125	124	107
control_764	NA	TAAACAAAAAGGAAATAGTT	control	NA	NA	NA	NA	90	158	45	68	101	245	167	138	55	190	114	32	84	182	124	76	97	5	25
control_765	NA	TAAACCCTTGGCGCCCTCAC	control	NA	NA	NA	NA	1073	3729	242	2292	1779	1841	2950	1704	2244	2286	3712	237	1889	2589	3033	2411	2070	231	214
control_766	NA	TAAAGCAGAAGAATATACAG	control	NA	NA	NA	NA	128	225	67	213	189	216	259	206	79	316	255	32	180	286	180	295	281	15	19
control_767	NA	TAAATTCAGACCACAGCTAA	control	NA	NA	NA	NA	389	664	89	587	544	577	645	667	263	608	1173	106	775	1030	805	696	617	53	36
control_768	NA	TAACCCAGAAGCCCATTCAG	control	NA	NA	NA	NA	207	719	100	459	640	583	596	433	278	455	732	87	541	542	536	642	449	19	35
control_769	NA	TAACCGATACTCCCCACATT	control	NA	NA	NA	NA	780	1988	238	1458	1409	1480	1652	1739	1069	1847	2459	200	1238	1899	1510	1474	1440	134	157
control_77	NA	ACGCCTCCTCAAATTAGCTC	control	NA	NA	NA	NA	878	3998	218	1632	1971	1832	2288	1786	1377	2512	2667	161	2157	2168	2199	1665	2057	149	155
control_770	NA	TAACGCGCATATCTGAACAC	control	NA	NA	NA	NA	150	93	49	195	262	452	279	251	300	438	257	20	312	384	342	179	382	19	51
control_771	NA	TAAGATCCGCGGGTGGCAAC	control	NA	NA	NA	NA	615	1568	139	1449	1168	1495	1714	1533	977	1185	2151	145	1489	2017	1474	582	1577	94	130
control_772	NA	TAAGCCTCATGAAGGAGGGG	control	NA	NA	NA	NA	276	881	80	424	484	677	1089	660	348	588	824	61	291	586	623	551	247	66	81
control_773	NA	TAAGGCGACCTGCGCTTGTG	control	NA	NA	NA	NA	1043	3534	315	2067	1968	2550	2674	2228	1807	2676	4208	217	1793	2070	2338	1999	2425	156	155
control_774	NA	TAATCACATTGCTTAACCGG	control	NA	NA	NA	NA	1207	2844	337	2058	2248	2608	2477	2330	1217	2552	3804	294	1884	2442	2148	1884	1570	239	229
control_775	NA	TAATCATGCACATTCGGGAC	control	NA	NA	NA	NA	509	1942	134	628	1008	884	1191	963	729	1166	1568	101	869	954	1019	555	729	93	70
control_776	NA	TAATGCTGCACACGCCGAAT	control	NA	NA	NA	NA	1229	4834	511	3212	2931	2887	3593	3626	2837	3706	6141	400	2652	4155	4296	3054	3184	320	429
control_777	NA	TACATGGTATAGTGTTTATT	control	NA	NA	NA	NA	1705	2655	418	1935	2037	2208	2589	2134	1059	2697	4263	417	1784	2519	2750	2550	1874	233	249
control_778	NA	TACCCACGCGTATTCCATCT	control	NA	NA	NA	NA	1842	6956	643	4537	4460	4198	4509	3700	3450	4903	7580	380	4414	4985	4611	3963	4255	423	441
control_779	NA	TACCCTCCGGATACGGACTG	control	NA	NA	NA	NA	528	927	99	550	649	637	680	652	431	805	1131	98	488	736	936	649	810	68	58
control_78	NA	ACGCTCAGCACCCGCTATGC	control	NA	NA	NA	NA	477	1653	141	981	1138	1019	1080	1329	899	866	2155	95	1007	1246	1121	544	895	54	158
control_780	NA	TACCCTGGATTGTCCTTGCG	control	NA	NA	NA	NA	3840	12803	1173	7870	7619	7270	8233	8090	6066	9362	12061	884	6549	8048	8118	7428	6717	592	630
control_781	NA	TACGAAACATCATGGGTTCC	control	NA	NA	NA	NA	535	2101	181	1430	1290	1123	1553	1860	1108	1597	2692	171	1286	1610	1369	1447	1246	126	165
control_782	NA	TACGCTTGCGTTTAGCGTCC	control	NA	NA	NA	NA	378	906	82	541	430	430	559	690	619	834	1651	41	320	495	514	1078	399	44	62
control_783	NA	TACGGATCACCAAATCTTAG	control	NA	NA	NA	NA	275	896	100	465	468	624	592	661	329	801	1177	44	602	472	560	715	731	31	63
control_784	NA	TACGGGTGTCTCCATCTTGC	control	NA	NA	NA	NA	926	2515	185	1452	1601	1423	1821	1409	1309	2040	2559	163	1636	1791	1549	1214	1249	170	113
control_785	NA	TACGTAAGTGACGACAGGAA	control	NA	NA	NA	NA	131	376	34	249	226	119	273	330	182	325	425	34	182	227	290	185	83	36	30
control_786	NA	TACGTCATTAAGAGTTCAAC	control	NA	NA	NA	NA	486	916	115	815	787	844	1048	728	631	854	1519	91	788	1003	844	937	851	35	124
control_787	NA	TACTAACGCCGCTCCTACAG	control	NA	NA	NA	NA	519	2244	186	1149	1032	1034	1264	1020	856	967	1732	129	982	1284	1230	916	910	69	107
control_788	NA	TACTGGAGTTTGCGACTCGG	control	NA	NA	NA	NA	581	1472	186	1039	1056	1265	1534	918	659	1331	1813	130	852	1443	1058	616	878	117	101
control_789	NA	TACTTTTTGGAATCCGTCTA	control	NA	NA	NA	NA	603	661	121	571	814	615	1141	699	219	1104	1180	94	611	952	747	767	591	29	48
control_79	NA	ACGCTCTCCTGGCAACAAGT	control	NA	NA	NA	NA	1574	7057	579	4066	3913	3883	4806	4240	3852	5925	6506	529	3678	4870	5108	3692	4401	222	421
control_790	NA	TAGAATTTGACCAAAGGCAC	control	NA	NA	NA	NA	212	345	74	358	376	493	367	445	186	572	958	66	400	548	515	284	238	41	30
control_791	NA	TAGACAACCGCGGAGAATGC	control	NA	NA	NA	NA	126	836	49	339	374	311	378	279	259	317	259	23	218	425	169	371	382	56	24
control_792	NA	TAGAGATATCCGATCGTGGT	control	NA	NA	NA	NA	252	746	105	396	394	451	334	422	192	840	565	71	294	466	362	456	562	43	53
control_793	NA	TAGAGTGCATAAGAGAACCA	control	NA	NA	NA	NA	285	453	66	360	439	533	524	453	229	699	979	72	516	468	309	309	513	65	71
control_794	NA	TAGATCGAGTTTATTTTCCT	control	NA	NA	NA	NA	864	1172	240	1035	1275	1138	1212	1402	528	1271	1996	184	1067	1374	1281	719	1428	120	93
control_795	NA	TAGATTGGCCCCACAAAGCG	control	NA	NA	NA	NA	633	1318	189	1298	1137	1114	1350	1406	837	1753	2035	148	1136	1506	1574	1159	838	109	153
control_796	NA	TAGCTCGAGTCATTTCTCTA	control	NA	NA	NA	NA	1617	4047	525	2866	3202	3516	3161	3470	1446	3292	5851	524	2525	3963	4095	2384	4151	197	381
control_797	NA	TAGGAGCTGTATCTAGTGGC	control	NA	NA	NA	NA	1009	2191	235	1713	1644	1837	2139	2284	1323	2827	3098	281	1870	2180	2368	3689	1138	163	243
control_798	NA	TAGGCGCCCGTAGCATTGGA	control	NA	NA	NA	NA	985	3287	249	1551	2136	2090	2933	2277	1220	3339	3010	196	1534	2270	2015	1973	1461	178	175
control_799	NA	TAGGGGATTAGCTGACAGTC	control	NA	NA	NA	NA	873	2087	264	1423	1563	1639	1578	1734	1116	1941	3190	172	1559	2226	1492	1701	1372	138	171
control_8	NA	AAACGAGATCGAGAAAGGTA	control	NA	NA	NA	NA	46	204	6	81	64	75	252	180	34	47	259	6	50	79	30	100	13	6	14
control_80	NA	ACGCTGACGAGTAAAAGCGG	control	NA	NA	NA	NA	161	265	66	295	349	607	251	282	282	640	779	26	170	304	410	333	658	36	25
control_800	NA	TAGTACATGTGTGGTATTTA	control	NA	NA	NA	NA	584	1310	142	917	1001	836	915	1072	572	1259	1655	168	672	1179	1049	1041	1241	112	93
control_801	NA	TAGTCAACATTCGCAAGAGG	control	NA	NA	NA	NA	143	220	22	363	341	121	197	282	140	328	523	44	167	212	291	238	381	32	14
control_802	NA	TAGTCCTTAGGGTGGGCTGA	control	NA	NA	NA	NA	1616	4982	476	3733	3655	4001	5103	3918	2722	4674	6517	445	3604	4257	4249	3641	4638	281	420
control_803	NA	TAGTCTCACCTGATGGCGTG	control	NA	NA	NA	NA	505	1971	121	946	742	867	1311	1305	1112	1082	2300	153	919	1298	967	1381	1341	119	127
control_804	NA	TAGTGGAAAATGAATATTGA	control	NA	NA	NA	NA	156	7	6	4	10	58	87	140	25	16	16	2	10	11	13	22	4	0	0
control_805	NA	TAGTGGGAATGGTCGCGTAG	control	NA	NA	NA	NA	350	753	118	690	675	537	578	747	527	1233	1388	73	725	714	863	793	947	78	62
control_806	NA	TAGTTACAGACTCAGCGGGT	control	NA	NA	NA	NA	237	626	86	258	325	408	606	562	287	382	530	65	332	530	568	362	442	47	54
control_807	NA	TAGTTCTAATCGTTCCTTGA	control	NA	NA	NA	NA	1756	3665	410	2538	2702	2467	3070	2955	1451	4183	5414	421	2385	3204	2489	2533	3204	220	257
control_808	NA	TATAACGGTAATGGGATTCC	control	NA	NA	NA	NA	347	608	41	312	390	374	558	396	252	556	594	58	374	467	427	364	532	32	46
control_809	NA	TATACCAGACCACAGCGCCG	control	NA	NA	NA	NA	360	1775	93	1283	717	809	1213	734	594	827	2101	119	1021	1005	1108	627	736	69	72
control_81	NA	ACGGAAAGACCTCGCTATTC	control	NA	NA	NA	NA	260	1114	64	365	717	678	796	787	607	879	1083	71	627	596	625	360	463	41	26
control_810	NA	TATACTGCGGATCAATCTGA	control	NA	NA	NA	NA	383	719	145	689	568	721	870	613	348	872	951	81	818	656	675	634	676	44	51
control_811	NA	TATAGACCTCCCAAATACAT	control	NA	NA	NA	NA	387	739	93	822	659	736	699	607	251	617	886	53	577	654	511	569	326	80	59
control_812	NA	TATAGCTGTTTCGAAGGCGC	control	NA	NA	NA	NA	487	1345	149	678	728	633	963	832	762	908	1771	88	714	1012	1120	954	1087	65	107
control_813	NA	TATCAATCGTCCGGGTCACT	control	NA	NA	NA	NA	554	1335	213	839	992	942	1011	1005	781	1003	2199	82	1155	1213	1358	1043	1250	106	83
control_814	NA	TATCGCTTCCGATTAGTCCG	control	NA	NA	NA	NA	313	1176	48	512	433	468	524	434	273	609	444	50	341	397	531	450	461	62	64
control_815	NA	TATCTCTGCATAAAAGTGCC	control	NA	NA	NA	NA	228	373	53	369	512	368	367	341	207	386	656	63	342	390	660	429	289	20	15
control_816	NA	TATGACCCTGTTACATTGCC	control	NA	NA	NA	NA	2709	7970	804	5580	5115	5119	6448	5716	4692	6053	8532	529	4990	7582	5446	4768	4932	364	603
control_817	NA	TATTTATACACTATGCGGCA	control	NA	NA	NA	NA	531	610	46	430	369	434	479	550	174	712	740	54	505	711	639	430	523	64	34
control_818	NA	TATTTCTCCTAAGTCTAGCG	control	NA	NA	NA	NA	816	976	159	1110	1010	1103	1236	1305	550	1510	2281	133	973	1262	1365	953	1095	78	122
control_819	NA	TATTTTGACTTGACGCAGGC	control	NA	NA	NA	NA	878	1712	235	1061	1219	1277	1470	1244	854	1547	1820	155	915	1390	1579	1552	1526	141	147
control_82	NA	ACGGAGGCTAAGCGTCGCAA	control	NA	NA	NA	NA	497	2036	204	1010	1384	940	1288	1093	754	1379	2481	137	780	1488	1859	847	1819	79	108
control_820	NA	TCAACCCCAGCGCACCGTTG	control	NA	NA	NA	NA	1454	7063	628	3808	3623	3321	4779	3662	3378	4689	5300	313	3225	4357	4060	3768	3587	229	406
control_821	NA	TCAAGGAGCCTTATTTCTTG	control	NA	NA	NA	NA	750	1821	278	1425	1563	1580	1826	1549	893	1909	2378	209	1444	1838	1584	1435	1477	106	169
control_822	NA	TCAATTCTCACTCACGACCA	control	NA	NA	NA	NA	3524	10154	1178	7518	7155	7055	8478	7516	4709	8339	11650	927	6857	9538	8062	6699	5848	638	708
control_823	NA	TCACCTCCGAACGAACACCT	control	NA	NA	NA	NA	1892	7240	556	4969	4259	4752	5106	5847	4007	5234	7958	509	4067	5475	4896	4423	5036	324	411
control_824	NA	TCACTTGTCTATACGGGGTA	control	NA	NA	NA	NA	852	2121	368	1276	1493	1720	2165	1973	1021	2062	2347	234	1358	1852	1670	1988	2087	157	163
control_825	NA	TCACTTTACACTTGTAGTGT	control	NA	NA	NA	NA	982	2768	316	1501	1720	2152	2461	1999	1268	2589	2952	268	1499	2474	2431	1897	1405	191	230
control_826	NA	TCAGATTCCGCAAGGGTCCA	control	NA	NA	NA	NA	364	1117	149	1029	753	696	960	1095	406	816	1465	105	592	1060	1276	739	1010	102	70
control_827	NA	TCAGCAAAGGACGAAACAAA	control	NA	NA	NA	NA	161	553	84	229	260	312	863	314	203	414	815	38	392	420	443	226	590	38	21
control_828	NA	TCAGGATCAGGGTGTATGGC	control	NA	NA	NA	NA	2236	7491	581	5902	4445	4133	4880	4992	4624	4873	6131	529	4690	5426	4746	5006	5499	448	605
control_829	NA	TCATCTTACATCTGGGAGAC	control	NA	NA	NA	NA	64	311	19	166	194	93	126	120	107	94	192	13	67	192	204	144	52	17	6
control_83	NA	ACGGGCGGCTATCGCTGACT	control	NA	NA	NA	NA	518	1489	103	881	820	901	1038	1161	858	946	1442	103	1082	999	1409	1011	1048	130	85
control_830	NA	TCATGCTTGCTTGGGCAAAA	control	NA	NA	NA	NA	133	251	44	182	283	253	341	400	104	398	320	33	157	428	165	199	536	32	20
control_831	NA	TCCAGCGCGAGCTTACTCGT	control	NA	NA	NA	NA	944	3948	333	2396	2018	2406	2602	2550	2030	2154	3852	266	2274	2460	2626	2181	3133	142	274
control_832	NA	TCCCAAGGGTTTAAGTCGGG	control	NA	NA	NA	NA	554	996	173	867	946	869	1233	1354	463	1081	1528	94	927	1267	1168	1122	1223	65	76
control_833	NA	TCCCCGAGACCATCTTAGGG	control	NA	NA	NA	NA	445	1204	192	604	704	1059	1220	766	746	1058	1202	64	529	1350	1159	514	581	108	75
control_834	NA	TCCCGGTTGGTGAACGATAC	control	NA	NA	NA	NA	350	650	104	515	496	428	486	564	217	901	671	76	317	613	598	417	366	55	56
control_835	NA	TCCCTCCTAGTCAAGAAGAG	control	NA	NA	NA	NA	535	2082	188	1160	1390	1146	1201	1365	991	1603	2134	118	816	1452	1184	1687	1450	142	95
control_836	NA	TCCCTGCATTCATGGTTTTA	control	NA	NA	NA	NA	2127	6989	694	4122	4034	4654	5696	4896	2985	6162	7718	678	4147	5887	4513	4591	4662	348	416
control_837	NA	TCCGGAGGCTCAAACCAAGT	control	NA	NA	NA	NA	292	1091	96	559	588	880	738	857	254	713	774	109	617	909	695	734	993	45	33
control_838	NA	TCCGTCTGCTTCATGAGCGG	control	NA	NA	NA	NA	746	2085	262	1424	1682	1481	1917	1479	1555	1883	3361	195	1450	1891	1691	1415	1130	109	213
control_839	NA	TCCTCACCTAAAGTGCAATA	control	NA	NA	NA	NA	391	904	119	535	738	1152	953	883	601	751	1074	108	663	720	659	839	821	55	94
control_84	NA	ACGGGGTGAAACCATGTCGT	control	NA	NA	NA	NA	144	380	49	268	272	196	353	296	163	223	178	62	302	431	244	211	527	23	49
control_840	NA	TCCTCGATAGCTGGAATCCA	control	NA	NA	NA	NA	705	2481	196	1304	1409	1119	1665	1666	1228	1533	2267	196	996	1611	1780	1361	1892	121	112
control_841	NA	TCCTGCCAAGAAACACCCTT	control	NA	NA	NA	NA	480	1836	162	1114	903	1035	842	1249	495	1392	1707	158	777	1594	1055	973	1150	94	92
control_842	NA	TCCTGGATACCGCGTGGTTA	control	NA	NA	NA	NA	855	2168	229	2087	1784	1820	1925	2120	1310	2695	2655	173	1502	2297	1816	1515	1690	187	192
control_843	NA	TCGAGAGGAAAAACACACTG	control	NA	NA	NA	NA	181	628	60	397	378	465	496	272	230	400	628	63	346	437	392	488	282	43	47
control_844	NA	TCGAGATGCGCAGCAGATGA	control	NA	NA	NA	NA	158	666	45	313	275	351	585	489	288	504	423	35	273	436	390	326	675	40	49
control_845	NA	TCGATCGAGGTTGCATTCGG	control	NA	NA	NA	NA	752	2363	267	1761	1503	1679	1618	1800	1659	2279	3483	152	1468	1520	1985	2546	1345	107	176
control_846	NA	TCGATGTAGCCCCGCCCAAG	control	NA	NA	NA	NA	757	2314	222	1621	1707	1900	2654	1829	1035	2062	3835	220	1735	1450	1849	1733	1538	134	156
control_847	NA	TCGCAAGGAAGCCAGCTAAG	control	NA	NA	NA	NA	172	599	98	312	407	408	314	602	414	403	713	64	534	339	754	333	310	42	14
control_848	NA	TCGCAGCGGCGTGGGATCGG	control	NA	NA	NA	NA	992	3793	181	2085	1865	2273	2871	2285	2011	3083	4625	215	2291	2623	3685	2418	2420	196	209
control_849	NA	TCGCGCTTGGGTTATACGCT	control	NA	NA	NA	NA	1199	4402	295	2821	2427	3307	3342	2717	2413	3136	4313	370	2432	2814	2996	2064	3339	258	253
control_85	NA	ACGGTGGGGATGGACCTACT	control	NA	NA	NA	NA	1380	4213	358	2705	2411	3060	3096	2423	1673	3248	4401	262	2109	3206	2811	2610	2331	248	238
control_850	NA	TCGCGGACATAGGGCTCTAA	control	NA	NA	NA	NA	375	1013	141	780	782	746	958	975	592	1084	910	81	685	1018	989	610	956	49	62
control_851	NA	TCGGAAGCAAACTTCTGGAG	control	NA	NA	NA	NA	362	1045	94	780	897	871	577	1102	295	999	2190	110	620	935	930	540	866	77	84
control_852	NA	TCGGCATACGGGACACACGC	control	NA	NA	NA	NA	352	1768	131	1074	1002	1152	972	726	1249	1079	1016	81	846	1188	887	1322	1153	55	44
control_853	NA	TCGGCTACAATCTTTGGCAT	control	NA	NA	NA	NA	951	3011	417	1882	2056	2004	2468	2306	1300	2329	3460	300	1615	2226	2300	1722	2331	130	157
control_854	NA	TCGGCTACGGCGTGGAGAAG	control	NA	NA	NA	NA	590	2109	194	1296	1323	1373	1380	1512	1614	1729	2775	157	1219	1965	1592	1721	1612	144	98
control_855	NA	TCGGCTCCTGAAGCCAGTAT	control	NA	NA	NA	NA	683	2284	224	1050	1298	1244	1898	1460	821	1439	1430	191	1417	2030	1485	1447	1444	156	128
control_856	NA	TCGGGCAGTGAGTACAATAC	control	NA	NA	NA	NA	293	948	49	493	630	675	692	818	806	592	1948	115	691	597	660	639	594	76	53
control_857	NA	TCGGGGACCACCCACGATCC	control	NA	NA	NA	NA	266	686	46	670	420	294	445	664	408	764	921	60	605	669	699	719	627	30	78
control_858	NA	TCGTAAACACACGACCAAGT	control	NA	NA	NA	NA	282	669	88	857	444	470	422	504	416	581	1024	57	373	503	294	697	633	57	99
control_859	NA	TCTAAAGCCGTCCTGATGTT	control	NA	NA	NA	NA	1337	3402	432	2802	2322	2454	2671	2553	1637	2520	3866	363	1919	2627	2815	2367	2855	232	263
control_86	NA	ACGGTTATGGTCTCATGGGG	control	NA	NA	NA	NA	1147	3572	286	2340	2211	2198	2383	2708	1422	2971	4626	330	2840	2801	2945	2701	2716	190	263
control_860	NA	TCTACCTATTGTGGAATTTG	control	NA	NA	NA	NA	711	1478	244	1187	1365	1351	1483	1467	753	1413	2214	163	1012	1666	1214	1197	1043	103	71
control_861	NA	TCTACGTGTAGTTGTACATA	control	NA	NA	NA	NA	348	926	159	511	597	493	730	603	475	688	1142	61	487	777	463	498	520	38	62
control_862	NA	TCTATTTTGTCTGCGCAGAA	control	NA	NA	NA	NA	841	1050	242	956	1068	1119	1397	1401	388	1307	1885	202	974	1602	1199	971	1026	81	141
control_863	NA	TCTCGTAGCCTAATGCGCCA	control	NA	NA	NA	NA	52	70	12	65	94	122	164	38	74	129	275	12	74	203	224	152	129	37	12
control_864	NA	TCTCTCGGAGTGGAGCAACA	control	NA	NA	NA	NA	70	145	13	165	113	102	88	117	95	120	153	14	102	168	59	74	113	10	14
control_865	NA	TCTGAAAAATAGGCCCAACC	control	NA	NA	NA	NA	724	2038	196	1292	1464	1286	1530	1466	719	1894	2604	142	1392	1423	1577	1374	1489	102	130
control_866	NA	TCTGACGATTAATGCTTCTA	control	NA	NA	NA	NA	1373	3254	386	2221	2164	2106	2558	2311	1416	2369	3478	288	1846	2652	2142	2410	1958	194	174
control_867	NA	TCTGGCTTGACACGACCGTT	control	NA	NA	NA	NA	660	2610	227	1394	1124	1421	1563	1478	1485	1808	1973	191	1319	1741	1790	1491	1560	129	144
control_868	NA	TCTGGCTTGCACCGTGTCAT	control	NA	NA	NA	NA	1177	5337	269	2141	2351	3029	2870	2229	2187	2794	3566	312	2459	2906	2948	2561	3305	215	253
control_869	NA	TGAACGCGTGTTTCCTTGCA	control	NA	NA	NA	NA	558	1560	146	784	991	956	1029	1118	724	890	1657	142	734	1151	1087	1052	833	72	84
control_87	NA	ACGTCAACTGCTGGAGTGGG	control	NA	NA	NA	NA	742	4044	299	991	1066	1922	2591	1039	713	2778	4310	159	1924	2578	2483	1261	1474	144	187
control_870	NA	TGAACGGTGAAGAGATAGGG	control	NA	NA	NA	NA	1100	1908	282	1323	1367	1806	1811	1730	1104	1476	1984	186	1156	1709	1410	1200	1050	179	229
control_871	NA	TGAAGTGGGGCGTCGGACAC	control	NA	NA	NA	NA	675	3279	250	1734	1459	1585	1593	1582	1985	2231	2408	148	1992	1586	1380	1465	1978	121	175
control_872	NA	TGAATCGAATACAAACGATG	control	NA	NA	NA	NA	256	800	107	363	394	300	447	558	246	544	711	102	593	493	556	270	414	57	31
control_873	NA	TGAATCGTAACCTCGCCATT	control	NA	NA	NA	NA	657	1884	222	1210	1325	1337	1471	1743	1407	1637	2299	152	1029	1708	1101	1109	1401	56	145
control_874	NA	TGACACATTGGCTGGGTGTT	control	NA	NA	NA	NA	468	1109	134	858	792	671	1081	887	603	1019	1702	97	729	1047	1083	1559	821	123	74
control_875	NA	TGACCTCTGAGGAATTCACA	control	NA	NA	NA	NA	225	362	78	517	401	261	646	548	188	540	638	81	565	431	662	414	253	30	34
control_876	NA	TGACGCGATAGAGTTGGCTT	control	NA	NA	NA	NA	649	1916	191	798	906	1238	1253	1174	1100	1346	1697	134	1400	1277	1106	967	1646	103	110
control_877	NA	TGACGCTCCACGTCCGGACC	control	NA	NA	NA	NA	364	1014	93	831	580	838	712	705	747	650	956	65	737	622	1006	379	394	47	84
control_878	NA	TGACTAGCTCTTACATATTC	control	NA	NA	NA	NA	639	1708	187	792	994	1137	1266	1238	851	1138	2323	159	799	1282	1240	954	893	65	90
control_879	NA	TGACTCGGGCAATATCGGTT	control	NA	NA	NA	NA	612	1604	165	1044	1093	1093	1129	1217	786	1412	2230	188	1068	1384	1201	1330	814	89	113
control_88	NA	ACGTCCATACTGTCGGCTAC	control	NA	NA	NA	NA	565	2093	166	1285	1152	899	1230	943	1314	1607	1681	121	1057	1413	1330	574	899	103	82
control_880	NA	TGAGCATGTCGGGAGTAACT	control	NA	NA	NA	NA	1001	2675	448	1861	2010	2431	2654	2753	1762	2250	3698	266	1802	2443	2228	2015	2092	179	200
control_881	NA	TGAGCATTCGTAGCCCAGCA	control	NA	NA	NA	NA	279	1064	71	497	733	689	579	667	424	689	1422	64	427	983	697	378	751	62	73
control_882	NA	TGAGCGGCCTCTAATTAATC	control	NA	NA	NA	NA	360	637	102	583	372	675	504	476	298	452	1053	79	523	738	634	579	641	31	48
control_883	NA	TGAGGATCATGTCGAGCGCC	control	NA	NA	NA	NA	196	681	77	690	478	389	563	501	485	372	993	59	673	395	427	1568	234	25	55
control_884	NA	TGAGTCTTACTAGGTCCTGT	control	NA	NA	NA	NA	961	2676	302	1802	1741	2010	2423	2112	1107	2011	2789	243	1297	2270	1898	1831	1471	136	210
control_885	NA	TGCAACCTTCCTTTTCAGGA	control	NA	NA	NA	NA	984	3553	396	2193	2210	2347	3072	2746	1430	2677	3312	270	2371	3083	2431	1994	2128	142	217
control_886	NA	TGCAAGGACCTGGTATGAAC	control	NA	NA	NA	NA	741	3185	222	1108	1205	1849	1828	1595	1466	2095	2870	215	1214	2051	1468	1661	1880	131	202
control_887	NA	TGCAGGTCTAGGTCCCAAAG	control	NA	NA	NA	NA	323	787	97	860	704	944	967	898	654	1195	1163	112	706	773	685	706	875	39	57
control_888	NA	TGCAGTCGCGCTGAGCGTCA	control	NA	NA	NA	NA	859	4706	172	3308	2421	2588	3116	3367	2683	2632	4859	229	2071	3138	2665	1892	2165	191	268
control_889	NA	TGCATGCCGAGCATTTTCAA	control	NA	NA	NA	NA	564	1548	217	1142	1217	1502	1271	1466	799	1771	2514	205	1175	1561	1437	919	1712	122	152
control_89	NA	ACGTCGTTTAGCACCCGGCT	control	NA	NA	NA	NA	496	1589	161	960	1082	1206	903	730	487	1167	1275	107	856	925	1072	859	1262	112	53
control_890	NA	TGCCCACTTAGCAACACTCT	control	NA	NA	NA	NA	401	2349	132	1104	1008	800	842	896	654	1101	1880	107	973	1132	1402	1386	1024	82	66
control_891	NA	TGCCCCACCCCAGTGCTCAG	control	NA	NA	NA	NA	397	1922	166	974	1144	950	998	960	6965	1308	1566	111	897	1192	1378	729	1090	98	76
control_892	NA	TGCCGCTATACTAAAACCTT	control	NA	NA	NA	NA	1432	3144	391	2885	2366	2667	2666	2380	1209	2853	3940	326	2523	2578	2883	3121	2706	290	231
control_893	NA	TGCCGTGAAAAGACGCTGCG	control	NA	NA	NA	NA	451	1728	197	1450	1323	1330	1155	1200	1013	940	2495	134	893	930	807	1183	1529	94	95
control_894	NA	TGCCGTTAGCATGCGATCCC	control	NA	NA	NA	NA	2841	10361	697	5820	5063	6505	6218	5626	6299	6365	9628	636	4554	6835	6332	5398	5230	475	501
control_895	NA	TGCCTATGACCTAGGTACCA	control	NA	NA	NA	NA	534	2065	185	1103	1174	1211	1412	1282	888	1257	1834	162	1384	1339	1413	796	1141	103	56
control_896	NA	TGCCTCTCCCTTACCCGGAC	control	NA	NA	NA	NA	1568	4891	487	3538	3174	3206	3516	3392	3392	3697	4872	293	3212	3594	4240	3397	3942	196	315
control_897	NA	TGCGCCTTACTCGTTAACTG	control	NA	NA	NA	NA	1389	6147	443	2975	3049	3287	4154	3328	2646	3762	4243	381	2620	3776	3745	2753	2972	274	360
control_898	NA	TGCGGCGTAATGCTTGAAAG	control	NA	NA	NA	NA	615	1272	206	976	1051	1391	1158	1461	906	1570	2325	150	849	1366	1393	1221	1120	67	99
control_899	NA	TGCGGGGAGCTCTCTTAATG	control	NA	NA	NA	NA	1857	4504	666	3998	3851	2965	4499	4356	1937	3415	4964	491	3319	4687	3969	4189	3611	413	363
control_9	NA	AAACGGTACGACAGCGTGTG	control	NA	NA	NA	NA	501	1236	125	574	790	1136	1054	888	933	937	1433	79	819	862	1089	938	830	72	63
control_90	NA	ACGTGGGGACATATACGTGT	control	NA	NA	NA	NA	621	1460	206	1149	1208	1095	1154	1386	777	1442	2534	157	943	1075	1498	1125	1124	129	168
control_900	NA	TGCTACCTTCGGGACCACCA	control	NA	NA	NA	NA	1093	4150	345	3096	2677	2237	2536	2694	1826	2543	3054	266	2501	2984	2763	2739	1829	185	242
control_901	NA	TGCTCACTCCACTCCTCAAC	control	NA	NA	NA	NA	1902	7228	654	4618	4564	4353	6063	4816	4036	6107	7412	543	4447	5422	5591	3671	4334	368	467
control_902	NA	TGGAAAGCGAGCACACCGTC	control	NA	NA	NA	NA	1141	4424	275	2805	2608	3171	2893	2705	2962	2994	5567	322	2426	3237	2612	2104	2940	257	273
control_903	NA	TGGAAATCGACTGTGCGCTT	control	NA	NA	NA	NA	1078	3130	380	1909	2004	1855	2556	2182	1733	3112	3307	270	1868	2315	2513	2194	1721	165	258
control_904	NA	TGGAGAAACGAGGTGTAATA	control	NA	NA	NA	NA	112	287	70	297	151	215	222	255	104	436	163	40	143	233	222	108	220	34	21
control_905	NA	TGGAGTGCACGCGAAAAGAA	control	NA	NA	NA	NA	169	311	82	254	279	322	341	453	253	522	608	78	286	327	383	253	355	28	32
control_906	NA	TGGATCGGCAGTGGTACTGG	control	NA	NA	NA	NA	788	3079	203	1909	1686	1819	2254	2117	1521	2193	2841	278	2030	1709	2150	2263	1544	163	179
control_907	NA	TGGCAGTGGAAAATCTGCGG	control	NA	NA	NA	NA	554	336	37	320	306	791	749	810	298	516	509	45	334	461	383	363	338	35	26
control_908	NA	TGGCCACGAATTCCGCCGCC	control	NA	NA	NA	NA	675	3188	193	2111	1396	1642	2008	1604	1562	2245	2720	160	1699	2213	2399	1936	2320	125	141
control_909	NA	TGGCGGCCCAAACTTAACAC	control	NA	NA	NA	NA	800	2543	240	1486	1632	1773	1598	1775	1086	2229	3019	229	1170	1778	1614	1320	1176	126	211
control_91	NA	ACGTTCGAGTACGACCAGCT	control	NA	NA	NA	NA	816	3839	263	2269	1825	1605	2006	2073	2036	2062	2891	230	1827	1988	2139	1317	2224	238	187
control_910	NA	TGGGAATTCCTCGGCCGATT	control	NA	NA	NA	NA	1362	3381	412	2509	2472	2766	2445	2895	965	2739	4777	404	2176	3475	2568	2217	3367	266	230
control_911	NA	TGGGGACGTTTATCAATATA	control	NA	NA	NA	NA	159	271	70	198	295	187	322	364	103	476	438	29	195	252	357	317	219	35	11
control_912	NA	TGGTTCCGTAGGTCGGTATA	control	NA	NA	NA	NA	712	1754	157	979	1202	1175	1344	1383	752	1362	2168	179	1284	1221	1450	999	1223	97	95
control_913	NA	TGTAGATATAGGGTGTCTAC	control	NA	NA	NA	NA	504	698	108	980	661	600	865	1036	525	691	1184	75	637	779	747	529	794	55	62
control_914	NA	TGTAGCTAAGTGAGTATGCC	control	NA	NA	NA	NA	2286	7120	597	4054	4563	4322	5072	4356	4295	4618	6759	499	4047	4862	4940	3559	3985	375	421
control_915	NA	TGTAGTCTGGGGTAGACTCC	control	NA	NA	NA	NA	569	1449	118	1014	860	1228	1191	1200	611	1247	2100	85	814	1146	1112	996	697	49	71
control_916	NA	TGTCAGTAGTCAGGACCCCG	control	NA	NA	NA	NA	590	1159	148	1324	1286	1598	1618	1412	977	1416	1709	153	917	1410	1318	802	1434	132	140
control_917	NA	TGTCATGCGTCACTTAGTGC	control	NA	NA	NA	NA	578	2195	144	1016	1100	1100	1069	1083	1215	1042	1078	126	951	1221	1276	791	1568	97	79
control_918	NA	TGTCATTAGCGTAACGATAT	control	NA	NA	NA	NA	345	860	50	417	497	488	484	398	375	611	1029	73	366	465	447	435	417	52	17
control_919	NA	TGTCCCTTGCAACCTCCGTT	control	NA	NA	NA	NA	5103	20793	1605	12610	11548	11085	12780	13008	10454	15578	19645	1284	11507	13827	13726	14204	12068	991	1309
control_92	NA	ACTACTCCGGCAAATACTCG	control	NA	NA	NA	NA	207	423	30	323	312	499	281	439	214	426	703	41	315	375	267	477	331	30	42
control_920	NA	TGTCTTCGGATAGGCGGCTT	control	NA	NA	NA	NA	2156	5485	641	4268	3801	4447	5536	4678	3317	5104	6366	464	3623	5616	4056	3210	3457	408	379
control_921	NA	TGTCTTTAAACACGCCATCG	control	NA	NA	NA	NA	428	1234	117	663	660	821	930	769	509	1303	1079	86	577	999	868	526	951	84	76
control_922	NA	TGTGAAAGTTTATGGTGTTA	control	NA	NA	NA	NA	1230	1894	368	1574	1587	1730	1853	1740	744	1998	3417	371	1619	1995	1992	1262	1499	197	107
control_923	NA	TGTGCACAAGTCGCAACGAA	control	NA	NA	NA	NA	330	951	64	582	631	984	995	979	415	973	1400	78	591	665	930	391	487	27	93
control_924	NA	TGTGTTAGCCGAGATCTCTG	control	NA	NA	NA	NA	1716	4496	451	3319	3264	3039	3590	4006	2381	3198	4318	375	2704	3922	2779	3503	2724	311	425
control_925	NA	TGTTCTACTTTCGAAGTTAA	control	NA	NA	NA	NA	540	1013	116	668	809	680	723	828	329	886	1255	113	549	987	697	747	473	51	62
control_926	NA	TGTTTTGCATGTTGCATAGG	control	NA	NA	NA	NA	1026	2300	223	1745	1826	1700	2010	1756	1058	2277	2898	311	1478	2019	1972	1326	1630	154	159
control_927	NA	TTAACGCCTTATTTTTATGT	control	NA	NA	NA	NA	1109	1167	189	972	1192	1034	1460	1548	412	1495	1948	201	1269	1504	1409	1047	1512	80	110
control_928	NA	TTAACTCGAACGCTCGAAAG	control	NA	NA	NA	NA	48	178	9	38	85	73	181	83	64	113	54	28	87	97	124	48	21	7	11
control_929	NA	TTAATTTGGGTGGGCCCTGC	control	NA	NA	NA	NA	481	590	157	518	629	646	1124	657	308	806	1188	131	647	862	811	763	564	100	65
control_93	NA	ACTACTGGCTATCCGCGCCA	control	NA	NA	NA	NA	301	1173	129	767	545	523	605	698	252	762	697	61	574	558	737	594	603	34	43
control_930	NA	TTAGCCAGTAGTGCATATGA	control	NA	NA	NA	NA	600	1632	203	909	1037	1272	1307	1248	640	1395	1941	146	917	1461	1358	849	1007	88	169
control_931	NA	TTAGCCCTCGATTGGTTGCG	control	NA	NA	NA	NA	1077	3172	236	2301	2090	1805	2307	1734	1842	2456	3206	211	1642	2604	2043	2766	2125	143	169
control_932	NA	TTATATGGTTTTAAACGGCT	control	NA	NA	NA	NA	198	300	38	161	235	180	165	241	71	150	352	13	216	261	245	124	143	5	46
control_933	NA	TTATGTGAGCACGCCATTAC	control	NA	NA	NA	NA	782	1569	139	1335	1295	1261	1455	1631	1500	1261	2533	119	1358	2008	1524	1365	1346	92	127
control_934	NA	TTCAATCACCTCACGGTAAG	control	NA	NA	NA	NA	498	1618	149	1606	1213	1258	1260	1405	888	1533	2814	100	1355	1274	1875	1227	1421	92	156
control_935	NA	TTCAATTCACCGAGGGCGCA	control	NA	NA	NA	NA	717	1639	182	1291	1196	1456	1869	1730	1105	1769	1865	194	1060	1831	1730	1198	686	103	148
control_936	NA	TTCACCGTCCACGTGCGCAT	control	NA	NA	NA	NA	1448	5653	490	3401	3348	2923	3243	3398	3579	3781	4308	305	2735	3561	4619	2805	2535	333	333
control_937	NA	TTCACGTCGTCTCGCGACCA	control	NA	NA	NA	NA	NA	0	0	0	0	0	0	0	0	0	0	0	0	0	0	0	0	0	0
control_938	NA	TTCAGCGAGTGTGACTAAGC	control	NA	NA	NA	NA	436	994	82	1141	1002	1012	811	1119	712	981	1755	98	726	1279	894	560	831	60	148
control_939	NA	TTCCACGGTAAAATCGGTCA	control	NA	NA	NA	NA	537	745	96	431	526	579	627	640	404	866	1016	72	542	1018	815	451	535	48	62
control_94	NA	ACTAGAGTCATGATCAGCGA	control	NA	NA	NA	NA	493	1357	116	590	663	835	804	745	604	948	1368	76	547	1170	887	1104	784	65	70
control_940	NA	TTCCATTGGCTGGAATCTGA	control	NA	NA	NA	NA	684	1313	241	1321	1223	1289	1312	1250	818	1089	2263	129	1321	1592	1318	1110	838	144	104
control_941	NA	TTCCTAAGATTTTTAAGACT	control	NA	NA	NA	NA	719	962	312	711	783	811	792	1086	246	1306	1764	165	914	1135	934	781	993	118	85
control_942	NA	TTCCTAGAGTTGGCAGACGC	control	NA	NA	NA	NA	509	1626	89	854	789	1016	1274	1041	905	1142	1247	137	982	1157	972	852	1239	119	67
control_943	NA	TTCCTGCCCGAACTGCAGAA	control	NA	NA	NA	NA	526	1535	198	903	825	1114	1027	1196	620	1252	1030	184	948	1252	1340	861	807	74	132
control_944	NA	TTCGAGGTCCGGACAGGTCG	control	NA	NA	NA	NA	477	1244	93	930	775	673	963	1114	672	1570	1696	111	797	1099	874	998	736	76	117
control_945	NA	TTCGCACGATTGCACCTTGG	control	NA	NA	NA	NA	985	3885	337	1874	1827	1862	2490	1854	2787	2996	3426	264	2247	2682	2348	2111	1912	144	237
control_946	NA	TTCGGAACTTACTCAGGGTA	control	NA	NA	NA	NA	889	2002	321	1376	1560	1958	1558	1727	850	2181	2393	234	1375	2181	2159	1733	1945	155	139
control_947	NA	TTCGTAGGAACTAAACTGTA	control	NA	NA	NA	NA	352	640	117	797	483	497	1005	628	233	664	949	139	549	605	603	744	722	49	38
control_948	NA	TTCGTGGTAGGTATAACTAT	control	NA	NA	NA	NA	585	1628	231	914	1040	1011	1180	1195	576	1027	2157	131	791	1243	1122	972	1116	136	146
control_949	NA	TTCTAAGCCACGTGTGGTAC	control	NA	NA	NA	NA	482	1228	163	823	772	939	974	987	854	1054	1389	87	665	1043	747	559	596	84	143
control_95	NA	ACTAGCCTGTTCGCGAGTAG	control	NA	NA	NA	NA	403	827	92	616	767	469	581	708	464	802	1063	84	347	1181	916	650	778	44	75
control_950	NA	TTCTAAGCGCCCTGGGGACA	control	NA	NA	NA	NA	1386	4543	539	3323	3771	3550	3817	3651	2028	4051	6279	376	3205	4053	3808	2931	2392	208	300
control_951	NA	TTCTTAGAAGTTGCTCCACG	control	NA	NA	NA	NA	1421	4107	444	2209	2077	2334	2584	3225	1629	2553	5039	377	2229	2671	2650	2175	2351	228	210
control_952	NA	TTCTTCGGCCTACACCCGGT	control	NA	NA	NA	NA	658	1554	145	1190	1029	954	1668	1161	938	1481	1935	96	1000	1171	1148	931	1355	82	110
control_953	NA	TTGCAAAGCTGATCGGCTGT	control	NA	NA	NA	NA	582	1823	176	822	1086	1060	1286	1033	768	1541	1565	125	938	1416	1044	1271	1195	74	179
control_954	NA	TTGCAATGCTGCTATAGAAG	control	NA	NA	NA	NA	433	1371	195	895	863	884	916	1123	560	1036	1025	165	773	975	942	883	627	93	94
control_955	NA	TTGCAGCCACTCCTGCAATA	control	NA	NA	NA	NA	305	860	121	830	539	651	732	543	393	975	1005	39	508	739	637	426	233	53	52
control_956	NA	TTGCGTCAGCGCTGCACATC	control	NA	NA	NA	NA	689	3366	195	1532	1305	1410	2139	1516	1896	2120	2300	152	1326	1414	2113	1322	1524	155	172
control_957	NA	TTGGATATTAATTAGACATG	control	NA	NA	NA	NA	303	318	55	263	344	276	333	318	158	339	598	68	317	413	328	220	373	33	35
control_958	NA	TTGGCCTGGAATTTAGGATC	control	NA	NA	NA	NA	1505	3569	330	2246	2420	2283	2979	2608	1791	2887	3888	283	2226	3234	2627	2457	2382	182	265
control_959	NA	TTGGGGATTAACCCAGAGCC	control	NA	NA	NA	NA	438	542	74	473	658	806	844	983	180	919	967	78	675	901	856	671	629	43	66
control_96	NA	ACTAGGGCAGTGTGTCTGCA	control	NA	NA	NA	NA	631	2071	122	1219	1238	1203	1808	1267	1215	1726	2415	147	1221	1423	2009	1125	1135	110	109
control_960	NA	TTGGTCCGAGTCTGGAGAAA	control	NA	NA	NA	NA	1244	2535	442	1854	1930	2311	2370	2417	1025	2601	3454	338	2203	2527	2554	2020	2055	204	210
control_961	NA	TTGTACGGTACTGGCTTTGT	control	NA	NA	NA	NA	1552	3219	293	2115	2264	2255	2739	2409	1649	2771	4542	220	2508	2616	2694	2279	2600	246	225
control_962	NA	TTGTCCCTGAGAAAACGCGG	control	NA	NA	NA	NA	395	1658	93	784	762	1250	804	968	364	1301	1123	121	542	894	985	654	712	54	69
control_963	NA	TTGTCCGTGACCCTGATTAA	control	NA	NA	NA	NA	418	976	123	742	815	1039	848	1067	492	758	1598	86	851	1060	900	579	1011	46	42
control_964	NA	TTTAACTGTCCCGGTGTGCA	control	NA	NA	NA	NA	216	432	52	382	375	358	332	282	242	431	732	61	320	311	420	442	675	30	82
control_965	NA	TTTACGAAGTATACCAGGTC	control	NA	NA	NA	NA	203	344	32	193	209	198	281	287	81	219	220	47	180	245	205	131	236	6	39
control_966	NA	TTTACGATCTAGCGGCGTAG	control	NA	NA	NA	NA	281	802	62	438	608	518	529	509	371	574	627	33	406	381	584	765	388	39	61
control_967	NA	TTTATGCATTTAATACGCCG	control	NA	NA	NA	NA	191	323	58	130	179	188	359	306	158	574	353	28	180	242	288	302	359	27	13
control_968	NA	TTTCAGGCTACGGGCGCGGG	control	NA	NA	NA	NA	533	1576	179	1309	1049	951	1390	1312	796	1443	1590	136	1212	1523	1398	1231	649	64	112
control_969	NA	TTTCCCATGATCATTTAGTG	control	NA	NA	NA	NA	3290	6951	969	5246	4709	5260	6061	5772	3207	5368	8309	723	4769	6509	6125	5508	5568	562	547
control_97	NA	ACTATCATGGCACCCAATTG	control	NA	NA	NA	NA	793	2411	340	1653	1661	1922	1967	1647	1056	2097	3377	227	1953	1743	2549	1311	1975	180	124
control_970	NA	TTTCGCCCAAGAGGCTTGGG	control	NA	NA	NA	NA	684	1110	144	1096	846	884	1204	1237	571	1148	1808	142	1065	1492	1159	713	903	93	84
control_971	NA	TTTCGTGCCGATGTAACACA	control	NA	NA	NA	NA	635	843	105	895	947	695	847	966	783	746	1385	102	675	890	891	699	750	94	87
control_972	NA	TTTCTAGTTACTACTGGACG	control	NA	NA	NA	NA	600	967	117	882	598	536	645	790	350	754	1129	79	598	751	791	592	786	51	68
control_973	NA	TTTGGCAGTACCTTTTATTA	control	NA	NA	NA	NA	343	341	158	516	497	392	660	487	157	752	783	60	307	649	484	579	596	35	35
control_974	NA	TTTGGGTTTATCCGCCCCCA	control	NA	NA	NA	NA	797	1195	219	1077	1027	1077	1485	1146	469	1347	2369	117	1005	1244	1075	861	1190	125	91
control_975	NA	TTTGGTCAACGCATAGCTTG	control	NA	NA	NA	NA	740	2413	166	1370	1178	1162	1222	1444	1042	1526	2323	131	1473	1542	1767	1207	953	116	196
control_976	NA	TTTTACCTTGTTCACATGGA	control	NA	NA	NA	NA	666	1384	110	864	929	773	1098	1018	628	1098	1524	133	958	994	1041	671	990	89	119
control_977	NA	TTTTGACTCTAATCACCGGT	control	NA	NA	NA	NA	147	223	42	146	170	250	257	302	92	228	340	6	198	331	201	178	126	9	11
control_978	NA	TTTTTAATACAAGGTAATCT	control	NA	NA	NA	NA	271	466	76	257	316	218	301	265	61	504	419	34	291	233	358	291	273	31	29
control_979	NA	TTTTTCTCACCCGATGAATC	control	NA	NA	NA	NA	627	1013	152	754	827	871	1016	903	566	1228	1603	129	767	1050	987	683	1050	84	80
control_98	NA	ACTATTTAATATTGGTAAGT	control	NA	NA	NA	NA	209	196	54	179	270	301	280	240	44	288	471	52	182	252	260	187	326	28	11
control_99	NA	ACTCAGCCATTTTATTAGAA	control	NA	NA	NA	NA	328	550	186	456	545	493	534	493	160	692	1158	148	432	624	564	506	362	51	38
CTNNB1_exon_34	CTNNB1	ACCACAGCTCCTTCTCTGAG	exon	chr3	41266124	41266143	+	1347	2374	267	3764	3507	1243	1241	3500	2252	2971	3678	421	3622	2619	2767	3289	3192	266	315
CTNNB1_exon_35	CTNNB1	ACCACTCAGAGAAGGAGCTG	exon	chr3	41266128	41266147	-	567	704	71	1295	1013	627	543	1050	799	1163	1892	127	1206	969	1063	1112	1356	100	124
CTNNB1_exon_36	CTNNB1	AGAACGCATGATAGCGTGTC	exon	chr3	41266883	41266902	-	471	1238	123	608	1004	904	830	1090	853	867	1279	108	804	588	947	1055	1035	98	58
CTNNB1_exon_37	CTNNB1	AGCCAAACGCTGGACATTAG	exon	chr3	41266562	41266581	-	278	544	88	496	590	389	424	710	455	528	979	98	562	439	334	882	630	21	43
CTNNB1_exon_38	CTNNB1	AGCTACTTGTTCTTGAGTGA	exon	chr3	41266224	41266243	-	392	605	70	748	651	272	253	906	379	600	1045	96	659	720	426	667	945	83	38
CTNNB1_exon_39	CTNNB1	AGTCCTGTATGAGTGGGAAC	exon	chr3	41266186	41266205	+	320	731	105	482	488	216	418	374	327	453	712	63	556	502	412	233	487	47	84
CTNNB1_exon_40	CTNNB1	ATCCCTGTTCCCACTCATAC	exon	chr3	41266192	41266211	-	1493	3733	333	2754	2965	1999	2485	3192	2292	2773	3769	360	2776	2504	2763	3295	3045	240	292
CTNNB1_exon_41	CTNNB1	ATGCAATGACTCGAGCTCAG	exon	chr3	41266460	41266479	+	1099	1754	244	2521	2056	1331	927	1946	1851	2123	2539	257	1644	1815	1580	2861	2300	169	230
CTNNB1_exon_42	CTNNB1	ATGCCCTCATCTAATGTCTC	exon	chr3	41266504	41266523	-	1207	2422	252	2098	2110	1718	1854	2263	1862	2189	2897	290	1570	2114	2057	2011	2645	178	195
CTNNB1_exon_43	CTNNB1	CAACAGTCTTACCTGGACTC	exon	chr3	41266082	41266101	+	378	854	91	841	873	223	361	1016	896	669	1069	71	709	553	770	1151	1144	75	112
CTNNB1_exon_44	CTNNB1	CAATCCTGAGGAAGAGGATG	exon	chr3	41266153	41266172	+	132	195	67	353	287	244	150	252	251	284	259	35	197	148	188	470	96	13	2
CTNNB1_exon_45	CTNNB1	CAGAATGGATTCCAGAGTCC	exon	chr3	41266096	41266115	-	311	1002	50	771	734	256	309	722	444	846	682	111	594	288	529	892	880	23	88
CTNNB1_exon_46	CTNNB1	CAGAGAAGGAGCTGTGGTAG	exon	chr3	41266122	41266141	-	541	1097	93	1553	1359	878	632	1328	739	1006	1313	177	1414	883	950	2105	1471	101	155
CTNNB1_exon_47	CTNNB1	CAGCATCAAACTGTGTAGAT	exon	chr3	41266533	41266552	-	344	1352	153	1198	1090	812	878	1060	697	1389	1573	71	1002	1183	1016	1102	1503	83	130
CTNNB1_exon_48	CTNNB1	CAGTTCAGGGATTGCACGTG	exon	chr3	41266652	41266671	-	392	1292	58	1189	861	573	406	974	883	671	1539	92	909	916	864	1119	895	87	117
CTNNB1_exon_49	CTNNB1	CATGGAACCAGACAGAAAAG	exon	chr3	41266042	41266061	+	405	774	67	826	1035	469	595	1087	260	732	1546	177	858	726	901	284	710	77	56
CTNNB1_exon_50	CTNNB1	CCACTCATACAGGACTTGGG	exon	chr3	41266182	41266201	-	319	1262	93	1049	901	409	420	929	629	1185	1240	121	961	536	1021	1036	844	94	64
CTNNB1_exon_51	CTNNB1	CCTCCCAAGTCCTGTATGAG	exon	chr3	41266179	41266198	+	1430	3520	312	2549	3006	1788	2075	3401	1855	2790	3437	458	2909	2264	2664	2889	3059	304	276
CTNNB1_exon_52	CTNNB1	CGCTTTTCTGTCTGGTTCCA	exon	chr3	41266044	41266063	-	3808	10391	1250	7134	7377	8249	9570	8829	3642	9787	12892	1079	6802	8837	7965	7466	7444	504	728
CTNNB1_exon_53	CTNNB1	CTAACAGCCGCTTTTCTGTC	exon	chr3	41266052	41266071	-	569	1596	188	1264	1239	1333	1294	1264	693	1440	2224	163	1204	1587	1231	1089	1335	86	85
CTNNB1_exon_54	CTNNB1	CTCCCAAGTCCTGTATGAGT	exon	chr3	41266180	41266199	+	760	1555	227	1705	2077	680	1090	1961	1190	1605	2726	292	1399	1953	1822	2172	2361	216	155
CTNNB1_exon_55	CTNNB1	CTGGACTCTGGAATCCATTC	exon	chr3	41266094	41266113	+	317	350	30	570	735	302	317	878	363	633	579	83	736	430	418	418	846	64	36
CTNNB1_exon_56	CTNNB1	CTGGCAGCAACAGTCTTACC	exon	chr3	41266075	41266094	+	887	1916	156	1881	1905	1413	1512	2265	1516	2089	2669	243	1895	2028	1618	2015	1480	159	198
CTNNB1_exon_57	CTNNB1	CTGTGGTAGTGGCACCAGAA	exon	chr3	41266111	41266130	-	447	340	83	617	814	518	649	1223	462	944	1311	103	906	726	830	757	700	69	126
CTNNB1_exon_58	CTNNB1	CTTCCTTTTTAGAAAGCTGA	exon	chr3	41266857	41266876	-	356	489	109	436	610	501	667	581	305	700	1378	65	503	643	578	768	445	33	69
CTNNB1_exon_59	CTNNB1	GAAAAGCGGCTGTTAGTCAC	exon	chr3	41266056	41266075	+	458	1131	50	937	1150	286	436	853	531	764	934	106	891	842	470	1021	885	133	88
CTNNB1_exon_60	CTNNB1	GACAAAACTGCTAAATGACG	exon	chr3	41266671	41266690	+	565	1601	158	1254	1290	881	892	1174	561	1563	1667	201	1045	984	1208	1275	1483	125	121
CTNNB1_exon_61	CTNNB1	GAGTGGTAAAGGCAATCCTG	exon	chr3	41266141	41266160	+	437	428	58	673	866	294	284	839	482	455	936	90	832	573	454	436	659	62	79
CTNNB1_exon_62	CTNNB1	GATGGAGTTGGACATGGCCA	exon	chr3	41266024	41266043	+	319	1261	138	787	679	569	725	1244	372	817	1193	67	726	791	981	910	687	49	55
CTNNB1_exon_63	CTNNB1	GCAGCATCAAACTGTGTAGA	exon	chr3	41266534	41266553	-	642	1705	267	1320	1587	1507	1468	1844	991	1684	2405	238	1505	1818	1314	1367	1657	149	172
CTNNB1_exon_64	CTNNB1	GCATGTTTCAGCATCTGTGA	exon	chr3	41266588	41266607	-	509	657	101	1134	1142	621	532	1151	729	812	1648	101	887	909	985	567	685	121	93
CTNNB1_exon_65	CTNNB1	GCCAAACGCTGGACATTAGT	exon	chr3	41266561	41266580	-	90	481	20	289	256	188	88	283	101	158	206	23	267	283	266	122	212	28	14
CTNNB1_exon_66	CTNNB1	GCTCCTTCTCTGAGTGGTAA	exon	chr3	41266130	41266149	+	306	1214	143	1284	1018	729	711	1607	676	1424	1266	83	1128	1021	600	673	1211	58	103
CTNNB1_exon_67	CTNNB1	GGTCCATCAGCTTTCTAAAA	exon	chr3	41266851	41266870	+	1247	1874	563	2057	1996	1659	2274	2388	710	2609	4045	435	1757	2583	2675	1607	2131	184	227
CTNNB1_exon_68	CTNNB1	GGTTAATAAGGCTGCAGTTA	exon	chr3	41266830	41266849	+	367	521	77	574	618	454	433	805	276	617	1049	142	668	794	547	360	792	64	58
CTNNB1_exon_69	CTNNB1	GTATCCACATCCTCTTCCTC	exon	chr3	41266160	41266179	-	1728	3990	405	3942	3224	1985	1921	3329	2760	2770	2946	444	3401	2459	2264	2793	3574	242	322
CTNNB1_exon_70	CTNNB1	GTCCTGTATGAGTGGGAACA	exon	chr3	41266187	41266206	+	288	640	112	585	810	484	258	880	455	685	1462	97	505	704	624	699	748	83	90
CTNNB1_exon_71	CTNNB1	GTGATGGTTCAGCCAAACGC	exon	chr3	41266572	41266591	-	392	351	65	673	704	257	349	787	525	659	898	91	774	597	293	619	595	38	59
CTNNB1_exon_72	CTNNB1	GTTCCCACTCATACAGGACT	exon	chr3	41266186	41266205	-	570	823	110	738	840	501	605	1124	470	704	994	93	909	545	722	560	494	65	45
CTNNB1_exon_73	CTNNB1	GTTCCCTGAGACATTAGATG	exon	chr3	41266497	41266516	+	1356	2011	315	2311	2372	1181	1105	2699	1147	2294	3350	282	2030	1643	1957	2200	2021	230	285
CTNNB1_exon_74	CTNNB1	TAAAGGCAATCCTGAGGAAG	exon	chr3	41266147	41266166	+	277	726	83	574	643	348	248	513	217	382	503	83	342	323	401	246	507	21	63
CTNNB1_exon_75	CTNNB1	TCCCACTAATGTCCAGCGTT	exon	chr3	41266557	41266576	+	686	947	87	1212	1308	671	770	1322	1170	950	1437	184	1221	839	994	1131	1613	110	122
CTNNB1_exon_76	CTNNB1	TGATTTGATGGAGTTGGACA	exon	chr3	41266018	41266037	+	1782	3704	492	3078	3093	1840	1694	3587	1882	2627	3429	387	2665	2582	2358	3332	4340	264	301
CTNNB1_exon_77	CTNNB1	TGCAATGACTCGAGCTCAGA	exon	chr3	41266461	41266480	+	961	2529	288	2771	2380	2238	1987	2204	1537	2544	3410	346	2585	2194	2350	1885	2081	212	242
CTNNB1_exon_78	CTNNB1	TGCCCTCATCTAATGTCTCA	exon	chr3	41266503	41266522	-	1664	5603	639	4622	4625	3855	3669	5423	3867	5144	6080	703	4752	4533	4613	4417	4797	394	458
CTNNB1_exon_79	CTNNB1	TTAGCAGTTTTGTCAGTTCA	exon	chr3	41266665	41266684	-	1146	2971	502	2165	2307	2253	2719	2445	1153	3001	3674	352	2280	2694	2520	2456	2824	211	221
CTNNB1_exon_80	CTNNB1	TTCCCACTCATACAGGACTT	exon	chr3	41266185	41266204	-	1082	2423	286	1982	2405	1622	1607	2868	1372	2510	2479	390	1978	1897	1824	2453	1534	199	233
CTNNB1_exon_81	CTNNB1	TTCCCTGAGACATTAGATGA	exon	chr3	41266498	41266517	+	472	1327	51	1042	864	469	733	1067	668	842	1172	177	1178	720	628	638	1087	82	93
CTNNB1_exon_82	CTNNB1	TTGCCTTTACCACTCAGAGA	exon	chr3	41266136	41266155	-	874	957	115	1308	1377	591	756	2035	766	1204	1790	210	1394	1216	893	1442	1230	89	159
CTNNB1_exon_83	CTNNB1	TTTAGCAGTTTTGTCAGTTC	exon	chr3	41266666	41266685	-	1751	3071	444	2107	2270	2259	2634	2486	1246	2658	3219	274	1900	2632	2190	1870	2015	208	247
CTNNB1_intron_100	CTNNB1	TGACAAGTAAGCAGGGAGAG	TSS	chr3	41265660	41265679	-	677	2154	230	1345	1368	1432	1797	1885	1076	1559	2350	235	1535	1702	1408	1009	1324	126	130
CTNNB1_intron_101	CTNNB1	TGAGCAGAAAATGGAGCAAA	TSS	chr3	41265688	41265707	-	101	445	65	160	258	307	189	359	98	443	345	32	251	357	206	166	242	15	1
CTNNB1_intron_102	CTNNB1	TGCTATTTCACCAAGCCATT	TSS	chr3	41265716	41265735	-	1484	4064	388	2875	2383	2582	3337	2917	1388	3574	4501	466	2623	2989	2899	2540	2661	241	264
CTNNB1_intron_103	CTNNB1	TTTCTGCTCACTCCTCCTAA	TSS	chr3	41265698	41265717	+	2538	4601	618	3564	3565	2841	3445	3961	2311	3791	4017	510	3346	3699	2864	3480	4874	386	388
CTNNB1_intron_84	CTNNB1	AAATCTTTAGTTACTGAATT	TSS	chr3	41265585	41265604	+	692	964	216	669	737	805	965	975	186	1069	1045	160	865	1131	910	760	1231	90	96
CTNNB1_intron_85	CTNNB1	AAGCAGGGAGAGAGGAAAGC	TSS	chr3	41265652	41265671	-	288	78	16	526	447	84	234	460	400	273	358	61	380	273	361	472	574	55	16
CTNNB1_intron_86	CTNNB1	AATCTTTAGTTACTGAATTG	TSS	chr3	41265586	41265605	+	185	216	70	245	336	237	267	443	112	425	562	66	309	213	206	409	564	26	28
CTNNB1_intron_87	CTNNB1	AGCAGGGAGAGAGGAAAGCA	TSS	chr3	41265651	41265670	-	253	147	12	605	449	116	130	407	216	90	173	78	207	351	172	306	938	50	33
CTNNB1_intron_88	CTNNB1	AGGTAGCCTGACAAGTAAGC	TSS	chr3	41265668	41265687	-	512	1167	104	1074	864	670	1165	1030	624	1258	1315	102	916	807	1102	1093	1435	74	97
CTNNB1_intron_89	CTNNB1	CAGGGAGAGAGGAAAGCAGG	TSS	chr3	41265649	41265668	-	768	254	21	2893	2705	187	270	1710	760	71	48	301	1891	1130	1218	2684	2955	131	208
CTNNB1_intron_90	CTNNB1	CAGGGGGATCTCAGCCAGAC	TSS	chr3	41265633	41265652	-	373	1275	162	958	890	864	999	919	644	1131	2122	88	1114	1221	990	811	1234	51	57
CTNNB1_intron_91	CTNNB1	GCAGGGAGAGAGGAAAGCAG	TSS	chr3	41265650	41265669	-	623	141	35	2047	1578	165	104	1398	1127	7	40	142	1445	627	797	1605	1611	111	201
CTNNB1_intron_92	CTNNB1	GCTCACTCCTCCTAATGGCT	TSS	chr3	41265703	41265722	+	3494	12430	1128	9487	8403	6080	6634	9403	6667	7646	9077	1069	7012	6703	7464	7871	7476	746	742
CTNNB1_intron_93	CTNNB1	GGTAGCCTGACAAGTAAGCA	TSS	chr3	41265667	41265686	-	171	537	58	390	352	204	484	238	136	253	261	71	316	394	154	287	320	42	32
CTNNB1_intron_94	CTNNB1	TAAATCTTTAGTTACTGAAT	TSS	chr3	41265584	41265603	+	424	419	95	418	371	427	436	468	127	402	779	90	238	321	250	280	393	69	43
CTNNB1_intron_95	CTNNB1	TAGGAGGAGTGAGCAGAAAA	TSS	chr3	41265697	41265716	-	214	366	100	519	385	365	527	338	170	346	392	90	439	503	387	263	399	38	47
CTNNB1_intron_96	CTNNB1	TATTTCACCAAGCCATTAGG	TSS	chr3	41265713	41265732	-	992	2461	360	1829	1877	1477	1771	2141	935	2033	2144	245	1911	1677	1231	2160	2105	154	175
CTNNB1_intron_97	CTNNB1	TCGTTGCCATTAAGCCAGTC	TSS	chr3	41265616	41265635	+	623	2193	89	1321	1250	1160	1246	1360	1234	1320	1615	121	1233	1560	1605	1331	1951	126	163
CTNNB1_intron_98	CTNNB1	TCTCAGCCAGACTGGCTTAA	TSS	chr3	41265625	41265644	-	25	49	5	15	34	20	33	40	14	46	213	6	35	39	11	137	106	3	16
CTNNB1_intron_99	CTNNB1	TCTCTCCCTGCTTACTTGTC	TSS	chr3	41265659	41265678	+	88	196	13	128	181	91	239	210	138	175	54	29	76	133	182	75	275	6	8
CTNNB1_TSS_1	CTNNB1	AACGCTCCGCGCTGCGCCGG	TSS	chr3	41240915	41240934	+	773	2339	299	1118	1421	1163	1349	1974	1439	1309	2478	173	1906	1203	1950	2154	2122	165	150
CTNNB1_TSS_10	CTNNB1	CCCCGCCCCTTGTCCTCGCG	TSS	chr3	41240889	41240908	+	467	2335	146	1511	928	1320	1015	1336	737	1139	1332	118	935	1213	1126	700	1671	89	122
CTNNB1_TSS_11	CTNNB1	CCGCGCGAGGACAAGGGGCG	TSS	chr3	41240892	41240911	-	293	1377	93	625	849	727	582	1056	701	518	1512	54	726	793	608	456	509	47	68
CTNNB1_TSS_12	CTNNB1	CCGCTGTATCCTGCCGCCAC	TSS	chr3	41240934	41240953	-	1254	9512	521	1904	2804	3094	2947	3837	3552	3825	4565	427	3834	4660	4287	3833	3197	330	467
CTNNB1_TSS_13	CTNNB1	CCGGTGGCGGCAGGATACAG	TSS	chr3	41240931	41240950	+	907	831	123	311	405	302	456	457	256	577	564	97	447	596	470	607	675	45	66
CTNNB1_TSS_14	CTNNB1	CGCCCCTTGTCCTCGCGCGG	TSS	chr3	41240892	41240911	+	360	830	64	376	422	405	338	524	467	259	685	58	503	722	566	568	262	37	44
CTNNB1_TSS_15	CTNNB1	CGCCGCGCGAGGACAAGGGG	TSS	chr3	41240894	41240913	-	1176	3809	290	1969	2054	1592	2033	3435	2802	1443	2427	213	1717	2130	2505	2074	2701	147	190
CTNNB1_TSS_16	CTNNB1	CGCGCTGCGCCGGTGGCGGC	TSS	chr3	41240922	41240941	+	1026	1906	119	1031	1021	923	1000	1042	1009	1094	1725	122	741	1299	1205	794	1171	123	117
CTNNB1_TSS_17	CTNNB1	CGCTGCTGCCACAGACCGAG	TSS	chr3	41241002	41241021	-	625	2851	213	1550	1410	1243	1219	1173	1187	1269	2017	216	1251	1434	1165	1579	1330	77	155
CTNNB1_TSS_18	CTNNB1	CGGAACGCTCCGCGCTGCGC	TSS	chr3	41240912	41240931	+	338	1207	76	508	585	380	598	657	541	511	847	49	372	649	434	517	1007	32	33
CTNNB1_TSS_19	CTNNB1	CGGCGCCATTTTAAGCCTCT	TSS	chr3	41240984	41241003	+	467	1267	213	719	958	724	891	1046	588	1174	1302	128	832	1238	913	754	552	82	143
CTNNB1_TSS_2	CTNNB1	ACAAGGGGCGGGGCGCGAGG	TSS	chr3	41240882	41240901	-	753	516	48	2343	1877	1273	1480	2601	1589	1320	1285	311	2241	1513	1499	1946	2205	218	246
CTNNB1_TSS_20	CTNNB1	CGTTCCGCCGCGCGAGGACA	TSS	chr3	41240899	41240918	-	1455	4077	337	2044	1772	1652	2110	2087	1614	1947	2921	192	1743	2200	2473	1715	1743	142	210
CTNNB1_TSS_21	CTNNB1	CTGCCGCCACCGGCGCAGCG	TSS	chr3	41240924	41240943	-	63	11	5	14	27	37	15	18	11	10	26	1	11	13	7	31	20	2	1
CTNNB1_TSS_22	CTNNB1	CTGTGGCAGCAGCGTTGGCC	TSS	chr3	41241008	41241027	+	1120	3161	260	1828	1628	1680	1953	2077	1877	1848	2757	212	1884	2286	1966	1442	1654	188	186
CTNNB1_TSS_23	CTNNB1	GACAAGGGGCGGGGCGCGAG	TSS	chr3	41240883	41240902	-	209	286	29	474	441	187	312	469	254	343	648	35	351	386	482	607	150	42	54
CTNNB1_TSS_24	CTNNB1	GCAGACTGCTGGGCGGCGCG	TSS	chr3	41240842	41240861	+	844	2784	209	2128	1908	1691	1870	2037	1597	2567	2938	195	1989	2272	1740	2542	1779	180	155
CTNNB1_TSS_25	CTNNB1	GCCGCGCGAGGACAAGGGGC	TSS	chr3	41240893	41240912	-	519	3457	175	1572	1809	1383	1917	1375	855	1524	2273	172	1132	1660	1575	2424	1660	142	196
CTNNB1_TSS_26	CTNNB1	GCGGAGCGTTCCGCCGCGCG	TSS	chr3	41240905	41240924	-	661	730	82	825	690	713	602	581	624	624	801	63	484	921	530	456	422	61	64
CTNNB1_TSS_27	CTNNB1	GCTCCGCGCTGCGCCGGTGG	TSS	chr3	41240918	41240937	+	855	993	97	470	530	535	539	692	452	648	1086	46	775	740	757	693	507	64	100
CTNNB1_TSS_28	CTNNB1	GCTTAAAATGGCGCCGCACA	TSS	chr3	41240980	41240999	-	186	266	37	302	304	216	186	468	144	302	262	25	381	273	128	257	220	23	24
CTNNB1_TSS_29	CTNNB1	GGACAAGGGGCGGGGCGCGA	TSS	chr3	41240884	41240903	-	436	828	99	1162	891	639	746	1408	651	1142	589	90	1161	885	859	896	1026	55	117
CTNNB1_TSS_3	CTNNB1	ACAGACCGAGAGGCTTAAAA	TSS	chr3	41240992	41241011	-	280	853	120	477	509	194	590	546	217	387	475	91	359	333	564	496	439	58	58
CTNNB1_TSS_30	CTNNB1	GGCGGGGCGCGAGGGGGCGG	TSS	chr3	41240876	41240895	-	1163	369	59	1630	1843	836	1002	3669	2385	476	425	280	2644	1503	1494	2249	1852	191	217
CTNNB1_TSS_31	CTNNB1	GTTCCGCCGCGCGAGGACAA	TSS	chr3	41240898	41240917	-	448	1326	192	1072	955	866	946	1296	1094	1266	1122	149	1243	1226	1055	1258	915	76	135
CTNNB1_TSS_32	CTNNB1	TCGGTCTGTGGCAGCAGCGT	TSS	chr3	41241003	41241022	+	1587	7480	462	1886	2565	2315	2753	1677	1767	3178	4299	480	3254	3255	3924	2617	3672	480	447
CTNNB1_TSS_33	CTNNB1	TTCCGCCGCGCGAGGACAAG	TSS	chr3	41240897	41240916	-	438	1845	132	1249	1270	830	1135	1130	1007	717	1142	184	974	1415	940	848	1240	77	63
CTNNB1_TSS_4	CTNNB1	ACTTATAAGAGCTCCTTGTG	TSS	chr3	41240964	41240983	+	728	1381	191	521	752	1042	940	673	307	854	1421	174	911	1111	874	860	1200	108	130
CTNNB1_TSS_5	CTNNB1	AGCAGCGTTGGCCCGGCCCC	TSS	chr3	41241015	41241034	+	81	458	26	123	158	219	205	322	231	170	232	47	208	232	279	151	322	45	17
CTNNB1_TSS_6	CTNNB1	AGGACAAGGGGCGGGGCGCG	TSS	chr3	41240885	41240904	-	409	1778	68	1033	853	928	853	1209	736	1161	777	87	896	528	609	1139	846	60	76
CTNNB1_TSS_7	CTNNB1	AGGGGCGGGGCGCGAGGGGG	TSS	chr3	41240879	41240898	-	536	659	44	1254	1143	920	1480	1365	716	1353	2118	159	1204	1123	930	1368	829	75	114
CTNNB1_TSS_8	CTNNB1	ATTTTAAGCCTCTCGGTCTG	TSS	chr3	41240991	41241010	+	591	1148	146	900	902	543	833	1152	511	708	1508	98	609	824	715	775	580	128	73
CTNNB1_TSS_9	CTNNB1	CAGCAGCGTTGGCCCGGCCC	TSS	chr3	41241014	41241033	+	186	462	32	214	220	442	468	436	457	346	495	37	342	462	354	785	521	35	44
DHPS_exon_100	DHPS	GTATTGGTGACCACAGCTGG	exon	chr19	12790711	12790730	-	726	234	18	1455	1352	189	236	1491	831	20	29	166	1179	614	430	1275	1758	152	125
DHPS_exon_101	DHPS	GTGCCTGGCGCCCACATACT	exon	chr19	12790667	12790686	-	1040	2221	164	1827	1682	1738	1347	1834	1407	1537	1867	162	1811	1712	1651	1590	2063	119	175
DHPS_exon_102	DHPS	GTGCTGCACAAGGTAGCGAA	exon	chr19	12790981	12791000	+	569	294	24	1116	1227	306	292	1253	764	15	60	115	1082	990	682	929	921	79	94
DHPS_exon_103	DHPS	GTGGGCGGCGGCTCTGGGTC	exon	chr19	12791067	12791086	+	1430	1827	150	2929	3162	2139	2268	3567	2086	1886	2143	252	2482	2102	1826	3438	2959	280	437
DHPS_exon_104	DHPS	TACCAGCTGCACCATTTTCC	exon	chr19	12791046	12791065	-	1302	3178	303	3445	2608	2292	2697	2026	1741	3796	3072	282	2506	2931	3004	2470	2857	155	172
DHPS_exon_105	DHPS	TCCCAGGAAAATGGTGCAGC	exon	chr19	12791041	12791060	+	382	658	31	1273	857	557	507	1036	660	391	148	86	903	645	893	2410	1573	62	78
DHPS_exon_106	DHPS	TCTGGGTCAGGTCCGCGTGC	exon	chr19	12791079	12791098	+	2499	3450	298	5791	5371	1740	1753	5450	5032	1653	1758	524	4775	3093	3458	4977	5427	1135	562
DHPS_exon_107	DHPS	TGAGAATTACTGCAAGTTTG	exon	chr19	12790490	12790509	-	535	442	55	832	972	378	611	1005	398	84	258	137	878	534	674	1061	898	113	103
DHPS_exon_108	DHPS	TGAGGTTGGATGTATATCCC	exon	chr19	12791025	12791044	+	247	56	29	316	353	45	24	263	268	27	0	74	366	97	160	369	280	38	40
DHPS_exon_109	DHPS	TGCAGCTGGTAAGTGGGCGG	exon	chr19	12791055	12791074	+	749	1213	126	3012	2417	1043	1562	3234	1640	1206	1755	198	2616	1977	1475	1937	2536	156	342
DHPS_exon_110	DHPS	TGCCTGGCGCCCACATACTT	exon	chr19	12790666	12790685	-	762	689	125	1926	1604	677	714	1645	1343	429	182	171	1519	1287	890	1864	2041	187	172
DHPS_exon_111	DHPS	TGGGCGAGTTTAGCCTCAGG	exon	chr19	12790647	12790666	-	532	281	22	871	1135	160	367	1292	636	50	5	94	1268	600	664	1418	1192	53	122
DHPS_exon_112	DHPS	TGGGCGCCAGGCACTTGATG	exon	chr19	12790673	12790692	+	1408	632	85	3748	3782	490	699	3856	3080	314	252	371	2953	1867	1731	3803	4244	323	329
DHPS_exon_113	DHPS	TGGTAAGTGGGCGGCGGCTC	exon	chr19	12791061	12791080	+	935	1638	154	1641	1766	1206	1560	2036	1616	1429	1757	191	1819	1674	1801	1790	1895	136	261
DHPS_exon_114	DHPS	TGGTCTTCATCCTGTGACAG	exon	chr19	12791099	12791118	+	1459	2200	222	3003	2664	1350	1837	3672	2082	1135	1934	282	2827	1963	1628	2476	2070	224	230
DHPS_exon_115	DHPS	TGGTGCAGCTGGTAAGTGGG	exon	chr19	12791052	12791071	+	939	1308	143	2784	2568	1267	1592	4625	2502	769	1038	392	3871	2581	2321	1990	2133	332	432
DHPS_exon_116	DHPS	TTCCTCCACGCCGCCAGCTG	exon	chr19	12790698	12790717	+	2267	797	146	6306	5633	496	645	5606	5367	147	259	514	4987	2828	2600	5905	5568	541	540
DHPS_exon_117	DHPS	TTGGGCGAGTTTAGCCTCAG	exon	chr19	12790648	12790667	-	343	46	14	533	509	236	141	712	347	51	31	80	676	193	412	418	494	67	65
DHPS_exon_68	DHPS	AAAATGGTGCAGCTGGTAAG	exon	chr19	12791048	12791067	+	449	459	15	663	729	227	297	825	417	135	275	79	861	438	377	589	623	73	67
DHPS_exon_69	DHPS	AAACTTGCAGTAATTCTCAT	exon	chr19	12790491	12790510	+	431	487	53	476	505	484	472	633	205	362	696	37	513	503	484	450	252	52	30
DHPS_exon_70	DHPS	AAATGGTGCAGCTGGTAAGT	exon	chr19	12791049	12791068	+	287	97	35	712	801	350	247	907	386	82	168	129	889	361	573	642	487	56	68
DHPS_exon_71	DHPS	AACTTGCAGTAATTCTCATT	exon	chr19	12790492	12790511	+	604	389	87	1108	1128	681	879	1404	625	392	401	232	1398	747	799	1103	1545	103	122
DHPS_exon_72	DHPS	AATTCTCATTGGGCACCAGC	exon	chr19	12790502	12790521	+	632	179	15	1153	1071	194	512	1123	533	30	77	114	776	577	385	1191	945	75	97
DHPS_exon_73	DHPS	ACAGGATGAAGACCAGCACG	exon	chr19	12791094	12791113	-	350	605	58	798	902	458	490	1063	722	301	345	88	1003	762	342	910	1120	72	85
DHPS_exon_74	DHPS	ACATCCAACCTCATCAGTTC	exon	chr19	12791018	12791037	-	2090	1432	97	5512	5403	1631	2249	5816	4400	643	558	607	5095	2676	2612	4745	5409	365	487
DHPS_exon_75	DHPS	ACCAGCTGCACCATTTTCCT	exon	chr19	12791045	12791064	-	2337	2195	232	7559	7054	3770	3607	7715	4690	1167	1723	884	7009	4157	4442	7254	7361	564	795
DHPS_exon_76	DHPS	ACTTGGGCGAGTTTAGCCTC	exon	chr19	12790650	12790669	-	865	576	67	1679	1184	876	959	1429	967	587	791	210	1407	1419	647	1460	1447	153	149
DHPS_exon_77	DHPS	ATTACTGCAAGTTTGAGGAC	exon	chr19	12790485	12790504	-	452	316	15	760	814	365	251	716	788	24	115	108	835	430	567	841	396	79	87
DHPS_exon_78	DHPS	CAAGGTAGCGAATGGTCTCA	exon	chr19	12790989	12791008	+	353	307	13	981	887	150	150	928	668	34	6	78	696	343	506	1247	843	47	66
DHPS_exon_79	DHPS	CACGGATGCCTGAACTGATG	exon	chr19	12791007	12791026	+	330	66	37	997	963	79	142	801	877	18	7	114	902	588	503	1051	965	87	127
DHPS_exon_80	DHPS	CCCGGAGCTCCTTCCCCCTG	exon	chr19	12790631	12790650	+	2696	2090	104	7847	7505	1083	1711	9447	6629	343	214	750	6609	3626	2882	8535	7122	560	573
DHPS_exon_81	DHPS	CCTCAGGGGGAAGGAGCTCC	exon	chr19	12790634	12790653	-	933	894	98	2869	2912	662	849	3344	3417	198	264	357	2787	1493	1672	2525	3811	219	252
DHPS_exon_82	DHPS	CGAGTTTAGCCTCAGGGGGA	exon	chr19	12790643	12790662	-	226	56	13	739	368	377	335	625	286	42	26	100	926	293	479	387	824	27	49
DHPS_exon_83	DHPS	CGCCCAAGTATGTGGGCGCC	exon	chr19	12790661	12790680	+	336	350	27	225	202	251	292	309	166	314	438	20	200	254	323	200	252	22	13
DHPS_exon_84	DHPS	CTAAACTCGCCCAAGTATGT	exon	chr19	12790654	12790673	+	672	72	42	1316	1391	344	485	1782	768	113	82	236	1239	1051	838	1419	1120	158	135
DHPS_exon_85	DHPS	CTTGGGCGAGTTTAGCCTCA	exon	chr19	12790649	12790668	-	439	1078	63	781	489	457	824	734	527	549	608	74	702	724	977	597	671	59	73
DHPS_exon_86	DHPS	GAAGCTGGAACCACTGTCAC	exon	chr19	12791112	12791131	-	464	1744	48	1411	1286	807	674	1202	1059	927	716	106	1140	783	1055	1268	1798	88	79
DHPS_exon_87	DHPS	GACCACAGCTGGCGGCGTGG	exon	chr19	12790703	12790722	-	439	138	34	1471	800	16	100	896	979	99	32	70	951	572	179	1394	835	43	91
DHPS_exon_88	DHPS	GACGTATTGGTGACCACAGC	exon	chr19	12790714	12790733	-	908	794	68	1815	1485	721	950	1897	1406	249	154	179	1319	1092	1111	1326	2251	112	189
DHPS_exon_89	DHPS	GATGCCCATTCTGGACCAGA	exon	chr19	12790460	12790479	-	454	270	38	917	972	268	216	1395	619	14	30	135	1321	995	595	635	970	95	108
DHPS_exon_90	DHPS	GATGCCTGAACTGATGAGGT	exon	chr19	12791011	12791030	+	1421	594	72	3046	2947	200	365	3141	2757	27	47	277	2434	1243	1507	2979	2414	268	338
DHPS_exon_91	DHPS	GCCTCAGGGGGAAGGAGCTC	exon	chr19	12790635	12790654	-	501	311	12	456	593	136	160	909	688	3	7	106	638	370	555	924	970	61	67
DHPS_exon_92	DHPS	GCTAAACTCGCCCAAGTATG	exon	chr19	12790653	12790672	+	487	217	22	808	836	668	614	657	318	78	175	88	788	513	527	666	1023	68	106
DHPS_exon_93	DHPS	GGAAGACCTCATCAAGTGCC	exon	chr19	12790682	12790701	-	551	407	29	1596	1528	170	315	1495	1171	24	45	141	1446	804	772	1366	1081	90	120
DHPS_exon_94	DHPS	GGAAGGAGCTCCGGGAGAAC	exon	chr19	12790626	12790645	-	218	192	26	545	600	181	48	553	694	2	15	51	441	282	231	469	237	36	54
DHPS_exon_95	DHPS	GGACTGGCTGATGCCCATTC	exon	chr19	12790469	12790488	-	972	2412	219	1879	2013	1225	1168	1743	1230	1410	2307	228	1609	2110	2193	2114	1387	166	196
DHPS_exon_96	DHPS	GGATGTATATCCCAGGAAAA	exon	chr19	12791032	12791051	+	164	55	49	119	206	97	92	239	38	139	215	69	189	222	141	155	105	22	22
DHPS_exon_97	DHPS	GGGAAGGAGCTCCGGGAGAA	exon	chr19	12790627	12790646	-	325	77	4	467	510	102	81	511	197	7	3	72	397	287	171	447	628	57	63
DHPS_exon_98	DHPS	GGTAAGTGGGCGGCGGCTCT	exon	chr19	12791062	12791081	+	894	1649	168	1863	2046	1377	1930	2608	1358	1184	2082	272	2188	1500	1278	1979	2261	173	136
DHPS_exon_99	DHPS	GGTGACCACAGCTGGCGGCG	exon	chr19	12790706	12790725	-	707	435	32	1652	1755	520	539	1414	1236	364	137	131	1634	1087	940	1765	1870	112	222
DHPS_intron_118	DHPS	AATCGCTTGAACCCGCGAGG	TSS	chr19	12791735	12791754	-	345	129	22	679	523	60	10	527	186	14	4	94	520	239	285	607	740	72	76
DHPS_intron_119	DHPS	CACTGCAACCTCCACCTCGC	TSS	chr19	12791721	12791740	+	2441	1230	84	8332	8145	612	395	8833	7605	60	60	797	8560	3529	3312	7648	8004	550	678
DHPS_intron_120	DHPS	CAGGCGCGCAACACCATGCC	TSS	chr19	12791788	12791807	+	450	422	12	1102	1006	133	123	1593	1622	9	12	111	1131	482	441	1567	945	92	136
DHPS_intron_121	DHPS	CCCAGCTACTCGGGAGGCTG	TSS	chr19	12791764	12791783	-	367	213	0	868	858	127	74	1592	689	3	28	114	953	528	695	870	1110	93	62
DHPS_intron_122	DHPS	CCTCAGCCTCCCGAGTAGCT	TSS	chr19	12791761	12791780	+	1103	301	41	3026	3008	261	243	3470	2864	5	20	359	2964	1436	745	3056	3400	151	269
DHPS_intron_123	DHPS	CGCCTGTAGTCCCAGCTACT	TSS	chr19	12791774	12791793	-	486	269	11	545	911	106	42	950	534	3	4	121	600	276	270	644	610	52	116
DHPS_intron_124	DHPS	CGCTTGAACCCGCGAGGTGG	TSS	chr19	12791732	12791751	-	699	212	58	954	1062	74	131	1385	628	58	7	132	1159	555	454	926	1592	106	95
DHPS_intron_125	DHPS	CTAAAATGCAAAAAATTAGC	TSS	chr19	12791810	12791829	-	210	153	75	145	261	148	288	227	54	402	464	34	269	305	99	157	199	20	18
DHPS_intron_126	DHPS	GAGAATCGCTTGAACCCGCG	TSS	chr19	12791738	12791757	-	294	92	0	680	500	32	27	226	95	0	7	73	337	292	151	570	270	43	43
DHPS_intron_127	DHPS	GCCTCAGCCTCCCGAGTAGC	TSS	chr19	12791760	12791779	+	1521	466	43	2240	2144	167	184	2474	2475	10	15	214	2043	957	1063	1718	2262	259	216
DHPS_intron_128	DHPS	GCCTGTAGTCCCAGCTACTC	TSS	chr19	12791773	12791792	-	1001	864	20	2588	2610	163	141	2524	2077	6	21	261	2858	1205	975	2674	2617	175	196
DHPS_intron_129	DHPS	GCTACTCGGGAGGCTGAGGC	TSS	chr19	12791760	12791779	-	540	232	3	1117	1145	126	21	1396	908	8	5	84	1068	513	507	1550	1500	128	126
DHPS_intron_130	DHPS	TAAAATGCAAAAAATTAGCC	TSS	chr19	12791809	12791828	-	268	51	16	469	462	135	80	541	144	9	5	80	376	332	237	358	511	23	65
DHPS_intron_131	DHPS	TCACTGCAACCTCCACCTCG	TSS	chr19	12791720	12791739	+	1116	427	35	2358	1863	110	143	2472	1875	14	26	315	2420	1146	885	1579	2626	174	135
DHPS_intron_132	DHPS	TCCCGAGTAGCTGGGACTAC	TSS	chr19	12791769	12791788	+	369	79	3	630	688	46	54	769	594	0	1	90	501	107	385	608	819	75	76
DHPS_intron_133	DHPS	TGCAAAAAATTAGCCGGGCA	TSS	chr19	12791804	12791823	-	144	181	37	272	301	163	207	287	42	84	66	88	288	91	225	322	261	43	12
DHPS_intron_134	DHPS	TGCGCCACTGCACTCCAGCC	TSS	chr19	12791692	12791711	-	1731	527	45	4947	4850	427	396	4745	5120	28	56	404	4436	1628	1980	4131	5701	346	537
DHPS_intron_135	DHPS	TGTAGTCCCAGCTACTCGGG	TSS	chr19	12791770	12791789	-	613	25	20	1087	980	45	141	1579	689	5	6	137	1220	511	448	1187	1065	109	159
DHPS_intron_136	DHPS	TTTGCATTTTAGTAGAGACA	TSS	chr19	12791818	12791837	+	423	66	28	696	702	351	400	814	261	26	147	131	489	486	199	694	531	61	73
DHPS_intron_137	DHPS	TTTTGCATTTTAGTAGAGAC	TSS	chr19	12791817	12791836	+	72	17	0	3	4	0	4	35	6	14	0	0	12	0	6	12	10	0	0
DHPS_TSS_1	DHPS	AAATTAAGGGAGGATATGGG	TSS	chr19	12792055	12792074	-	386	512	90	545	536	441	646	611	226	372	612	79	741	585	569	596	610	40	57
DHPS_TSS_10	DHPS	ATGCTCTCTGATTCCTAAAA	TSS	chr19	12791957	12791976	-	481	752	132	730	661	460	687	1058	287	464	561	171	656	479	704	821	946	24	114
DHPS_TSS_11	DHPS	ATGGCGGCGACCTGGTTTAC	TSS	chr19	12792750	12792769	-	784	1946	109	1064	1167	834	1150	1140	1039	1324	1595	149	1139	1251	1207	1593	1664	94	131
DHPS_TSS_12	DHPS	ATTCCTAAAAGGGTGGGGGC	TSS	chr19	12791947	12791966	-	654	1284	95	1227	925	1087	1153	1237	782	523	1037	142	955	652	696	614	1002	68	62
DHPS_TSS_13	DHPS	ATTTTTAGCCCCTGTAAACC	TSS	chr19	12792737	12792756	+	289	307	62	379	339	318	331	441	138	373	503	55	339	537	347	442	269	26	44
DHPS_TSS_14	DHPS	CAGCCAGCCCCCACCCTTTT	TSS	chr19	12791941	12791960	+	1023	2639	424	2835	2654	2960	2922	3270	1353	3851	3328	411	2625	2861	3179	2488	2932	185	242
DHPS_TSS_15	DHPS	CATTTAAAGCTTTCTGGAAT	TSS	chr19	12792096	12792115	-	445	775	209	824	812	766	970	1024	339	1142	1697	93	838	1231	1225	754	638	66	105
DHPS_TSS_16	DHPS	CCCCTAGGCCGGGCTTACGG	TSS	chr19	12792612	12792631	+	326	376	49	161	270	310	362	460	147	238	275	76	437	452	256	276	333	60	55
DHPS_TSS_17	DHPS	CCCTACTTCCTGTGCTCTTG	TSS	chr19	12792672	12792691	-	2274	7289	490	4955	5005	3764	4575	6390	4607	4248	5191	606	4515	4020	3158	4535	5776	379	507
DHPS_TSS_18	DHPS	CCCTTAATTTGTCTTGCCCC	TSS	chr19	12792065	12792084	+	2292	6038	747	4453	4610	4092	4373	5037	2495	4510	5890	664	4715	4687	4588	4868	3943	403	555
DHPS_TSS_19	DHPS	CCGCAAGAGCACAGGAAGTA	TSS	chr19	12792669	12792688	+	318	1280	128	714	879	723	777	816	655	978	523	78	799	815	527	893	1076	76	93
DHPS_TSS_2	DHPS	ACATTTAAAGCTTTCTGGAA	TSS	chr19	12792097	12792116	-	622	841	157	698	782	558	850	951	278	607	745	113	755	943	770	902	756	88	87
DHPS_TSS_20	DHPS	CCGCCGTAAGCCCGGCCTAG	TSS	chr19	12792615	12792634	-	496	1072	83	1518	1211	702	813	1479	1030	642	1058	184	1422	931	682	1885	1078	65	125
DHPS_TSS_21	DHPS	CCTGGGGCAAGACAAATTAA	TSS	chr19	12792068	12792087	-	110	289	35	305	177	285	365	192	71	191	324	23	142	213	259	144	346	21	28
DHPS_TSS_22	DHPS	CTAAAAGGGTGGGGGCTGGC	TSS	chr19	12791943	12791962	-	408	841	103	650	567	603	697	683	532	509	1224	111	527	1179	836	713	659	32	102
DHPS_TSS_23	DHPS	CTCTCTGATTCCTAAAAGGG	TSS	chr19	12791954	12791973	-	469	786	155	960	821	399	429	831	337	485	668	116	694	437	630	740	517	62	78
DHPS_TSS_24	DHPS	CTCTGATTCCTAAAAGGGTG	TSS	chr19	12791952	12791971	-	477	1490	128	1084	871	1155	748	1140	1366	443	701	112	808	834	846	855	822	101	78
DHPS_TSS_25	DHPS	CTGCCCCTAGGCCGGGCTTA	TSS	chr19	12792609	12792628	+	533	1315	119	990	1046	1142	1479	1462	666	1254	1343	73	1001	1200	737	964	1134	98	109
DHPS_TSS_26	DHPS	GAACACACGCACAAAAATGG	TSS	chr19	12792766	12792785	-	291	681	104	427	546	662	414	700	341	533	628	100	519	726	395	369	1141	50	68
DHPS_TSS_27	DHPS	GACAAATTAAGGGAGGATAT	TSS	chr19	12792058	12792077	-	92	139	10	132	263	171	173	266	54	116	253	19	110	166	150	151	167	29	26
DHPS_TSS_28	DHPS	GATCCGGTCCCTTCCCCGCT	TSS	chr19	12791986	12792005	+	1482	4124	446	3330	3578	2259	2376	3585	2876	2823	3940	355	3318	2596	2633	3043	3513	344	398
DHPS_TSS_29	DHPS	GATGCTCTCTGATTCCTAAA	TSS	chr19	12791958	12791977	-	1391	2030	345	1771	2421	1514	2104	2370	1097	1445	2672	307	2155	1918	1758	1546	1977	254	255
DHPS_TSS_3	DHPS	ACGGAACACACGCACAAAAA	TSS	chr19	12792769	12792788	-	117	378	59	300	232	154	255	289	115	114	334	41	199	339	549	258	153	27	41
DHPS_TSS_30	DHPS	GCACAAAAATGGCGGCGACC	TSS	chr19	12792758	12792777	-	278	1191	39	802	431	365	468	577	300	536	642	92	609	376	352	464	306	20	22
DHPS_TSS_31	DHPS	GCCGCCGTAAGCCCGGCCTA	TSS	chr19	12792616	12792635	-	260	238	42	218	252	203	164	225	188	167	268	31	215	260	333	317	249	24	36
DHPS_TSS_32	DHPS	GCCTGGGGCAAGACAAATTA	TSS	chr19	12792069	12792088	-	482	681	114	780	754	828	1036	1025	282	857	1795	120	900	997	940	858	889	78	57
DHPS_TSS_33	DHPS	GGAAGTAGGGAACGTGCTTT	TSS	chr19	12792682	12792701	+	569	783	135	1544	1298	1185	1194	1607	959	1223	1405	185	1322	1081	1049	1460	1529	157	119
DHPS_TSS_34	DHPS	GGCCGCCGTAAGCCCGGCCT	TSS	chr19	12792617	12792636	-	407	1011	59	606	384	456	464	427	243	484	684	57	367	551	463	239	393	23	26
DHPS_TSS_35	DHPS	GGCGGCGACCTGGTTTACAG	TSS	chr19	12792748	12792767	-	607	1247	102	500	1035	790	804	866	507	875	1101	142	1086	1121	646	1283	910	107	120
DHPS_TSS_36	DHPS	GGGAAGGGACCGGATCTGAA	TSS	chr19	12791982	12792001	-	533	826	103	817	1049	432	620	1361	512	642	1333	131	985	833	919	738	1567	107	97
DHPS_TSS_37	DHPS	GGGAGGAGGAGCCTAAGTCT	TSS	chr19	12792038	12792057	-	861	1870	167	2268	1852	1404	1534	2490	1363	842	1360	293	1443	1392	1268	1377	1592	150	207
DHPS_TSS_38	DHPS	GGGGCAAGACAAATTAAGGG	TSS	chr19	12792065	12792084	-	549	716	137	828	805	660	901	1464	332	942	745	166	903	1001	711	909	1197	92	156
DHPS_TSS_39	DHPS	GGGTGGGGGCTGGCTGGGCG	TSS	chr19	12791937	12791956	-	917	1464	218	1569	1587	1324	1394	1877	875	1518	2335	240	1522	1618	1255	1356	2045	120	123
DHPS_TSS_4	DHPS	ACGTGCTTTGGGCGAAAGAC	TSS	chr19	12792693	12792712	+	297	1116	46	763	536	673	742	667	620	576	768	50	617	721	1108	694	455	76	31
DHPS_TSS_40	DHPS	GTCAAAGCTGCCCCTAGGCC	TSS	chr19	12792602	12792621	+	827	1754	125	1405	1594	966	1297	2468	1821	915	1429	246	2085	1450	1583	2465	2221	163	225
DHPS_TSS_41	DHPS	GTCGGGGTTTAACGCGTTTC	TSS	chr19	12792639	12792658	-	1096	2358	243	1965	1750	1906	2365	1904	816	2107	3966	196	1535	2176	2552	2850	2019	197	176
DHPS_TSS_42	DHPS	TAAAAGGGTGGGGGCTGGCT	TSS	chr19	12791942	12791961	-	790	1834	217	1560	1559	1525	1925	1883	1237	1857	2616	276	1527	1802	1836	1278	2031	118	146
DHPS_TSS_43	DHPS	TAGATTTGCTTTTCCCAGCG	TSS	chr19	12792002	12792021	-	583	946	229	1078	887	741	1254	1036	402	869	1424	118	996	1343	1130	1156	1197	77	129
DHPS_TSS_44	DHPS	TAGGTACATTTAAAGCTTTC	TSS	chr19	12792102	12792121	-	639	1178	138	914	871	752	938	872	326	814	1410	125	761	1105	1031	925	722	81	88
DHPS_TSS_45	DHPS	TCACGTGATAAACCAACTTC	TSS	chr19	12792715	12792734	-	660	1405	158	1096	971	1022	1220	978	790	1400	1487	176	873	1380	1014	1102	893	87	102
DHPS_TSS_46	DHPS	TCCGCAAGAGCACAGGAAGT	TSS	chr19	12792668	12792687	+	503	829	77	294	562	898	576	672	385	395	503	80	611	968	699	356	652	101	70
DHPS_TSS_47	DHPS	TCGGGGTTTAACGCGTTTCT	TSS	chr19	12792638	12792657	-	800	1353	129	1304	1587	1135	1344	2031	685	1586	1906	217	1465	1799	1527	1338	1431	117	163
DHPS_TSS_48	DHPS	TCTCTGATTCCTAAAAGGGT	TSS	chr19	12791953	12791972	-	78	7	2	2	3	0	12	2	0	0	13	4	3	3	3	1	2	0	1
DHPS_TSS_49	DHPS	TCTGATTCCTAAAAGGGTGG	TSS	chr19	12791951	12791970	-	238	409	67	436	317	284	374	372	270	303	254	90	663	448	375	271	640	46	31
DHPS_TSS_5	DHPS	AGACAAATTAAGGGAGGATA	TSS	chr19	12792059	12792078	-	210	196	67	241	338	198	312	302	79	185	287	43	250	166	466	209	195	25	34
DHPS_TSS_50	DHPS	TCTGGAATGGGCGGAGCCTG	TSS	chr19	12792084	12792103	-	609	1546	194	1418	1631	1617	1812	2272	1188	1216	3059	191	1251	1496	1236	1563	1243	152	147
DHPS_TSS_51	DHPS	TGGCGGCGACCTGGTTTACA	TSS	chr19	12792749	12792768	-	482	1728	87	1049	846	818	990	1046	674	1245	723	75	759	948	695	822	691	146	88
DHPS_TSS_52	DHPS	TGGGAGGAGGAGCCTAAGTC	TSS	chr19	12792039	12792058	-	682	1758	103	1308	1192	1221	1087	1548	1091	1394	1811	172	965	1060	1492	1267	1404	118	98
DHPS_TSS_53	DHPS	TGGGGGCTGGCTGGGCGCGG	TSS	chr19	12791934	12791953	-	1654	465	40	2759	3116	439	465	4929	2293	18	59	611	5854	1375	1341	2350	2269	226	370
DHPS_TSS_54	DHPS	TGGTTTACAGGGGCTAAAAA	TSS	chr19	12792738	12792757	-	35	29	10	34	51	22	50	67	32	27	27	19	43	63	47	6	59	7	2
DHPS_TSS_55	DHPS	TGTGCGTGTGTTCCGTAATA	TSS	chr19	12792773	12792792	+	462	935	80	745	654	698	648	930	534	647	717	109	607	669	1061	1055	1019	121	110
DHPS_TSS_56	DHPS	TTAAAGCTTTCTGGAATGGG	TSS	chr19	12792093	12792112	-	411	409	138	455	521	421	362	723	254	427	1105	56	468	612	512	584	442	70	63
DHPS_TSS_57	DHPS	TTAAGGGAGGATATGGGAGG	TSS	chr19	12792052	12792071	-	2254	2157	169	3794	3942	2319	3015	4475	2999	1474	2026	561	3652	2681	2300	3760	3836	326	504
DHPS_TSS_58	DHPS	TTAGATTTGCTTTTCCCAGC	TSS	chr19	12792003	12792022	-	685	1086	130	965	934	706	730	1085	478	543	962	165	884	682	608	980	632	82	103
DHPS_TSS_59	DHPS	TTCAAGAACCGCCCAGACTT	TSS	chr19	12792024	12792043	+	488	1203	123	700	919	548	1034	1228	613	690	861	120	820	612	782	1149	1117	69	64
DHPS_TSS_6	DHPS	AGAGCATCTCCTTTCAGATC	TSS	chr19	12791970	12791989	+	805	1339	165	1482	1349	905	1056	1514	918	1023	1007	128	1125	935	817	1033	1999	130	153
DHPS_TSS_60	DHPS	TTCTGGAATGGGCGGAGCCT	TSS	chr19	12792085	12792104	-	841	2458	285	1655	1736	1603	2329	1639	1257	2255	2657	270	1469	2112	2299	1590	1421	170	175
DHPS_TSS_61	DHPS	TTGCTTTTCCCAGCGGGGAA	TSS	chr19	12791997	12792016	-	386	857	90	688	796	622	618	753	237	516	900	78	795	904	541	855	749	76	98
DHPS_TSS_62	DHPS	TTGGGCGAAAGACCGGAAGT	TSS	chr19	12792700	12792719	+	324	1112	84	693	612	534	569	673	613	626	1062	92	752	826	625	469	652	62	60
DHPS_TSS_63	DHPS	TTTAGATTTGCTTTTCCCAG	TSS	chr19	12792004	12792023	-	3038	3798	696	3350	4019	3007	3623	3892	1464	3396	4908	565	3656	3435	3169	3882	4200	293	362
DHPS_TSS_64	DHPS	TTTCCCAGCGGGGAAGGGAC	TSS	chr19	12791992	12792011	-	438	593	51	602	824	534	569	985	685	415	658	80	846	790	568	749	738	65	122
DHPS_TSS_65	DHPS	TTTCTGGAATGGGCGGAGCC	TSS	chr19	12792086	12792105	-	1167	2032	282	1463	1529	1551	2099	1872	1052	1874	2630	243	1492	1843	1596	1760	1489	162	148
DHPS_TSS_66	DHPS	TTTCTGGGCCGCCGTAAGCC	TSS	chr19	12792623	12792642	-	571	1017	105	797	1050	643	921	1118	861	751	1009	87	806	902	697	730	699	66	80
DHPS_TSS_67	DHPS	TTTGCTTTTCCCAGCGGGGA	TSS	chr19	12791998	12792017	-	806	1226	237	1343	1360	1094	1418	1755	386	1061	1588	172	1119	1292	1284	1261	1368	116	110
DHPS_TSS_7	DHPS	AGATCCGGTCCCTTCCCCGC	TSS	chr19	12791985	12792004	+	1444	1493	84	2054	2368	716	880	2538	2575	603	714	273	1998	859	1187	2030	2350	249	219
DHPS_TSS_8	DHPS	AGGAAGTAGGGAACGTGCTT	TSS	chr19	12792681	12792700	+	622	1058	69	1212	1078	769	858	1014	1045	669	876	91	764	797	843	1106	1296	115	117
DHPS_TSS_9	DHPS	AGGAGGAGCCTAAGTCTGGG	TSS	chr19	12792035	12792054	-	1252	3271	270	3344	2908	1630	2788	3007	2210	2337	3091	360	2721	2741	2337	3109	2376	176	229
EGFR_exon_100	EGFR	TGAACCGCACGGCGCCATGC	exon	chr7	55214306	55214325	-	715	2584	152	1625	1559	757	1141	2160	2446	1803	2010	150	1658	1481	1447	1942	1522	160	174
EGFR_exon_101	EGFR	TGAGCTTGTTACTCGTGCCT	exon	chr7	55209986	55210005	-	828	1845	173	1486	1543	1536	1346	1535	1615	1942	2885	234	1334	1553	1584	1509	1662	135	132
EGFR_exon_102	EGFR	TGAGGTGGTCCTTGGGAATT	exon	chr7	55210064	55210083	+	766	1937	269	1429	1612	1351	1268	1523	928	2389	2352	209	1277	1879	1146	1529	1413	155	159
EGFR_exon_103	EGFR	TGCAAATAAAACCGGACTGA	exon	chr7	55211135	55211154	+	337	208	72	433	724	207	295	584	231	732	882	121	625	656	359	335	469	67	67
EGFR_exon_104	EGFR	TGCGACCCTCCGGGACGGCC	exon	chr7	55086972	55086991	+	424	1714	71	864	862	816	979	1173	1043	1000	1697	69	908	664	1043	1267	1409	76	97
EGFR_exon_105	EGFR	TGCGCTCTGCCCGGCGAGTC	exon	chr7	55087018	55087037	+	839	2733	165	2058	1663	1735	1687	1872	1862	2070	2852	257	1715	2021	2218	2121	1700	191	264
EGFR_exon_106	EGFR	TGGAAATTACCTATGTGCAG	exon	chr7	55210084	55210103	+	926	1634	234	1374	1317	1371	1733	1689	677	1872	2509	269	1128	1290	1526	1143	1771	112	161
EGFR_exon_57	EGFR	AAATCCTGCATGGCGCCGTG	exon	chr7	55214299	55214318	+	918	1887	220	2188	2149	927	1088	2158	1799	2331	2797	283	1923	2152	2166	2712	2436	192	196
EGFR_exon_58	EGFR	AACTATGATGCAAATAAAAC	exon	chr7	55211127	55211146	+	184	338	72	127	176	189	171	343	82	273	356	41	248	392	155	193	534	29	26
EGFR_exon_59	EGFR	AATAACTGTGAGGTGGTCCT	exon	chr7	55210056	55210075	+	806	1472	219	1126	1202	1262	1408	1256	663	1416	2297	157	934	1256	1396	863	1446	121	96
EGFR_exon_60	EGFR	AATTCGCTCCACTGTGTTGA	exon	chr7	55211035	55211054	-	423	949	107	922	846	583	555	995	578	1018	1197	159	941	1027	970	807	731	28	38
EGFR_exon_61	EGFR	AGAGCGCAGCCAGCAGCGCC	exon	chr7	55087006	55087025	-	348	1485	86	318	672	313	588	848	788	794	1132	89	818	914	685	949	894	64	52
EGFR_exon_62	EGFR	AGATAAGACTGCTAAGGCAT	exon	chr7	55211107	55211126	-	199	396	33	188	335	238	168	321	237	241	264	22	330	346	210	245	240	33	37
EGFR_exon_63	EGFR	AGGGTTGTTGCTGAACCGCA	exon	chr7	55214317	55214336	-	644	1441	106	1257	1164	508	444	1440	902	1519	1448	131	1054	1176	1209	731	898	75	120
EGFR_exon_64	EGFR	AGGTAATTTCCAAATTCCCA	exon	chr7	55210076	55210095	-	208	226	61	209	288	163	180	212	109	279	346	68	250	277	306	506	229	34	19
EGFR_exon_65	EGFR	AGTAACAAGCTCACGCAGTT	exon	chr7	55209993	55210012	+	321	862	57	550	505	333	455	629	315	844	981	63	573	761	804	721	581	36	74
EGFR_exon_66	EGFR	AGTTATTGAACATCCTCTGG	exon	chr7	55210043	55210062	-	817	889	160	1132	1209	228	385	1236	477	941	1559	163	875	582	812	1198	1400	113	132
EGFR_exon_67	EGFR	ATAACCAGCCACCTCCTGGA	exon	chr7	55211002	55211021	-	412	395	25	737	925	162	263	937	617	733	1277	95	701	960	716	626	604	38	75
EGFR_exon_68	EGFR	ATAACTGTGAGGTGGTCCTT	exon	chr7	55210057	55210076	+	338	516	130	722	839	292	472	752	386	858	602	107	783	445	654	454	594	62	43
EGFR_exon_69	EGFR	ATAGTTAGATAAGACTGCTA	exon	chr7	55211113	55211132	-	340	546	60	348	475	254	150	488	304	612	616	43	468	453	629	366	609	26	62
EGFR_exon_70	EGFR	ATCATAATTCCTCTGCACAT	exon	chr7	55210096	55210115	-	774	1192	142	926	1403	655	938	1317	698	1356	1958	224	1299	1224	978	1500	1168	141	93
EGFR_exon_71	EGFR	ATCATTTTCTCAGCCTCCAG	exon	chr7	55210027	55210046	+	1362	2348	277	2543	2011	1360	1908	2710	1193	2406	3462	371	2350	2202	2829	1740	2854	212	253
EGFR_exon_72	EGFR	ATGATCTGCAGGTTTTCCAA	exon	chr7	55211058	55211077	-	1004	1330	215	1792	1519	800	901	1633	886	1293	1923	235	1408	1489	1240	1824	1199	134	133
EGFR_exon_73	EGFR	ATGCGACCCTCCGGGACGGC	exon	chr7	55086971	55086990	+	885	3060	180	2385	2093	1799	2236	2095	2124	2316	3474	230	1988	2001	1666	2340	1738	287	229
EGFR_exon_74	EGFR	CACAGTGGAGCGAATTCCTT	exon	chr7	55211039	55211058	+	778	2299	262	1851	1419	1393	1839	1721	1069	1647	2822	280	1675	2123	1840	1343	1861	235	157
EGFR_exon_75	EGFR	CACAGTTATTGAACATCCTC	exon	chr7	55210046	55210065	-	1791	3603	375	3920	3821	1330	1486	4608	2760	3951	5306	449	3182	3470	3722	3635	4355	251	355
EGFR_exon_76	EGFR	CAGCGCCAGGAGCGCTGCCC	exon	chr7	55086993	55087012	-	573	358	42	379	310	211	360	466	136	380	500	22	319	365	294	379	261	21	17
EGFR_exon_77	EGFR	CATGGGCAGCTCCTTCAGTC	exon	chr7	55211149	55211168	-	330	1052	113	742	713	332	390	784	585	906	867	80	694	765	479	833	1549	77	112
EGFR_exon_78	EGFR	CCACTGTGTTGAGGGCAATG	exon	chr7	55211027	55211046	-	667	2116	187	1904	1436	835	937	1547	1645	2704	3271	177	1076	2019	1499	1708	1285	55	136
EGFR_exon_79	EGFR	CCCGGCGAGTCGGGCTCTGG	exon	chr7	55087027	55087046	+	785	1094	137	1161	1116	760	993	1403	616	1708	2095	180	1337	1424	1143	1292	1274	110	107
EGFR_exon_80	EGFR	CCTCATTGCCCTCAACACAG	exon	chr7	55211024	55211043	+	1599	5928	494	4265	3975	3200	3290	4462	3343	5377	7610	414	4157	4135	4347	3967	3595	340	371
EGFR_exon_81	EGFR	CCTCCAGAGCCCGACTCGCC	exon	chr7	55087030	55087049	-	771	4076	258	3185	2729	2113	2022	3574	3125	4131	4602	307	2810	3296	2557	2794	3267	213	234
EGFR_exon_82	EGFR	CGCTGCCCCGGCCGTCCCGG	exon	chr7	55086981	55087000	-	949	1708	202	1909	2088	1016	1039	1861	1036	2534	3923	253	1879	1932	1658	2046	2017	103	211
EGFR_exon_83	EGFR	CTGCCCGGCGAGTCGGGCTC	exon	chr7	55087024	55087043	+	461	1039	121	814	876	499	457	1005	438	819	1672	114	722	749	826	1461	1054	61	77
EGFR_exon_84	EGFR	CTGCGCTCTGCCCGGCGAGT	exon	chr7	55087017	55087036	+	752	624	69	576	514	198	337	549	446	447	713	50	585	525	472	526	651	54	48
EGFR_exon_85	EGFR	GAAAACCTGCAGATCATCAG	exon	chr7	55211061	55211080	+	164	352	29	203	252	94	99	313	251	423	392	67	185	748	325	176	427	31	33
EGFR_exon_86	EGFR	GAATTCGCTCCACTGTGTTG	exon	chr7	55211036	55211055	-	2176	4492	455	3977	3820	1300	1340	4676	2620	4236	5667	494	3857	3544	3092	3344	3717	394	387
EGFR_exon_87	EGFR	GACGGCCGGGGCAGCGCTCC	exon	chr7	55086985	55087004	+	399	790	117	831	897	527	478	829	860	733	1157	67	688	824	895	828	1170	40	123
EGFR_exon_88	EGFR	GAGCGCTGCCCCGGCCGTCC	exon	chr7	55086984	55087003	-	1258	1575	139	1600	1477	852	847	1811	1389	1712	2222	167	1419	1623	1492	1353	811	131	142
EGFR_exon_89	EGFR	GAGGATGTTCAATAACTGTG	exon	chr7	55210046	55210065	+	178	282	50	208	299	129	62	308	184	284	380	42	293	389	236	375	388	21	28
EGFR_exon_90	EGFR	GAGTAACAAGCTCACGCAGT	exon	chr7	55209992	55210011	+	243	471	37	484	340	103	160	593	343	407	535	29	301	222	295	280	448	25	20
EGFR_exon_91	EGFR	GATGTTCAATAACTGTGAGG	exon	chr7	55210049	55210068	+	391	575	61	586	705	166	276	639	258	584	1070	119	554	585	865	525	524	42	63
EGFR_exon_92	EGFR	GCGACCCTCCGGGACGGCCG	exon	chr7	55086973	55086992	+	66	147	16	99	101	66	120	85	73	156	190	30	146	139	68	19	155	8	7
EGFR_exon_93	EGFR	GCTGCCCATGAGAAATTTAC	exon	chr7	55211159	55211178	+	479	1137	169	1026	954	1002	1059	1186	433	1341	1541	168	865	1016	1196	1002	881	92	82
EGFR_exon_94	EGFR	GCTGCCCCGGCCGTCCCGGA	exon	chr7	55086980	55086999	-	498	1272	102	1269	853	427	470	671	372	1138	1363	123	1030	1380	1183	1003	976	64	101
EGFR_exon_95	EGFR	GCTGCTGGCTGCGCTCTGCC	exon	chr7	55087009	55087028	+	698	2168	110	1561	1893	717	674	1405	1176	1636	2137	218	1894	1971	1563	1776	1729	186	121
EGFR_exon_96	EGFR	GGACATAACCAGCCACCTCC	exon	chr7	55211006	55211025	-	766	1759	132	1716	1787	554	462	1681	1095	1392	2537	163	1458	1494	1098	2346	2410	129	136
EGFR_exon_97	EGFR	GGCAGCGCTCCTGGCGCTGC	exon	chr7	55086994	55087013	+	803	1183	108	670	806	854	912	783	650	1095	1154	82	708	1196	901	943	1159	60	77
EGFR_exon_98	EGFR	TATTTCCTCTGATGATCTGC	exon	chr7	55211069	55211088	-	1632	2768	238	2372	2332	1193	1395	2901	1985	1902	3220	318	2469	2255	2023	2277	2265	235	286
EGFR_exon_99	EGFR	TCCTCCAGAGCCCGACTCGC	exon	chr7	55087031	55087050	-	691	1012	67	1220	930	638	866	1013	1358	1246	2183	77	1315	884	1009	1465	1262	82	137
EGFR_intron_107	EGFR	CAGCCCGCCCAACCGCGCAC	TSS	chr7	55087115	55087134	+	305	1414	58	652	779	460	505	550	619	1178	954	72	642	863	572	488	643	50	41
EGFR_intron_108	EGFR	CCAACCGCGCACCGGCGCAC	TSS	chr7	55087123	55087142	+	986	3170	263	2406	2363	2130	1962	2241	2164	2914	2886	319	2602	2984	2465	2381	3095	201	199
EGFR_intron_109	EGFR	CGGGGTCCGGGGCGCGATCC	TSS	chr7	55087095	55087114	-	659	1793	106	1542	1488	1557	1677	1609	1017	1848	2683	172	1165	1813	1799	1557	1153	151	140
EGFR_intron_110	EGFR	GCCGCCCCCGGATCGCGCCC	TSS	chr7	55087086	55087105	+	205	841	36	496	465	476	474	409	293	509	744	62	397	616	342	477	360	38	30
EGFR_intron_111	EGFR	GCCGGCTCCCGCGCCGCCCC	TSS	chr7	55087074	55087093	+	395	57	8	443	354	53	63	381	538	58	69	26	456	296	354	278	459	47	29
EGFR_intron_112	EGFR	GCGCCGGTGCGCGGTTGGGC	TSS	chr7	55087121	55087140	-	733	1224	108	935	869	580	1215	873	634	821	1169	105	833	904	940	1298	1059	118	98
EGFR_intron_113	EGFR	GCGCGATCCGGGGGCGGCGC	TSS	chr7	55087084	55087103	-	527	1386	133	948	1040	924	1422	1375	1152	1303	2537	138	962	1112	1000	941	1257	147	109
EGFR_intron_114	EGFR	GCGCGGTTGGGCGGGCTGCG	TSS	chr7	55087113	55087132	-	455	400	44	1519	1582	223	211	1501	851	318	108	133	1154	455	478	1248	1681	110	88
EGFR_intron_115	EGFR	GCGGGGTCCGGGGCGCGATC	TSS	chr7	55087096	55087115	-	1246	2040	238	2124	1824	1482	1956	2188	1211	1958	3286	289	1675	2210	2145	1883	1930	133	151
EGFR_intron_116	EGFR	GGCGCGATCCGGGGGCGGCG	TSS	chr7	55087085	55087104	-	683	1152	91	493	933	894	1519	1131	738	1182	1813	86	685	1237	1247	511	638	99	78
EGFR_intron_117	EGFR	GGGGTCCGGGGCGCGATCCG	TSS	chr7	55087094	55087113	-	388	679	70	613	546	763	614	728	338	870	1051	67	588	640	622	825	665	42	40
EGFR_intron_118	EGFR	GGGTCCGGGGCGCGATCCGG	TSS	chr7	55087093	55087112	-	451	899	99	730	801	591	670	735	316	1000	1049	139	753	740	1090	617	787	63	83
EGFR_intron_119	EGFR	GTGCGCGGTTGGGCGGGCTG	TSS	chr7	55087115	55087134	-	1021	1526	200	1628	1681	1496	1542	2062	1118	1811	1867	221	1564	2017	1966	1757	2072	164	177
EGFR_intron_120	EGFR	GTTGGGCGGGCTGCGGGGTC	TSS	chr7	55087108	55087127	-	1755	3859	345	3619	2981	3066	3342	2926	1548	3921	4307	359	2757	3582	3077	4119	3018	310	303
EGFR_intron_121	EGFR	TCCGGGGCGCGATCCGGGGG	TSS	chr7	55087090	55087109	-	396	492	107	538	412	722	713	647	401	824	1133	95	481	799	1056	236	457	46	35
EGFR_intron_122	EGFR	TCCGGGGGCGGCGCGGGAGC	TSS	chr7	55087078	55087097	-	240	434	72	507	826	498	474	688	357	869	563	76	473	414	338	235	587	44	50
EGFR_intron_123	EGFR	TGCGCCGGTGCGCGGTTGGG	TSS	chr7	55087122	55087141	-	682	1199	114	654	592	802	794	815	754	1117	1369	92	769	923	1018	794	1152	84	97
EGFR_intron_124	EGFR	TGCGCGGTTGGGCGGGCTGC	TSS	chr7	55087114	55087133	-	1022	2260	143	2670	1929	1943	2285	3079	2480	2458	4022	287	1917	2779	2147	2230	2364	164	187
EGFR_intron_125	EGFR	TGGGCGGGCTGCGGGGTCCG	TSS	chr7	55087106	55087125	-	991	2612	245	3163	2355	2334	3050	3141	1648	3277	3961	270	2339	2625	2325	2974	2447	174	300
EGFR_intron_126	EGFR	TTGGGCGGGCTGCGGGGTCC	TSS	chr7	55087107	55087126	-	1553	3691	237	3294	3362	2339	2450	4149	2519	3264	4217	401	2951	3320	2621	3106	3127	204	282
EGFR_TSS_1	EGFR	AGCAGCCTCCGCCCCCCGCA	TSS	chr7	55086745	55086764	+	1627	5534	393	3966	4080	3681	4129	4290	3111	5065	4687	468	4359	4889	4008	4351	4403	303	395
EGFR_TSS_10	EGFR	CCCGGACGTCTAGCTCGCGC	TSS	chr7	55086701	55086720	-	310	1250	80	886	1003	634	882	585	404	1019	1179	103	803	844	943	1268	601	88	83
EGFR_TSS_11	EGFR	CCGATCCCTCCTCCGCCGCC	TSS	chr7	55086639	55086658	+	1867	9437	533	6701	5625	5135	7538	6371	6664	6138	8216	435	5472	6474	6585	6645	5381	466	461
EGFR_TSS_12	EGFR	CCGGAGTCCCGAGCTAGCCC	TSS	chr7	55086795	55086814	+	1205	3946	377	2750	2625	2235	2532	2284	1392	3649	4368	341	3025	2845	2922	2965	3101	207	256
EGFR_TSS_13	EGFR	CCGGCCGCCTCGGCCGCGTC	TSS	chr7	55086779	55086798	-	522	580	83	483	575	445	656	557	367	619	826	62	448	501	616	446	495	36	58
EGFR_TSS_14	EGFR	CCGGGGCTAGCTCGGGACTC	TSS	chr7	55086798	55086817	-	636	1821	181	1655	1557	1443	1752	1572	1076	1849	1862	147	991	1513	1555	1457	1738	89	106
EGFR_TSS_15	EGFR	CGAGGCGCGGGGAGGCAGGG	TSS	chr7	55086677	55086696	-	2967	833	74	2567	2717	1726	2128	2027	1319	564	762	320	2979	2105	2019	3471	3756	407	454
EGFR_TSS_16	EGFR	CGCCCTGCCTCCCCGCGCCT	TSS	chr7	55086675	55086694	+	1267	3916	266	3063	2370	2101	2782	2320	2762	2965	3848	354	3256	3015	2299	3166	2887	287	302
EGFR_TSS_17	EGFR	CGCTCACACCGTGCGGGGGG	TSS	chr7	55086756	55086775	-	943	2698	335	2473	1973	1959	2054	1931	1699	2329	2927	226	2042	2289	2458	2375	2764	225	222
EGFR_TSS_18	EGFR	CGGGAGGAGGAGGGACCAGG	TSS	chr7	55086657	55086676	-	385	288	9	1205	1172	136	84	856	831	24	56	106	1114	429	499	959	715	99	96
EGFR_TSS_19	EGFR	CGGGCGCTCACACCGTGCGG	TSS	chr7	55086760	55086779	-	741	1935	138	1933	1451	853	1274	1338	863	1972	2127	160	1437	1954	1533	1856	1722	74	202
EGFR_TSS_2	EGFR	AGCGCCCGACGCGGCCGAGG	TSS	chr7	55086772	55086791	+	443	1051	48	619	579	392	576	162	223	711	1266	46	491	702	654	357	192	41	59
EGFR_TSS_20	EGFR	CGGGGAGGCAGGGCGGGAGG	TSS	chr7	55086670	55086689	-	398	88	8	120	358	118	173	728	677	1	1	46	717	433	481	428	285	48	77
EGFR_TSS_21	EGFR	CGTCGGGCGCTCACACCGTG	TSS	chr7	55086763	55086782	-	369	882	19	433	550	629	654	456	590	592	918	62	406	589	534	373	576	42	64
EGFR_TSS_22	EGFR	CGTCTAGCTCGCGCGGGCCG	TSS	chr7	55086695	55086714	-	85	230	13	82	153	73	176	127	99	83	235	19	122	67	62	175	241	9	25
EGFR_TSS_23	EGFR	CTAGACGTCCGGGCAGCCCC	TSS	chr7	55086708	55086727	+	427	1143	69	811	725	554	494	474	776	824	1300	100	918	539	673	1062	1547	101	97
EGFR_TSS_24	EGFR	CTCGCGCGGGCCGAGGCGCG	TSS	chr7	55086688	55086707	-	448	254	16	305	332	278	274	363	215	360	711	55	382	354	214	238	440	29	38
EGFR_TSS_25	EGFR	CTGCGGCCGCGCTGCGCCGG	TSS	chr7	55086727	55086746	-	670	2059	128	1244	1228	1301	1105	1288	874	1243	1852	153	1171	1175	1275	1722	2003	90	164
EGFR_TSS_26	EGFR	CTGCTGCGGCCGCGCTGCGC	TSS	chr7	55086730	55086749	-	971	1464	75	1132	863	1152	1098	886	1103	1025	1352	123	1031	1266	895	833	844	93	79
EGFR_TSS_27	EGFR	GAGGAGGAGGGACCAGGCGG	TSS	chr7	55086654	55086673	-	503	12	33	393	511	96	193	693	405	8	86	123	992	375	511	608	469	114	109
EGFR_TSS_28	EGFR	GAGGAGGGACCAGGCGGCGG	TSS	chr7	55086651	55086670	-	1001	607	37	751	1700	603	648	1353	672	296	343	247	2179	817	943	1863	1487	182	194
EGFR_TSS_29	EGFR	GAGGCAGGGCGGGAGGAGGA	TSS	chr7	55086666	55086685	-	551	301	33	1397	1246	435	346	1325	698	16	11	270	1714	653	567	730	800	117	90
EGFR_TSS_3	EGFR	AGCTCGCGCGGGCCGAGGCG	TSS	chr7	55086690	55086709	-	737	1679	134	790	558	835	927	404	372	1356	1940	141	1102	995	1110	498	981	50	94
EGFR_TSS_30	EGFR	GAGGCGCGGGGAGGCAGGGC	TSS	chr7	55086676	55086695	-	788	650	44	1169	1454	601	707	1165	727	287	354	194	1760	1549	1454	1967	1287	163	224
EGFR_TSS_31	EGFR	GAGGGACCAGGCGGCGGAGG	TSS	chr7	55086648	55086667	-	827	857	113	724	1243	1091	1145	650	346	1355	2214	56	573	1617	1385	734	987	160	131
EGFR_TSS_32	EGFR	GAGTCCCGAGCTAGCCCCGG	TSS	chr7	55086798	55086817	+	764	1540	184	1303	969	993	1243	1627	782	1597	2520	170	1317	1374	1352	1204	1280	80	128
EGFR_TSS_33	EGFR	GCCCGCGCGAGCTAGACGTC	TSS	chr7	55086697	55086716	+	342	647	66	826	599	490	529	603	561	830	1035	73	792	810	776	500	858	98	104
EGFR_TSS_34	EGFR	GCCCGGACGTCTAGCTCGCG	TSS	chr7	55086702	55086721	-	435	1435	65	723	693	462	690	547	448	1021	1021	101	1035	922	848	707	831	59	61
EGFR_TSS_35	EGFR	GCGCGGGCCGAGGCGCGGGG	TSS	chr7	55086685	55086704	-	776	985	76	479	796	646	718	793	368	668	756	37	149	974	965	454	343	81	78
EGFR_TSS_36	EGFR	GCGCGGGGAGGCAGGGCGGG	TSS	chr7	55086673	55086692	-	362	50	27	1105	666	355	411	566	584	136	121	129	739	562	400	761	749	75	54
EGFR_TSS_37	EGFR	GCGCTGCGCCGGGGGCTGCC	TSS	chr7	55086719	55086738	-	1271	2018	134	1382	1434	1846	1801	1729	1211	2132	2882	174	1506	2086	1428	1414	1818	91	149
EGFR_TSS_38	EGFR	GCGGCCGCCGGGGCTAGCTC	TSS	chr7	55086805	55086824	-	747	754	57	454	504	357	494	399	239	687	695	71	514	401	474	402	710	44	59
EGFR_TSS_39	EGFR	GCGGCGGAGGAGGGATCGGG	TSS	chr7	55086638	55086657	-	685	373	24	1599	1246	218	301	439	347	109	142	157	1354	746	653	798	709	136	145
EGFR_TSS_4	EGFR	AGGGACCAGGCGGCGGAGGA	TSS	chr7	55086647	55086666	-	166	587	80	500	621	344	687	508	457	493	880	74	638	353	696	628	515	53	44
EGFR_TSS_40	EGFR	GCGGGGGGCGGAGGCTGCTG	TSS	chr7	55086744	55086763	-	479	186	5	827	772	159	162	843	368	48	156	88	810	329	386	1067	927	80	73
EGFR_TSS_41	EGFR	GCTCGCGCGGGCCGAGGCGC	TSS	chr7	55086689	55086708	-	280	361	48	240	418	348	384	425	244	434	360	43	475	344	702	407	685	29	25
EGFR_TSS_42	EGFR	GCTCGGGACTCCGGCCGCCT	TSS	chr7	55086789	55086808	-	758	1845	132	1174	1021	1259	1265	1105	633	1404	1801	175	1052	1866	1694	940	1373	99	97
EGFR_TSS_43	EGFR	GCTGCGGCCGCGCTGCGCCG	TSS	chr7	55086728	55086747	-	430	686	72	460	501	446	318	275	381	633	726	48	513	433	610	256	495	40	56
EGFR_TSS_44	EGFR	GGAGGCAGGGCGGGAGGAGG	TSS	chr7	55086667	55086686	-	434	215	7	354	407	118	153	337	260	11	12	50	329	374	212	145	311	51	53
EGFR_TSS_45	EGFR	GGAGGGATCGGGAGGAGCAG	TSS	chr7	55086630	55086649	-	766	489	38	512	793	153	380	705	380	25	204	55	396	960	970	690	238	107	140
EGFR_TSS_46	EGFR	GGCCGAGGCGCGGGGAGGCA	TSS	chr7	55086680	55086699	-	1164	2510	213	2694	2641	1986	1652	3436	2537	3128	4816	508	4336	3077	2643	3704	2210	175	293
EGFR_TSS_47	EGFR	GGGCAGCCCCCGGCGCAGCG	TSS	chr7	55086718	55086737	+	546	697	86	392	455	716	617	397	191	685	1119	57	376	765	588	722	562	31	60
EGFR_TSS_48	EGFR	GGGCCGAGGCGCGGGGAGGC	TSS	chr7	55086681	55086700	-	1301	1334	127	2354	2218	2028	2012	2496	1985	1713	2611	291	2446	2077	2316	1796	2436	144	246
EGFR_TSS_49	EGFR	GGGCGCTCACACCGTGCGGG	TSS	chr7	55086759	55086778	-	746	2390	184	2527	1963	975	1065	1753	922	2097	2291	231	2219	1538	1755	2766	2101	193	181
EGFR_TSS_5	EGFR	CACGGTGTGAGCGCCCGACG	TSS	chr7	55086763	55086782	+	310	1455	85	675	576	544	752	761	764	581	1099	58	664	620	750	434	806	44	42
EGFR_TSS_50	EGFR	GGGCGGGAGGAGGAGGGACC	TSS	chr7	55086660	55086679	-	421	185	8	221	370	413	533	785	732	341	689	69	617	424	462	272	684	45	71
EGFR_TSS_51	EGFR	GTCGGGCGCTCACACCGTGC	TSS	chr7	55086762	55086781	-	1058	3493	159	2487	2446	1820	1740	2123	1807	2201	2962	375	2695	2070	2254	3882	2636	268	215
EGFR_TSS_52	EGFR	GTGAGCGCCCGACGCGGCCG	TSS	chr7	55086769	55086788	+	510	940	157	825	1062	874	1148	1433	571	1261	1743	128	964	1095	1165	1143	1206	70	103
EGFR_TSS_53	EGFR	TCACACCGTGCGGGGGGCGG	TSS	chr7	55086753	55086772	-	405	1029	117	294	594	757	1000	1212	893	890	1296	103	706	1046	1264	1051	410	45	51
EGFR_TSS_54	EGFR	TCCGGCCGCCTCGGCCGCGT	TSS	chr7	55086780	55086799	-	1091	2042	201	1235	1328	1502	1967	1526	1027	1732	3706	107	1277	1715	1860	1625	1910	96	94
EGFR_TSS_55	EGFR	TCGGGCGCTCACACCGTGCG	TSS	chr7	55086761	55086780	-	532	1871	117	1003	952	1305	951	870	1036	1397	1585	105	1324	1196	1101	1332	1554	70	134
EGFR_TSS_56	EGFR	TGCTGCGGCCGCGCTGCGCC	TSS	chr7	55086729	55086748	-	1104	4409	278	2966	2216	2807	3115	2819	3471	3606	4840	283	2283	3322	2791	2702	2506	277	247
EGFR_TSS_6	EGFR	CAGGCGGCGGAGGAGGGATC	TSS	chr7	55086641	55086660	-	436	370	31	282	657	441	305	468	421	333	594	24	384	492	667	547	276	39	72
EGFR_TSS_7	EGFR	CCAGGCGGCGGAGGAGGGAT	TSS	chr7	55086642	55086661	-	910	759	66	453	435	447	418	413	271	553	1005	55	473	681	585	582	518	52	57
EGFR_TSS_8	EGFR	CCCGACGCGGCCGAGGCGGC	TSS	chr7	55086776	55086795	+	316	190	19	524	374	217	457	305	387	204	323	31	331	340	314	336	255	23	21
EGFR_TSS_9	EGFR	CCCGCGCGAGCTAGACGTCC	TSS	chr7	55086698	55086717	+	488	1590	112	1066	884	390	872	765	767	1517	921	133	1218	1065	787	738	1511	153	100
EP300_exon_46	EP300	AAAAGCCCAATGACACAGGC	exon	chr22	41513463	41513482	+	139	281	40	270	322	137	302	309	225	94	177	26	283	261	137	497	421	16	17
EP300_exon_47	EP300	AACCTCAATATGGGAGTTGG	exon	chr22	41513370	41513389	+	381	523	89	603	636	384	434	915	391	421	456	98	685	1230	654	982	782	56	63
EP300_exon_48	EP300	AACTCCCATATTGAGGTTAG	exon	chr22	41513368	41513387	-	319	448	123	685	902	384	620	915	335	347	675	96	635	942	508	843	778	73	41
EP300_exon_49	EP300	AATATGGGAGTTGGTGGCCC	exon	chr22	41513376	41513395	+	599	749	99	885	832	631	457	1070	670	442	1020	100	947	1121	1128	846	879	77	56
EP300_exon_50	EP300	AATCAGCTTCAGACAAGTCT	exon	chr22	41513280	41513299	+	519	791	120	1211	929	396	424	965	575	348	680	98	1252	1368	1186	945	1073	93	102
EP300_exon_51	EP300	ACAGAATTGGGACTAACCAA	exon	chr22	41513247	41513266	+	287	239	91	511	492	125	64	646	201	261	436	114	458	754	508	583	887	38	66
EP300_exon_52	EP300	ACTCTCATCTCCGGCCCTCT	exon	chr22	41489059	41489078	+	1947	3662	388	4004	4297	2272	2282	4912	2968	2683	3592	505	3848	4944	4613	4342	4640	399	384
EP300_exon_53	EP300	ACTGCTCTGTTGGGCCTGGC	exon	chr22	41513413	41513432	-	1244	5044	366	3418	2654	3068	3350	3339	2544	3254	3184	257	2615	3314	3466	2391	2900	198	304
EP300_exon_54	EP300	AGATGAGAGTTTAGGCCGCT	exon	chr22	41489049	41489068	-	835	1155	145	1761	1738	495	352	1412	1060	301	923	208	1188	1739	1676	1414	1526	118	118
EP300_exon_55	EP300	AGGGCCGGAGATGAGAGTTT	exon	chr22	41489057	41489076	-	829	831	127	1397	1502	482	407	1964	892	311	671	166	1573	1387	1304	1696	1580	126	163
EP300_exon_56	EP300	AGGTCAAGTCATGGCCAGCC	exon	chr22	41513396	41513415	+	239	686	55	448	488	585	361	433	333	710	926	53	458	428	304	495	913	39	25
EP300_exon_57	EP300	AGTTCCCCTAACCTCAATAT	exon	chr22	41513361	41513380	+	694	691	171	1321	1319	515	577	1445	708	580	1048	187	1021	1278	1245	1404	1364	147	113
EP300_exon_58	EP300	AGTTTAGGCCGCTTGGCTGA	exon	chr22	41489042	41489061	-	1100	1120	117	2133	1653	844	928	2336	1086	886	1079	272	1536	2144	2363	1860	1900	163	179
EP300_exon_59	EP300	ATCGCTGGCGGACGCCGAGA	exon	chr22	41489076	41489095	-	431	979	55	848	1111	289	428	1029	904	330	368	98	849	1189	1515	1122	1955	102	112
EP300_exon_60	EP300	ATTAATCAACTCTACAGAAT	exon	chr22	41513234	41513253	+	218	143	41	233	253	188	117	259	111	239	290	45	134	277	215	176	235	26	26
EP300_exon_61	EP300	ATTAGGTTTGATAAATAGCA	exon	chr22	41513438	41513457	+	525	473	97	451	505	291	288	552	175	361	470	115	462	658	658	489	365	51	40
EP300_exon_62	EP300	CAACAGAGCAGTCCTGGATT	exon	chr22	41513421	41513440	+	525	908	124	1699	1451	802	660	2000	863	743	1085	154	1567	1494	1182	1128	1486	116	174
EP300_exon_63	EP300	CAACTCCCATATTGAGGTTA	exon	chr22	41513369	41513388	-	351	747	111	1096	817	919	895	740	439	831	897	166	789	1097	924	1125	903	75	79
EP300_exon_64	EP300	CAGGACTGCTCTGTTGGGCC	exon	chr22	41513417	41513436	-	560	818	57	1477	1237	685	444	1653	1111	694	954	154	1017	1535	1275	716	1662	88	114
EP300_exon_65	EP300	CAGGCCCAACAGAGCAGTCC	exon	chr22	41513415	41513434	+	610	1558	122	2096	1923	571	755	2033	1501	705	1559	202	1639	1920	2693	1259	1962	152	177
EP300_exon_66	EP300	CATCGCTGGCGGACGCCGAG	exon	chr22	41489077	41489096	-	862	1689	127	1531	1856	421	470	1303	1426	1208	1017	183	1414	2705	2015	2255	2765	142	168
EP300_exon_67	EP300	CCAACTCCCATATTGAGGTT	exon	chr22	41513370	41513389	-	687	1131	165	1669	1612	932	771	1621	733	817	1054	200	1264	1588	1156	1048	1460	126	127
EP300_exon_68	EP300	CCCCGGTTCCACCACATTCT	exon	chr22	41489016	41489035	-	1708	3399	456	3526	4262	2295	2507	4456	2747	2936	4149	449	3890	5057	6508	4240	4318	283	373
EP300_exon_69	EP300	CCGAGAATGTGGTGGAACCG	exon	chr22	41489013	41489032	+	325	884	46	853	806	256	270	796	521	491	622	98	771	1441	1205	850	802	79	78
EP300_exon_70	EP300	CCTAACCTCAATATGGGAGT	exon	chr22	41513367	41513386	+	855	1549	198	2686	1829	802	1045	2351	1282	1100	1625	276	2046	2381	2215	2181	2113	156	157
EP300_exon_71	EP300	CGCTTGGCTGAAGGCGGCCC	exon	chr22	41489033	41489052	-	381	534	15	1069	724	291	548	840	556	455	866	80	572	1301	919	647	512	25	61
EP300_exon_72	EP300	CGGGGCCGCCTTCAGCCAAG	exon	chr22	41489031	41489050	+	725	1195	98	1841	1650	808	880	1868	1094	962	933	159	1551	1765	1808	1435	1466	106	101
EP300_exon_73	EP300	CTAATCCAGGACTGCTCTGT	exon	chr22	41513423	41513442	-	957	1782	190	1903	1654	1174	1905	1589	1421	872	990	135	1936	2048	1794	1132	2217	170	142
EP300_exon_74	EP300	CTATTTATCAAACCTAATCC	exon	chr22	41513436	41513455	-	365	278	54	448	496	244	267	492	204	269	437	70	464	544	495	565	328	43	45
EP300_exon_75	EP300	CTCTCGGCGTCCGCCAGCGA	exon	chr22	41489075	41489094	+	703	1145	94	2227	1226	439	451	1475	1183	464	526	154	1243	1228	1671	1858	1114	85	125
EP300_exon_76	EP300	CTGATTAATATCACCACCAT	exon	chr22	41513266	41513285	-	212	404	59	434	423	297	226	481	219	210	380	60	463	405	333	361	241	38	73
EP300_exon_77	EP300	CTGGCGGACGCCGAGAGGGC	exon	chr22	41489072	41489091	-	629	1060	55	920	1172	406	627	1195	1618	722	822	107	952	1145	1666	1495	1456	128	130
EP300_exon_78	EP300	CTGTCAGAATTGCTGCGATC	exon	chr22	41513337	41513356	+	364	822	66	869	935	783	805	945	506	863	845	114	882	1241	733	929	922	100	88
EP300_exon_79	EP300	GAATTGGGACTAACCAATGG	exon	chr22	41513250	41513269	+	292	364	52	448	393	88	237	496	178	531	268	68	382	436	367	536	598	15	25
EP300_exon_80	EP300	GCCGAGAATGTGGTGGAACC	exon	chr22	41489012	41489031	+	396	1000	70	544	877	245	379	558	326	424	604	59	909	1376	1004	556	913	54	68
EP300_exon_81	EP300	GCGGCCTAAACTCTCATCTC	exon	chr22	41489050	41489069	+	2677	4178	458	6685	6787	2756	2905	6169	4338	3251	4790	730	5192	7313	6579	7141	7278	527	523
EP300_exon_82	EP300	GCTTCAGACAAGTCTTGGCA	exon	chr22	41513285	41513304	+	382	684	65	882	918	338	366	845	606	271	341	107	841	905	1417	798	733	89	46
EP300_exon_83	EP300	GGCCACCAACTCCCATATTG	exon	chr22	41513375	41513394	-	838	1157	119	1756	2005	645	688	2148	1018	1045	937	203	1920	1529	1870	2280	1549	188	182
EP300_exon_84	EP300	GGCCGAGAATGTGGTGGAAC	exon	chr22	41489011	41489030	+	1067	2974	168	2050	2354	1070	1309	3071	1815	1374	1877	276	2024	3062	2532	2440	2183	179	202
EP300_exon_85	EP300	GGCTGGCCATGACTTGACCT	exon	chr22	41513396	41513415	-	529	1208	89	1288	1651	413	462	1268	683	933	1126	148	1387	1765	1370	1220	1509	76	109
EP300_exon_86	EP300	GGTCAAAAGCCCAATGACAC	exon	chr22	41513459	41513478	+	168	264	45	488	384	161	136	474	296	248	184	40	383	439	317	255	236	33	10
EP300_exon_87	EP300	GTAGAGTTGATTAATTCATC	exon	chr22	41513229	41513248	-	346	280	34	295	416	171	255	324	189	337	389	93	325	639	378	877	458	55	22
EP300_exon_88	EP300	TAATCCAGGACTGCTCTGTT	exon	chr22	41513422	41513441	-	699	1299	101	1412	1408	530	694	1712	1131	642	1062	188	1608	2076	1803	1535	1976	179	215
EP300_exon_89	EP300	TAGTTCCCCTAACCTCAATA	exon	chr22	41513360	41513379	+	304	483	32	514	377	189	199	449	253	212	280	45	308	348	260	349	292	23	25
EP300_exon_90	EP300	TCAAGCCTGCCTGTGTCATT	exon	chr22	41513471	41513490	-	593	1495	164	1425	1522	1639	1782	1753	1354	1262	1524	203	1405	1741	1689	1108	1616	137	181
EP300_exon_91	EP300	TGGCTGGCCATGACTTGACC	exon	chr22	41513397	41513416	-	1553	3210	338	3876	3216	1722	1418	3547	3394	2113	2836	401	3639	4717	4005	4142	3284	325	323
EP300_exon_92	EP300	TGGTGGCCCAGGTCAAGTCA	exon	chr22	41513387	41513406	+	415	606	42	879	724	411	374	937	674	260	471	119	709	739	1097	828	790	77	57
EP300_exon_93	EP300	TTAATCAACTCTACAGAATT	exon	chr22	41513235	41513254	+	392	614	88	444	648	553	510	735	142	692	930	131	519	817	689	694	462	56	56
EP300_exon_94	EP300	TTAGGCCGCTTGGCTGAAGG	exon	chr22	41489039	41489058	-	610	970	78	1672	1118	391	465	1098	780	535	533	121	1200	1678	1668	1067	1492	89	116
EP300_exon_95	EP300	TTTTGGCTCTCTATTTGACT	exon	chr22	41513192	41513211	+	2342	3464	676	2838	3230	2866	3245	3641	1591	3820	4572	538	3128	4242	3822	3406	3694	243	304
EP300_intron_100	EP300	AATACCTTTAAAATTAATTA	TSS	chr22	41489212	41489231	-	104	20	12	5	31	10	62	39	2	56	63	13	64	44	5	84	43	5	5
EP300_intron_101	EP300	ACCGAGTAGAAAAGATTAAA	TSS	chr22	41489137	41489156	-	212	188	32	263	312	277	302	358	59	492	424	66	260	301	370	342	293	48	35
EP300_intron_102	EP300	AGAAAAGATTAAAGGGAACG	TSS	chr22	41489130	41489149	-	195	171	42	218	232	216	188	205	79	187	172	14	142	217	234	90	544	9	22
EP300_intron_103	EP300	AGAGAGGAAGAAAAAAAAAA	TSS	chr22	41489174	41489193	-	26	25	0	28	51	23	20	61	8	38	88	4	55	55	9	39	76	8	16
EP300_intron_104	EP300	AGGAGGCAAAGAAAATGGTT	TSS	chr22	41489264	41489283	-	670	1497	163	1364	1496	734	1172	1469	693	989	1447	179	1321	1374	919	1183	1102	90	73
EP300_intron_105	EP300	ATACCTTTAAAATTAATTAA	TSS	chr22	41489211	41489230	-	230	37	44	90	130	98	191	151	28	163	294	79	173	168	95	122	232	21	20
EP300_intron_106	EP300	CACCGAGTAGAAAAGATTAA	TSS	chr22	41489138	41489157	-	335	270	78	435	447	392	475	490	94	842	572	67	321	610	289	722	712	55	37
EP300_intron_107	EP300	GGGCAGGGAACTAGAGAGAG	TSS	chr22	41489190	41489209	-	804	868	147	1344	1593	768	769	1795	923	1063	1894	185	1350	1387	1532	1249	1819	118	178
EP300_intron_108	EP300	TAAAGGGAACGTGGAAGGCC	TSS	chr22	41489121	41489140	-	292	829	29	666	634	455	206	617	588	551	570	71	543	495	437	705	1221	40	88
EP300_intron_109	EP300	TACCTTTAAAATTAATTAAG	TSS	chr22	41489210	41489229	-	147	96	36	75	137	100	41	168	25	100	156	40	165	213	98	142	135	18	14
EP300_intron_110	EP300	TCCCTTTAATCTTTTCTACT	TSS	chr22	41489133	41489152	+	2451	3704	652	2818	3404	3396	3775	4301	1199	3639	6023	517	3228	3796	3804	3235	3216	445	344
EP300_intron_111	EP300	TGCCCCTTAATTAATTTTAA	TSS	chr22	41489205	41489224	+	836	787	393	689	1035	952	1100	1304	229	1307	1720	280	792	1115	1219	682	1257	102	121
EP300_intron_112	EP300	TTAAAATTAATTAAGGGGCA	TSS	chr22	41489205	41489224	-	74	32	13	35	49	68	77	62	18	89	101	28	81	86	18	59	40	11	7
EP300_intron_113	EP300	TTAAAGGGAACGTGGAAGGC	TSS	chr22	41489122	41489141	-	314	384	12	575	506	138	145	234	603	307	287	44	373	414	399	363	361	38	36
EP300_intron_114	EP300	TTAAAGGTATTTGAATGAGC	TSS	chr22	41489221	41489240	+	263	228	8	331	275	175	213	270	112	95	281	58	320	424	255	393	161	10	20
EP300_intron_115	EP300	TTTAAAATTAATTAAGGGGC	TSS	chr22	41489206	41489225	-	276	147	33	189	178	141	198	290	31	215	270	18	113	269	222	188	277	17	21
EP300_intron_96	EP300	AAAAAAAAATGGAAGAATAA	TSS	chr22	41489163	41489182	-	28	3	3	29	27	12	22	27	3	25	65	7	7	15	43	43	51	10	0
EP300_intron_97	EP300	AAAGAAAATGGTTGGGCTAC	TSS	chr22	41489257	41489276	-	815	1143	221	1297	1687	959	1236	1479	608	1383	2088	191	1250	1245	1642	1325	1427	126	187
EP300_intron_98	EP300	AAAGGGAACGTGGAAGGCCG	TSS	chr22	41489120	41489139	-	181	450	42	428	508	296	341	416	485	592	517	35	609	620	463	499	385	38	64
EP300_intron_99	EP300	AAGATTAAAGGGAACGTGGA	TSS	chr22	41489126	41489145	-	155	449	27	372	222	241	204	170	128	399	406	26	122	248	153	378	450	11	8
EP300_TSS_1	EP300	AAGAGACACTCACCTCCTCC	TSS	chr22	41488528	41488547	-	1214	2053	269	3827	3543	1497	2309	3210	2949	2070	2197	430	3969	3060	2513	3090	3267	379	267
EP300_TSS_10	EP300	CCTGCCCAGCCGAGGTCTCT	TSS	chr22	41488653	41488672	-	617	1733	183	2021	1531	1053	966	2027	1676	1521	2438	202	2096	2319	1500	1619	1341	135	119
EP300_TSS_11	EP300	CGAAAAGGGGGGAGAGGAGG	TSS	chr22	41488555	41488574	-	580	259	26	944	1019	793	865	2299	1481	72	107	113	897	922	830	1097	978	54	68
EP300_TSS_12	EP300	CGAGAGACCTCGGCTGGGCA	TSS	chr22	41488651	41488670	+	312	832	58	900	1008	418	306	761	601	589	846	114	775	1006	1049	751	764	95	67
EP300_TSS_13	EP300	CGGGGGCGAAAAGGGGGGAG	TSS	chr22	41488561	41488580	-	683	749	133	1124	1162	1215	1075	1536	772	1517	1982	179	1129	1398	1008	1175	1307	134	125
EP300_TSS_14	EP300	CTCATCGCCACAAGGAGGCG	TSS	chr22	41488579	41488598	-	186	211	51	473	405	261	257	522	448	441	702	29	411	602	331	290	489	34	18
EP300_TSS_15	EP300	GAAGAGGTTGATGGCGGCGG	TSS	chr22	41488623	41488642	+	1492	1875	252	2456	2844	1207	1186	1332	761	2420	2493	383	2853	2969	2746	2780	3421	308	273
EP300_TSS_16	EP300	GAAGGAGGAGGACAGCGCCG	TSS	chr22	41488598	41488617	+	228	508	57	774	724	545	347	741	691	690	676	108	741	592	515	572	834	75	63
EP300_TSS_17	EP300	GACCTCGGCTGGGCAGGGGC	TSS	chr22	41488656	41488675	+	495	373	65	622	905	534	470	1011	825	700	1189	148	1060	1399	1078	1103	969	125	169
EP300_TSS_18	EP300	GAGAGACCTCGGCTGGGCAG	TSS	chr22	41488652	41488671	+	252	257	38	502	807	51	190	482	316	174	95	72	614	432	418	643	1392	76	112
EP300_TSS_19	EP300	GAGCTCCGAGAGACCTCGGC	TSS	chr22	41488645	41488664	+	254	570	59	518	655	181	133	451	390	287	327	43	451	560	905	538	334	25	19
EP300_TSS_2	EP300	AAGGAGGCGGGGGCGAAAAG	TSS	chr22	41488568	41488587	-	754	1583	209	1778	1568	1215	1525	1741	1000	1466	2450	225	1319	1270	1579	1542	2145	177	164
EP300_TSS_20	EP300	GAGGAAGAGGTTGATGGCGG	TSS	chr22	41488620	41488639	+	738	971	161	1155	1316	494	703	1132	504	1276	1741	163	1117	1197	1126	2273	1756	151	209
EP300_TSS_21	EP300	GAGGAGGAAGAGGTTGATGG	TSS	chr22	41488617	41488636	+	1066	392	62	1816	2057	625	704	1437	964	676	741	194	1530	1343	898	2474	3085	233	237
EP300_TSS_22	EP300	GCCATCAACCTCTTCCTCCT	TSS	chr22	41488618	41488637	-	3873	12906	1185	11067	11142	8571	8469	12402	8168	11408	13547	1240	9847	11110	11636	11586	12320	885	1006
EP300_TSS_23	EP300	GCCGAGGAGGAAGAGGTTGA	TSS	chr22	41488614	41488633	+	295	131	10	655	816	158	329	680	324	309	279	94	999	621	717	609	1116	81	104
EP300_TSS_24	EP300	GCCTCCTTGTGGCGATGAGA	TSS	chr22	41488580	41488599	+	1171	2630	327	2728	3051	1501	1377	2583	1997	1730	2668	364	2048	2683	1925	2636	2707	209	228
EP300_TSS_25	EP300	GCGCAGTCCCCGGCCCGCCA	TSS	chr22	41488682	41488701	-	742	1522	140	1563	1663	784	856	1255	929	1581	2596	179	1215	1962	1379	2829	2472	147	167
EP300_TSS_26	EP300	GGACAGCGCCGAGGAGGAAG	TSS	chr22	41488607	41488626	+	451	893	74	947	890	255	397	359	318	784	702	66	664	767	662	1626	1050	87	66
EP300_TSS_27	EP300	GGAGGAGGACAGCGCCGAGG	TSS	chr22	41488601	41488620	+	474	418	44	1059	1071	196	172	782	634	171	167	139	1073	666	751	974	2017	82	117
EP300_TSS_28	EP300	GGAGGCGGGGGCGAAAAGGG	TSS	chr22	41488566	41488585	-	338	101	32	559	809	120	160	548	235	106	48	65	703	464	297	239	458	81	37
EP300_TSS_29	EP300	GGCCGGCCCCTGCCCAGCCG	TSS	chr22	41488661	41488680	-	308	455	26	541	530	171	253	293	95	412	694	54	398	468	297	348	637	58	68
EP300_TSS_3	EP300	ACAAGGAGGCGGGGGCGAAA	TSS	chr22	41488570	41488589	-	317	656	83	714	790	563	627	930	545	618	923	119	547	784	674	590	625	47	44
EP300_TSS_30	EP300	GGCGGAGCTCCGAGAGACCT	TSS	chr22	41488641	41488660	+	350	534	41	656	615	221	296	531	486	467	608	75	564	595	464	694	614	65	77
EP300_TSS_31	EP300	GGCTCTAGAGGCGCAGTCCC	TSS	chr22	41488692	41488711	-	604	806	93	1304	1188	652	567	1059	1075	901	1219	130	1116	1606	940	1205	1698	83	146
EP300_TSS_32	EP300	GGCTGGGCAGGGGCCGGCCG	TSS	chr22	41488662	41488681	+	151	322	45	370	322	344	293	303	138	673	781	59	291	234	307	499	184	13	47
EP300_TSS_33	EP300	GGGCAGGGGCCGGCCGTGGC	TSS	chr22	41488666	41488685	+	230	617	80	615	542	356	416	536	328	395	914	42	416	551	434	508	447	55	57
EP300_TSS_34	EP300	GGGCCGGCCGTGGCGGGCCG	TSS	chr22	41488672	41488691	+	188	567	46	342	271	355	282	572	155	529	1004	23	362	554	486	411	114	10	39
EP300_TSS_35	EP300	GGGCGAAAAGGGGGGAGAGG	TSS	chr22	41488558	41488577	-	610	235	32	705	819	306	295	1517	663	165	223	94	629	680	465	219	388	69	88
EP300_TSS_36	EP300	GGGGCCGGCCGTGGCGGGCC	TSS	chr22	41488671	41488690	+	353	820	75	633	876	830	1125	1030	379	1273	1934	127	851	1268	923	657	861	82	61
EP300_TSS_37	EP300	TCATCGCCACAAGGAGGCGG	TSS	chr22	41488578	41488597	-	284	845	80	624	543	464	325	291	144	484	475	50	412	561	605	621	541	15	43
EP300_TSS_38	EP300	TCCTCCTTCTCATCGCCACA	TSS	chr22	41488587	41488606	-	4702	12320	1074	10944	9984	7667	8949	11344	10311	8455	11212	1140	9270	9444	9457	12362	11194	1046	952
EP300_TSS_39	EP300	TCCTTCTCATCGCCACAAGG	TSS	chr22	41488584	41488603	-	576	1541	93	1368	1361	770	1227	1227	944	1052	1705	137	1380	1043	1295	1074	1907	83	113
EP300_TSS_4	EP300	AGCTCCGAGAGACCTCGGCT	TSS	chr22	41488646	41488665	+	234	395	58	394	339	213	162	203	194	218	301	33	301	438	329	620	405	20	46
EP300_TSS_40	EP300	TCCTTGTGGCGATGAGAAGG	TSS	chr22	41488583	41488602	+	513	1009	90	929	878	620	653	553	653	747	908	87	488	835	710	1080	779	92	91
EP300_TSS_41	EP300	TCTCATCGCCACAAGGAGGC	TSS	chr22	41488580	41488599	-	37	0	0	2	1	1	2	0	2	4	2	1	0	2	1	2	2	0	0
EP300_TSS_42	EP300	TGGGCAGGGGCCGGCCGTGG	TSS	chr22	41488665	41488684	+	417	466	57	937	921	482	425	1161	467	625	859	83	762	561	556	737	501	64	72
EP300_TSS_43	EP300	TTCTCATCGCCACAAGGAGG	TSS	chr22	41488581	41488600	-	1208	3504	318	2225	2333	1619	2019	1781	1777	2018	2833	313	2517	2454	2483	1669	2592	155	243
EP300_TSS_44	EP300	TTGTGGCGATGAGAAGGAGG	TSS	chr22	41488586	41488605	+	350	735	65	480	475	278	581	264	313	537	513	95	392	841	512	449	485	64	63
EP300_TSS_45	EP300	TTTTCGCCCCCGCCTCCTTG	TSS	chr22	41488569	41488588	+	1218	2999	230	2180	2018	1104	1679	2194	1481	1937	2336	214	2145	2086	1915	3089	2007	213	219
EP300_TSS_5	EP300	AGGAGGCGGGGGCGAAAAGG	TSS	chr22	41488567	41488586	-	623	475	67	795	1460	1003	1487	1190	848	527	791	181	1841	996	1217	1213	1043	163	213
EP300_TSS_6	EP300	AGGGGCCGGCCGTGGCGGGC	TSS	chr22	41488670	41488689	+	1162	1862	204	2932	2421	2211	2830	2625	1544	2530	3622	249	2622	3995	3248	2404	2425	173	225
EP300_TSS_7	EP300	AGTCCCCGGCCCGCCACGGC	TSS	chr22	41488678	41488697	-	804	2323	116	1978	1954	1181	1279	2080	1596	1399	2116	124	1477	2058	1879	1539	2570	170	171
EP300_TSS_8	EP300	CAAGGAGGCGGGGGCGAAAA	TSS	chr22	41488569	41488588	-	402	1077	68	659	724	455	640	1023	427	712	1468	77	863	1012	861	857	583	59	53
EP300_TSS_9	EP300	CCGAGAGACCTCGGCTGGGC	TSS	chr22	41488650	41488669	+	658	487	60	518	493	631	868	921	436	731	956	69	509	683	650	517	587	42	56
ERBB2_exon_100	ERBB2	GAGCATGTCCAGGTGGGTCT	exon	chr17	37863288	37863307	-	830	1695	243	2023	1739	980	891	1992	1317	1458	1729	218	1695	1878	1526	1623	2549	128	220
ERBB2_exon_101	ERBB2	GCACGTAGCCCTGCACCTCC	exon	chr17	37864582	37864601	-	758	2728	140	2103	1822	1210	1523	1787	1868	2030	2021	137	1507	2230	1508	1775	1516	101	157
ERBB2_exon_102	ERBB2	GCAGTGGGACCTGCCTCACT	exon	chr17	37864618	37864637	-	1008	2468	184	2197	1532	1696	2072	1780	1508	2164	3323	184	1657	2294	2132	2148	1628	136	215
ERBB2_exon_103	ERBB2	GCCCTGGCCGTGCTAGACAA	exon	chr17	37864685	37864704	+	396	408	25	452	562	120	97	568	380	477	582	47	502	363	366	408	519	34	114
ERBB2_exon_104	ERBB2	GCGAGGCACCCAGCTCTTTG	exon	chr17	37864654	37864673	+	273	510	84	711	710	263	416	668	310	836	1456	32	484	1103	950	372	559	34	55
ERBB2_exon_105	ERBB2	GCTGGCATTGGTGGGCAGGT	exon	chr17	37863360	37863379	-	1130	1087	113	2289	2389	591	680	2655	1653	387	886	224	1628	1695	1497	2627	2360	148	271
ERBB2_exon_106	ERBB2	GGAGGCCCCTGTGACAGGGG	exon	chr17	37864728	37864747	-	709	903	157	1347	1361	582	509	1778	1021	1268	1451	156	1911	1225	1126	1290	1379	109	125
ERBB2_exon_107	ERBB2	GGCAGCCCTGGTAGAGGTGG	exon	chr17	37863310	37863329	-	774	1639	133	1225	1442	538	662	669	474	1487	3073	106	1027	1956	1279	1035	825	225	168
ERBB2_exon_108	ERBB2	GGTGGCGGAGCATGTCCAGG	exon	chr17	37863295	37863314	-	561	1120	122	756	727	313	385	935	541	794	676	156	743	769	601	956	434	52	93
ERBB2_exon_109	ERBB2	GGTGGGTCTCGGGACTGGCA	exon	chr17	37863277	37863296	-	648	1257	102	1532	1550	815	960	1724	862	1457	1941	167	1760	1547	1559	1401	1883	124	109
ERBB2_exon_110	ERBB2	GTCCAGGTGGGTCTCGGGAC	exon	chr17	37863282	37863301	-	350	937	58	620	609	278	565	1141	811	564	685	109	695	858	776	914	628	76	99
ERBB2_exon_111	ERBB2	GTGGCGGAGCATGTCCAGGT	exon	chr17	37863294	37863313	-	505	857	119	1097	1285	427	309	1151	683	606	698	147	882	1051	718	1080	1424	104	77
ERBB2_exon_112	ERBB2	TCATCGCTCACAACCAAGTG	exon	chr17	37864602	37864621	+	766	2152	137	1960	1798	484	680	2306	1540	2125	2494	162	1600	1807	1368	1843	1945	162	224
ERBB2_exon_113	ERBB2	TCCATTGTCTAGCACGGCCA	exon	chr17	37864689	37864708	-	406	894	70	990	1167	200	255	1030	628	725	1153	86	858	868	1092	1297	1070	60	111
ERBB2_exon_114	ERBB2	TGAGGCAGGTCCCACTGCAG	exon	chr17	37864620	37864639	+	430	1156	79	933	1257	202	382	1297	1021	691	1684	116	1426	948	897	1106	1353	79	119
ERBB2_exon_115	ERBB2	TGCCAGTCCCGAGACCCACC	exon	chr17	37863277	37863296	+	891	2536	233	2268	2171	1036	963	2572	2004	2663	3709	312	2114	1987	2306	2540	1525	218	279
ERBB2_exon_116	ERBB2	TGGGCAGGTAGGTGAGTTCC	exon	chr17	37863349	37863368	-	2234	6625	465	6343	4698	4946	5124	5542	4985	5671	9225	695	4678	6528	5711	4846	5327	470	593
ERBB2_exon_67	ERBB2	AACAATACCACCCCTGTCAC	exon	chr17	37864718	37864737	+	1714	3749	317	3561	3365	1772	2045	3797	2679	3144	4632	363	3414	3731	3294	3431	4032	300	345
ERBB2_exon_68	ERBB2	AAGGACAGGCTGGCATTGGT	exon	chr17	37863368	37863387	-	664	1696	142	1343	1552	602	541	1701	1411	1257	1642	214	1545	1595	1201	2026	1643	131	176
ERBB2_exon_69	ERBB2	ACAATACCACCCCTGTCACA	exon	chr17	37864719	37864738	+	541	1067	106	1110	787	640	619	1250	685	871	782	199	879	729	968	708	861	99	79
ERBB2_exon_70	ERBB2	ACAATCCGCAGCCTCTGCAG	exon	chr17	37864634	37864653	-	916	1286	169	2055	1856	304	555	2268	1142	1129	1400	192	1426	1328	1301	1254	1823	129	162
ERBB2_exon_71	ERBB2	ACAGGCTGGCATTGGTGGGC	exon	chr17	37863364	37863383	-	2448	6152	544	5514	5188	2383	2588	6761	5093	4956	5720	678	5047	6620	5369	6671	6116	353	601
ERBB2_exon_72	ERBB2	ACAGGGGTGGTATTGTTCAG	exon	chr17	37864715	37864734	-	949	1463	178	1253	1511	590	664	1748	750	1016	2048	241	1371	1569	1299	1665	1874	104	129
ERBB2_exon_73	ERBB2	AGAGGTGGCGGAGCATGTCC	exon	chr17	37863298	37863317	-	286	204	27	787	391	30	60	600	492	94	269	22	352	308	300	778	521	46	58
ERBB2_exon_74	ERBB2	AGCATGTCCAGGTGGGTCTC	exon	chr17	37863287	37863306	-	450	1899	160	1146	1063	712	552	1422	932	1011	1553	160	1053	1254	1117	1322	1078	60	126
ERBB2_exon_75	ERBB2	AGGTCCCACTGCAGAGGCTG	exon	chr17	37864626	37864645	+	324	448	64	940	965	425	323	1395	576	646	682	117	1037	739	464	531	866	65	103
ERBB2_exon_76	ERBB2	AGGTGGGTCTCGGGACTGGC	exon	chr17	37863278	37863297	-	968	2304	215	1689	1463	1739	2080	2055	1461	2010	2517	171	1550	1985	2000	1869	1885	81	127
ERBB2_exon_77	ERBB2	ATAGTTGTCCTCAAAGAGCT	exon	chr17	37864665	37864684	-	349	809	123	724	693	246	298	928	531	782	798	97	739	534	583	537	496	59	70
ERBB2_exon_78	ERBB2	ATGCTCCGCCACCTCTACCA	exon	chr17	37863302	37863321	+	2607	6648	497	6053	5883	1598	1666	6809	5087	5486	7116	765	5803	5628	5089	5415	6715	537	675
ERBB2_exon_79	ERBB2	CAATACCACCCCTGTCACAG	exon	chr17	37864720	37864739	+	1203	4038	504	3978	4098	1358	1987	4309	2413	3507	4475	415	3577	3202	3389	3452	3572	255	333
ERBB2_exon_80	ERBB2	CAATCCGCAGCCTCTGCAGT	exon	chr17	37864633	37864652	-	946	2720	149	3340	2336	1062	1643	2759	1852	2094	1958	314	2426	2400	1917	3185	3170	214	196
ERBB2_exon_81	ERBB2	CAGAGGCTGCGGATTGTGCG	exon	chr17	37864637	37864656	+	835	1028	96	910	1108	490	713	1237	761	1288	1557	112	1094	1194	1399	968	1273	72	103
ERBB2_exon_82	ERBB2	CAGGAAGGACAGGCTGGCAT	exon	chr17	37863372	37863391	-	438	1199	58	1345	1053	268	305	1618	1059	668	823	139	1012	944	544	1158	2049	56	104
ERBB2_exon_83	ERBB2	CAGGGCTGCCAGGTGGTGCA	exon	chr17	37863320	37863339	+	735	1950	215	2253	1939	719	952	2241	1532	2439	3816	206	2271	2056	2355	2568	2348	178	192
ERBB2_exon_84	ERBB2	CAGGGGTGGTATTGTTCAGC	exon	chr17	37864714	37864733	-	1099	1880	215	2317	1964	1207	1413	2285	1159	1769	1887	236	2268	1729	1696	2045	2315	215	198
ERBB2_exon_85	ERBB2	CATAGTTGTCCTCAAAGAGC	exon	chr17	37864666	37864685	-	244	258	22	458	327	158	107	432	296	316	366	32	279	459	360	661	662	33	37
ERBB2_exon_86	ERBB2	CATGCTCCGCCACCTCTACC	exon	chr17	37863301	37863320	+	3248	10149	675	6995	6892	2735	2885	8318	7155	7210	8961	839	6522	7298	6868	6694	6676	595	584
ERBB2_exon_87	ERBB2	CCACCTCTACCAGGGCTGCC	exon	chr17	37863310	37863329	+	541	2290	164	2199	1411	2081	2026	1351	1658	2037	2097	202	1273	1873	2120	1499	2139	190	158
ERBB2_exon_88	ERBB2	CCACCTGGCAGCCCTGGTAG	exon	chr17	37863316	37863335	-	370	630	62	795	808	207	154	754	747	462	1058	104	671	669	660	434	1181	53	119
ERBB2_exon_89	ERBB2	CCAGGGCTGCCAGGTGGTGC	exon	chr17	37863319	37863338	+	917	1744	151	1509	1967	930	1288	2173	1416	2178	2339	187	1855	1869	1618	1993	2317	190	147
ERBB2_exon_90	ERBB2	CCAGGTGGTGCAGGGAAACC	exon	chr17	37863328	37863347	+	624	1481	118	1385	1680	819	981	1622	1340	1233	1507	176	1737	1425	1694	1062	1706	88	123
ERBB2_exon_91	ERBB2	CCAGGTTTCCCTGCACCACC	exon	chr17	37863331	37863350	-	1226	5062	253	3057	3104	1693	1488	3279	2764	3242	4110	246	2376	2792	2826	3327	2443	242	276
ERBB2_exon_92	ERBB2	CCTCTACCAGGGCTGCCAGG	exon	chr17	37863313	37863332	+	464	1390	161	966	1570	374	439	1416	1184	1011	1143	195	1347	893	1066	1020	1386	111	114
ERBB2_exon_93	ERBB2	CCTGCACCACCTGGCAGCCC	exon	chr17	37863322	37863341	-	598	1900	139	2289	1853	853	1259	2270	1452	1519	1586	135	2238	1941	1557	2496	1559	183	185
ERBB2_exon_94	ERBB2	CCTGGCAGCCCTGGTAGAGG	exon	chr17	37863313	37863332	-	329	710	45	498	684	194	185	704	603	481	252	113	813	766	359	536	584	54	43
ERBB2_exon_95	ERBB2	CGCTCACAACCAAGTGAGGC	exon	chr17	37864606	37864625	+	246	613	85	653	685	430	483	665	321	568	731	52	379	660	583	642	664	49	45
ERBB2_exon_96	ERBB2	CGGGTCTCCATTGTCTAGCA	exon	chr17	37864695	37864714	-	1494	2784	365	2772	2999	1547	1560	3785	2022	3022	3866	395	3060	2887	3938	3172	3207	267	286
ERBB2_exon_97	ERBB2	CTCCATTGTCTAGCACGGCC	exon	chr17	37864690	37864709	-	1755	5021	331	3849	4182	1313	1588	4209	3624	3602	6203	511	3804	3470	3676	5076	4030	422	386
ERBB2_exon_98	ERBB2	CTTTGAGGACAACTATGCCC	exon	chr17	37864669	37864688	+	495	1189	43	1290	945	253	307	1134	805	830	1139	164	930	920	654	1171	823	93	99
ERBB2_exon_99	ERBB2	GAAGGACAGGCTGGCATTGG	exon	chr17	37863369	37863388	-	853	760	146	1574	1578	301	373	1875	1280	833	1618	225	1706	1453	1238	2060	2060	169	174
ERBB2_intron_117	ERBB2	AACAGAGGGCTCAGCCCAGC	TSS	chr17	37863433	37863452	-	460	1044	130	1005	1042	877	1009	964	865	797	1291	176	1081	1171	1105	967	1035	90	81
ERBB2_intron_118	ERBB2	AGAGAGGAAACAGAAGGGCA	TSS	chr17	37863481	37863500	-	86	29	15	132	163	7	20	160	141	29	3	55	190	52	63	241	145	2	18
ERBB2_intron_119	ERBB2	AGAGGGCTCAGCCCAGCTGG	TSS	chr17	37863430	37863449	-	625	690	54	1095	1147	473	638	1175	743	547	721	105	911	1017	1075	723	394	78	74
ERBB2_intron_120	ERBB2	AGCCAGGCCCTGCCTCCAGC	TSS	chr17	37863415	37863434	+	607	1547	121	1783	1528	821	933	1257	1506	1271	1907	122	1201	1088	1433	1461	1354	99	106
ERBB2_intron_121	ERBB2	AGCTGGAGGCAGGGCCTGGC	TSS	chr17	37863416	37863435	-	411	731	53	907	709	751	722	1049	926	923	1240	73	862	701	711	708	773	97	73
ERBB2_intron_122	ERBB2	CTGAGCCCTCTGTTTACAGG	TSS	chr17	37863439	37863458	+	1162	2291	284	1864	1897	1010	751	2208	1267	1772	1807	335	1978	1958	1732	2040	1938	167	175
ERBB2_intron_123	ERBB2	GCCACCCACCTGTAAACAGA	TSS	chr17	37863447	37863466	-	1034	2644	354	2208	2591	1435	1720	3330	1540	2552	3531	298	2608	2893	2167	2519	3272	234	304
ERBB2_intron_124	ERBB2	GCCAGGCCCTGCCTCCAGCT	TSS	chr17	37863416	37863435	+	436	2434	132	1381	1204	579	649	1631	1108	1081	1424	137	1177	1090	1522	1587	1065	54	101
ERBB2_intron_125	ERBB2	GCCCAGCTGGAGGCAGGGCC	TSS	chr17	37863420	37863439	-	142	86	8	66	69	57	90	53	51	55	113	8	29	59	66	103	59	3	1
ERBB2_intron_126	ERBB2	GCCCTCTGTTTACAGGTGGG	TSS	chr17	37863443	37863462	+	404	751	141	816	862	675	627	933	517	570	943	111	660	662	1077	538	945	58	108
ERBB2_intron_127	ERBB2	GCTCAGCCCAGCTGGAGGCA	TSS	chr17	37863425	37863444	-	829	2686	157	1961	1952	1289	1260	2055	1375	1958	3329	261	2047	1889	1856	2255	2390	213	191
ERBB2_intron_128	ERBB2	GCTGGAGGCAGGGCCTGGCT	TSS	chr17	37863415	37863434	-	877	806	28	1989	2231	523	540	2840	1454	474	630	166	1960	1515	1036	1982	2020	198	260
ERBB2_intron_129	ERBB2	GGCCCGTGGGCAACCCAGCC	TSS	chr17	37863399	37863418	+	440	1438	140	1009	1010	954	1307	1208	727	1364	2054	117	864	1220	1045	1273	1014	81	111
ERBB2_intron_130	ERBB2	GGCCTGGCTGGGTTGCCCAC	TSS	chr17	37863404	37863423	-	705	2428	82	1772	1852	1002	944	2290	1433	1737	2000	276	1882	2243	1490	2078	1727	159	176
ERBB2_intron_131	ERBB2	GGCTCAGCCCAGCTGGAGGC	TSS	chr17	37863426	37863445	-	636	580	58	516	665	435	283	909	476	596	860	97	747	684	674	365	758	66	74
ERBB2_intron_132	ERBB2	GGGCCTGGCTGGGTTGCCCA	TSS	chr17	37863405	37863424	-	657	1131	126	1190	1032	580	643	1435	615	1103	1445	176	1075	1043	892	925	1778	104	88
ERBB2_intron_133	ERBB2	GGGCTGAGCCCTCTGTTTAC	TSS	chr17	37863436	37863455	+	515	744	73	729	519	506	607	688	390	661	642	53	548	893	764	719	1106	32	62
ERBB2_intron_134	ERBB2	TACAGGTGGGTGGCAGAAGA	TSS	chr17	37863453	37863472	+	518	1045	159	882	1085	830	825	953	624	1152	1286	142	688	1117	816	607	1031	49	115
ERBB2_intron_135	ERBB2	TGAGCCCTCTGTTTACAGGT	TSS	chr17	37863440	37863459	+	777	2318	177	1680	1761	768	1070	2232	1243	2266	1948	183	1534	1846	1452	1881	2029	169	147
ERBB2_intron_136	ERBB2	TGCCACCCACCTGTAAACAG	TSS	chr17	37863448	37863467	-	1012	2809	298	2588	1940	1201	1341	2529	1243	2084	3048	202	2063	2127	1964	1676	1833	130	235
ERBB2_TSS_1	ERBB2	AACTGCATTCCAACAAGTCT	TSS	chr17	37856189	37856208	-	252	808	77	616	739	319	369	649	419	802	856	94	621	735	498	631	564	60	56
ERBB2_TSS_10	ERBB2	AGAAAGGATGGCCGGCCTGG	TSS	chr17	37844255	37844274	-	437	793	67	848	915	476	504	870	572	549	722	103	506	643	447	801	851	51	82
ERBB2_TSS_11	ERBB2	AGAGAGGGAGAAAGTGAAGC	TSS	chr17	37856152	37856171	+	204	277	24	494	314	99	133	388	198	314	272	28	211	256	112	369	346	50	22
ERBB2_TSS_12	ERBB2	AGCCAGGGAGAAAGGATGGC	TSS	chr17	37844263	37844282	-	334	501	55	578	694	379	293	719	506	292	621	73	651	568	634	739	539	50	71
ERBB2_TSS_13	ERBB2	AGCTGAGATTCCCCTCCATT	TSS	chr17	37856307	37856326	+	417	1563	148	904	987	657	513	879	486	632	1045	176	999	804	613	1228	1280	72	61
ERBB2_TSS_14	ERBB2	AGGGGGACGAGGGGCGGGGC	TSS	chr17	37844417	37844436	-	569	774	87	1649	1159	1169	1086	1323	1063	1306	1494	96	958	1031	856	1277	626	75	104
ERBB2_TSS_15	ERBB2	ATAAAGAACACAGGAACTTC	TSS	chr17	37844336	37844355	-	188	252	61	366	244	264	336	274	117	262	320	39	191	229	410	377	377	29	17
ERBB2_TSS_16	ERBB2	ATACTCCTAAGCTCCTCCCC	TSS	chr17	37844291	37844310	-	935	2969	148	1689	1736	1275	1493	1660	1945	1097	1928	189	1695	1496	1866	1704	1621	198	234
ERBB2_TSS_17	ERBB2	ATCACAGGAGAAGGAGGAGG	TSS	chr17	37856242	37856261	+	175	121	10	320	303	70	101	370	273	25	1	45	486	173	146	223	102	44	48
ERBB2_TSS_18	ERBB2	CAACTGCATTCCAACAAGTC	TSS	chr17	37856190	37856209	-	203	232	65	402	475	262	222	832	338	309	325	38	518	531	559	627	600	13	59
ERBB2_TSS_19	ERBB2	CAGACTTGTTGGAATGCAGT	TSS	chr17	37856188	37856207	+	307	725	51	635	428	240	243	603	336	322	559	62	583	564	252	523	695	32	37
ERBB2_TSS_2	ERBB2	AAGCTGAGATTCCCCTCCAT	TSS	chr17	37856306	37856325	+	1986	4292	503	3486	3379	1268	1537	3422	1975	2441	2579	516	3938	2964	2939	3708	3456	317	337
ERBB2_TSS_20	ERBB2	CATTCCAACAAGTCTGGGAG	TSS	chr17	37856184	37856203	-	419	858	142	653	823	331	295	664	287	790	1019	139	1028	687	861	453	780	67	88
ERBB2_TSS_21	ERBB2	CCAATCACAGGAGAAGGAGG	TSS	chr17	37856239	37856258	+	140	89	36	96	255	175	85	217	122	150	190	51	321	183	274	80	216	33	42
ERBB2_TSS_22	ERBB2	CCCAGGCCTGCGCGAAGAGA	TSS	chr17	37856137	37856156	+	677	1882	118	2158	1868	655	726	1823	1104	1070	1620	278	1727	2021	1109	1917	2116	135	215
ERBB2_TSS_23	ERBB2	CCCTCTCTTCGCGCAGGCCT	TSS	chr17	37856140	37856159	-	534	1765	139	1420	1310	732	996	1485	1408	1278	1738	170	1665	1170	1299	1570	1378	121	166
ERBB2_TSS_24	ERBB2	CCCTGGCTCGCCGCCGGGGG	TSS	chr17	37844275	37844294	+	455	1475	118	630	831	841	1371	1038	533	1074	1060	100	635	1496	1170	916	1109	49	69
ERBB2_TSS_25	ERBB2	CCTCCCCCGGCGGCGAGCCA	TSS	chr17	37844278	37844297	-	912	1293	154	1116	944	1022	1117	1113	590	1167	2212	116	1073	1185	933	990	1134	110	90
ERBB2_TSS_26	ERBB2	CCTCCTCCTTCTCCTGTGAT	TSS	chr17	37856242	37856261	-	4332	10046	692	5819	6705	5158	5108	6852	6235	7313	8221	729	7114	7553	7573	8019	7874	616	721
ERBB2_TSS_27	ERBB2	CGCCGCCGGGGGAGGAGCTT	TSS	chr17	37844283	37844302	+	145	130	23	267	421	378	405	556	304	487	645	43	405	341	298	306	516	17	68
ERBB2_TSS_28	ERBB2	CGGCGGCGAGCCAGGGAGAA	TSS	chr17	37844271	37844290	-	307	991	61	515	635	461	805	853	403	620	816	85	536	625	716	611	839	73	89
ERBB2_TSS_29	ERBB2	CTCCCAATCACAGGAGAAGG	TSS	chr17	37856236	37856255	+	179	270	74	381	413	177	316	378	172	522	434	34	327	480	364	469	775	29	24
ERBB2_TSS_3	ERBB2	AAGGAGGAGGTGGAGGAGGA	TSS	chr17	37856252	37856271	+	170	157	0	127	158	67	18	146	230	1	1	0	123	190	138	88	50	26	44
ERBB2_TSS_30	ERBB2	CTCCTAAGCTCCTCCCCCGG	TSS	chr17	37844288	37844307	-	3822	7417	884	8718	8565	4848	4827	12045	5850	7784	9254	952	8737	7806	6450	8508	8870	667	822
ERBB2_TSS_31	ERBB2	CTCCTCCTTCTCCTGTGATT	TSS	chr17	37856241	37856260	-	9635	28792	2616	25005	23942	12246	14066	24900	19239	17502	25701	3336	23377	21801	22658	24834	27478	1984	2520
ERBB2_TSS_32	ERBB2	CTTGTTGGAATGCAGTTGGA	TSS	chr17	37856192	37856211	+	2251	3943	640	3673	3623	2072	2545	4292	2071	4375	5324	630	4303	3835	3373	3772	5512	409	415
ERBB2_TSS_33	ERBB2	CTTTCTCCCTCTCTTCGCGC	TSS	chr17	37856146	37856165	-	3467	7264	625	5656	6059	2545	2993	5836	4847	3996	4671	654	5872	4653	4972	6744	5896	599	646
ERBB2_TSS_34	ERBB2	CTTTCTCCCTGGCTCGCCGC	TSS	chr17	37844269	37844288	+	2029	5429	402	3196	3483	2871	3523	3337	3489	3642	3614	293	3792	3402	3734	3808	3005	285	373
ERBB2_TSS_35	ERBB2	GAACTTTAATTTAAACTGTG	TSS	chr17	37844377	37844396	-	152	125	13	108	186	105	94	205	53	326	167	12	210	230	212	406	244	18	45
ERBB2_TSS_36	ERBB2	GAAGGAGGAGGTGGAGGAGG	TSS	chr17	37856251	37856270	+	405	169	8	161	453	106	46	629	360	3	5	61	488	307	310	294	293	50	115
ERBB2_TSS_37	ERBB2	GACCAACCGCGCCGCCAGGC	TSS	chr17	37844241	37844260	+	200	434	44	421	398	362	343	467	283	247	814	92	516	629	618	441	514	44	55
ERBB2_TSS_38	ERBB2	GAGAGGGAGAAAGTGAAGCT	TSS	chr17	37856153	37856172	+	197	169	52	253	423	141	117	379	210	198	591	57	491	371	421	513	620	29	14
ERBB2_TSS_39	ERBB2	GAGAGTAGAATAAAGAACAC	TSS	chr17	37844345	37844364	-	18	25	0	6	15	0	7	3	3	21	32	7	18	31	13	7	5	0	0
ERBB2_TSS_4	ERBB2	ACAGGAACTTCCGGTTACTC	TSS	chr17	37844327	37844346	-	608	1668	259	1475	1478	1101	1422	1265	766	1318	1961	139	1044	1364	1350	1134	1474	117	107
ERBB2_TSS_40	ERBB2	GAGTATGAAGCTTCCACTTC	TSS	chr17	37844305	37844324	+	445	801	84	851	654	676	612	1007	701	976	1228	70	655	806	588	1275	725	74	67
ERBB2_TSS_41	ERBB2	GCAGGACCAACCGCGCCGCC	TSS	chr17	37844237	37844256	+	196	559	37	427	498	447	364	654	235	444	723	41	409	295	405	426	543	22	50
ERBB2_TSS_42	ERBB2	GCAGGCGCCCACAAAAATCC	TSS	chr17	37844399	37844418	-	567	1122	104	1283	1240	1134	1374	1103	438	1415	1377	121	1234	1288	797	864	1165	79	141
ERBB2_TSS_43	ERBB2	GCAGTTGGAGGGGGCGAGCT	TSS	chr17	37856203	37856222	+	1258	3870	368	3498	3635	2450	2752	3999	2316	3748	4232	559	3954	3180	3794	3490	4227	311	398
ERBB2_TSS_44	ERBB2	GCGCGCTTGCTCCCAATCAC	TSS	chr17	37856227	37856246	+	514	1493	112	1035	1078	371	568	1129	663	756	1407	170	1138	798	980	1092	1286	62	94
ERBB2_TSS_45	ERBB2	GCTTCCACTTCCGGAGTAAC	TSS	chr17	37844314	37844333	+	207	539	51	263	307	402	338	618	252	522	744	109	312	622	435	469	335	29	44
ERBB2_TSS_46	ERBB2	GGAGAAGGAGGAGGTGGAGG	TSS	chr17	37856248	37856267	+	538	218	9	201	355	176	97	395	207	1	2	43	182	394	395	397	181	84	40
ERBB2_TSS_47	ERBB2	GGATGGCCGGCCTGGCGGCG	TSS	chr17	37844250	37844269	-	1650	2977	433	3493	3749	1647	2718	4397	1652	2724	4532	411	3573	3788	2870	3588	3677	200	256
ERBB2_TSS_48	ERBB2	GGCAGGCGCCCACAAAAATC	TSS	chr17	37844400	37844419	-	276	178	43	263	216	149	263	377	109	409	325	15	433	403	422	104	339	13	37
ERBB2_TSS_49	ERBB2	GGCCGGCCATCCTTTCTCCC	TSS	chr17	37844258	37844277	+	594	1258	83	1115	1073	553	612	1386	921	1612	1236	159	950	1093	1212	1665	1256	103	109
ERBB2_TSS_5	ERBB2	ACAGGAGAAGGAGGAGGTGG	TSS	chr17	37856245	37856264	+	267	35	8	98	289	38	46	119	107	1	3	19	156	301	244	194	88	18	59
ERBB2_TSS_50	ERBB2	GGCCGGCCTGGCGGCGCGGT	TSS	chr17	37844246	37844265	-	478	383	51	343	287	103	202	396	227	381	408	29	414	391	385	208	438	56	27
ERBB2_TSS_51	ERBB2	GGCGAGCCAGGGAGAAAGGA	TSS	chr17	37844267	37844286	-	71	2	4	184	102	16	150	217	113	30	105	14	70	135	10	13	62	18	14
ERBB2_TSS_52	ERBB2	GGGAGAAAGGATGGCCGGCC	TSS	chr17	37844258	37844277	-	670	1460	127	1452	1417	761	788	1681	1203	1091	1409	156	1226	1130	1053	1239	1718	132	172
ERBB2_TSS_53	ERBB2	GTTGCCACTCCCAGACTTGT	TSS	chr17	37856177	37856196	+	920	1670	250	1955	1512	1164	976	1597	969	1064	1798	244	1690	1852	1539	1492	1589	129	214
ERBB2_TSS_54	ERBB2	TAAAGTTCCCGGATTTTTGT	TSS	chr17	37844389	37844408	+	1119	2044	424	1926	1921	2075	2154	2214	610	2113	3833	313	1727	2466	1984	1381	1693	187	198
ERBB2_TSS_55	ERBB2	TCCCTCTCTTCGCGCAGGCC	TSS	chr17	37856141	37856160	-	1190	3299	250	2327	2157	1370	1245	2401	2091	1865	2907	205	2412	2769	2311	2528	3034	232	225
ERBB2_TSS_56	ERBB2	TCCTCCCCCGGCGGCGAGCC	TSS	chr17	37844279	37844298	-	1452	4411	363	3208	2675	3068	3226	2915	2366	4010	4071	279	3180	3113	3253	2551	3061	261	235
ERBB2_TSS_57	ERBB2	TCTCCCTGGCTCGCCGCCGG	TSS	chr17	37844272	37844291	+	27	186	6	13	32	8	36	27	23	41	169	6	18	43	64	46	76	7	13
ERBB2_TSS_58	ERBB2	TGCAGTTGGAGGGGGCGAGC	TSS	chr17	37856202	37856221	+	688	1555	145	1472	1263	968	755	1264	1089	1325	1615	175	1281	1223	1459	1822	1491	123	97
ERBB2_TSS_59	ERBB2	TGGAGGAGGAGGGCTGCTTG	TSS	chr17	37856262	37856281	+	1193	1919	150	3106	2597	1154	1360	2562	2612	2004	3200	295	2519	2201	1923	3084	3467	308	280
ERBB2_TSS_6	ERBB2	ACAGTTTAAATTAAAGTTCC	TSS	chr17	37844378	37844397	+	447	415	84	476	487	457	424	514	189	485	742	67	363	378	379	399	610	46	44
ERBB2_TSS_60	ERBB2	TGTTGGAATGCAGTTGGAGG	TSS	chr17	37856194	37856213	+	1271	2871	341	2923	2671	1235	1325	2071	1624	2247	3005	401	2611	2678	2501	2581	2943	287	295
ERBB2_TSS_61	ERBB2	TTAAACTGTGTGGACTTCAG	TSS	chr17	37844367	37844386	-	692	1786	189	1039	1208	650	858	1195	615	906	1148	160	1414	874	1079	1083	1012	78	101
ERBB2_TSS_62	ERBB2	TTAAAGTTCCCGGATTTTTG	TSS	chr17	37844388	37844407	+	1031	899	205	911	1035	1137	1256	1011	245	1273	2252	244	1090	1552	1283	1020	1205	115	96
ERBB2_TSS_63	ERBB2	TTCTCCCTGGCTCGCCGCCG	TSS	chr17	37844271	37844290	+	1466	3381	296	3452	3279	2914	3468	4061	3547	3483	4097	325	3326	3209	2669	3517	3457	282	372
ERBB2_TSS_64	ERBB2	TTGCTCCCAATCACAGGAGA	TSS	chr17	37856233	37856252	+	473	892	165	782	970	441	443	836	354	712	962	73	881	750	838	810	934	86	49
ERBB2_TSS_65	ERBB2	TTGTTGGAATGCAGTTGGAG	TSS	chr17	37856193	37856212	+	1713	2444	283	2527	2310	915	1078	2708	1564	1722	2562	371	2985	1908	2587	2837	2603	243	311
ERBB2_TSS_66	ERBB2	TTTCTCCCTGGCTCGCCGCC	TSS	chr17	37844270	37844289	+	1492	4153	256	2848	2585	2764	3207	2299	2553	2425	3213	227	2585	2356	2304	2659	3068	238	304
ERBB2_TSS_7	ERBB2	ACCCAGGCCTGCGCGAAGAG	TSS	chr17	37856136	37856155	+	385	1024	96	682	617	770	849	625	619	928	812	62	778	1110	644	1437	715	96	62
ERBB2_TSS_8	ERBB2	ACTTCCGGTTACTCCGGAAG	TSS	chr17	37844321	37844340	-	121	245	43	271	172	184	223	156	93	117	240	12	115	227	113	130	237	17	32
ERBB2_TSS_9	ERBB2	ACTTGTTGGAATGCAGTTGG	TSS	chr17	37856191	37856210	+	1246	1334	218	1406	1293	802	794	1414	705	1690	1697	208	1316	1591	1052	1430	2311	155	146
HNF1B_exon_47	HNF1B	ATGGAAGACCGGCTTGGTGT	exon	chr17	36104687	36104706	+	1135	477	64	730	1123	346	424	584	1499	1629	2740	321	1945	2182	1755	2261	2909	206	223
HNF1B_exon_48	HNF1B	CACCAAGGAGGTGCTGGTTC	exon	chr17	36104794	36104813	-	464	85	15	436	509	122	171	528	338	602	935	39	565	879	700	631	668	56	61
HNF1B_exon_49	HNF1B	CACGCCAAGGGCCGCTTGTC	exon	chr17	36104652	36104671	-	939	425	32	1136	1816	748	1123	1580	1566	2387	3624	306	2295	2816	2527	2392	2210	163	296
HNF1B_exon_50	HNF1B	CAGCACCTCCTTGGTGACCC	exon	chr17	36104798	36104817	+	604	309	9	608	643	83	285	475	252	1154	1983	204	1615	1419	1336	1338	1713	130	90
HNF1B_exon_51	HNF1B	CAGCTTCACCCCGAAGTTCG	exon	chr17	36104747	36104766	+	279	487	39	237	439	37	93	287	115	1000	1155	110	744	704	645	833	433	48	69
HNF1B_exon_52	HNF1B	CCAGCTTCACCCCGAAGTTC	exon	chr17	36104746	36104765	+	661	615	30	1093	1188	359	485	1976	1028	2433	3249	216	1403	1629	1620	1344	2224	138	191
[truncated: 2,932 more rows]
