# Supplementary material for: Complementary information derived from CRISPR Cas9 mediated gene deletion and suppression
Source: Nat Commun. 2017 May 23;8:15403. doi: 10.1038/ncomms15403 (PMC5457492; doi:10.1038/ncomms15403)
Supplement: Supplementary Data 8 — Raw read counts from tilling sgRNA pools measuring proliferation in 4 cancer cell lines. [file ncomms15403-s9.xlsx]

## Sheet: Reads_6K_lib
Cell_line	spacer	gene	TSS_rank	Is_TSS	Is_exon	DNA_Pool	HT29	HT29	HT29	HT29
Cas9						NA	Cas9	Cas9	KRAB-dCas9	KRAB-dCas9
Backbone						NA	pLX311	pLX311	pLX311	pLX311
Replicate						NA	1	2	1	2
AATF_TSS_1	CGCGCGGTCTCTGGCGGAGT	AATF	1	TRUE	FALSE	217	286	384	190	382
AATF_TSS_2	CTCTGGCGGAGTCGGGGAAT	AATF	1	TRUE	FALSE	160	148	253	86	349
AATF_TSS_3	CGACTCCGCCAGAGACCGCG	AATF	1	TRUE	FALSE	61	109	71	9	109
AATF_TSS_4	GGAGTCGGGGAATCGGATCA	AATF	1	TRUE	FALSE	412	556	303	132	319
AATF_TSS_5	GCCGGTCCAGAGCTGTGGGG	AATF	1	TRUE	FALSE	534	431	372	264	365
AATF_TSS_6	GGGAATCGGATCAAGGCGAG	AATF	1	TRUE	FALSE	557	795	742	178	234
AATF_TSS_7	AAGTGGCCGGTCCAGAGCTG	AATF	1	TRUE	FALSE	376	198	355	200	390
AATF_EX_1	GTTGAACCCGCGACCAAGCG	AATF	NA	FALSE	TRUE	285	151	137	318	525
AATF_EX_2	CTCCTTGGATCCCAACGATC	AATF	NA	FALSE	TRUE	222	451	348	323	406
AATF_EX_3	GGACCCTGAAGCGGACCCCG	AATF	NA	FALSE	TRUE	108	76	69	65	187
AATF_EX_4	GTCTACTCACCAGACGATCC	AATF	NA	FALSE	TRUE	250	340	241	353	839
AATF_EX_5	CGCTCTGTCTATCGAGTTCT	AATF	NA	FALSE	TRUE	671	1270	1458	735	1022
AATF_EX_6	AGTCAAGATTGAGCGTTCAA	AATF	NA	FALSE	TRUE	251	374	149	209	408
AAVS1_CONT_1	CAATTGCCTTAGTGGCTAGG	AAVS1	NA	FALSE	FALSE	225	243	359	290	557
AAVS1_CONT_10	AGGGTACCAGCCTCACCAAG	AAVS1	NA	FALSE	FALSE	188	272	251	194	370
AAVS1_CONT_100	CCAATATCAGGAGACTAGGA	AAVS1	NA	FALSE	FALSE	424	739	1015	529	1268
AAVS1_CONT_101	ATATCAGGAGACTAGGAAGG	AAVS1	NA	FALSE	FALSE	258	201	161	276	506
AAVS1_CONT_102	GACAGAAAAGCCCCATCCTT	AAVS1	NA	FALSE	FALSE	330	400	713	497	559
AAVS1_CONT_103	ACCCCACAGTGGGGCCACTA	AAVS1	NA	FALSE	FALSE	346	638	870	307	554
AAVS1_CONT_104	GTCACCAATCCTGTCCCTAG	AAVS1	NA	FALSE	FALSE	482	635	837	412	1075
AAVS1_CONT_105	GTCCCCTCCACCCCACAGTG	AAVS1	NA	FALSE	FALSE	351	343	174	536	810
AAVS1_CONT_106	CTGTCCCCTCCACCCCACAG	AAVS1	NA	FALSE	FALSE	422	373	758	672	946
AAVS1_CONT_107	TGTCCCTAGTGGCCCCACTG	AAVS1	NA	FALSE	FALSE	277	541	473	392	550
AAVS1_CONT_108	TCCCTAGTGGCCCCACTGTG	AAVS1	NA	FALSE	FALSE	293	539	500	260	785
AAVS1_CONT_109	ATTCCCAGGGCCGGTTAATG	AAVS1	NA	FALSE	FALSE	192	367	206	188	247
AAVS1_CONT_11	GTTCTTAGGGTACCCCACGT	AAVS1	NA	FALSE	FALSE	297	588	367	345	559
AAVS1_CONT_110	AGAACCAGAGCCACATTAAC	AAVS1	NA	FALSE	FALSE	585	1093	980	649	1017
AAVS1_CONT_111	GGGACCACCTTATATTCCCA	AAVS1	NA	FALSE	FALSE	305	533	416	244	529
AAVS1_CONT_112	AGAGCCACATTAACCGGCCC	AAVS1	NA	FALSE	FALSE	208	366	394	175	421
AAVS1_CONT_113	CCGGCCCTGGGAATATAAGG	AAVS1	NA	FALSE	FALSE	319	236	571	403	1012
AAVS1_CONT_114	GGATCCTGTGTCCCCGAGCT	AAVS1	NA	FALSE	FALSE	315	672	801	448	784
AAVS1_CONT_115	AATATAAGGTGGTCCCAGCT	AAVS1	NA	FALSE	FALSE	366	692	648	492	688
AAVS1_CONT_116	TATAAGGTGGTCCCAGCTCG	AAVS1	NA	FALSE	FALSE	280	367	364	208	422
AAVS1_CONT_117	TGGTCCCAGCTCGGGGACAC	AAVS1	NA	FALSE	FALSE	308	433	968	358	510
AAVS1_CONT_118	CAGCATGTTTGCTGCCTCCA	AAVS1	NA	FALSE	FALSE	188	341	295	178	237
AAVS1_CONT_119	GCTCGGGGACACAGGATCCC	AAVS1	NA	FALSE	FALSE	240	278	332	80	260
AAVS1_CONT_12	AAGTGGTTGATAAACCCACG	AAVS1	NA	FALSE	FALSE	84	119	151	112	138
AAVS1_CONT_120	CGGGCCCCTATGTCCACTTC	AAVS1	NA	FALSE	FALSE	330	573	791	537	416
AAVS1_CONT_121	GCAAACATGCTGTCCTGAAG	AAVS1	NA	FALSE	FALSE	349	533	489	353	622
AAVS1_CONT_122	TGCTGTCCTGAAGTGGACAT	AAVS1	NA	FALSE	FALSE	295	428	474	404	621
AAVS1_CONT_123	CTGTCCTGAAGTGGACATAG	AAVS1	NA	FALSE	FALSE	206	256	279	178	241
AAVS1_CONT_124	TAGTCTTCTTCCTCCAACCC	AAVS1	NA	FALSE	FALSE	1308	2176	1931	1597	2175
AAVS1_CONT_125	AAGAAGACTAGCTGAGCTCT	AAVS1	NA	FALSE	FALSE	294	554	480	302	547
AAVS1_CONT_126	CCTGTCATGGCATCTTCCAG	AAVS1	NA	FALSE	FALSE	275	303	343	309	560
AAVS1_CONT_127	TAGCTGAGCTCTCGGACCCC	AAVS1	NA	FALSE	FALSE	484	762	812	446	881
AAVS1_CONT_128	GCTCTTCCAGCCCCCTGTCA	AAVS1	NA	FALSE	FALSE	367	811	348	335	671
AAVS1_CONT_129	CCCCTGGAAGATGCCATGAC	AAVS1	NA	FALSE	FALSE	349	1086	863	588	780
AAVS1_CONT_13	GTGGTTGATAAACCCACGTG	AAVS1	NA	FALSE	FALSE	155	445	137	214	223
AAVS1_CONT_130	CCTGGAAGATGCCATGACAG	AAVS1	NA	FALSE	FALSE	202	554	453	316	601
AAVS1_CONT_131	AGAGCTAGCACAGACTAGAG	AAVS1	NA	FALSE	FALSE	184	410	150	219	305
AAVS1_CONT_132	TAGCACAGACTAGAGAGGTA	AAVS1	NA	FALSE	FALSE	199	456	490	173	396
AAVS1_CONT_133	GCACAGACTAGAGAGGTAAG	AAVS1	NA	FALSE	FALSE	234	364	372	250	291
AAVS1_CONT_134	AGGGGAGCTGCCCAAATGAA	AAVS1	NA	FALSE	FALSE	195	585	331	256	402
AAVS1_CONT_135	GCCCAAATGAAAGGAGTGAG	AAVS1	NA	FALSE	FALSE	205	536	508	327	570
AAVS1_CONT_136	CTGGACACCCCGTTCTCCTG	AAVS1	NA	FALSE	FALSE	388	768	736	697	1273
AAVS1_CONT_137	GAGAGGTGACCCGAATCCAC	AAVS1	NA	FALSE	FALSE	250	398	278	336	251
AAVS1_CONT_138	CCCGAATCCACAGGAGAACG	AAVS1	NA	FALSE	FALSE	134	409	351	138	236
AAVS1_CONT_139	GTCCAGGCAAAGAAAGCAAG	AAVS1	NA	FALSE	FALSE	203	470	529	216	233
AAVS1_CONT_14	CGTGGGGTACCCTAAGAACT	AAVS1	NA	FALSE	FALSE	167	434	249	169	500
AAVS1_CONT_140	CAGAAAAACGGTGATGATGC	AAVS1	NA	FALSE	FALSE	207	525	253	145	530
AAVS1_CONT_141	GTCCCGCCTCCCCTTCTTGT	AAVS1	NA	FALSE	FALSE	683	846	1112	1050	1556
AAVS1_CONT_142	GATGATGCAGGCCTACAAGA	AAVS1	NA	FALSE	FALSE	125	194	168	157	302
AAVS1_CONT_143	TGATGCAGGCCTACAAGAAG	AAVS1	NA	FALSE	FALSE	423	742	606	504	934
AAVS1_CONT_144	CTTAGGATGGCCTTCTCCGA	AAVS1	NA	FALSE	FALSE	250	320	342	267	367
AAVS1_CONT_145	GACGCAAGGGAGACATCCGT	AAVS1	NA	FALSE	FALSE	235	348	168	284	296
AAVS1_CONT_146	CCATCTCTCGTTTCTTAGGA	AAVS1	NA	FALSE	FALSE	380	548	1002	529	876
AAVS1_CONT_147	CCATCCTAAGAAACGAGAGA	AAVS1	NA	FALSE	FALSE	350	630	518	654	506
AAVS1_CONT_148	TAAGAAACGAGAGATGGCAC	AAVS1	NA	FALSE	FALSE	139	158	225	280	236
AAVS1_CONT_149	CCCTTTTCCTTCTCCTTCTG	AAVS1	NA	FALSE	FALSE	1119	2237	2452	1248	2439
AAVS1_CONT_15	CAAGCATCGCCCCCCTGCTG	AAVS1	NA	FALSE	FALSE	592	1282	1039	658	1749
AAVS1_CONT_150	GAGATGGCACAGGCCCCAGA	AAVS1	NA	FALSE	FALSE	222	323	339	204	278
AAVS1_CONT_151	GCACAGGCCCCAGAAGGAGA	AAVS1	NA	FALSE	FALSE	261	581	581	468	914
AAVS1_CONT_152	CCATGCCGTCTTCACTCGCT	AAVS1	NA	FALSE	FALSE	312	284	334	257	466
AAVS1_CONT_153	GGGAACCCAGCGAGTGAAGA	AAVS1	NA	FALSE	FALSE	98	194	217	250	201
AAVS1_CONT_154	CCCAGCGAGTGAAGACGGCA	AAVS1	NA	FALSE	FALSE	253	315	361	314	328
AAVS1_CONT_155	CCCGTGTCTGGGTCCTCTCC	AAVS1	NA	FALSE	FALSE	308	688	556	380	664
AAVS1_CONT_156	AGCGGATCCTCCCCGTGTCT	AAVS1	NA	FALSE	FALSE	376	428	482	443	469
AAVS1_CONT_157	GCCCGGAGAGGACCCAGACA	AAVS1	NA	FALSE	FALSE	189	222	392	102	260
AAVS1_CONT_158	CCGGAGAGGACCCAGACACG	AAVS1	NA	FALSE	FALSE	275	506	461	326	904
AAVS1_CONT_159	TCCGCTCAGAGGACATCACG	AAVS1	NA	FALSE	FALSE	111	197	225	118	151
AAVS1_CONT_16	AACTTGGGAACAGCCACAGC	AAVS1	NA	FALSE	FALSE	293	361	253	404	468
AAVS1_CONT_160	TTTCCGGAGCACTTCCTTCT	AAVS1	NA	FALSE	FALSE	332	679	534	336	497
AAVS1_CONT_161	GCGCCGAGAAGGAAGTGCTC	AAVS1	NA	FALSE	FALSE	329	343	495	304	655
AAVS1_CONT_162	CTCTGCTGTGTTGCTGCCCA	AAVS1	NA	FALSE	FALSE	355	779	724	406	969
AAVS1_CONT_163	TGCTCCGGAAAGAGCATCCT	AAVS1	NA	FALSE	FALSE	283	339	369	281	456
AAVS1_CONT_164	GCAACACAGCAGAGAGCAAG	AAVS1	NA	FALSE	FALSE	170	526	727	483	442
AAVS1_CONT_165	GCCTGGGTCACCTCTACGGC	AAVS1	NA	FALSE	FALSE	250	475	561	395	609
AAVS1_CONT_166	TGTGGCCTGGGTCACCTCTA	AAVS1	NA	FALSE	FALSE	259	276	531	340	643
AAVS1_CONT_167	CTGTCTGCAGCTTGTGGCCT	AAVS1	NA	FALSE	FALSE	653	1869	1654	815	1141
AAVS1_CONT_168	GCCAGCCGTAGAGGTGACCC	AAVS1	NA	FALSE	FALSE	210	302	203	250	354
AAVS1_CONT_169	CGCTTTCTGTCTGCAGCTTG	AAVS1	NA	FALSE	FALSE	226	593	810	285	441
AAVS1_CONT_17	CTTGGGAACAGCCACAGCAG	AAVS1	NA	FALSE	FALSE	263	156	352	305	501
AAVS1_CONT_170	CTGCAGACAGAAAGCGGCAC	AAVS1	NA	FALSE	FALSE	97	141	202	131	157
AAVS1_CONT_171	TGACCTGCATTCTCTCCCCT	AAVS1	NA	FALSE	FALSE	1829	3016	3755	2576	3462
AAVS1_CONT_172	ACAGAAAGCGGCACAGGCCC	AAVS1	NA	FALSE	FALSE	213	318	375	409	545
AAVS1_CONT_173	GAATGCAGGTCAGAGAAAGC	AAVS1	NA	FALSE	FALSE	337	747	474	168	567
AAVS1_CONT_174	ACTGTTTCCCCTTCCCAGGC	AAVS1	NA	FALSE	FALSE	260	349	342	282	464
AAVS1_CONT_175	GCCCACTGTTTCCCCTTCCC	AAVS1	NA	FALSE	FALSE	638	1585	1367	993	1402
AAVS1_CONT_176	AAAGCAGGACCTGCCTGGGA	AAVS1	NA	FALSE	FALSE	197	357	264	209	430
AAVS1_CONT_177	ACTGGCTTCTGCGCCGCCTC	AAVS1	NA	FALSE	FALSE	210	456	482	268	293
AAVS1_CONT_178	CAGTAGAGCTCAAAGTGGTC	AAVS1	NA	FALSE	FALSE	289	442	378	350	596
AAVS1_CONT_179	TGCCGTCTCTCTCCTGAGTC	AAVS1	NA	FALSE	FALSE	7	7	11	3	23
AAVS1_CONT_18	TCCTGCATCCTTCTCCAGGC	AAVS1	NA	FALSE	FALSE	191	241	349	227	475
AAVS1_CONT_180	GCTCAAAGTGGTCCGGACTC	AAVS1	NA	FALSE	FALSE	403	700	566	459	623
AAVS1_CONT_181	GTCCGGACTCAGGAGAGAGA	AAVS1	NA	FALSE	FALSE	304	577	391	439	833
AAVS1_CONT_182	GAGTGCCCTTGCTGTGCCGC	AAVS1	NA	FALSE	FALSE	401	671	581	458	646
AAVS1_CONT_183	AGAGTTCCGGCGGCACAGCA	AAVS1	NA	FALSE	FALSE	216	369	423	212	203
AAVS1_CONT_184	GGCGGCACAGCAAGGGCACT	AAVS1	NA	FALSE	FALSE	258	387	461	297	537
AAVS1_CONT_185	CGGCACAGCAAGGGCACTCG	AAVS1	NA	FALSE	FALSE	291	495	354	415	572
AAVS1_CONT_186	AGGGCAGCGCAAAGTGACAA	AAVS1	NA	FALSE	FALSE	251	354	324	266	362
AAVS1_CONT_187	AGCGCAAAGTGACAATGGCC	AAVS1	NA	FALSE	FALSE	383	705	552	415	482
AAVS1_CONT_188	AAGTGACAATGGCCAGGGCC	AAVS1	NA	FALSE	FALSE	269	562	502	374	245
AAVS1_CONT_189	CCAGCTCCCATAGCTCAGTC	AAVS1	NA	FALSE	FALSE	140	439	388	187	449
AAVS1_CONT_19	CTCGTCCTGCATCCTTCTCC	AAVS1	NA	FALSE	FALSE	546	846	732	583	541
AAVS1_CONT_190	AGATAGACCAGACTGAGCTA	AAVS1	NA	FALSE	FALSE	235	341	295	193	188
AAVS1_CONT_191	CCAGACTGAGCTATGGGAGC	AAVS1	NA	FALSE	FALSE	271	651	465	346	426
AAVS1_CONT_192	TGAGCCCCTCCAGCCGGTCC	AAVS1	NA	FALSE	FALSE	421	532	560	342	804
AAVS1_CONT_193	CAGGGAAGGAGACAAAGTCC	AAVS1	NA	FALSE	FALSE	169	180	239	204	272
AAVS1_CONT_194	CGATGTTGAGCCCCTCCAGC	AAVS1	NA	FALSE	FALSE	531	809	630	497	739
AAVS1_CONT_195	AGACAAAGTCCAGGACCGGC	AAVS1	NA	FALSE	FALSE	177	145	562	324	381
AAVS1_CONT_196	CAAAGTCCAGGACCGGCTGG	AAVS1	NA	FALSE	FALSE	319	546	419	411	858
AAVS1_CONT_197	GAGGGGCTCAACATCGGAAG	AAVS1	NA	FALSE	FALSE	164	457	400	266	347
AAVS1_CONT_198	GGGGCTCAACATCGGAAGAG	AAVS1	NA	FALSE	FALSE	293	544	449	293	562
AAVS1_CONT_199	AGGACTGCATGGGTCAGCAC	AAVS1	NA	FALSE	FALSE	316	680	561	262	457
AAVS1_CONT_2	CTGCACCCCAATTGCCTTAG	AAVS1	NA	FALSE	FALSE	360	874	814	583	683
AAVS1_CONT_20	ACCTGCCTGGAGAAGGATGC	AAVS1	NA	FALSE	FALSE	258	568	671	263	735
AAVS1_CONT_200	GCTTTAACTGGCCCTGGCTT	AAVS1	NA	FALSE	FALSE	282	352	554	360	766
AAVS1_CONT_201	GGAGTCGCTTTAACTGGCCC	AAVS1	NA	FALSE	FALSE	352	689	652	429	656
AAVS1_CONT_202	CAGCACAGGCTGCCAAAGCC	AAVS1	NA	FALSE	FALSE	203	361	355	217	314
AAVS1_CONT_203	CGACCTACTCTCTTCCGCAT	AAVS1	NA	FALSE	FALSE	602	869	1037	655	922
AAVS1_CONT_204	CAGTTAAAGCGACTCCAATG	AAVS1	NA	FALSE	FALSE	152	314	330	251	277
AAVS1_CONT_205	ACTCCAATGCGGAAGAGAGT	AAVS1	NA	FALSE	FALSE	293	414	340	336	317
AAVS1_CONT_206	TGTGCTGACCACTCTGCCCC	AAVS1	NA	FALSE	FALSE	893	1758	2136	1110	1566
AAVS1_CONT_207	GCAGAGTGGTCAGCACAGAG	AAVS1	NA	FALSE	FALSE	359	727	831	429	575
AAVS1_CONT_208	GAGCCGCTTCAACTGGCCCT	AAVS1	NA	FALSE	FALSE	211	423	543	190	530
AAVS1_CONT_209	AGCACAGAGTGGCTAAGCCC	AAVS1	NA	FALSE	FALSE	238	254	251	228	382
AAVS1_CONT_21	CCGGCCAGTTTCTCCACCTG	AAVS1	NA	FALSE	FALSE	582	1135	764	801	1079
AAVS1_CONT_210	CGAATTGGAGCCGCTTCAAC	AAVS1	NA	FALSE	FALSE	235	562	540	222	412
AAVS1_CONT_211	AAGCCCAGGGCCAGTTGAAG	AAVS1	NA	FALSE	FALSE	342	474	514	411	629
AAVS1_CONT_212	CGACCACCCCACTTCCGAAT	AAVS1	NA	FALSE	FALSE	1393	2620	2612	1639	2333
AAVS1_CONT_213	CAGTTGAAGCGGCTCCAATT	AAVS1	NA	FALSE	FALSE	356	481	542	306	448
AAVS1_CONT_214	AAGCGGCTCCAATTCGGAAG	AAVS1	NA	FALSE	FALSE	191	317	305	135	479
AAVS1_CONT_215	GCGGCTCCAATTCGGAAGTG	AAVS1	NA	FALSE	FALSE	362	919	808	371	823
AAVS1_CONT_216	GCTCCAATTCGGAAGTGGGG	AAVS1	NA	FALSE	FALSE	229	547	333	277	336
AAVS1_CONT_217	GCCCCGTCGTTCCTGGCCCT	AAVS1	NA	FALSE	FALSE	297	459	542	308	432
AAVS1_CONT_218	AGCATAGGGTGGCAAAGCCC	AAVS1	NA	FALSE	FALSE	242	252	208	338	498
AAVS1_CONT_219	AAGCCCAGGGCCAGGAACGA	AAVS1	NA	FALSE	FALSE	142	66	184	80	319
AAVS1_CONT_22	AGGACGAGAAACACAGCCCC	AAVS1	NA	FALSE	FALSE	242	413	354	193	357
AAVS1_CONT_220	GCCCAGGGCCAGGAACGACG	AAVS1	NA	FALSE	FALSE	267	514	407	234	328
AAVS1_CONT_221	GCGGATCGAGACTGGCAACG	AAVS1	NA	FALSE	FALSE	416	930	865	602	553
AAVS1_CONT_222	ACCCTCTGCTGCGCCACCTG	AAVS1	NA	FALSE	FALSE	460	1056	666	747	1105
AAVS1_CONT_223	CCACCCTCTGCTGCGCCACC	AAVS1	NA	FALSE	FALSE	347	635	666	582	813
AAVS1_CONT_224	GCCCGGCGTCTCCCGGGGCC	AAVS1	NA	FALSE	FALSE	0	0	3	0	0
AAVS1_CONT_225	CCCCCGCCCGGCGTCTCCCG	AAVS1	NA	FALSE	FALSE	63	141	154	74	113
AAVS1_CONT_226	GCCCCCCGCCCGGCGTCTCC	AAVS1	NA	FALSE	FALSE	24	74	86	2	52
AAVS1_CONT_227	CCAGGTCAGCGCCCCCCGCC	AAVS1	NA	FALSE	FALSE	247	624	409	311	757
AAVS1_CONT_228	GACCTGGCCCCGGGAGACGC	AAVS1	NA	FALSE	FALSE	25	25	16	42	36
AAVS1_CONT_229	CGGTATCAGCGCCCTGCACC	AAVS1	NA	FALSE	FALSE	274	284	385	260	654
AAVS1_CONT_23	ACGAGAAACACAGCCCCAGG	AAVS1	NA	FALSE	FALSE	399	964	725	897	952
AAVS1_CONT_230	CTGGACTCCACCAACGCCGA	AAVS1	NA	FALSE	FALSE	167	235	356	312	333
AAVS1_CONT_231	GTGCAGGGCGCTGATACCGT	AAVS1	NA	FALSE	FALSE	396	539	805	279	890
AAVS1_CONT_232	GGCGCTGATACCGTCGGCGT	AAVS1	NA	FALSE	FALSE	359	550	739	339	740
AAVS1_CONT_233	GCTGATACCGTCGGCGTTGG	AAVS1	NA	FALSE	FALSE	286	587	437	211	513
AAVS1_CONT_234	GCCGCCCGCCCGCGCCGTGC	AAVS1	NA	FALSE	FALSE	255	246	233	141	411
AAVS1_CONT_235	GCATCAGACGCGCCTCGTCC	AAVS1	NA	FALSE	FALSE	443	517	354	479	733
AAVS1_CONT_236	GAGTTCCTGGCGGCCTGTGC	AAVS1	NA	FALSE	FALSE	450	622	538	375	950
AAVS1_CONT_237	GTCCAGGTCGCCGCCCGCAC	AAVS1	NA	FALSE	FALSE	394	438	266	269	851
AAVS1_CONT_238	GCGCGCCGCCGAGTTCCTGG	AAVS1	NA	FALSE	FALSE	144	259	151	148	245
AAVS1_CONT_239	CGAGCGCGCCGCCGAGTTCC	AAVS1	NA	FALSE	FALSE	221	261	247	260	299
AAVS1_CONT_24	ACAGCCCCAGGTGGAGAAAC	AAVS1	NA	FALSE	FALSE	147	150	309	133	260
AAVS1_CONT_240	CGCCGCCCGCACAGGCCGCC	AAVS1	NA	FALSE	FALSE	102	186	242	157	204
AAVS1_CONT_241	CGCACAGGCCGCCAGGAACT	AAVS1	NA	FALSE	FALSE	283	330	268	244	331
AAVS1_CONT_242	ACAGGCCGCCAGGAACTCGG	AAVS1	NA	FALSE	FALSE	255	289	325	482	489
AAVS1_CONT_243	GCGCTCTCCGGGGCCAGGCT	AAVS1	NA	FALSE	FALSE	451	531	471	287	432
AAVS1_CONT_244	CGCTCGCTCGCTCGCTGGGC	AAVS1	NA	FALSE	FALSE	79	96	74	66	102
AAVS1_CONT_245	GCTGGCCCCCCACCGCCCCA	AAVS1	NA	FALSE	FALSE	200	365	438	251	393
AAVS1_CONT_246	CCACCGCCCCAAGGATCTCC	AAVS1	NA	FALSE	FALSE	344	859	342	632	516
AAVS1_CONT_247	CGCCGTGACGTCAGCACGCC	AAVS1	NA	FALSE	FALSE	163	598	475	171	496
AAVS1_CONT_248	AGGATCTCCCGGTCCCCGCC	AAVS1	NA	FALSE	FALSE	248	508	633	213	382
AAVS1_CONT_249	CGCCCGGCGTGCTGACGTCA	AAVS1	NA	FALSE	FALSE	392	866	991	479	583
AAVS1_CONT_25	CCCCAGGTGGAGAAACTGGC	AAVS1	NA	FALSE	FALSE	163	356	345	270	306
AAVS1_CONT_250	GCGACCTGCCCAGCACACCC	AAVS1	NA	FALSE	FALSE	648	1604	926	919	1396
AAVS1_CONT_251	TGACGTCACGGCGCTGCCCC	AAVS1	NA	FALSE	FALSE	336	587	670	268	437
AAVS1_CONT_252	CCAAGGGCCACTTCTGCTAA	AAVS1	NA	FALSE	FALSE	168	438	232	220	439
AAVS1_CONT_253	ATGGAGTCCATTAGCAGAAG	AAVS1	NA	FALSE	FALSE	273	605	582	269	437
AAVS1_CONT_254	CGACTCCTGGAAGTGGCCAA	AAVS1	NA	FALSE	FALSE	334	558	443	329	770
AAVS1_CONT_255	CCATTAGCAGAAGTGGCCCT	AAVS1	NA	FALSE	FALSE	177	207	273	264	410
AAVS1_CONT_256	GGCACAGCGACTCCTGGAAG	AAVS1	NA	FALSE	FALSE	414	519	536	322	1016
AAVS1_CONT_257	CATCGGGGCACAGCGACTCC	AAVS1	NA	FALSE	FALSE	292	463	433	319	550
AAVS1_CONT_258	AGTGGCCCTTGGCCACTTCC	AAVS1	NA	FALSE	FALSE	98	59	31	28	25
AAVS1_CONT_259	GGACTTCCCAGTGTGCATCG	AAVS1	NA	FALSE	FALSE	246	717	400	222	347
AAVS1_CONT_26	GATGGTTGGTCACTGTCTCT	AAVS1	NA	FALSE	FALSE	583	917	865	608	1064
AAVS1_CONT_260	CGCTGTGCCCCGATGCACAC	AAVS1	NA	FALSE	FALSE	264	502	756	235	493
AAVS1_CONT_261	GCGATTTCCACTGGGCGCCT	AAVS1	NA	FALSE	FALSE	189	215	294	227	422
AAVS1_CONT_262	CTGGGAAGTCCGCAGCTCCG	AAVS1	NA	FALSE	FALSE	286	254	440	275	349
AAVS1_CONT_263	CTCATCTGGCGATTTCCACT	AAVS1	NA	FALSE	FALSE	361	498	634	515	513
AAVS1_CONT_264	CGCAGCTCCGAGGCGCCCAG	AAVS1	NA	FALSE	FALSE	193	379	326	101	202
AAVS1_CONT_265	CCCCGGAGGAGGCCCTCATC	AAVS1	NA	FALSE	FALSE	365	855	886	537	797
AAVS1_CONT_266	CCAGTGGAAATCGCCAGATG	AAVS1	NA	FALSE	FALSE	347	468	309	470	740
AAVS1_CONT_267	CGCCAGATGAGGGCCTCCTC	AAVS1	NA	FALSE	FALSE	262	593	540	245	423
AAVS1_CONT_27	GTTACGTGGCCAAGAAGCAG	AAVS1	NA	FALSE	FALSE	340	529	820	274	539
AAVS1_CONT_28	GATTCCCTTCTCAGGTTACG	AAVS1	NA	FALSE	FALSE	308	495	516	347	311
AAVS1_CONT_29	AGAGGAGGGATTCCCTTCTC	AAVS1	NA	FALSE	FALSE	107	267	369	104	233
AAVS1_CONT_3	CCCCAACCCCCTAGCCACTA	AAVS1	NA	FALSE	FALSE	1001	2372	2450	1295	2002
AAVS1_CONT_30	CTTGGCCACGTAACCTGAGA	AAVS1	NA	FALSE	FALSE	438	675	538	668	723
AAVS1_CONT_31	CCAGCCCACCCCAATGCTCC	AAVS1	NA	FALSE	FALSE	356	903	879	388	616
AAVS1_CONT_32	ACTCTTCGGGGTATCCCAGG	AAVS1	NA	FALSE	FALSE	476	855	844	765	842
AAVS1_CONT_33	CTCACTCTTCGGGGTATCCC	AAVS1	NA	FALSE	FALSE	364	798	846	375	750
AAVS1_CONT_34	CTTGGCAAACTCACTCTTCG	AAVS1	NA	FALSE	FALSE	290	703	811	305	555
AAVS1_CONT_35	TGCTTGGCAAACTCACTCTT	AAVS1	NA	FALSE	FALSE	457	1065	1131	561	1111
AAVS1_CONT_36	CCAACTGTGGGGTGACTGCT	AAVS1	NA	FALSE	FALSE	359	752	639	398	484
AAVS1_CONT_37	TGGATTCTCCTCCAACTGTG	AAVS1	NA	FALSE	FALSE	293	1161	393	263	348
AAVS1_CONT_38	GGTGGATTCTCCTCCAACTG	AAVS1	NA	FALSE	FALSE	177	287	306	168	460
AAVS1_CONT_39	CCAAGCAGTCACCCCACAGT	AAVS1	NA	FALSE	FALSE	368	371	106	487	647
AAVS1_CONT_4	CCCCTAGCCACTAAGGCAAT	AAVS1	NA	FALSE	FALSE	257	414	788	322	768
AAVS1_CONT_40	AGCAGTCACCCCACAGTTGG	AAVS1	NA	FALSE	FALSE	349	720	665	506	782
AAVS1_CONT_41	CTACCAGGCTGCCTTTTGGG	AAVS1	NA	FALSE	FALSE	316	797	570	332	688
AAVS1_CONT_42	TGGAGGAGAATCCACCCAAA	AAVS1	NA	FALSE	FALSE	150	502	612	197	429
AAVS1_CONT_43	AATCCACCCAAAAGGCAGCC	AAVS1	NA	FALSE	FALSE	282	507	514	186	413
AAVS1_CONT_44	CAAAAGGCAGCCTGGTAGAC	AAVS1	NA	FALSE	FALSE	314	426	616	281	413
AAVS1_CONT_45	CTTGGCCTGGACCCCACGAG	AAVS1	NA	FALSE	FALSE	410	632	1037	542	796
AAVS1_CONT_46	CCCAGGCCACCTACTTGGCC	AAVS1	NA	FALSE	FALSE	288	670	565	376	512
AAVS1_CONT_47	GAGGCCCCAGGCCACCTACT	AAVS1	NA	FALSE	FALSE	126	320	237	195	229
AAVS1_CONT_48	CTGCATCCCCCAGAGGCCCC	AAVS1	NA	FALSE	FALSE	330	464	609	687	1084
AAVS1_CONT_49	TCCAGGCCAAGTAGGTGGCC	AAVS1	NA	FALSE	FALSE	139	215	294	124	116
AAVS1_CONT_5	CCTAGCCACTAAGGCAATTG	AAVS1	NA	FALSE	FALSE	186	505	443	249	650
AAVS1_CONT_50	CCTTCCCCTGCATCCCCCAG	AAVS1	NA	FALSE	FALSE	332	681	945	439	766
AAVS1_CONT_51	TCAGTCTGAAGAGCAGAGCC	AAVS1	NA	FALSE	FALSE	288	697	630	396	465
AAVS1_CONT_52	CTCCTGCCCCTTCCCTACAG	AAVS1	NA	FALSE	FALSE	544	1071	1375	876	1016
AAVS1_CONT_53	CTCTCCTGCCCCTTCCCTAC	AAVS1	NA	FALSE	FALSE	655	1506	1436	606	1461
AAVS1_CONT_54	GCAGAGCCAGGAACCCCTGT	AAVS1	NA	FALSE	FALSE	261	350	412	417	870
AAVS1_CONT_55	GCCAGGAACCCCTGTAGGGA	AAVS1	NA	FALSE	FALSE	373	538	504	420	618
AAVS1_CONT_56	CAGGAACCCCTGTAGGGAAG	AAVS1	NA	FALSE	FALSE	43	21	73	51	29
AAVS1_CONT_57	CGTCCACCATCTCATGCCCC	AAVS1	NA	FALSE	FALSE	808	1551	1399	1189	2064
AAVS1_CONT_58	CAAGCCCAGGAGAGGCGCTC	AAVS1	NA	FALSE	FALSE	230	147	276	282	569
AAVS1_CONT_59	GTCCTTGGCAAGCCCAGGAG	AAVS1	NA	FALSE	FALSE	137	294	142	130	156
AAVS1_CONT_6	CACTAAGGCAATTGGGGTGC	AAVS1	NA	FALSE	FALSE	194	401	385	226	417
AAVS1_CONT_60	TTTGAGTCCTTGGCAAGCCC	AAVS1	NA	FALSE	FALSE	386	448	622	195	701
AAVS1_CONT_61	GGAAGCCTGAGCGCCTCTCC	AAVS1	NA	FALSE	FALSE	166	257	215	293	408
AAVS1_CONT_62	CGCCTCTCCTGGGCTTGCCA	AAVS1	NA	FALSE	FALSE	302	784	581	358	654
AAVS1_CONT_63	CTTCCCTAAGGCCCTGCTCT	AAVS1	NA	FALSE	FALSE	542	964	1118	581	1130
AAVS1_CONT_64	AGCAGGGTCCCGCTTCCCTA	AAVS1	NA	FALSE	FALSE	461	1095	871	758	561
AAVS1_CONT_65	GAAGCCCAGAGCAGGGCCTT	AAVS1	NA	FALSE	FALSE	194	759	590	231	430
AAVS1_CONT_66	ATATTCCTCCGCCCAGAGCA	AAVS1	NA	FALSE	FALSE	336	622	677	575	824
AAVS1_CONT_67	GAATATGTCCCAGATAGCAC	AAVS1	NA	FALSE	FALSE	210	446	309	296	580
AAVS1_CONT_68	ATATGTCCCAGATAGCACTG	AAVS1	NA	FALSE	FALSE	168	388	314	190	323
AAVS1_CONT_69	GGGGACTCTTTAAGGAAAGA	AAVS1	NA	FALSE	FALSE	75	133	105	53	176
AAVS1_CONT_7	TATCAACCACTTGGTGAGGC	AAVS1	NA	FALSE	FALSE	316	578	498	245	415
AAVS1_CONT_70	CCTAGGTGTTCACCAGGTCG	AAVS1	NA	FALSE	FALSE	161	238	159	192	300
AAVS1_CONT_71	GTGCGTCCTAGGTGTTCACC	AAVS1	NA	FALSE	FALSE	214	194	248	228	223
AAVS1_CONT_72	GAGTAGAGGCGGCCACGACC	AAVS1	NA	FALSE	FALSE	210	250	283	114	359
AAVS1_CONT_73	TTGTGAGAATGGTGCGTCCT	AAVS1	NA	FALSE	FALSE	578	1117	1044	710	916
AAVS1_CONT_74	CCACGACCTGGTGAACACCT	AAVS1	NA	FALSE	FALSE	349	883	718	678	1059
AAVS1_CONT_75	AGGACGCACCATTCTCACAA	AAVS1	NA	FALSE	FALSE	599	1021	1102	774	1476
AAVS1_CONT_76	CACAAAGGGAGTTTTCCACA	AAVS1	NA	FALSE	FALSE	272	692	606	361	678
AAVS1_CONT_77	GCTTCCTTACACTTCCCAAG	AAVS1	NA	FALSE	FALSE	647	843	1122	572	1194
AAVS1_CONT_78	TGTAAGGAAGCTGCAGCACC	AAVS1	NA	FALSE	FALSE	335	293	517	321	465
AAVS1_CONT_79	GATCAGTGAAACGCACCAGA	AAVS1	NA	FALSE	FALSE	252	465	502	272	349
AAVS1_CONT_8	GGTTTATCAACCACTTGGTG	AAVS1	NA	FALSE	FALSE	169	261	273	284	306
AAVS1_CONT_80	CGGCCGCGTCAGAGCAGCTC	AAVS1	NA	FALSE	FALSE	163	266	235	168	359
AAVS1_CONT_81	CGTCAGAGCAGCTCAGGTTC	AAVS1	NA	FALSE	FALSE	326	359	463	481	541
AAVS1_CONT_82	GCAGGGTGGCCACTGAGAAC	AAVS1	NA	FALSE	FALSE	189	360	346	219	265
AAVS1_CONT_83	GTGGCCACTGAGAACCGGGC	AAVS1	NA	FALSE	FALSE	218	250	199	367	573
AAVS1_CONT_84	ATGGAGCCAGAGAGGATCCT	AAVS1	NA	FALSE	FALSE	262	340	333	414	294
AAVS1_CONT_85	CCTGCCAAGCTCTCCCTCCC	AAVS1	NA	FALSE	FALSE	859	1014	1225	864	1410
AAVS1_CONT_86	TGCTTACGATGGAGCCAGAG	AAVS1	NA	FALSE	FALSE	379	798	733	336	397
AAVS1_CONT_87	CTCCCTCCCAGGATCCTCTC	AAVS1	NA	FALSE	FALSE	463	885	1018	423	985
AAVS1_CONT_88	CCTCTAAGGTTTGCTTACGA	AAVS1	NA	FALSE	FALSE	224	237	591	480	565
AAVS1_CONT_89	TCTCCTTGCCAGAACCTCTA	AAVS1	NA	FALSE	FALSE	24	35	49	22	56
AAVS1_CONT_9	ACGTGGGTTTATCAACCACT	AAVS1	NA	FALSE	FALSE	111	258	523	199	415
AAVS1_CONT_90	CCATCGTAAGCAAACCTTAG	AAVS1	NA	FALSE	FALSE	297	343	530	466	444
AAVS1_CONT_91	AAACCTTAGAGGTTCTGGCA	AAVS1	NA	FALSE	FALSE	128	236	195	85	197
AAVS1_CONT_92	GGTGACACACCCCCATTTCC	AAVS1	NA	FALSE	FALSE	198	537	384	173	572
AAVS1_CONT_93	GCAAGGAGAGAGATGGCTCC	AAVS1	NA	FALSE	FALSE	233	592	384	266	620
AAVS1_CONT_94	AGAGAGATGGCTCCAGGAAA	AAVS1	NA	FALSE	FALSE	191	399	170	199	179
AAVS1_CONT_95	AGAGATGGCTCCAGGAAATG	AAVS1	NA	FALSE	FALSE	299	499	369	298	578
AAVS1_CONT_96	GGAATCTGCCTAACAGGAGG	AAVS1	NA	FALSE	FALSE	325	285	554	416	464
AAVS1_CONT_97	AATCTGCCTAACAGGAGGTG	AAVS1	NA	FALSE	FALSE	233	344	297	217	330
AAVS1_CONT_98	TGGGGGTTAGACCCAATATC	AAVS1	NA	FALSE	FALSE	319	502	530	177	613
AAVS1_CONT_99	AGACCCAATATCAGGAGACT	AAVS1	NA	FALSE	FALSE	614	1466	1250	698	1325
ACACA_TSS_1	TGCTGGGCGGGAGGAGACGC	ACACA	1	TRUE	FALSE	17	12	0	0	8
ACACA_TSS_2	TCAGCCATCGCCCGAGCCGC	ACACA	1	TRUE	FALSE	351	570	442	180	308
ACACA_TSS_3	TGGAGGAACTGCTGGGCGGG	ACACA	1	TRUE	FALSE	404	358	236	353	421
ACACA_TSS_4	CCCTGCGTGGAGGAACTGCT	ACACA	1	TRUE	FALSE	395	747	512	242	534
ACACA_TSS_5	ATTCCGGAGCCCCTGCGTGG	ACACA	1	TRUE	FALSE	353	276	179	121	171
ACACA_TSS_6	CGGCTCGGGCGATGGCTGAC	ACACA	1	TRUE	FALSE	289	374	355	166	218
ACACA_TSS_7	GCCCAGCAGTTCCTCCACGC	ACACA	1	TRUE	FALSE	164	70	184	134	226
ACACA_TSS_10	TCCTGGCGCGTGGGGCTGTT	ACACA	2	TRUE	FALSE	303	495	438	417	589
ACACA_TSS_11	CTGAGGCTTCCTGGCGCGTG	ACACA	2	TRUE	FALSE	247	130	267	160	255
ACACA_TSS_12	CGCCTCACCGCACTCCGGAG	ACACA	2	TRUE	FALSE	272	251	234	252	572
ACACA_TSS_13	TGGGGCTGTTTGGTCCCCTC	ACACA	2	TRUE	FALSE	302	378	295	566	606
ACACA_TSS_14	GCCCGTTGCCTGAGGCTTCC	ACACA	2	TRUE	FALSE	298	556	334	257	805
ACACA_TSS_8	AAGGCCAAGAGGGCGGTGGC	ACACA	2	TRUE	FALSE	337	306	424	348	425
ACACA_TSS_9	CCGGGAAAAGGCCAAGAGGG	ACACA	2	TRUE	FALSE	315	331	292	258	267
ACACA_TSS_15	GTTCACCTCCGACCCCGCTC	ACACA	3	TRUE	FALSE	389	380	218	260	306
ACACA_TSS_16	GGAGCGGGGTCGGAGGTGAA	ACACA	3	TRUE	FALSE	400	777	458	540	601
ACACA_TSS_17	GGGGTCGGAGGTGAACGGCC	ACACA	3	TRUE	FALSE	297	384	326	331	313
ACACA_TSS_18	ACTACGTCCGGGGTTACTCC	ACACA	3	TRUE	FALSE	158	87	57	126	149
ACACA_TSS_19	CCATGAGGTGACTACGTCCG	ACACA	3	TRUE	FALSE	313	276	188	191	207
ACACA_TSS_20	TGAACGGCCTGGAGTAACCC	ACACA	3	TRUE	FALSE	159	193	253	148	101
ACACA_TSS_21	CTCAGCCGGCGAGCTCCATG	ACACA	3	TRUE	FALSE	270	377	358	207	163
ACACA_EX_1	TGCAATTAGATTCGTTGTCA	ACACA	NA	FALSE	TRUE	545	662	788	423	1090
ACACA_EX_2	TGGCTTGCACCTAGTAAAGC	ACACA	NA	FALSE	TRUE	127	155	162	137	259
ACACA_EX_3	CAACAACAACTATGCAAATG	ACACA	NA	FALSE	TRUE	188	124	254	314	585
ACACA_EX_4	GATCACTATGTGCCAGTGCC	ACACA	NA	FALSE	TRUE	339	516	460	328	646
ACACA_EX_5	GCAGAATTTGTTACTCGCTT	ACACA	NA	FALSE	TRUE	319	452	363	395	629
ACACA_EX_6	GAAGACCTTAAAGCCAATGC	ACACA	NA	FALSE	TRUE	261	159	168	347	751
ADCY8_TSS_1	TTCGCACCCATCGCTGCCGC	ADCY8	1	TRUE	FALSE	645	788	810	856	1659
ADCY8_TSS_2	CACTGCTCCGCGGCTGCAGG	ADCY8	1	TRUE	FALSE	277	300	446	258	433
ADCY8_TSS_3	CGGTGACCGGCGGCAGCGAT	ADCY8	1	TRUE	FALSE	146	181	206	150	256
ADCY8_TSS_4	TTTGGACGCCCACTGCTCCG	ADCY8	1	TRUE	FALSE	250	286	320	182	320
ADCY8_TSS_5	CCCTGCAGCCGCGGAGCAGT	ADCY8	1	TRUE	FALSE	220	158	122	237	570
ADCY8_TSS_6	GGGTGCGAAGTTAGCAGATG	ADCY8	1	TRUE	FALSE	279	266	302	371	508
ADCY8_TSS_7	CTGGCTGCTGCACTGGGCTT	ADCY8	1	TRUE	FALSE	387	425	442	513	828
ADCY8_TSS_10	GACGGCGGTGCGACACATCA	ADCY8	2	TRUE	FALSE	352	533	327	203	629
ADCY8_TSS_11	TTCATTCACGGGCACCGGGG	ADCY8	2	TRUE	FALSE	617	468	648	237	326
ADCY8_TSS_12	GCGGCTGCTGTGGCAGACGG	ADCY8	2	TRUE	FALSE	167	309	168	130	332
ADCY8_TSS_13	CGGCAGCGGGAGTGGAGGCT	ADCY8	2	TRUE	FALSE	310	339	306	114	293
ADCY8_TSS_14	AAAGTCTTCCCGGAACGCAG	ADCY8	2	TRUE	FALSE	222	236	164	246	321
ADCY8_TSS_8	ACGGAGCAGCGCTTCATTCA	ADCY8	2	TRUE	FALSE	374	657	749	478	787
ADCY8_TSS_9	AGCGCTTCATTCACGGGCAC	ADCY8	2	TRUE	FALSE	213	396	424	260	559
ADCY8_EX_1	CCACTTCCGATTTGCGCCTT	ADCY8	NA	FALSE	TRUE	402	1420	1481	496	827
ADCY8_EX_2	ATGGGCCAGTCGATCAAATC	ADCY8	NA	FALSE	TRUE	281	482	396	293	517
ADCY8_EX_3	TCCATCGCTATGAGAACGTC	ADCY8	NA	FALSE	TRUE	123	134	112	64	285
ADCY8_EX_4	GATCAACGACATGACCAATG	ADCY8	NA	FALSE	TRUE	214	405	345	235	692
ADCY8_EX_5	CGTAGCCTATGCCGTCGCCC	ADCY8	NA	FALSE	TRUE	454	492	169	550	464
ADCY8_EX_6	CTTTGCCAGATTTGATCGAC	ADCY8	NA	FALSE	TRUE	355	908	720	355	497
AKT2_TSS_1	CGTTGGGCCTGCCTCGGAGG	AKT2	1	TRUE	FALSE	335	569	416	302	853
AKT2_TSS_2	GTGTTTCCCGGCAGCGGCAA	AKT2	1	TRUE	FALSE	108	142	201	161	212
AKT2_TSS_3	GCTAGCCGTTGGGCCTGCCT	AKT2	1	TRUE	FALSE	142	243	299	208	119
AKT2_TSS_4	TTCCTTGTGTTTCCCGGCAG	AKT2	1	TRUE	FALSE	398	375	422	392	537
AKT2_TSS_5	GCCGCGCCGTGCTAGCCGTT	AKT2	1	TRUE	FALSE	73	138	140	73	107
AKT2_TSS_6	CTCCTCCGAGGCAGGCCCAA	AKT2	1	TRUE	FALSE	340	568	598	388	507
AKT2_TSS_7	TGCCGCTGCCGGGAAACACA	AKT2	1	TRUE	FALSE	171	413	425	322	441
AKT2_TSS_10	GGCCCTCGAGCCCCTCCTTC	AKT2	2	TRUE	FALSE	161	262	308	154	358
AKT2_TSS_11	CACCCCCACTCAGCTCCTGA	AKT2	2	TRUE	FALSE	1061	2134	1835	1323	1766
AKT2_TSS_12	CCACTCAGCTCCTGAAGGAG	AKT2	2	TRUE	FALSE	230	416	372	164	140
AKT2_TSS_13	GCTCCTGAAGGAGGGGCTCG	AKT2	2	TRUE	FALSE	174	294	473	110	190
AKT2_TSS_14	AAGGAGGGGCTCGAGGGCCG	AKT2	2	TRUE	FALSE	219	456	546	263	354
AKT2_TSS_8	CTCCTTCAGGAGCTGAGTGG	AKT2	2	TRUE	FALSE	110	125	126	67	53
AKT2_TSS_9	GCTGAGTGGGGGTGGCCGAG	AKT2	2	TRUE	FALSE	307	319	326	255	791
AKT2_TSS_15	CTCGGCACAGTCAGAGCACC	AKT2	3	TRUE	FALSE	213	429	244	439	407
AKT2_TSS_16	CCAACTCGGCACCCACAGCA	AKT2	3	TRUE	FALSE	585	1104	931	856	1358
AKT2_TSS_17	AGAGCACCTGGGCCCTGCTG	AKT2	3	TRUE	FALSE	481	134	222	566	937
AKT2_TSS_18	CCGGCTTGCTGTCCCTCGCT	AKT2	3	TRUE	FALSE	351	859	819	470	849
AKT2_TSS_19	GGCAGGACCCACTGCCAACT	AKT2	3	TRUE	FALSE	219	444	437	267	567
AKT2_TSS_20	TGCTCTGACTGTGCCGAGCG	AKT2	3	TRUE	FALSE	310	777	808	240	312
AKT2_TSS_21	CCCTGCTGTGGGTGCCGAGT	AKT2	3	TRUE	FALSE	315	449	470	431	583
AKT2_EX_1	CAATGATGACTTCCTTCCGC	AKT2	NA	FALSE	TRUE	463	629	638	418	866
AKT2_EX_2	CATCGAGAGGACCTTCCACG	AKT2	NA	FALSE	TRUE	402	766	1222	549	962
AKT2_EX_3	TCGCCAACAGCCTCAAGCAG	AKT2	NA	FALSE	TRUE	430	559	595	687	950
AKT2_EX_4	TCTCGTCTGGAGAATCCACG	AKT2	NA	FALSE	TRUE	2	0	2	0	2
AKT2_EX_5	TTAAACAACTTCTCCGTAGC	AKT2	NA	FALSE	TRUE	123	268	270	102	197
AKT2_EX_6	GACCCCATGGACTACAAGTG	AKT2	NA	FALSE	TRUE	237	469	283	244	566
ARCN1_TSS_1	GGGGCCGCCATCTTGGCAAG	ARCN1	1	TRUE	FALSE	454	810	713	594	552
ARCN1_TSS_2	GTTCCTGTCAAGGGGGCAGC	ARCN1	1	TRUE	FALSE	237	334	242	320	570
ARCN1_TSS_3	GGACCTGCTGCCCCCTTGAC	ARCN1	1	TRUE	FALSE	214	340	352	257	345
ARCN1_TSS_4	GGCAAGAGGCGAAGCGGCAG	ARCN1	1	TRUE	FALSE	263	633	641	104	169
ARCN1_TSS_5	AACGGGAGCACCAGCAGCTC	ARCN1	1	TRUE	FALSE	193	104	85	105	205
ARCN1_TSS_6	CATCTTGGCAAGAGGCGAAG	ARCN1	1	TRUE	FALSE	93	129	137	7	6
ARCN1_TSS_7	AGCGGCAGCGGTTCCTGTCA	ARCN1	1	TRUE	FALSE	595	712	1056	240	367
ARCN1_EX_1	GCATGCTCCACCCATTAATA	ARCN1	NA	FALSE	TRUE	492	956	1400	538	1121
ARCN1_EX_2	GACTCAAGAACGTGAAGCTA	ARCN1	NA	FALSE	TRUE	224	217	139	301	687
ARCN1_EX_3	AATGACCCGAACTCGGATTG	ARCN1	NA	FALSE	TRUE	165	187	190	236	335
ARCN1_EX_4	ATACCGGGAGAATGTTAACT	ARCN1	NA	FALSE	TRUE	487	270	494	528	992
ARCN1_EX_5	ATAAGCCCTCAATCCGAGTT	ARCN1	NA	FALSE	TRUE	485	594	478	682	815
ARCN1_EX_6	AGTACGCTTGCCCATACTAG	ARCN1	NA	FALSE	TRUE	168	235	222	197	533
ARHGAP23_TSS_1	ACCCTCACCTGTGGGGGCCG	ARHGAP23	1	TRUE	FALSE	98	256	320	100	225
ARHGAP23_TSS_10	CGCCGCTGCCACCCGATGAA	ARHGAP23	1	TRUE	FALSE	179	321	413	287	481
ARHGAP23_TSS_11	GAGTCGCCTTCTGCCTGGTC	ARHGAP23	1	TRUE	FALSE	523	554	586	724	1255
ARHGAP23_TSS_12	CAGAAGGCGACTCCATTCAT	ARHGAP23	1	TRUE	FALSE	172	114	130	210	293
ARHGAP23_TSS_13	CTCCATTCATCGGGTGGCAG	ARHGAP23	1	TRUE	FALSE	260	272	160	254	411
ARHGAP23_TSS_8	CGGGATCCCGACCAGGCAGA	ARHGAP23	1	TRUE	FALSE	227	201	213	342	287
ARHGAP23_TSS_9	GAATGGAGTCGCCTTCTGCC	ARHGAP23	1	TRUE	FALSE	334	470	694	574	879
ARHGAP23_TSS_14	CTGCAACCGGGCTGAGGCAG	ARHGAP23	2	TRUE	FALSE	220	133	157	215	450
ARHGAP23_TSS_2	CTCTGCCTCAGCCCGGTTGC	ARHGAP23	2	TRUE	FALSE	345	370	259	468	730
ARHGAP23_TSS_3	TCAGCCCGGTTGCAGGTCTG	ARHGAP23	2	TRUE	FALSE	116	50	58	125	566
ARHGAP23_TSS_4	AAGGGCCACAGACCTGCAAC	ARHGAP23	2	TRUE	FALSE	251	223	328	350	356
ARHGAP23_TSS_5	CGCTCGCCTCTGCCTCAGCC	ARHGAP23	2	TRUE	FALSE	246	410	401	576	644
ARHGAP23_TSS_6	ACAGACCTGCAACCGGGCTG	ARHGAP23	2	TRUE	FALSE	241	178	81	175	830
ARHGAP23_TSS_7	AGGTCTGTGGCCCTTGAGCG	ARHGAP23	2	TRUE	FALSE	377	474	390	340	700
ARHGAP23_EX_1	GTCTATCATGCCCAAGGACG	ARHGAP23	NA	FALSE	TRUE	215	130	400	111	238
ARHGAP23_EX_2	CGGGTGGGTACACGATGAAG	ARHGAP23	NA	FALSE	TRUE	361	290	485	389	725
ARHGAP23_EX_3	CTGGAGGATGTCCTCGTCCT	ARHGAP23	NA	FALSE	TRUE	224	390	382	327	361
ARHGAP23_EX_4	CATCGTGTACCCACCCGAGT	ARHGAP23	NA	FALSE	TRUE	217	257	275	239	242
ARHGAP23_EX_5	TCCCTGCAGGAGGAAGAGAA	ARHGAP23	NA	FALSE	TRUE	287	330	180	245	632
ARHGAP23_EX_6	GAGTGAAGCCAAAGCCGTCC	ARHGAP23	NA	FALSE	TRUE	356	367	304	344	314
ASAP1_TSS_10	GCGGGCGAGCACTGTGCGCT	ASAP1	1	TRUE	FALSE	213	156	260	130	329
ASAP1_TSS_11	CACTGTGCGCTGGGCAGCCC	ASAP1	1	TRUE	FALSE	250	206	222	141	233
ASAP1_TSS_12	GAACTGCGACCGGGAAGCGC	ASAP1	1	TRUE	FALSE	317	199	363	288	568
ASAP1_TSS_13	CGACTGTGGGCGACTCCGCC	ASAP1	1	TRUE	FALSE	472	569	509	548	816
ASAP1_TSS_14	GGCGGAGTCGCCCACAGTCG	ASAP1	1	TRUE	FALSE	207	170	103	177	301
ASAP1_TSS_8	CAGCGCACAGTGCTCGCCCG	ASAP1	1	TRUE	FALSE	287	322	98	421	730
ASAP1_TSS_9	ACAGTGCTCGCCCGCGGCAG	ASAP1	1	TRUE	FALSE	272	304	224	108	128
ASAP1_TSS_16	ATTCCATCGCGGGTTCGGCC	ASAP1	2	TRUE	FALSE	354	326	380	461	938
ASAP1_TSS_17	GCATTATTCCATCGCGGGTT	ASAP1	2	TRUE	FALSE	273	206	391	214	361
ASAP1_TSS_3	ACCATGTGCCGAGGGGGAGG	ASAP1	2	TRUE	FALSE	239	385	347	328	599
ASAP1_TSS_4	CGGGCGACCATGTGCCGAGG	ASAP1	2	TRUE	FALSE	271	193	233	519	693
ASAP1_TSS_5	GCCTCCTCCCCCTCGGCACA	ASAP1	2	TRUE	FALSE	261	410	340	349	396
ASAP1_TSS_6	AGCCGAGCGCGGCGCAGGAA	ASAP1	2	TRUE	FALSE	131	234	130	110	186
ASAP1_TSS_7	GCGGCTCGCACGATCCCGCT	ASAP1	2	TRUE	FALSE	226	301	220	266	259
ASAP1_TSS_1	CCCTTCCACCTCAGGCGGGG	ASAP1	3	TRUE	FALSE	120	155	129	138	263
ASAP1_TSS_15	AGGCGAAGGACGCCCGACCC	ASAP1	3	TRUE	FALSE	338	119	356	273	229
ASAP1_TSS_18	GGGCATGGGGCGGAAGGCGA	ASAP1	3	TRUE	FALSE	448	565	322	376	533
ASAP1_TSS_19	TCGCCTTCCGCCCCATGCCC	ASAP1	3	TRUE	FALSE	470	343	308	530	784
ASAP1_TSS_2	CCCACCCCTTCCACCTCAGG	ASAP1	3	TRUE	FALSE	827	607	994	1059	2042
ASAP1_TSS_20	GTGGGAGGGGCCCCAGACCT	ASAP1	3	TRUE	FALSE	365	381	462	362	577
ASAP1_TSS_21	ACCTCAGGCGGGGAGGAGGC	ASAP1	3	TRUE	FALSE	346	120	233	238	240
ASAP1_EX_1	AGTCGAGACAACCCCGACCT	ASAP1	NA	FALSE	TRUE	123	361	288	148	171
ASAP1_EX_2	GCACAAGTTCTTGATAAGTT	ASAP1	NA	FALSE	TRUE	280	732	760	397	684
ASAP1_EX_3	TCACATTGTGGCTCAAACCC	ASAP1	NA	FALSE	TRUE	631	535	453	587	552
ASAP1_EX_4	TTACTCCTTTGACTCCCTTT	ASAP1	NA	FALSE	TRUE	1820	3514	3591	1778	3702
ASAP1_EX_5	CTTTGTCTCATAATCTTTCC	ASAP1	NA	FALSE	TRUE	334	747	676	233	390
ASAP1_EX_6	AGAAGCCATTTGACAAAGCC	ASAP1	NA	FALSE	TRUE	177	708	390	242	203
ASXL1_TSS_1	ACGGCAGACACGCACGCACC	ASXL1	1	TRUE	FALSE	181	512	576	250	390
ASXL1_TSS_13	GACTGAGACAGGACCGACGG	ASXL1	1	TRUE	FALSE	321	620	401	354	595
ASXL1_TSS_14	GTGAGTGTGTGTGAAGAGTG	ASXL1	1	TRUE	FALSE	412	544	544	398	447
ASXL1_TSS_2	AGACAGGACCGACGGCGGGG	ASXL1	1	TRUE	FALSE	358	446	457	165	437
ASXL1_TSS_3	CGGCTTTCCCTTCGGCGCCC	ASXL1	1	TRUE	FALSE	280	651	671	337	641
ASXL1_TSS_4	GCGAGACGCGGCTTTCCCTT	ASXL1	1	TRUE	FALSE	29	63	50	45	21
ASXL1_TSS_5	GGGTGCGTGCGTGTCTGCCG	ASXL1	1	TRUE	FALSE	482	1040	690	451	607
ASXL1_TSS_15	CGCGCTGCGTCAGTCGCCCA	ASXL1	2	TRUE	FALSE	427	637	916	306	555
ASXL1_TSS_16	CGTGGGCGACTGACGCAGCG	ASXL1	2	TRUE	FALSE	167	437	396	163	366
ASXL1_TSS_17	TCAGTCGCCCACGGCGGCAG	ASXL1	2	TRUE	FALSE	326	328	320	267	444
ASXL1_TSS_18	CGCATTCCTTAGCGATCGCG	ASXL1	2	TRUE	FALSE	154	218	255	58	147
ASXL1_TSS_6	CGGCTGCCCCGCGATCGCTA	ASXL1	2	TRUE	FALSE	189	130	144	115	135
ASXL1_TSS_7	CCCGCGATCGCTAAGGAATG	ASXL1	2	TRUE	FALSE	197	178	188	85	278
ASXL1_TSS_8	CAGCTCCACGCGGGACCTCC	ASXL1	2	TRUE	FALSE	174	196	376	136	459
ASXL1_TSS_10	GCGCGAGGGCGAGCGGAAAA	ASXL1	3	TRUE	FALSE	137	210	165	162	206
ASXL1_TSS_11	AAAGGCGCCACATCCCATCC	ASXL1	3	TRUE	FALSE	267	499	431	508	505
ASXL1_TSS_12	TTTAGCTGCGCGGGGCGGGG	ASXL1	3	TRUE	FALSE	166	174	197	38	203
ASXL1_TSS_19	CGGAATTTAGCTGCGCGGGG	ASXL1	3	TRUE	FALSE	183	322	346	105	318
ASXL1_TSS_20	GGGACAGCCCCGCAAGGCGA	ASXL1	3	TRUE	FALSE	262	348	399	217	290
ASXL1_TSS_21	AGCCCCGCAAGGCGAGGGGT	ASXL1	3	TRUE	FALSE	253	296	406	155	140
ASXL1_TSS_9	CGCTCCGCCGGGATGGGATG	ASXL1	3	TRUE	FALSE	453	803	946	496	530
ASXL1_EX_1	GTGGGCCGAGGCCGCGCGCC	ASXL1	NA	FALSE	TRUE	224	515	533	161	305
ASXL1_EX_2	CACTGCTGCTGAGACGCAAC	ASXL1	NA	FALSE	TRUE	6	11	0	34	22
ASXL1_EX_3	TCCACATCAGCCGTGTCCTC	ASXL1	NA	FALSE	TRUE	226	450	421	299	486
ASXL1_EX_4	CCTCACCAGGCGCGCGGCCT	ASXL1	NA	FALSE	TRUE	302	563	719	415	604
ASXL1_EX_5	TCGCCATCCAGCTACAGTGG	ASXL1	NA	FALSE	TRUE	270	294	367	298	504
ASXL1_EX_6	TCAGAGCTGGCGGGAGCGCC	ASXL1	NA	FALSE	TRUE	277	487	547	211	485
BCL2L1_TSS_10	CTCGATCCGGGCGATGGAGG	BCL2L1	1	TRUE	FALSE	298	234	217	145	317
BCL2L1_TSS_11	TTGCTTCCTCCTCCATCGCC	BCL2L1	1	TRUE	FALSE	607	1131	672	784	1186
BCL2L1_TSS_12	GGGAGCCCAGAAGGCGACAC	BCL2L1	1	TRUE	FALSE	234	507	329	232	367
BCL2L1_TSS_13	CTCCTCCATCGCCCGGATCG	BCL2L1	1	TRUE	FALSE	192	441	269	320	445
BCL2L1_TSS_14	CGGCAGGCTGGGAGCCCAGA	BCL2L1	1	TRUE	FALSE	321	469	299	267	471
BCL2L1_TSS_8	GGAGGAGGAAGCAAGCGAGG	BCL2L1	1	TRUE	FALSE	341	183	211	376	385
BCL2L1_TSS_9	ACACAGGAATTGCGAAGCTC	BCL2L1	1	TRUE	FALSE	319	312	482	289	415
BCL2L1_TSS_15	TCAGTTTCCCCTGAAGAGAC	BCL2L1	2	TRUE	FALSE	7	34	69	9	5
BCL2L1_TSS_16	GCCGGCTTGTTCGGGAGAGA	BCL2L1	2	TRUE	FALSE	229	416	492	316	529
BCL2L1_TSS_17	GACGGCGCGAGCAGTCAGCC	BCL2L1	2	TRUE	FALSE	266	582	326	132	500
BCL2L1_TSS_18	GAAACTGAGGCCGGCTTGTT	BCL2L1	2	TRUE	FALSE	414	819	872	740	764
BCL2L1_TSS_4	GCCGTCTCTCCCGAACAAGC	BCL2L1	2	TRUE	FALSE	10	22	17	5	19
BCL2L1_TSS_6	TGTCTCTTCAGGGGAAACTG	BCL2L1	2	TRUE	FALSE	185	256	246	251	434
BCL2L1_TSS_7	AAGTTCCCCTGTCTCTTCAG	BCL2L1	2	TRUE	FALSE	185	394	292	234	380
BCL2L1_TSS_1	AGCGGCTTCTCGAGCTCACT	BCL2L1	3	TRUE	FALSE	290	398	210	155	298
BCL2L1_TSS_19	AGAAGCCGCTAGGCCGCAGC	BCL2L1	3	TRUE	FALSE	189	274	241	373	231
BCL2L1_TSS_2	CTCCGGAGAGGTGCAGCCCC	BCL2L1	3	TRUE	FALSE	453	284	306	320	880
BCL2L1_TSS_20	AGTGAGCTCGAGAAGCCGCT	BCL2L1	3	TRUE	FALSE	185	256	356	159	236
BCL2L1_TSS_21	CTGCACCTCTCCGGAGCCCA	BCL2L1	3	TRUE	FALSE	406	370	448	362	795
BCL2L1_TSS_3	GCTTTCTGGCGCCCCCGGGA	BCL2L1	3	TRUE	FALSE	363	446	418	308	525
BCL2L1_TSS_5	AAGTGGCTTTCTGGCGCCCC	BCL2L1	3	TRUE	FALSE	260	308	432	239	299
BCL2L1_EX_1	TGCCCGGGAGGTGATCCCCA	BCL2L1	NA	FALSE	TRUE	7	13	10	0	0
BCL2L1_EX_2	ATCTCCGATTCAGTCCCTTC	BCL2L1	NA	FALSE	TRUE	460	967	955	526	886
BCL2L1_EX_3	GAGACCCCCAGTGCCATCAA	BCL2L1	NA	FALSE	TRUE	361	414	514	452	458
BCL2L1_EX_4	CAGGCGACGAGTTTGAACTG	BCL2L1	NA	FALSE	TRUE	364	384	410	448	604
BCL2L1_EX_5	GCCAGGAACGCTTCAACCGC	BCL2L1	NA	FALSE	TRUE	218	164	234	326	450
BCL2L1_EX_6	TGAAGCGTTCCTGGCCCTTT	BCL2L1	NA	FALSE	TRUE	931	1671	1443	764	1316
BMP8A_TSS_1	CACAGCCGGACTGGTGGGAA	BMP8A	1	TRUE	FALSE	297	408	689	518	591
BMP8A_TSS_2	GAGCCGGGGCAAGGACTCGC	BMP8A	1	TRUE	FALSE	265	274	289	325	421
BMP8A_TSS_3	GTGGGAACGGCGGCGACAGA	BMP8A	1	TRUE	FALSE	287	303	304	316	784
BMP8A_TSS_4	CGTTCCCACCAGTCCGGCTG	BMP8A	1	TRUE	FALSE	274	444	446	317	451
BMP8A_TSS_5	GACCGCAGCCACAGCCGGAC	BMP8A	1	TRUE	FALSE	229	324	303	268	361
BMP8A_TSS_6	CACCAGTCCGGCTGTGGCTG	BMP8A	1	TRUE	FALSE	238	425	462	542	386
BMP8A_TSS_7	CGCCGCCGTTCCCACCAGTC	BMP8A	1	TRUE	FALSE	272	419	648	327	370
BMP8A_EX_1	CGTCCTCAGTCTCCACATAG	BMP8A	NA	FALSE	TRUE	370	603	438	500	781
BMP8A_EX_2	CGCCCAGCGCGCACAACGTC	BMP8A	NA	FALSE	TRUE	94	168	108	41	79
BMP8A_EX_3	CTTCAGCAACCAGCAGTCAC	BMP8A	NA	FALSE	TRUE	301	150	410	332	434
BMP8A_EX_4	AGTGGAGCGAGACCGTGCCC	BMP8A	NA	FALSE	TRUE	262	331	385	333	436
BMP8A_EX_5	CTCGTCGTCGTCGCCAGCCA	BMP8A	NA	FALSE	TRUE	224	431	450	208	425
BMP8A_EX_6	GGCACCTGTTGGACTGCTCC	BMP8A	NA	FALSE	TRUE	191	223	552	222	601
BRAF_TSS_1	GCAGCCGAGCCTGAGGGGAT	BRAF	1	TRUE	FALSE	270	171	389	130	176
BRAF_TSS_11	TCCCCCAATCCCCTCAGGCT	BRAF	1	TRUE	FALSE	521	500	476	311	402
BRAF_TSS_12	AGCCTGAGGGGATTGGGGGA	BRAF	1	TRUE	FALSE	282	310	184	326	125
BRAF_TSS_14	GCCGGTACCTGAGGTGGCCC	BRAF	1	TRUE	FALSE	242	278	261	152	126
BRAF_TSS_2	CCACCTCAGGTACCGGCCCG	BRAF	1	TRUE	FALSE	203	253	207	276	266
BRAF_TSS_6	GCCTGGGCCACCTCAGGTAC	BRAF	1	TRUE	FALSE	144	194	118	116	157
BRAF_TSS_7	GTCCTTCCCCCAATCCCCTC	BRAF	1	TRUE	FALSE	326	578	600	316	564
BRAF_TSS_10	CCGTTGAACAGAGCCTGGCC	BRAF	2	TRUE	FALSE	292	176	90	247	257
BRAF_TSS_13	TGTCCCCGTTGAACAGAGCC	BRAF	2	TRUE	FALSE	247	134	145	294	338
BRAF_TSS_3	CGGCTGGCTGGTGTTTATTT	BRAF	2	TRUE	FALSE	110	197	324	147	218
BRAF_TSS_4	GCCATCTTATAACCGAGAGC	BRAF	2	TRUE	FALSE	171	161	104	14	178
BRAF_TSS_5	GGCTCTCGGTTATAAGATGG	BRAF	2	TRUE	FALSE	274	167	197	83	221
BRAF_TSS_8	TATAAGATGGCGGCGCTGAG	BRAF	2	TRUE	FALSE	200	23	18	64	179
BRAF_TSS_9	ATGGCGGCGCTGAGCGGTGG	BRAF	2	TRUE	FALSE	77	4	57	30	108
BRAF_EX_1	CCCCACCAAATTTGTCCAAT	BRAF	NA	FALSE	TRUE	1195	2950	2733	1666	2542
BRAF_EX_2	TAGCACTGAAAGGCTAGAAG	BRAF	NA	FALSE	TRUE	173	148	187	245	365
BRAF_EX_3	GTTGCTCCGTGCCACATCTG	BRAF	NA	FALSE	TRUE	294	261	172	375	617
BRAF_EX_4	TGATACCATAGGTACCTGCA	BRAF	NA	FALSE	TRUE	249	131	34	174	422
BRAF_EX_5	GAGGCCCTATTGGACAAATT	BRAF	NA	FALSE	TRUE	107	252	396	125	248
BRAF_EX_6	GTGCTTTCTTTAGACTGTCT	BRAF	NA	FALSE	TRUE	742	386	390	819	1485
C17orf78_TSS_1	GGTGGAATCAGAGTCTCTCA	C17orf78	1	TRUE	FALSE	311	555	279	375	742
C17orf78_TSS_2	GAGTCTCTCAGGGTCAAACT	C17orf78	1	TRUE	FALSE	129	236	232	218	217
C17orf78_TSS_3	GGGCTGTGACAGATGAGCAG	C17orf78	1	TRUE	FALSE	423	454	522	610	751
C17orf78_TSS_4	AACTTGGTTCCAGCTGCGTG	C17orf78	1	TRUE	FALSE	336	369	469	305	500
C17orf78_TSS_5	AACTAGAGGCAGAGCTATCA	C17orf78	1	TRUE	FALSE	168	237	126	226	240
C17orf78_TSS_6	TTGCTTTCACCACACGCAGC	C17orf78	1	TRUE	FALSE	267	173	415	198	377
C17orf78_TSS_7	CGTGTGGTGAAAGCAACTAG	C17orf78	1	TRUE	FALSE	226	351	246	341	366
C17orf78_EX_1	CTGATGCTTCTCACGTCTTT	C17orf78	NA	FALSE	TRUE	400	734	953	516	583
C17orf78_EX_2	AGCTAACATGGATACCATCT	C17orf78	NA	FALSE	TRUE	345	547	919	501	693
C17orf78_EX_3	CAGAGATAGCAGTTGCCGAC	C17orf78	NA	FALSE	TRUE	331	546	472	285	508
C17orf78_EX_4	ACTGCAGGGTAGCTATAGTC	C17orf78	NA	FALSE	TRUE	151	147	116	121	117
C17orf78_EX_5	ATAGCTACCCTGCAGTGCCT	C17orf78	NA	FALSE	TRUE	584	928	630	660	734
C17orf78_EX_6	CATCATAGGATGCAATGATT	C17orf78	NA	FALSE	TRUE	292	467	430	255	381
C17orf96_TSS_10	ACGCGGTCTCCGGGAGCCAG	C17orf96	1	TRUE	FALSE	121	90	58	141	257
C17orf96_TSS_11	CTTTCTTCCCCGCTGGCTCC	C17orf96	1	TRUE	FALSE	447	260	263	551	694
C17orf96_TSS_12	TCGGTTTCTTTCTTCCCCGC	C17orf96	1	TRUE	FALSE	345	177	189	419	312
C17orf96_TSS_13	GGGGGCAGTTCTCTATAACG	C17orf96	1	TRUE	FALSE	388	380	631	674	900
C17orf96_TSS_14	TTCTCTATAACGCGGTCTCC	C17orf96	1	TRUE	FALSE	98	91	79	68	92
C17orf96_TSS_8	CGGGGAAGAAAGAAACCGAG	C17orf96	1	TRUE	FALSE	112	43	27	116	126
C17orf96_TSS_9	AAAGAAACCGAGCGGGCGGA	C17orf96	1	TRUE	FALSE	215	65	117	288	342
C17orf96_EX_1	GGCGTTCCTAACACCGCCGC	C17orf96	NA	FALSE	TRUE	149	146	26	197	353
C17orf96_EX_2	CGTAACACCAAAGTTTCGAC	C17orf96	NA	FALSE	TRUE	202	197	130	293	498
C17orf96_EX_3	TGGACACTCCGAGTTTGCGC	C17orf96	NA	FALSE	TRUE	366	256	247	322	629
C17orf96_EX_4	GAAACTTTGGTGTTACGCGA	C17orf96	NA	FALSE	TRUE	158	30	89	107	193
C17orf96_EX_5	CGGGGGGTTTCCATCGACTT	C17orf96	NA	FALSE	TRUE	326	360	222	451	850
C17orf96_EX_6	ATCTACGACCAGCTTCGCCT	C17orf96	NA	FALSE	TRUE	282	146	263	309	665
C19orf47_TSS_15	GATTCTAACCCCCATTCCAC	C19orf47	1	TRUE	FALSE	921	1050	1431	1236	1728
C19orf47_TSS_18	ACTGTCAGACACTCCTCCCC	C19orf47	1	TRUE	FALSE	735	969	1039	879	1360
C19orf47_TSS_19	TTTCCTCCCCTGTGGAATGG	C19orf47	1	TRUE	FALSE	253	356	463	119	311
C19orf47_TSS_20	TATAAAGCCGGTGATACAGT	C19orf47	1	TRUE	FALSE	200	266	245	303	428
C19orf47_TSS_21	GGGGAGGAGTGTCTGACAGT	C19orf47	1	TRUE	FALSE	577	832	831	698	1138
C19orf47_TSS_32	TGTCTGACAGTTGGCGCCGC	C19orf47	1	TRUE	FALSE	297	387	592	443	469
C19orf47_TSS_35	GACAGTTGGCGCCGCCGGGA	C19orf47	1	TRUE	FALSE	177	182	246	187	461
C19orf47_TSS_16	CACAGCCGGCAGCAGCTCAT	C19orf47	2	TRUE	FALSE	183	416	251	189	473
C19orf47_TSS_17	TGGAGCCTGAAAGAGAAGAG	C19orf47	2	TRUE	FALSE	274	478	311	459	648
C19orf47_TSS_24	CTGGCCCTGACACTGCTCCC	C19orf47	2	TRUE	FALSE	238	492	353	260	552
C19orf47_TSS_26	GAGGGACAAACACTCACAGC	C19orf47	2	TRUE	FALSE	163	313	190	210	173
C19orf47_TSS_27	TCTCTTCTCTTTCAGGCTCC	C19orf47	2	TRUE	FALSE	10	0	21	1	85
C19orf47_TSS_29	GAGAGCCCATGAGCTGCTGC	C19orf47	2	TRUE	FALSE	241	337	524	383	501
C19orf47_TSS_34	AGACAGACAGGCACAGGAGA	C19orf47	2	TRUE	FALSE	315	582	629	581	658
C19orf47_TSS_22	TCTCGCTGGTGGCGGCCTGT	C19orf47	3	TRUE	FALSE	12	0	7	0	0
C19orf47_TSS_23	GTCGGTGGGCGGTCACGTGA	C19orf47	3	TRUE	FALSE	258	420	384	266	384
C19orf47_TSS_25	CGCGGCCGCTCTACCCCAAC	C19orf47	3	TRUE	FALSE	678	1647	1228	841	1338
C19orf47_TSS_28	GGCCGCACTCTCGCTGGTGG	C19orf47	3	TRUE	FALSE	295	726	394	284	411
C19orf47_TSS_30	GGTTATGGCCGCACTCTCGC	C19orf47	3	TRUE	TRUE	419	664	689	388	743
C19orf47_TSS_31	GGCCGCCACCAGCGAGAGTG	C19orf47	3	TRUE	FALSE	274	492	529	364	539
C19orf47_TSS_33	GGGCGGTCACGTGATGGTTA	C19orf47	3	TRUE	FALSE	256	599	566	286	282
C19orf47_EX_1	GGCGATGATGTCACCCACCA	C19orf47	NA	FALSE	TRUE	165	621	270	232	617
C19orf47_EX_2	TGCCGGCTTCCTTAAAGAAC	C19orf47	NA	FALSE	TRUE	166	212	182	167	293
C19orf47_EX_3	CAATTATGCCGTGATGTTTG	C19orf47	NA	FALSE	TRUE	224	749	608	192	322
C19orf47_EX_4	CACCTGACGGTGCACCACTT	C19orf47	NA	FALSE	TRUE	111	100	72	49	57
C19orf47_EX_5	AAGCTGAACTGACTCGTCCG	C19orf47	NA	FALSE	TRUE	430	917	907	504	915
CBL_TSS_12	TCACGTTGCCGGCCATGGCC	CBL	1	TRUE	FALSE	259	602	684	206	525
CBL_TSS_14	TGCGAGCGAGGGAGAGAAGC	CBL	1	TRUE	FALSE	307	94	189	279	581
CBL_TSS_3	GGGAGAGAAGCAGGGCGTGA	CBL	1	TRUE	FALSE	602	1064	1143	737	1274
CBL_TSS_4	CGCTCGCAGTCGAGCCGAGC	CBL	1	TRUE	FALSE	123	291	365	156	177
CBL_TSS_6	GGCCATGGCCTGGGCAGGGT	CBL	1	TRUE	FALSE	512	749	762	556	1010
CBL_TSS_7	TTGCCGGCCATGGCCTGGGC	CBL	1	TRUE	FALSE	324	434	355	349	408
CBL_TSS_8	GCTCGGCTCGACTGCGAGCG	CBL	1	TRUE	FALSE	205	175	207	93	180
CBL_TSS_1	CGCGGCTTTCCGGGAGCTGT	CBL	2	TRUE	FALSE	254	582	303	366	845
CBL_TSS_10	AGCGACGATCCCCGGGCCAC	CBL	2	TRUE	FALSE	291	623	572	264	647
CBL_TSS_11	GCACGCGAGCTGCTCGAAGC	CBL	2	TRUE	FALSE	347	489	562	415	690
CBL_TSS_13	AAACCTGGCCGCGGCTTTCC	CBL	2	TRUE	FALSE	240	326	396	331	418
CBL_TSS_2	ACTGGGCAGCGACGATCCCC	CBL	2	TRUE	FALSE	283	434	436	282	372
CBL_TSS_5	GCTCGCGTGCCCACAGCTCC	CBL	2	TRUE	FALSE	329	586	426	362	397
CBL_TSS_9	GCTGCTCGAAGCCGGTGGCC	CBL	2	TRUE	FALSE	95	103	145	72	153
CBL_EX_1	TCGGGTTCGGGTGGCCTGAT	CBL	NA	FALSE	TRUE	328	528	498	193	592
CBL_EX_2	GCAAACCATAAGCCTCTTCA	CBL	NA	FALSE	TRUE	214	561	603	250	370
CBL_EX_3	CATCTTTACCCGACTCTTTC	CBL	NA	FALSE	TRUE	615	1277	1293	901	857
CBL_EX_4	ATCTTCTTGTCCACCGTCCC	CBL	NA	FALSE	TRUE	963	1291	1606	895	1493
CBL_EX_5	CTATTCTTTAGCGCCAGCTT	CBL	NA	FALSE	TRUE	430	976	848	262	496
CBL_EX_6	TCCCCAGGACAATAGTCCCT	CBL	NA	FALSE	TRUE	177	445	446	274	448
CCND1_TSS_10	AGAGTCCGCACGCTCCGGCG	CCND1	1	TRUE	FALSE	336	524	542	143	362
CCND1_TSS_12	GCAGCAGAGTCCGCACGCTC	CCND1	1	TRUE	FALSE	257	318	548	58	108
CCND1_TSS_13	CTACTGCGCCGACAGCCCTC	CCND1	1	TRUE	FALSE	376	654	559	293	367
CCND1_TSS_15	TGGAGCCTCCAGAGGGCTGT	CCND1	1	TRUE	FALSE	207	379	234	99	213
CCND1_TSS_20	AAAGTCCTGGAGCCTCCAGA	CCND1	1	TRUE	FALSE	214	301	355	133	93
CCND1_TSS_4	GCGAGGGGCAGAAGAGCGCG	CCND1	1	TRUE	FALSE	144	396	186	48	117
CCND1_TSS_6	CGCGCTCTTCTGCCCCTCGC	CCND1	1	TRUE	FALSE	257	642	562	195	519
CCND1_TSS_1	TTTGAAAGTAGGGACCTCAG	CCND1	2	TRUE	FALSE	286	487	576	426	394
CCND1_TSS_11	TTAAAAACCACCTGTTCTCT	CCND1	2	TRUE	FALSE	372	896	980	387	783
CCND1_TSS_16	TTTAGTGTTTAAAAACCTTC	CCND1	2	TRUE	FALSE	139	137	125	86	111
CCND1_TSS_18	AGGTTTACCTAGAGAACAGG	CCND1	2	TRUE	FALSE	261	461	446	233	270
CCND1_TSS_19	TTATCTTAGATGTTTCACAC	CCND1	2	TRUE	FALSE	280	315	175	289	294
CCND1_TSS_3	GTTCTCTAGGTAAACCTCTG	CCND1	2	TRUE	FALSE	345	424	436	385	402
CCND1_TSS_14	CCAGAGTCATCTGATTGGAC	CCND1	3	TRUE	FALSE	411	780	652	361	876
CCND1_TSS_17	TATCTGTGTGTTTAAATCAA	CCND1	3	TRUE	FALSE	338	405	449	225	537
CCND1_TSS_2	GTTTCCCAGAGTCATCTGAT	CCND1	3	TRUE	FALSE	314	671	685	294	446
CCND1_TSS_7	CCTGTCCAATCAGATGACTC	CCND1	3	TRUE	FALSE	324	805	755	361	879
CCND1_TSS_8	TATTGCAGAGGATGTTCATA	CCND1	3	TRUE	FALSE	366	584	639	379	751
CCND1_TSS_9	GTCATCTGATTGGACAGGCA	CCND1	3	TRUE	FALSE	414	751	640	320	788
CCND1_TSS_5	TCTGTAACATCAAAGGCAGA	CCND1	3|2	TRUE	FALSE	151	340	326	161	254
CCND1_EX_1	CGAAGGTCTGCGCGTGTTTG	CCND1	NA	FALSE	TRUE	270	574	447	335	596
CCND1_EX_2	CTTGCACACCCACCGACGTG	CCND1	NA	FALSE	TRUE	375	969	1407	649	1123
CCND1_EX_3	GAAGCGTGTGAGGCGGTAGT	CCND1	NA	FALSE	TRUE	217	316	491	288	340
CCND1_EX_4	GATGTCCACGTCCCGCACGT	CCND1	NA	FALSE	TRUE	460	938	832	581	1061
CCND1_EX_5	GTTCGTGGCCTCTAAGATGA	CCND1	NA	FALSE	TRUE	291	221	150	369	413
CCND1_EX_6	TGTTTGTTCTCCTCCGCCTC	CCND1	NA	FALSE	TRUE	748	849	759	748	1219
CCND2_TSS_10	ACCGGTCCTCCCCTTAAAAC	CCND2	1	TRUE	FALSE	533	998	1091	603	947
CCND2_TSS_11	CGCTCTTCTCCGCTCTGAAG	CCND2	1	TRUE	FALSE	255	604	342	259	286
CCND2_TSS_13	GGGGAGGACCGGTGCGAGTG	CCND2	1	TRUE	FALSE	233	346	415	283	570
CCND2_TSS_2	CGGGGCTGCCTCACTCGCAC	CCND2	1	TRUE	FALSE	187	402	303	161	429
CCND2_TSS_4	GGTGGGCGAGCAGAGCCTCG	CCND2	1	TRUE	FALSE	361	415	357	274	853
CCND2_TSS_5	CTTGCGTCACCGCTTCAGAG	CCND2	1	TRUE	FALSE	215	383	547	266	382
CCND2_TSS_7	GAGCGGAGAAGAGCGAGCAG	CCND2	1	TRUE	FALSE	338	264	402	687	836
CCND2_TSS_15	ATGGACGCGTCTCTCTCTTT	CCND2	2	TRUE	FALSE	19	24	26	2	27
CCND2_TSS_16	AAGAAGAAGAGACCAGATTA	CCND2	2	TRUE	FALSE	234	749	333	360	303
CCND2_TSS_17	AATAACTGTTCGCATATACA	CCND2	2	TRUE	FALSE	123	170	175	74	55
CCND2_TSS_18	TCTCTCTCTTTCGGCCCAAC	CCND2	2	TRUE	FALSE	24	77	13	28	54
CCND2_TSS_20	AGAGAGACGCGTCCATAATC	CCND2	2	TRUE	FALSE	15	20	66	15	12
CCND2_TSS_6	GACCTGTGAGGATGCCAGTT	CCND2	2	TRUE	FALSE	384	1118	931	556	767
CCND2_TSS_9	ATCTGGTCTCTTCTTCTTTC	CCND2	2	TRUE	FALSE	392	1041	844	323	584
CCND2_TSS_1	GGTCCTGACGGTACTGCTGC	CCND2	3	TRUE	FALSE	497	999	961	591	927
CCND2_TSS_12	TAGCCTGCAGCAGTACCGTC	CCND2	3	TRUE	FALSE	232	734	595	393	348
CCND2_TSS_14	ATCCGTCACGTTGGTCCTGA	CCND2	3	TRUE	FALSE	453	769	611	543	603
CCND2_TSS_19	TACCGTCAGGACCAACGTGA	CCND2	3	TRUE	FALSE	281	768	327	147	406
CCND2_TSS_21	CCGACTTGGATCCGTCACGT	CCND2	3	TRUE	FALSE	358	751	1187	373	963
CCND2_TSS_3	CCAACGTGACGGATCCAAGT	CCND2	3	TRUE	TRUE	282	540	647	374	468
CCND2_TSS_8	GTCCAGTTCATCCTCCGACT	CCND2	3	TRUE	FALSE	466	691	937	614	895
CCND2_EX_1	TCGATATCCCGCACGTCTGT	CCND2	NA	FALSE	TRUE	340	529	520	244	590
CCND2_EX_2	AGAGACCAGCCCGCTGACCG	CCND2	NA	FALSE	TRUE	211	729	464	194	532
CCND2_EX_3	CCAACCCTACATGCGCAGAA	CCND2	NA	FALSE	TRUE	235	509	315	285	480
CCND2_EX_4	GTAAATGCACAGCTTCTCCG	CCND2	NA	FALSE	TRUE	142	241	338	129	200
CCND2_EX_5	GAGCAGGTTGCGGTCCCGCA	CCND2	NA	FALSE	TRUE	312	810	657	394	574
CCND3_TSS_11	AACAGGCAGGGCGGGAGTGC	CCND3	1	TRUE	FALSE	347	468	305	288	240
CCND3_TSS_14	CACTGGAAGTAGGAGGCGCG	CCND3	1	TRUE	FALSE	162	134	209	69	252
CCND3_TSS_16	TCCGGCCCGTCGCCTGCCTT	CCND3	1	TRUE	FALSE	266	388	379	238	612
CCND3_TSS_17	GGGCTCGCGAGTCCCAAGGC	CCND3	1	TRUE	FALSE	167	475	253	181	271
CCND3_TSS_6	TCCCAAGGCAGGCGACGGGC	CCND3	1	TRUE	FALSE	256	287	282	166	267
CCND3_TSS_8	GCGAGTCCCAAGGCAGGCGA	CCND3	1	TRUE	FALSE	165	218	174	250	268
CCND3_TSS_9	GGGCAGCGAACAGGCAGGGC	CCND3	1	TRUE	FALSE	431	570	400	462	662
CCND3_TSS_10	GCCAGTCTCCACCCCTGCAG	CCND3	2	TRUE	FALSE	439	927	664	685	900
CCND3_TSS_13	TAAACACTTCGCCACTGCAG	CCND3	2	TRUE	FALSE	159	307	362	252	496
CCND3_TSS_15	TTGCACCTCTCCCCCCCGGC	CCND3	2	TRUE	FALSE	1024	1770	1308	1255	2449
CCND3_TSS_18	GCTCTGTTCGGATGCCGGCC	CCND3	2	TRUE	FALSE	221	283	309	97	271
CCND3_TSS_2	GGGTGGAGACTGGCTCTGTT	CCND3	2	TRUE	FALSE	233	454	402	334	434
CCND3_TSS_3	GCCACTGCAGGGGTGGAGAC	CCND3	2	TRUE	FALSE	0	0	4	0	68
CCND3_TSS_5	GACTGGCTCTGTTCGGATGC	CCND3	2	TRUE	FALSE	336	368	332	319	360
CCND3_TSS_1	TGGATGCTGGAGGTACCGCC	CCND3	3	TRUE	FALSE	226	308	362	87	183
CCND3_TSS_12	GGGAGATCAAGCCGCACATG	CCND3	3	TRUE	FALSE	227	400	313	155	530
CCND3_TSS_19	GATGCTGGCTTACTGGATGC	CCND3	3	TRUE	FALSE	323	501	583	302	485
CCND3_TSS_20	CTACTTCCAGTGCGTGCAGC	CCND3	3	TRUE	FALSE	332	361	315	293	674
CCND3_TSS_21	TGCGGAAGATGCTGGCTTAC	CCND3	3	TRUE	FALSE	282	690	370	293	471
CCND3_TSS_4	TGATCTCCCGCTGCACGCAC	CCND3	3	TRUE	FALSE	492	526	551	440	761
CCND3_TSS_7	GCCAGCATCTTCCGCATGTG	CCND3	3	TRUE	FALSE	467	414	573	384	859
CCND3_EX_1	TGTGACATCTGTAGGAGTGC	CCND3	NA	FALSE	TRUE	493	882	1257	331	982
CCND3_EX_2	GATCATGGATGGCGGGTACA	CCND3	NA	FALSE	TRUE	403	692	683	622	822
CCND3_EX_3	GGGCGTGGTCTCGCGCAGCT	CCND3	NA	FALSE	TRUE	332	609	698	434	319
CCND3_EX_4	GTCTTGCGTCCCCACCCGAA	CCND3	NA	FALSE	TRUE	382	530	592	301	335
CCND3_EX_5	CCCGCCATCCATGATCGCCA	CCND3	NA	FALSE	TRUE	315	657	518	355	596
CCND3_EX_6	CTCTCTGCCCCGTGACCGAC	CCND3	NA	FALSE	TRUE	558	1065	1106	891	947
CCT3_TSS_1	AGCCGGGTACCCAGAGCTGG	CCT3	1	TRUE	FALSE	228	164	203	219	115
CCT3_TSS_2	CTCTCTCCAGAAGGTTCTGC	CCT3	1	TRUE	FALSE	311	395	394	106	320
CCT3_TSS_3	GTACCCAGAGCTGGGGGAAC	CCT3	1	TRUE	FALSE	260	190	101	16	356
CCT3_TSS_4	TTCCCCCAGCTCTGGGTACC	CCT3	1	TRUE	FALSE	310	511	369	436	378
CCT3_TSS_5	TCTGGTTCTCTCTCTCCAGA	CCT3	1	TRUE	FALSE	210	120	246	51	168
CCT3_TSS_6	GGGGAACCGGCAGAACCTTC	CCT3	1	TRUE	FALSE	116	164	109	162	152
CCT3_TSS_7	TCTGCCGGTTCCCCCAGCTC	CCT3	1	TRUE	FALSE	449	898	506	201	624
CCT3_TSS_10	GCAGCAGATGCACCCAACAG	CCT3	2	TRUE	FALSE	248	131	106	606	803
CCT3_TSS_11	GTCTGTAGCTGAGCACTTCC	CCT3	2	TRUE	FALSE	332	462	476	385	748
CCT3_TSS_12	AAGCACTGATCACCACTGTT	CCT3	2	TRUE	FALSE	592	262	278	800	1138
CCT3_TSS_13	TCATATCATCCAATGCCTTG	CCT3	2	TRUE	FALSE	378	293	365	553	1031
CCT3_TSS_14	CAGTGCTTACCGCAAGGCAT	CCT3	2	TRUE	FALSE	254	44	115	301	529
CCT3_TSS_8	GGTGATCAGTGCTTACCGCA	CCT3	2	TRUE	FALSE	495	162	187	719	1264
CCT3_TSS_9	TTGGGTGCATCTGCTGCTCC	CCT3	2	TRUE	FALSE	507	411	255	525	599
CCT3_EX_1	GCTAATTTCGATCATGGACT	CCT3	NA	FALSE	TRUE	592	385	441	457	639
CCT3_EX_2	GCCTACCTTCATCATGGACT	CCT3	NA	FALSE	TRUE	947	652	750	1363	1845
CCT3_EX_3	AGTCCATGATCGAAATTAGC	CCT3	NA	FALSE	TRUE	552	302	468	475	1238
CCT3_EX_4	AAAACACACCTCTCGAAGAA	CCT3	NA	FALSE	TRUE	69	69	38	146	173
CCT3_EX_5	CAGAACACAAAGCGTGAATC	CCT3	NA	FALSE	TRUE	267	244	250	290	413
CCT3_EX_6	AGATATCATCCGAACATGTT	CCT3	NA	FALSE	TRUE	303	233	245	194	460
CCT4_TSS_1	GGCTTACCGTTATTACACTG	CCT4	1	TRUE	FALSE	224	447	338	147	71
CCT4_TSS_12	TTCACGAACCTTCCAGAAAG	CCT4	1	TRUE	FALSE	159	276	245	126	267
CCT4_TSS_2	GGCCGGCCGCAGTGTAATAA	CCT4	1	TRUE	FALSE	103	138	140	101	111
CCT4_TSS_3	CGCCGGCGCCGCTTTCTGGA	CCT4	1	TRUE	FALSE	221	225	229	192	367
CCT4_TSS_7	GAAGGTTCGTGAAGGCAGTG	CCT4	1	TRUE	FALSE	458	731	778	284	250
CCT4_TSS_8	GGATGGACCCGGATTCTGGC	CCT4	1	TRUE	FALSE	251	361	234	184	318
CCT4_TSS_9	GCTTTCTGGAAGGTTCGTGA	CCT4	1	TRUE	FALSE	233	364	283	96	124
CCT4_TSS_10	TTATGATAGTAAGGCAGCAG	CCT4	2	TRUE	FALSE	470	731	562	342	530
CCT4_TSS_11	ATCAAAGAGATCCAGGAGTG	CCT4	2	TRUE	FALSE	142	300	312	181	303
CCT4_TSS_14	GCAGTGGATCAAAGAGATCC	CCT4	2	TRUE	FALSE	143	380	349	135	142
CCT4_TSS_15	GTGGGGCAATAATAAATGTG	CCT4	2	TRUE	FALSE	223	339	417	285	639
CCT4_TSS_17	TATGTTACCTTATGATAGTA	CCT4	2	TRUE	FALSE	355	403	536	338	482
CCT4_TSS_19	GAGCTTTGTGACTTTCATCT	CCT4	2	TRUE	FALSE	252	470	627	407	583
CCT4_TSS_6	ATTTATTATTGCCCCACTCC	CCT4	2	TRUE	FALSE	379	620	291	347	621
CCT4_TSS_13	GGATCTGGGCTGGCTTGTCG	CCT4	3	TRUE	FALSE	819	566	721	474	437
CCT4_TSS_16	TGGCTTGTCGCGGTCCTGAT	CCT4	3	TRUE	FALSE	507	279	186	200	333
CCT4_TSS_18	TTGCTGAAGCGGATCTGGGC	CCT4	3	TRUE	FALSE	511	240	310	341	288
CCT4_TSS_20	CCGCGGGAAAGGCGCCTATC	CCT4	3	TRUE	FALSE	172	236	258	167	411
CCT4_TSS_21	GAGAGTGATACCTTTGGCGG	CCT4	3	TRUE	FALSE	246	213	141	104	172
CCT4_TSS_4	AAATGTTGCTGAAGCGGATC	CCT4	3	TRUE	FALSE	206	61	42	143	323
CCT4_TSS_5	CGGCGGAAATGTTGCTGAAG	CCT4	3	TRUE	FALSE	309	199	272	294	564
CCT4_EX_1	TTAGCTGGTGGAGCTGTCTA	CCT4	NA	FALSE	TRUE	306	22	68	159	409
CCT4_EX_2	ATTACATCCAGCAGCCAGAA	CCT4	NA	FALSE	TRUE	422	84	212	502	546
CCT4_EX_3	ACATCAGTAGTCATCATTGC	CCT4	NA	FALSE	TRUE	770	499	442	790	1327
CCT4_EX_4	AATATCTCTAAGATCTACAC	CCT4	NA	FALSE	TRUE	148	92	48	191	215
CCT4_EX_5	GATGCTATTAGAACAAGCCT	CCT4	NA	FALSE	TRUE	172	117	116	149	313
CCT4_EX_6	ACACTTACCATTCTGGCTGC	CCT4	NA	FALSE	TRUE	269	206	274	330	351
CCT7_TSS_11	GCGGCCCGGTCTCGGAGAAG	CCT7	1	TRUE	FALSE	197	336	251	52	174
CCT7_TSS_14	TCTCGGAGAAGAGGGGAGAG	CCT7	1	TRUE	FALSE	5	31	6	38	0
CCT7_TSS_20	GTTGCTGGGCGGCCCGGTCT	CCT7	1	TRUE	FALSE	309	451	580	322	472
CCT7_TSS_3	AGGCATTGTGGGTTGCTGGG	CCT7	1	TRUE	FALSE	725	1282	1213	403	657
CCT7_TSS_4	TCTATTGCGCGAGGCATTGT	CCT7	1	TRUE	FALSE	350	379	262	357	565
CCT7_TSS_7	TTGTGGGTTGCTGGGCGGCC	CCT7	1	TRUE	FALSE	363	591	572	260	882
CCT7_TSS_8	TCTCCCCTCTTCTCCGAGAC	CCT7	1	TRUE	FALSE	5	0	0	0	0
CCT7_TSS_1	TACCCTGGGTCCCCGTGGCA	CCT7	2	TRUE	FALSE	441	252	173	616	1100
CCT7_TSS_13	ATAAGCTTGTCCATGCCACG	CCT7	2	TRUE	FALSE	357	48	123	464	614
CCT7_TSS_17	AAGCTTATTGTAGATGGCAG	CCT7	2	TRUE	FALSE	225	264	246	190	465
CCT7_TSS_19	ATGGACAAGCTTATTGTAGA	CCT7	2	TRUE	FALSE	246	344	229	264	421
CCT7_TSS_2	AGAACTACCCTGGGTCCCCG	CCT7	2	TRUE	FALSE	109	13	92	189	318
CCT7_TSS_21	GAGGCTGTAAGAACTACCCT	CCT7	2	TRUE	FALSE	158	76	64	168	400
CCT7_TSS_5	TGTCCATGCCACGGGGACCC	CCT7	2	TRUE	FALSE	278	83	69	186	576
CCT7_TSS_10	GCTGAAGCAAGTCCGGCTAC	CCT7	3	TRUE	FALSE	255	393	404	451	434
CCT7_TSS_12	GGGCCAGGGAGGACAAGCAC	CCT7	3	TRUE	FALSE	349	664	581	587	506
CCT7_TSS_15	CCCGCCCCAGCATACTCTCC	CCT7	3	TRUE	FALSE	1030	2263	2150	1285	2015
CCT7_TSS_16	CATACTCTCCGGGTCCTCGC	CCT7	3	TRUE	FALSE	202	520	250	211	252
CCT7_TSS_18	TCCGGGTCCTCGCTGGCGGT	CCT7	3	TRUE	FALSE	243	204	265	121	281
CCT7_TSS_6	CCTCCAGTGCTTGTCCTCCC	CCT7	3	TRUE	FALSE	877	1501	1223	985	1318
CCT7_TSS_9	CGAGGACCCGGAGAGTATGC	CCT7	3	TRUE	FALSE	239	310	380	248	235
CCT7_EX_1	ACTCGAGCTCGACATTCAAA	CCT7	NA	FALSE	TRUE	175	404	293	339	285
CCT7_EX_2	GTGTTTGAAGAGACCCAGAT	CCT7	NA	FALSE	TRUE	299	508	668	302	561
CCT7_EX_3	CTCACCTCTCGCCTCCAATC	CCT7	NA	FALSE	TRUE	630	284	248	691	916
CCT7_EX_4	CACATCCCCAATGGGGAGTT	CCT7	NA	FALSE	TRUE	250	776	556	384	607
CCT7_EX_5	AAGAAGACTTTCTCTTACGC	CCT7	NA	FALSE	TRUE	191	26	52	171	295
CCT7_EX_6	GTCTTGTCCAAACTCCCCAT	CCT7	NA	FALSE	TRUE	274	119	227	321	631
CCT8_TSS_1	CGTGCTCCTCGCTTCCTCCG	CCT8	1	TRUE	FALSE	432	1053	1072	548	817
CCT8_TSS_2	TGCTTCCTGCAGGCTGGCCA	CCT8	1	TRUE	FALSE	390	497	523	325	531
CCT8_TSS_3	CTTGGGAACGTGAAGCGCCA	CCT8	1	TRUE	FALSE	204	45	112	87	182
CCT8_TSS_4	TTCCTCCGCGGTCTTCCGAG	CCT8	1	TRUE	FALSE	278	398	362	320	197
CCT8_TSS_5	TCGCGTGAACTGCTTCCTGC	CCT8	1	TRUE	FALSE	186	356	281	135	299
CCT8_TSS_6	AAGCAGTTCACGCGACCGCT	CCT8	1	TRUE	FALSE	217	343	285	86	168
CCT8_TSS_7	CGCGACCGCTCGGAAGACCG	CCT8	1	TRUE	FALSE	126	157	161	21	257
CCT8_EX_1	TGGTCCATATGCTGTACGAG	CCT8	NA	FALSE	TRUE	510	306	366	614	912
CCT8_EX_2	TGATGTTATCAACATTGAAA	CCT8	NA	FALSE	TRUE	207	179	213	227	369
CCT8_EX_3	CTTTATGCAGTACATCAAGA	CCT8	NA	FALSE	TRUE	91	65	103	153	146
CCT8_EX_4	TCCATATGATGTGATCTGTT	CCT8	NA	FALSE	TRUE	474	214	297	500	1243
CCT8_EX_5	TGAAGCTATTCCCCGCGCAC	CCT8	NA	FALSE	TRUE	201	9	83	297	497
CCT8_EX_6	CAGGATAAACGTCTTGTACC	CCT8	NA	FALSE	TRUE	207	66	80	251	450
CDC5L_TSS_10	GGAAGTGGCGGCTTTGAGTC	CDC5L	1	TRUE	FALSE	216	156	184	57	269
CDC5L_TSS_11	AAGCAGAAGGTCGCGCTTGG	CDC5L	1	TRUE	FALSE	255	199	160	275	147
CDC5L_TSS_12	TGTCTCGGCAAGCAGCCGAG	CDC5L	1	TRUE	FALSE	219	193	159	71	110
CDC5L_TSS_13	GTCGCGCTTGGAGGAAGTGG	CDC5L	1	TRUE	FALSE	802	457	478	227	648
CDC5L_TSS_14	GCGCAGATCTTCAAAGCAGA	CDC5L	1	TRUE	FALSE	228	637	521	216	426
CDC5L_TSS_6	GAGAAGTAGTAACAGCGATT	CDC5L	1	TRUE	FALSE	308	123	127	48	76
CDC5L_TSS_9	AGTAACAGCGATTGGGCCAC	CDC5L	1	TRUE	FALSE	304	287	322	94	446
CDC5L_TSS_1	CTTTGGCCAGAGTGGTTTGA	CDC5L	2	TRUE	FALSE	291	273	281	149	254
CDC5L_TSS_2	GAAAGGGAAAAAGTGTCTTG	CDC5L	2	TRUE	FALSE	181	119	122	111	97
CDC5L_TSS_3	GTAAGGCGCTTTGGCCAGAG	CDC5L	2	TRUE	FALSE	180	146	69	41	241
CDC5L_TSS_4	GCGCGGGGCGTAAGGCGCTT	CDC5L	2	TRUE	FALSE	192	315	161	52	177
CDC5L_TSS_5	TCTTGTGGAAGCTCAGCTGC	CDC5L	2	TRUE	FALSE	203	389	267	72	176
CDC5L_TSS_7	ACAAAACCATCAAACCACTC	CDC5L	2	TRUE	FALSE	231	528	247	203	228
CDC5L_TSS_8	TTGGACATGCGCGGGGCGTA	CDC5L	2	TRUE	FALSE	189	208	271	122	220
CDC5L_EX_1	CAAGTTAAACATTAATCCCG	CDC5L	NA	FALSE	TRUE	357	269	158	360	413
CDC5L_EX_2	GTCTGTACAACTTGTCGCTG	CDC5L	NA	FALSE	TRUE	302	347	177	454	648
CDC5L_EX_3	GACGTGCAATTTCACTCGCT	CDC5L	NA	FALSE	TRUE	243	309	205	275	564
CDC5L_EX_4	AATTGCACGTCAAACTGCCG	CDC5L	NA	FALSE	TRUE	190	167	198	288	388
CDC5L_EX_5	CCCGGAGTAGAGTTAATAAC	CDC5L	NA	FALSE	TRUE	126	38	132	113	501
CDC5L_EX_6	GAGAAGTCACTCTCATGCAA	CDC5L	NA	FALSE	TRUE	354	219	162	394	591
CHMP2A_TSS_11	TTACGTCACGTCGTTTAATC	CHMP2A	1	TRUE	FALSE	264	582	509	178	439
CHMP2A_TSS_12	TAATCCGGAAACGGCGGCGG	CHMP2A	1	TRUE	FALSE	138	70	90	27	292
CHMP2A_TSS_13	CAGGACCGAGGGGCCTTAGT	CHMP2A	1	TRUE	FALSE	132	94	132	76	175
CHMP2A_TSS_3	CCCGACTTGCCCACCAACTA	CHMP2A	1	TRUE	FALSE	561	638	945	377	864
CHMP2A_TSS_5	GTCGTTTAATCCGGAAACGG	CHMP2A	1	TRUE	FALSE	159	126	183	205	189
CHMP2A_TSS_6	GCCTTAGTTGGTGGGCAAGT	CHMP2A	1	TRUE	FALSE	256	319	389	296	325
CHMP2A_TSS_9	GCCCACCAACTAAGGCCCCT	CHMP2A	1	TRUE	FALSE	184	368	226	241	449
CHMP2A_TSS_1	CCTGCTGGACCGTGGATCCC	CHMP2A	2	TRUE	FALSE	546	551	501	430	499
CHMP2A_TSS_10	ACGGGTGTCCGTCCCAGCTC	CHMP2A	2	TRUE	FALSE	250	227	283	262	512
CHMP2A_TSS_14	GAGTGGCCCCTGCTGGACCG	CHMP2A	2	TRUE	FALSE	208	171	146	68	198
CHMP2A_TSS_2	CTCCGGTGAGTGGCCCCTGC	CHMP2A	2	TRUE	FALSE	236	226	216	211	495
CHMP2A_TSS_4	GTCCAGCAGGGGCCACTCAC	CHMP2A	2	TRUE	FALSE	293	324	671	373	919
CHMP2A_TSS_7	CCCGGGATCCACGGTCCAGC	CHMP2A	2	TRUE	FALSE	260	244	338	311	384
CHMP2A_TSS_8	TCCGTCCCAGCTCCGGTGAG	CHMP2A	2	TRUE	FALSE	281	286	144	255	372
CHMP2A_EX_1	AGGAACGGCTTAAGAACCTG	CHMP2A	NA	FALSE	TRUE	177	37	165	195	289
CHMP2A_EX_2	CAAAAGACTTGGTGCGCACC	CHMP2A	NA	FALSE	TRUE	161	46	14	198	251
CHMP2A_EX_3	ACTAAGCGAGCCCCCAGTTG	CHMP2A	NA	FALSE	TRUE	281	243	125	284	692
CHMP2A_EX_4	CACTCGACAGCTCATCTGTT	CHMP2A	NA	FALSE	TRUE	390	205	162	555	756
CHMP2A_EX_5	CAAACTTGCGCACATAGCGC	CHMP2A	NA	FALSE	TRUE	181	141	77	177	323
CHMP2A_EX_6	CAAACTCCATCATGATCTTC	CHMP2A	NA	FALSE	TRUE	279	720	471	381	393
CISD3_TSS_1	AGAGAAGGTGCTGGCTGCGG	CISD3	1	TRUE	FALSE	452	243	558	574	1125
CISD3_TSS_13	TCGGGACGGGGGCTGGTGCA	CISD3	1	TRUE	FALSE	294	556	813	439	903
CISD3_TSS_16	GGTGCTGGCTGCGGAGGTCC	CISD3	1	TRUE	FALSE	237	243	314	375	460
CISD3_TSS_17	TGGCTGCGGAGGTCCTGGCA	CISD3	1	TRUE	FALSE	450	501	599	424	875
CISD3_TSS_18	GCGGAGGTCCTGGCAGGGAC	CISD3	1	TRUE	FALSE	198	240	301	275	447
CISD3_TSS_9	TCCTGGCAGGGACTGGCGCT	CISD3	1	TRUE	FALSE	293	592	505	268	498
CISD3_TSS_14	GTTCTGCGAGGGCGGAGGCC	CISD3	2	TRUE	FALSE	310	374	404	270	775
CISD3_TSS_15	GGCTGGAGTGGGGGCTGGCA	CISD3	2	TRUE	FALSE	383	236	437	368	742
CISD3_TSS_2	AGACGCCGCGGCGTTCTGCG	CISD3	2	TRUE	FALSE	14	43	24	0	2
CISD3_TSS_7	GAACGCCGCGGCGTCTTCCG	CISD3	2	TRUE	FALSE	90	20	39	59	145
CISD3_TSS_8	TCCGCCCTCGCAGAACGCCG	CISD3	2	TRUE	FALSE	272	267	373	363	463
CISD3_TSS_10	AAGCCAGACACCGGCGGGAC	CISD3	3	TRUE	FALSE	156	161	238	306	201
CISD3_TSS_12	GAGGCAAGCCAGACACCGGC	CISD3	3	TRUE	FALSE	200	188	207	252	247
CISD3_TSS_4	CGGGAAAAGCCTGTGAGCTG	CISD3	3	TRUE	FALSE	316	373	299	337	648
CISD3_TSS_6	GCCGAGCATCCCGGAGCTCC	CISD3	3	TRUE	FALSE	207	346	286	222	414
CISD3_TSS_5	TCTGGCTTGCCTCAGCTCAC	CISD3	3|1	TRUE	FALSE	236	232	269	173	432
CISD3_TSS_11	GCCGGGAGCTCCGGGATGCT	CISD3	3|2	TRUE	FALSE	297	422	742	264	385
CISD3_TSS_3	GAGCTCCGGGATGCTCGGCC	CISD3	3|2	TRUE	FALSE	283	155	262	264	469
CISD3_EX_1	CAGAGGCCCCCGTACTGCGA	CISD3	NA	FALSE	TRUE	49	102	4	142	20
CISD3_EX_2	CAGGAGGAGATGTCCCGCCG	CISD3	NA	FALSE	TRUE	241	329	405	387	447
CISD3_EX_3	CTTCAGGGCCACCACGGACC	CISD3	NA	FALSE	TRUE	445	839	562	521	871
CISD3_EX_4	ACCCGGGCACCACGCGCCGC	CISD3	NA	FALSE	TRUE	334	421	289	295	582
CISD3_EX_5	TCCCACTTCTTCCAACGCAC	CISD3	NA	FALSE	TRUE	293	541	439	475	436
CISD3_EX_6	GGAGGCGACCATGCGCGGCG	CISD3	NA	FALSE	TRUE	329	517	403	450	548
CLC_TSS_1	GTGTGACCTGAGATTATTGA	CLC	1	TRUE	FALSE	402	419	378	347	662
CLC_TSS_2	GGGACATTGTTGTCTCCTTC	CLC	1	TRUE	FALSE	245	375	487	144	361
CLC_TSS_3	GAAGAGAGACCCTAGGGCTA	CLC	1	TRUE	FALSE	246	398	371	320	435
CLC_TSS_4	CAGAGATTCACACAGAAGTC	CLC	1	TRUE	FALSE	396	742	396	395	484
CLC_TSS_5	CTGCTACCCGTGAGTTAAAA	CLC	1	TRUE	FALSE	384	722	880	403	720
CLC_TSS_6	TATGGTATCTGAGATGCTCC	CLC	1	TRUE	FALSE	426	691	712	324	641
CLC_TSS_7	ATCTGAGATGCTCCTGGGGT	CLC	1	TRUE	FALSE	596	1046	1253	732	1357
CLC_EX_1	TGACCATAGAATCAAGCCTG	CLC	NA	FALSE	TRUE	267	517	546	136	465
CLC_EX_2	AGTGCTGCCAGATAAGTACC	CLC	NA	FALSE	TRUE	268	624	647	262	470
CLC_EX_3	GGTTCTACTGTGACAATCAA	CLC	NA	FALSE	TRUE	249	620	409	232	276
CLC_EX_4	CTGGCAGGTGCCATACACAG	CLC	NA	FALSE	TRUE	285	509	503	335	258
CLC_EX_5	GTGCTCACCTGGTACTTATC	CLC	NA	FALSE	TRUE	312	558	404	296	572
CLC_EX_6	TCTATGGTCAAAGGTGTAAG	CLC	NA	FALSE	TRUE	231	457	622	327	511
CLTC_TSS_1	GAAAGAGCTCGGGTCGGGGG	CLTC	1	TRUE	FALSE	256	313	424	94	281
CLTC_TSS_2	TGCGCCCGGTTCCGCCATTG	CLTC	1	TRUE	FALSE	323	539	694	320	412
CLTC_TSS_3	CAGACGAAAGAGCTCGGGTC	CLTC	1	TRUE	FALSE	137	101	102	24	23
CLTC_TSS_4	AGGGGCCAGGAGAGCCGCAA	CLTC	1	TRUE	FALSE	191	228	308	78	38
CLTC_TSS_5	ATTGCGGCTCTCCTGGCCCC	CLTC	1	TRUE	FALSE	285	418	334	188	535
CLTC_TSS_7	GAGAGCCGCAATGGCGGAAC	CLTC	1	TRUE	FALSE	127	143	203	124	142
CLTC_TSS_9	TTCCGCCATTGCGGCTCTCC	CLTC	1	TRUE	FALSE	346	698	603	376	442
CLTC_TSS_11	CCTTTAGGATTGTAAACAGT	CLTC	2	TRUE	FALSE	226	416	341	314	553
CLTC_TSS_12	TTCTGAACTGAACGCAAATA	CLTC	2	TRUE	FALSE	184	296	154	169	170
CLTC_TSS_18	CAGTAGGTGCTTGCATACCT	CLTC	2	TRUE	FALSE	392	417	446	483	647
CLTC_TSS_19	CGCAAATACGGTTTCACCAG	CLTC	2	TRUE	FALSE	245	158	53	255	446
CLTC_TSS_21	TCTTACTAAATTTAGATCCT	CLTC	2	TRUE	FALSE	206	294	412	195	492
CLTC_TSS_6	CATTCACAGATTTGTTGTTA	CLTC	2	TRUE	FALSE	515	1854	1678	540	870
CLTC_TSS_8	AAAGGTTAAACAGCTACCAC	CLTC	2	TRUE	FALSE	151	72	89	110	187
CLTC_TSS_10	AATGGATTTCTTGATTCTAG	CLTC	3	TRUE	FALSE	248	164	235	177	555
CLTC_TSS_13	CAAGAAAGACAGCCTTTACA	CLTC	3	TRUE	FALSE	237	125	129	227	491
CLTC_TSS_14	TTACAAGGTTGATAAAGTTG	CLTC	3	TRUE	FALSE	196	464	221	227	463
CLTC_TSS_15	CAACTTTATCAACCTTGTAA	CLTC	3	TRUE	FALSE	171	186	54	146	252
CLTC_TSS_16	AACATGAACTCATTGAGTTC	CLTC	3	TRUE	FALSE	156	424	377	164	449
CLTC_TSS_17	TCTTCAAAGGCAACAATCGC	CLTC	3	TRUE	FALSE	401	507	327	400	580
CLTC_TSS_20	ATTGCTGCTTATCTCTTCAA	CLTC	3	TRUE	FALSE	768	386	268	1037	1870
CLTC_EX_1	ATGGCGCTGTCTGCTGAAAT	CLTC	NA	FALSE	TRUE	258	286	507	457	681
CLTC_EX_2	GAATACGGTTGCTCTTGTTA	CLTC	NA	FALSE	TRUE	263	240	95	307	571
CLTC_EX_3	AGTGCAATTACTTTGCTAGC	CLTC	NA	FALSE	TRUE	199	254	321	203	413
CLTC_EX_4	GATCGCCATTCTAGCCTTGC	CLTC	NA	FALSE	TRUE	399	990	787	520	635
CLTC_EX_5	TCCTTTATAGCAAAATCGTG	CLTC	NA	FALSE	TRUE	190	111	89	236	306
CLTC_EX_6	TGCAGCTATATTCTGTAGAT	CLTC	NA	FALSE	TRUE	424	213	339	351	511
CNTD2_TSS_10	CATCCTCCAGGAGGGTGTTG	CNTD2	1	TRUE	FALSE	236	415	454	575	257
CNTD2_TSS_11	CTCACCAGCATCCTCCAGGA	CNTD2	1	TRUE	FALSE	457	706	884	618	986
CNTD2_TSS_12	CTTCCCCTAGCTGCAAGGGT	CNTD2	1	TRUE	FALSE	336	603	573	268	362
CNTD2_TSS_13	TAGCTGCAAGGGTCGGTGCT	CNTD2	1	TRUE	FALSE	212	542	666	136	342
CNTD2_TSS_14	AACACCCTCCTGGAGGATGC	CNTD2	1	TRUE	FALSE	242	374	425	383	460
CNTD2_TSS_8	CCTCGCCCGCAACACCCTCC	CNTD2	1	TRUE	FALSE	450	590	916	546	768
CNTD2_TSS_9	CCAGGAGGGTGTTGCGGGCG	CNTD2	1	TRUE	FALSE	260	352	308	208	400
CNTD2_TSS_1	GAGGCTGCTGCATCCAGGGC	CNTD2	2	TRUE	FALSE	316	350	513	273	693
CNTD2_TSS_2	TGCATCCAGGGCTGGAGCTC	CNTD2	2	TRUE	FALSE	278	473	724	360	867
CNTD2_TSS_3	AGCAGCCTCCTCCAGTCAGT	CNTD2	2	TRUE	FALSE	492	683	774	549	836
CNTD2_TSS_4	TTTCTCCTGAGCTCCAGCCC	CNTD2	2	TRUE	FALSE	238	429	426	265	687
CNTD2_TSS_5	GATGTCCAACTGACTGGAGG	CNTD2	2	TRUE	FALSE	303	522	517	837	799
CNTD2_TSS_6	GCCTAAGATGTCCAACTGAC	CNTD2	2	TRUE	FALSE	363	624	470	527	557
CNTD2_TSS_7	TGGAGGAGGCTGCTGCATCC	CNTD2	2	TRUE	FALSE	296	767	430	435	700
CNTD2_EX_1	ATGGGAGCCGGGTCGTCGTG	CNTD2	NA	FALSE	TRUE	656	1299	1264	786	1439
CNTD2_EX_2	CTTGATTCCTACCTGAGCGC	CNTD2	NA	FALSE	TRUE	155	110	233	170	309
CNTD2_EX_3	TCGGGCCTATCGTTAGGCGC	CNTD2	NA	FALSE	TRUE	111	357	259	132	238
CNTD2_EX_4	CCGAGACCGTAAAAATGACC	CNTD2	NA	FALSE	TRUE	243	360	151	171	528
CNTD2_EX_5	CCTGTTTGTGGCGTGCAAAA	CNTD2	NA	FALSE	TRUE	293	563	513	278	582
CNTD2_EX_6	GGGGCCCAGCGCCTAACGAT	CNTD2	NA	FALSE	TRUE	170	295	441	398	293
COX4I2_TSS_1	TCACCTCGCGGGCTCGGCAG	COX4I2	1	TRUE	FALSE	254	311	322	358	565
COX4I2_TSS_2	CCCCAACTCACTCACCTCGC	COX4I2	1	TRUE	FALSE	1015	977	1172	1480	2556
COX4I2_TSS_3	TCGGCAGTGGGAGCGCGACC	COX4I2	1	TRUE	FALSE	240	269	298	220	369
COX4I2_TSS_4	ACTCACTCACCTCGCGGGCT	COX4I2	1	TRUE	FALSE	411	604	680	597	955
COX4I2_TSS_5	CGAGGTGAGTGAGTTGGGGG	COX4I2	1	TRUE	FALSE	1138	1521	1451	1333	2286
COX4I2_TSS_6	AGCCCGCGAGGTGAGTGAGT	COX4I2	1	TRUE	FALSE	568	1029	1022	775	1330
COX4I2_TSS_7	GTTGCTCGCTGGGCAGACCC	COX4I2	1	TRUE	FALSE	200	257	139	262	374
COX4I2_EX_1	TGAACCGTCGCTCCAATGAG	COX4I2	NA	FALSE	TRUE	268	657	610	413	848
COX4I2_EX_2	GCGACGGTTCATCTCCGCAA	COX4I2	NA	FALSE	TRUE	226	348	337	338	897
COX4I2_EX_3	CCAGCTGACCCACGCCGAAA	COX4I2	NA	FALSE	TRUE	259	406	482	325	750
COX4I2_EX_4	CGCTCGTCCGTCAAGGTGAT	COX4I2	NA	FALSE	TRUE	201	485	565	198	263
COX4I2_EX_5	CATGAAGGTGAATCCTGTGC	COX4I2	NA	FALSE	TRUE	234	228	482	334	581
COX4I2_EX_6	CTGGCATGGGGTAGTAGCGC	COX4I2	NA	FALSE	TRUE	338	484	442	478	527
CPT1B_TSS_1	GGTTCACTCCTGTCCGTGCG	CPT1B	1	TRUE	FALSE	396	654	721	534	673
CPT1B_TSS_10	CTGTGAGTAGGGGCCGGCAC	CPT1B	1	TRUE	FALSE	72	63	13	45	46
CPT1B_TSS_15	AGTGAACCCGAGCTGTGAGT	CPT1B	1	TRUE	FALSE	213	299	473	268	268
CPT1B_TSS_18	GGGACACGGGCCAGAGTGGC	CPT1B	1	TRUE	FALSE	265	576	1012	322	475
CPT1B_TSS_19	CCGGCCCCTACTCACAGCTC	CPT1B	1	TRUE	FALSE	677	1371	1276	704	1527
CPT1B_TSS_5	AGAGTGGCTGGCCCCACGCA	CPT1B	1	TRUE	FALSE	202	380	387	194	421
CPT1B_TSS_6	CCCGAGCTGTGAGTAGGGGC	CPT1B	1	TRUE	FALSE	152	266	437	189	271
CPT1B_TSS_13	GCGCCCTGCAATTCCCACCG	CPT1B	2	TRUE	FALSE	195	395	380	185	313
CPT1B_TSS_2	GGCGCGGCTGGGTTTCTGTG	CPT1B	2	TRUE	FALSE	688	1252	1626	831	1597
CPT1B_TSS_20	GTGCGGTGAAGGTTGCTCAA	CPT1B	2	TRUE	FALSE	416	997	878	488	908
CPT1B_TSS_3	GCTGGGTTTCTGTGCGGTGA	CPT1B	2	TRUE	FALSE	111	233	256	122	189
CPT1B_TSS_4	ACCCACCCACCTTCCGCGGT	CPT1B	2	TRUE	FALSE	424	947	757	616	1023
CPT1B_TSS_8	CTTCCGCGGTGGGAATTGCA	CPT1B	2	TRUE	FALSE	11	3	5	0	1
CPT1B_TSS_9	TGGGAATTGCAGGGCGCGGC	CPT1B	2	TRUE	FALSE	382	630	878	288	726
CPT1B_TSS_11	CTGGGGGTTGGTCGGCACCT	CPT1B	3	TRUE	FALSE	487	933	665	286	1030
CPT1B_TSS_12	TTGGTCGGCACCTAGGACGG	CPT1B	3	TRUE	FALSE	262	379	286	385	500
CPT1B_TSS_14	CGGACTGGCTGGGGGCGTCT	CPT1B	3	TRUE	FALSE	309	487	650	352	637
CPT1B_TSS_16	AGGGGTCGCGGACTGGCTGG	CPT1B	3	TRUE	FALSE	589	1356	1459	501	1159
CPT1B_TSS_17	ACGGGGGCAGATGGGTGCGC	CPT1B	3	TRUE	FALSE	390	527	429	512	1066
CPT1B_TSS_21	CACCTAGGACGGGGGCAGAT	CPT1B	3	TRUE	FALSE	260	526	633	423	573
CPT1B_TSS_7	ATGGGTGCGCGGGCGCGCTT	CPT1B	3	TRUE	FALSE	258	279	348	234	347
CPT1B_EX_1	CATGATGACGACCAGCCAGC	CPT1B	NA	FALSE	TRUE	326	737	768	473	714
CPT1B_EX_2	GGCCCTCACCCGCTGAATTG	CPT1B	NA	FALSE	TRUE	144	298	276	199	286
CPT1B_EX_3	AGAGTCTGTGCGCCCCTTGT	CPT1B	NA	FALSE	TRUE	425	859	719	474	868
CPT1B_EX_4	TGATGAGGAATATTACCGCA	CPT1B	NA	FALSE	TRUE	309	293	437	291	409
CPT1B_EX_5	GCCCGTCACCCAGACGCCCG	CPT1B	NA	FALSE	TRUE	117	167	148	86	474
CPT1B_EX_6	GTATCCGCCTTCTATCCAGC	CPT1B	NA	FALSE	TRUE	353	537	737	418	610
CTNNB1_TSS_14	GAGCGGAGAGCGAGGGGAGG	CTNNB1	1	TRUE	FALSE	337	167	31	165	166
CTNNB1_TSS_15	CGCTGCTGCCACAGACCGAG	CTNNB1	1	TRUE	FALSE	151	580	649	278	544
CTNNB1_TSS_17	ACAGACCGAGAGGCTTAAAA	CTNNB1	1	TRUE	FALSE	158	488	507	308	605
CTNNB1_TSS_18	AGAGCGAGGGGAGGCGGAGA	CTNNB1	1	TRUE	FALSE	248	59	8	65	71
CTNNB1_TSS_19	TCGGTCTGTGGCAGCAGCGT	CTNNB1	1	TRUE	FALSE	463	751	690	265	408
CTNNB1_TSS_21	TCCCCTCGCTCTCCGCTCCC	CTNNB1	1	TRUE	FALSE	273	496	554	414	1529
CTNNB1_TSS_7	CTGTGGCAGCAGCGTTGGCC	CTNNB1	1	TRUE	FALSE	244	385	445	253	2169
CTNNB1_TSS_11	AATCTTAAGAGAAAGTCCAC	CTNNB1	2	TRUE	FALSE	151	302	381	163	171
CTNNB1_TSS_12	GTCCCATCAGTCCTGGGGAT	CTNNB1	2	TRUE	FALSE	385	923	697	634	428
CTNNB1_TSS_13	CCTAAGTCCCATCAGTCCTG	CTNNB1	2	TRUE	FALSE	348	1362	818	487	1157
CTNNB1_TSS_16	AGTCCACTGGTCCGATCCCC	CTNNB1	2	TRUE	FALSE	491	768	1308	689	642
CTNNB1_TSS_20	AGTCCTGGGGATCGGACCAG	CTNNB1	2	TRUE	FALSE	194	275	365	316	532
CTNNB1_TSS_4	GGTCCGATCCCCAGGACTGA	CTNNB1	2	TRUE	FALSE	213	757	494	346	421
CTNNB1_TSS_5	CCCCAGGACTGATGGGACTT	CTNNB1	2	TRUE	FALSE	160	278	287	199	281
CTNNB1_TSS_1	CTGTCCTTCGGGCTGGTGAC	CTNNB1	3	TRUE	FALSE	309	1046	734	451	773
CTNNB1_TSS_10	CTTCCCTGTCACCAGCCCGA	CTNNB1	3	TRUE	FALSE	405	310	347	550	670
CTNNB1_TSS_2	GTGCGTACTGTCCTTCGGGC	CTNNB1	3	TRUE	FALSE	437	618	573	554	819
CTNNB1_TSS_3	CTGCCAAGTGGGTGGTATAG	CTNNB1	3	TRUE	FALSE	483	874	679	493	1139
CTNNB1_TSS_6	ATGATGGTCTGCCAAGTGGG	CTNNB1	3	TRUE	FALSE	354	345	359	496	474
CTNNB1_TSS_8	CTCTTGTGCGTACTGTCCTT	CTNNB1	3	TRUE	FALSE	609	889	1396	546	1226
CTNNB1_TSS_9	TGACGAAGAGCACAGATGGC	CTNNB1	3	TRUE	FALSE	431	532	550	496	919
CTNNB1_EX_1	CTCCTTCTTGATGTAATAAA	CTNNB1	NA	FALSE	TRUE	238	341	524	278	432
CTNNB1_EX_2	AGTGAAGGCGAACTGCATTC	CTNNB1	NA	FALSE	TRUE	209	757	566	376	645
CTNNB1_EX_3	GAAACAGCTCGTTGTACCGC	CTNNB1	NA	FALSE	TRUE	228	411	447	191	231
CTNNB1_EX_4	AGAACGCATGATAGCGTGTC	CTNNB1	NA	FALSE	TRUE	218	332	252	176	207
CTNNB1_EX_5	AAAATGGCAGTGCGTTTAGC	CTNNB1	NA	FALSE	TRUE	364	658	703	295	521
CTNNB1_EX_6	AATGCAGTTCGCCTTCACTA	CTNNB1	NA	FALSE	TRUE	329	414	547	356	416
CWC25_TSS_1	CTCTAGAGCGGTGGTGAAAC	CWC25	1	TRUE	FALSE	23	21	12	11	33
CWC25_TSS_2	AACTGGCAGTTGACGGCTCC	CWC25	1	TRUE	FALSE	385	260	309	523	604
CWC25_TSS_3	TAGTTCGGGGGCTACCTCGC	CWC25	1	TRUE	FALSE	295	248	233	363	626
CWC25_TSS_4	ACCTCGCGGGATCTAGTCCC	CWC25	1	TRUE	FALSE	409	346	446	494	566
CWC25_TSS_5	GTGGTGAAACTGGCAGTTGA	CWC25	1	TRUE	FALSE	158	174	136	102	157
CWC25_TSS_6	GGAAGTGACCTCTAGAGCGG	CWC25	1	TRUE	FALSE	178	165	101	115	56
CWC25_TSS_7	TCCTGGGACTAGATCCCGCG	CWC25	1	TRUE	FALSE	150	285	230	77	131
CWC25_EX_1	CATAGCGCTGCATCTCTTCC	CWC25	NA	FALSE	TRUE	192	244	359	238	251
CWC25_EX_2	GAACCGTGACGAGTACCTGC	CWC25	NA	FALSE	TRUE	270	176	79	221	376
CWC25_EX_3	TAGTGATCGTTCCAGCAGCG	CWC25	NA	FALSE	TRUE	432	417	303	366	878
CWC25_EX_4	GCCCCAGCAGGTACTCGTCA	CWC25	NA	FALSE	TRUE	479	738	757	662	909
CWC25_EX_5	ACTGTGCTCATCCTCGCTGC	CWC25	NA	FALSE	TRUE	563	889	544	628	1089
CWC25_EX_6	AGAGATGCAGCGCTATGCGG	CWC25	NA	FALSE	TRUE	412	389	297	628	813
DDX51_TSS_1	ACGCCCGAGTCCCAGGCGTG	DDX51	1	TRUE	FALSE	201	331	294	192	220
DDX51_TSS_2	CCAGCCGCACGCCTGGGACT	DDX51	1	TRUE	FALSE	291	578	500	319	742
DDX51_TSS_3	GTTCTACGTCGCGCGGTACC	DDX51	1	TRUE	FALSE	312	84	82	254	348
DDX51_TSS_4	TGGCGCTGTTCTACGTCGCG	DDX51	1	TRUE	FALSE	285	167	102	179	106
DDX51_TSS_5	CCATGGCCAGCCGCACGCCT	DDX51	1	TRUE	FALSE	294	487	302	259	508
DDX51_TSS_6	CGCGACGTAGAACAGCGCCA	DDX51	1	TRUE	FALSE	326	184	96	66	116
DDX51_TSS_7	CATCGACCGAGCCGGCGACC	DDX51	1	TRUE	FALSE	148	131	151	225	324
DDX51_EX_1	CTGCCTCGCAGAAAGCAACG	DDX51	NA	FALSE	TRUE	145	275	105	116	300
DDX51_EX_2	TCAGGCCCTGCTTTCGAGAG	DDX51	NA	FALSE	TRUE	518	149	236	703	849
DDX51_EX_3	CGGTCCATCTGGGGCCGCCT	DDX51	NA	FALSE	TRUE	233	487	513	207	498
DDX51_EX_4	CTGAGTTCTCCTCGCGCTAC	DDX51	NA	FALSE	TRUE	175	225	264	214	411
DDX51_EX_5	GGCAGACCACTCTCGAAAGC	DDX51	NA	FALSE	TRUE	288	760	762	205	416
DDX51_EX_6	CTGGCCAGGCCCGTAGCGCG	DDX51	NA	FALSE	TRUE	260	88	78	370	356
DDX52_TSS_10	CACGATCTCTTTCGCCGGCT	DDX52	1	TRUE	FALSE	264	244	123	461	688
DDX52_TSS_12	TCTCTTTCGCCGGCTCGGCG	DDX52	1	TRUE	FALSE	27	2	7	0	0
DDX52_TSS_2	ATTTGGCCCCCGCGCCGAGC	DDX52	1	TRUE	FALSE	180	34	49	244	319
DDX52_TSS_4	ACGTCCACGATCTCTTTCGC	DDX52	1	TRUE	FALSE	312	117	70	119	390
DDX52_TSS_7	CGAGCCGGCGAAAGAGATCG	DDX52	1	TRUE	FALSE	228	69	119	51	142
DDX52_TSS_8	GTAGAACTGTGGCGCTTTCT	DDX52	1	TRUE	FALSE	216	277	67	105	253
DDX52_TSS_9	TGGCGCTTTCTGGGTAAAGA	DDX52	1	TRUE	FALSE	291	283	177	169	250
DDX52_TSS_1	ATCAATCCCTCTTGCTAGCA	DDX52	2	TRUE	FALSE	588	2016	1363	716	915
DDX52_TSS_11	GTGGAATATATCCACAGGAT	DDX52	2	TRUE	FALSE	152	86	24	122	180
DDX52_TSS_13	ATATATTCCACTGAGCTAGT	DDX52	2	TRUE	FALSE	245	170	344	251	411
DDX52_TSS_14	GCTCAGTGGAATATATCCAC	DDX52	2	TRUE	FALSE	290	33	76	333	215
DDX52_TSS_3	GACCATTAAAAAACACATTT	DDX52	2	TRUE	FALSE	423	1311	996	549	868
DDX52_TSS_5	AAGACAACTCACCTATCCTG	DDX52	2	TRUE	FALSE	468	130	224	396	591
DDX52_TSS_6	GTACAGCCTTGCTAGCAAGA	DDX52	2	TRUE	FALSE	310	81	297	298	495
DDX52_EX_1	CATGATCCACAAAGCAGCAG	DDX52	NA	FALSE	TRUE	214	465	217	301	661
DDX52_EX_2	GCTTGCATTTGGATTGGCGT	DDX52	NA	FALSE	TRUE	746	304	397	769	1786
DDX52_EX_3	TGTGATGCTCCACACACACC	DDX52	NA	FALSE	TRUE	228	212	392	349	553
DDX52_EX_4	AAACACAAAATTCACGTCCA	DDX52	NA	FALSE	TRUE	216	464	298	189	235
DDX52_EX_5	ATATGACTTTGATTCTTCGG	DDX52	NA	FALSE	TRUE	195	157	117	120	262
DDX52_EX_6	CCTAAATCATCTAAAAAGTT	DDX52	NA	FALSE	TRUE	341	771	842	599	617
DEFB118_TSS_1	GCAGGAGTTTCATGGTCCTT	DEFB118	1	TRUE	FALSE	341	564	531	374	552
DEFB118_TSS_2	GGTCCTTGGGAAGCAGGAGG	DEFB118	1	TRUE	FALSE	133	115	227	94	153
DEFB118_TSS_3	TTTCATGGTCCTTGGGAAGC	DEFB118	1	TRUE	FALSE	239	342	553	111	362
DEFB118_TSS_4	CTACCACCTCCTGCTTCCCA	DEFB118	1	TRUE	FALSE	741	1661	1308	990	1486
DEFB118_TSS_5	AAGCAGGAGGTGGTAGATCC	DEFB118	1	TRUE	FALSE	419	537	446	521	721
DEFB118_TSS_6	CACACAGTATTCTGAACTCC	DEFB118	1	TRUE	FALSE	380	1114	893	406	833
DEFB118_TSS_7	TAGTCCCAGTGTGGGAACTG	DEFB118	1	TRUE	FALSE	302	498	533	316	479
DEFB118_EX_1	TGTTGAGTCACTCAAGGGTG	DEFB118	NA	FALSE	TRUE	243	368	519	221	372
DEFB118_EX_2	ATGTCGCAGGAACTCGCCTG	DEFB118	NA	FALSE	TRUE	334	460	342	500	844
DEFB118_EX_3	CCCTTGAGTGACTCAACACC	DEFB118	NA	FALSE	TRUE	354	628	627	380	547
DEFB118_EX_4	CGAGAGGAAGTCATGAGCTA	DEFB118	NA	FALSE	TRUE	283	577	596	370	531
DEFB118_EX_5	TCTGATTACCTGGGATCACT	DEFB118	NA	FALSE	TRUE	313	737	568	307	333
DEFB118_EX_6	CTCCTACCCCAAGTGATCCC	DEFB118	NA	FALSE	TRUE	515	911	664	557	1132
DEFB119_TSS_1	GAGCTGCAGGGGAAGGAAAT	DEFB119	1	TRUE	FALSE	146	128	177	192	333
DEFB119_TSS_2	AGGTAAAGAAGTTTCATGGC	DEFB119	1	TRUE	FALSE	217	327	341	204	299
DEFB119_TSS_3	GGAGGAGGTGGCTGAGCTGC	DEFB119	1	TRUE	FALSE	484	422	461	394	891
DEFB119_TSS_4	GGTGGCTGAGCTGCAGGGGA	DEFB119	1	TRUE	FALSE	385	405	308	551	722
DEFB119_TSS_5	TGGCTGGCAGACCTGAGAGG	DEFB119	1	TRUE	FALSE	366	186	141	382	1136
DEFB119_TSS_6	CTCAGCCACCTCCTCCTCTC	DEFB119	1	TRUE	FALSE	660	998	1008	767	1136
DEFB119_TSS_7	GCAGACCTGAGAGGAGGAGG	DEFB119	1	TRUE	FALSE	488	284	216	365	666
DEFB119_EX_1	CACTGTTACCCATGCATCGA	DEFB119	NA	FALSE	TRUE	286	486	618	499	617
DEFB119_EX_2	ACGCCACATCCTTCGATGCA	DEFB119	NA	FALSE	TRUE	347	1097	594	336	567
DEFB119_EX_3	TACGCTGCCGAAATCGTAAA	DEFB119	NA	FALSE	TRUE	179	609	448	298	251
DEFB119_EX_4	TTCACGTTACCTGATATCAC	DEFB119	NA	FALSE	TRUE	311	403	490	289	376
DEFB119_EX_5	CACAGCACCGTTTACGATTT	DEFB119	NA	FALSE	TRUE	296	685	647	396	504
DEFB119_EX_6	ATAGAAGAACCAGTGATATC	DEFB119	NA	FALSE	TRUE	166	272	207	226	350
DEFB121_TSS_1	TTCATGAATGATGAATGATC	DEFB121	1	TRUE	FALSE	154	265	307	144	232
DEFB121_TSS_2	CCAGTCTGGACTGCCCAGAA	DEFB121	1	TRUE	FALSE	181	511	469	347	725
DEFB121_TSS_3	ATGAATGATCAGGGAGGGAT	DEFB121	1	TRUE	FALSE	410	681	506	346	428
DEFB121_TSS_4	GAATGATGAATGATCAGGGA	DEFB121	1	TRUE	FALSE	246	398	479	302	469
DEFB121_TSS_5	TCAACTGGTAAAACAGACAG	DEFB121	1	TRUE	FALSE	148	273	169	184	233
DEFB121_TSS_6	TAACAGTCAAAAGCAGAAGA	DEFB121	1	TRUE	TRUE	133	211	264	123	148
DEFB121_TSS_7	GGGATAGGAGGCTTCTCAAC	DEFB121	1	TRUE	FALSE	523	760	1024	608	964
DEFB121_EX_1	CTATATATTATGCAAAACTG	DEFB121	NA	FALSE	TRUE	183	475	282	225	337
DEFB121_EX_2	AGACTGCAGAAGTTGATTCC	DEFB121	NA	FALSE	TRUE	425	600	620	588	981
DEFB121_EX_3	AACAGACACAAATACAAGCC	DEFB121	NA	FALSE	TRUE	329	623	523	552	547
DEFB121_EX_4	TTTGACTGTTACTCTGCTCC	DEFB121	NA	FALSE	TRUE	807	1193	1085	752	924
DEFB121_EX_5	CCTGTTTACCTGGGGTGACC	DEFB121	NA	FALSE	TRUE	377	794	537	347	613
DEFB122_TSS_1	GCAGTGTTGCTTCCTCTTTA	DEFB122	1	TRUE	FALSE	409	677	764	401	565
DEFB122_TSS_2	TTTAGCAATCACCATGGACT	DEFB122	1	TRUE	FALSE	390	647	603	293	444
DEFB122_TSS_3	TGATCATTTAGCAATCACCA	DEFB122	1	TRUE	FALSE	242	347	411	228	572
DEFB122_TSS_4	CATGCTTCTCTCCTAGTCCA	DEFB122	1	TRUE	FALSE	738	1669	1727	796	1345
DEFB122_TSS_5	CTTCCTCTTTAGGGCACAGA	DEFB122	1	TRUE	FALSE	316	389	682	366	592
DEFB122_TSS_6	TTTCCCTCTGTGCCCTAAAG	DEFB122	1	TRUE	FALSE	239	557	510	243	420
DEFB122_TSS_7	CATGGACTAGGAGAGAAGCA	DEFB122	1	TRUE	FALSE	444	402	562	258	209
DEFB123_TSS_1	TCGGACTTGCAGCTTCATTT	DEFB123	1	TRUE	FALSE	389	754	735	387	661
DEFB123_TSS_2	CATTAGCTCAGCCGTGGCAT	DEFB123	1	TRUE	FALSE	256	452	704	286	213
DEFB123_TSS_3	CGATGCCACGGCTGAGCTAA	DEFB123	1	TRUE	FALSE	237	742	750	169	707
DEFB123_TSS_4	TTCTCCCATTAGCTCAGCCG	DEFB123	1	TRUE	FALSE	743	945	1014	863	1104
DEFB123_TSS_5	AAGCTGCAAGTCCGATGCCA	DEFB123	1	TRUE	FALSE	454	1115	740	478	400
DEFB123_TSS_6	AGTCAGCAAAAGGAGCTTCA	DEFB123	1	TRUE	FALSE	262	596	718	257	500
DEFB123_TSS_7	CAAAAGGAGCTTCATGGCTA	DEFB123	1	TRUE	FALSE	161	302	262	139	440
DEFB123_EX_1	AATGGCCACCACCTTTCTTT	DEFB123	NA	FALSE	TRUE	293	796	918	359	606
DEFB123_EX_2	GCACAGTCAAAGTCAGCAAA	DEFB123	NA	FALSE	TRUE	352	461	450	320	535
DEFB123_EX_3	CAGGTGGCACCCAAAGATGC	DEFB123	NA	FALSE	TRUE	169	301	385	367	314
DEFB123_EX_4	TCAGGTTACCTGGAGTCAGC	DEFB123	NA	FALSE	TRUE	286	197	535	255	674
DEFB123_EX_5	CCGTTACAGATGCTCCAAGA	DEFB123	NA	FALSE	TRUE	263	483	472	340	782
DEFB123_EX_6	CATAAAGATTCCAGCATCTT	DEFB123	NA	FALSE	TRUE	389	811	554	276	580
DHRS11_TSS_1	GCCGGGACTCTGGTGGGTCT	DHRS11	1	TRUE	FALSE	353	434	463	353	778
DHRS11_TSS_2	TGGTGGGTCTAGGCGCGGAT	DHRS11	1	TRUE	FALSE	240	242	269	273	488
DHRS11_TSS_3	GACTCTGGTGGGTCTAGGCG	DHRS11	1	TRUE	FALSE	431	532	505	328	649
DHRS11_TSS_4	AGGCAGGCCGGGACTCTGGT	DHRS11	1	TRUE	FALSE	326	359	474	513	775
DHRS11_TSS_5	GGCGCGGATCGGACCCAAGC	DHRS11	1	TRUE	FALSE	218	232	254	218	472
DHRS11_TSS_6	ATCGGACCCAAGCAGGTCGG	DHRS11	1	TRUE	FALSE	148	90	236	106	258
DHRS11_TSS_7	GGGGTCGAGGAGCTGACGCC	DHRS11	1	TRUE	FALSE	268	319	326	398	654
DHRS11_EX_1	GTCCACATTCCGCTCCTTCA	DHRS11	NA	FALSE	TRUE	413	657	590	457	566
DHRS11_EX_2	GACATCTGCATCAACAATGC	DHRS11	NA	FALSE	TRUE	286	520	697	444	543
DHRS11_EX_3	TCCCTCTGTCAGCGCAGTGA	DHRS11	NA	FALSE	TRUE	301	398	329	436	436
DHRS11_EX_4	GGAAGCCTACCAGTCCATGA	DHRS11	NA	FALSE	TRUE	427	327	487	392	747
DHRS11_EX_5	GCTGCTGAATGTAAGAGTGC	DHRS11	NA	FALSE	TRUE	237	460	273	294	505
DHRS11_EX_6	ACTTGGTGGCACTATAGAAG	DHRS11	NA	FALSE	TRUE	244	224	437	315	358
DLL3_TSS_1	AGAAGGCCATGGTCTCCCCA	DLL3	1	TRUE	TRUE	203	191	205	166	232
DLL3_TSS_2	CACAGTCTGGGAGAGGAGCC	DLL3	1	TRUE	FALSE	291	383	489	402	437
DLL3_TSS_3	ACCCCCCCACCAGAAGGCCA	DLL3	1	TRUE	FALSE	601	1007	740	745	1340
DLL3_TSS_4	GAGGAGCCCGGACATCCGTG	DLL3	1	TRUE	FALSE	243	525	644	375	803
DLL3_TSS_5	ATGGTCTCCCCACGGATGTC	DLL3	1	TRUE	FALSE	334	440	509	470	349
DLL3_TSS_6	CCCGAGACCCCCCCACCAGA	DLL3	1	TRUE	FALSE	434	889	739	438	765
DLL3_TSS_7	GGACATCCGTGGGGAGACCA	DLL3	1	TRUE	FALSE	445	870	677	178	522
DLL3_EX_1	GGGGGAGGAAAATGAGCGCT	DLL3	NA	FALSE	TRUE	807	1050	1314	998	1515
DLL3_EX_2	GTCTCCTAACTCCTCTCTCC	DLL3	NA	FALSE	TRUE	774	1086	986	1029	1471
DLL3_EX_3	GAGATCAGGCGCGGGCGCTC	DLL3	NA	FALSE	TRUE	353	479	542	392	686
DLL3_EX_4	GGCGCTGAGTGCGCGCGGAC	DLL3	NA	FALSE	TRUE	222	412	536	130	203
DLL3_EX_5	TCTCTTTCATCATCGAAACC	DLL3	NA	FALSE	TRUE	14	12	28	2	45
DUSP14_TSS_10	GCCACCGGCTTCTGCGGGCT	DUSP14	1	TRUE	FALSE	238	368	275	271	469
DUSP14_TSS_12	CGCCTCTGGAAACTTTGTGC	DUSP14	1	TRUE	FALSE	223	242	384	267	345
DUSP14_TSS_16	CGCGGCGCGGGTTGCGGTTA	DUSP14	1	TRUE	FALSE	270	144	162	299	397
DUSP14_TSS_19	CGAAGAGTCAAGGACCGCCA	DUSP14	1	TRUE	FALSE	226	369	359	172	623
DUSP14_TSS_6	AAGGACCGCCAGGGAGCAGG	DUSP14	1	TRUE	FALSE	172	146	79	103	497
DUSP14_TSS_7	TGCGCGGCCACCGGCTTCTG	DUSP14	1	TRUE	FALSE	407	338	439	556	706
DUSP14_TSS_9	TAGGGCTCCGTCCTCCTGCG	DUSP14	1	TRUE	FALSE	195	286	365	207	318
DUSP14_TSS_1	TTAGGGAGGGCTATGTTTGA	DUSP14	2	TRUE	FALSE	662	1162	1454	741	913
DUSP14_TSS_11	ATTAAAACGACTTGGAATGA	DUSP14	2	TRUE	FALSE	210	140	210	253	359
DUSP14_TSS_2	ACAGTGACATTAAAACGACT	DUSP14	2	TRUE	FALSE	178	185	181	201	246
DUSP14_TSS_3	TCATCTGAAAGCTTTCATAT	DUSP14	2	TRUE	FALSE	171	466	288	276	343
DUSP14_TSS_4	TAAAAAGTGGGCTTTAGGGA	DUSP14	2	TRUE	FALSE	163	211	387	84	275
DUSP14_TSS_5	TTGGCTTTCCACCATAAAAC	DUSP14	2	TRUE	FALSE	117	146	105	116	219
DUSP14_TSS_8	CTTTCATATCGGTTGACTGC	DUSP14	2	TRUE	FALSE	254	393	281	290	304
DUSP14_TSS_13	TAATACAGTACAATCTTTCA	DUSP14	3	TRUE	FALSE	171	259	201	325	288
DUSP14_TSS_14	CAGGAAGGAGACTCTAATTT	DUSP14	3	TRUE	FALSE	360	737	1043	380	680
DUSP14_TSS_15	TGGAGGAAAATAAAACACTC	DUSP14	3	TRUE	FALSE	109	109	92	154	263
DUSP14_TSS_17	GTCTCCTTCCTGCAAAATAC	DUSP14	3	TRUE	FALSE	673	809	668	698	1207
DUSP14_TSS_18	CATTTGACAAATGTGACAGA	DUSP14	3	TRUE	FALSE	163	42	193	174	311
DUSP14_TSS_20	CAATGTAAAATTCAGCTCTC	DUSP14	3	TRUE	FALSE	386	744	769	443	525
DUSP14_TSS_21	ATTTCACATGTTTGTGTCTT	DUSP14	3	TRUE	FALSE	422	600	999	337	457
DUSP14_EX_1	GGACTCCTTCTCATAGACGT	DUSP14	NA	FALSE	TRUE	563	468	413	589	669
DUSP14_EX_2	CCCGACACCTGATGCCTTAC	DUSP14	NA	FALSE	TRUE	460	1333	1071	673	929
DUSP14_EX_3	ATTCCACAACGTGTGCCTGC	DUSP14	NA	FALSE	TRUE	461	509	628	388	704
DUSP14_EX_4	GACTACGAGCGCCAGCTCTT	DUSP14	NA	FALSE	TRUE	268	705	489	196	265
DUSP14_EX_5	GACATGCCGCATGCCCCCAT	DUSP14	NA	FALSE	TRUE	297	515	406	440	685
DUSP14_EX_6	AGTTCCCGACGTCTATGAGA	DUSP14	NA	FALSE	TRUE	380	428	320	288	586
DUSP15_TSS_1	GACACGGAGATGCCGCCGCA	DUSP15	1	TRUE	FALSE	283	609	397	211	642
DUSP15_TSS_13	GGTCTCGAGTCACAGGGACA	DUSP15	1	TRUE	FALSE	240	485	599	281	412
DUSP15_TSS_14	CGGAGACCGGCGAGAACAGA	DUSP15	1	TRUE	FALSE	198	669	431	214	552
DUSP15_TSS_2	CTCTGACCTTCTGTTCTCGC	DUSP15	1	TRUE	FALSE	334	643	525	356	410
DUSP15_TSS_3	TGTTCTCGCCGGTCTCCGTG	DUSP15	1	TRUE	FALSE	372	731	807	374	620
DUSP15_TSS_4	AGATGCCGCCGCACGGAGAC	DUSP15	1	TRUE	FALSE	15	2	10	0	42
DUSP15_TSS_9	CGGCGAGAACAGAAGGTCAG	DUSP15	1	TRUE	FALSE	81	274	134	136	110
DUSP15_TSS_10	GCAGGCTCCTCCTACCCCTT	DUSP15	2	TRUE	FALSE	392	537	796	694	731
DUSP15_TSS_11	TCATGTGGGGCCCCCGCCTC	DUSP15	2	TRUE	FALSE	277	460	606	258	707
DUSP15_TSS_12	CGGACAAAGCCCCAGTGTGC	DUSP15	2	TRUE	FALSE	168	355	391	199	511
DUSP15_TSS_5	CGGGGGCCCCACATGACCGA	DUSP15	2	TRUE	FALSE	28	74	92	58	80
DUSP15_TSS_7	CCTACCCCTTCGGTCATGTG	DUSP15	2	TRUE	FALSE	389	605	1044	710	698
DUSP15_TSS_8	ACAAACTGCCGTTGTCCCGC	DUSP15	2	TRUE	FALSE	291	350	428	387	809
DUSP15_EX_1	GCTCACCAATGAAGTTTCCG	DUSP15	NA	FALSE	TRUE	275	408	440	290	451
DUSP15_EX_2	TATCAGCGACCGGGATGCGA	DUSP15	NA	FALSE	TRUE	405	483	679	561	513
DUSP15_EX_3	CCCCATTAAGGCGGCAGCAG	DUSP15	NA	FALSE	TRUE	102	218	207	42	120
DUSP15_EX_4	ATCCACTGCTGCCGCCTTAA	DUSP15	NA	FALSE	TRUE	412	886	865	476	602
DUSP15_EX_5	GTACTTCCTGGACTCTACCT	DUSP15	NA	FALSE	TRUE	347	573	475	372	645
DUSP15_EX_6	TATCACCTACCTTCGCATCC	DUSP15	NA	FALSE	TRUE	748	1189	1312	894	1157
DUSP15|TTLL9_TSS_6	CGGCACACTGGGGCTTTGTC	DUSP15|TTLL9	2	TRUE	FALSE	389	479	721	460	921
DYNC1H1_TSS_1	CAGCCAGCAAGAGACAGAAA	DYNC1H1	1	TRUE	FALSE	290	560	214	113	298
DYNC1H1_TSS_12	GTCTGCGGTGGGCTAGCGGA	DYNC1H1	1	TRUE	FALSE	651	915	697	821	1227
DYNC1H1_TSS_2	CGGTGGGCTAGCGGACGGTC	DYNC1H1	1	TRUE	FALSE	253	237	367	219	337
DYNC1H1_TSS_3	CAGAAACGGCCGCCGGAAGC	DYNC1H1	1	TRUE	FALSE	168	264	158	300	389
DYNC1H1_TSS_4	CAAGAGACAGAAACGGCCGC	DYNC1H1	1	TRUE	FALSE	138	122	266	123	112
DYNC1H1_TSS_5	CGCTCTCCTCAGTCTGCGGT	DYNC1H1	1	TRUE	FALSE	129	99	268	12	121
DYNC1H1_TSS_8	CTAGCGGACGGTCCGGCTTC	DYNC1H1	1	TRUE	FALSE	367	445	272	193	533
DYNC1H1_TSS_10	CCATTATGACTTCGGTCTTC	DYNC1H1	2	TRUE	FALSE	507	1013	729	397	631
DYNC1H1_TSS_11	GACCGAAGTCATAATGGCTT	DYNC1H1	2	TRUE	FALSE	432	394	393	525	870
DYNC1H1_TSS_13	TCCCAAAGCCATTATGACTT	DYNC1H1	2	TRUE	FALSE	230	154	208	258	533
DYNC1H1_TSS_14	CTTTCTCCCTCTTTATCTTC	DYNC1H1	2	TRUE	FALSE	466	1012	720	435	652
DYNC1H1_TSS_6	AAGAGTGTGCTGGTGAGTGC	DYNC1H1	2	TRUE	FALSE	536	334	334	510	914
DYNC1H1_TSS_7	TCGGGCTTTGAAGAGTGTGC	DYNC1H1	2	TRUE	FALSE	650	327	249	859	1307
DYNC1H1_TSS_9	CCCGAAGACCGAAGTCATAA	DYNC1H1	2	TRUE	FALSE	302	401	331	561	625
DYNC1H1_EX_1	AAGTCCTACATTAGAGAGTC	DYNC1H1	NA	FALSE	TRUE	351	142	126	250	519
DYNC1H1_EX_2	GAAGATTGCAGAACTCGAAA	DYNC1H1	NA	FALSE	TRUE	139	133	172	214	329
DYNC1H1_EX_3	TGAATCGGCAGGCTGATCTC	DYNC1H1	NA	FALSE	TRUE	408	50	190	302	354
DYNC1H1_EX_4	CGGCCCCGCACCTTTGAGCG	DYNC1H1	NA	FALSE	TRUE	316	68	116	186	225
DYNC1H1_EX_5	GCGAGTCTTCACTGAGTGTA	DYNC1H1	NA	FALSE	TRUE	197	79	115	279	357
DYNC1H1_EX_6	CGCGACACCATGTCGGAGCC	DYNC1H1	NA	FALSE	TRUE	184	391	438	200	191
DYRK1B_TSS_1	CACTGGCTGAGGGTATCCGG	DYRK1B	1	TRUE	FALSE	478	604	863	714	766
DYRK1B_TSS_2	GTTGCATTACTGGGTAATCG	DYRK1B	1	TRUE	FALSE	192	317	255	165	238
DYRK1B_TSS_3	CTGAGGGTATCCGGCGGACG	DYRK1B	1	TRUE	FALSE	213	498	407	231	360
DYRK1B_TSS_4	TTACTGGGTAATCGGGGCCC	DYRK1B	1	TRUE	FALSE	280	474	372	345	606
DYRK1B_TSS_5	CCGAGCTCAGACCTGCCCAC	DYRK1B	1	TRUE	FALSE	284	485	508	400	1065
DYRK1B_TSS_6	CAGACCTGCCCACTGGCTGA	DYRK1B	1	TRUE	FALSE	464	871	600	436	951
DYRK1B_TSS_7	CAGTAATGCAACCAGCAAAA	DYRK1B	1	TRUE	FALSE	129	551	375	176	216
DYRK1B_EX_1	TCAGGTTCAGCGAGACGCCG	DYRK1B	NA	FALSE	TRUE	11	49	24	51	20
DYRK1B_EX_2	TACGAAATTGACTCGCTCAT	DYRK1B	NA	FALSE	TRUE	472	790	728	551	601
DYRK1B_EX_3	TGTTGCGCAGGAGGTCGTAC	DYRK1B	NA	FALSE	TRUE	445	732	534	407	822
DYRK1B_EX_4	TCCACAGAGAGCTTACGCAG	DYRK1B	NA	FALSE	TRUE	207	303	280	269	458
DYRK1B_EX_5	CGAGGCAGTAGCCGCACATC	DYRK1B	NA	FALSE	TRUE	209	310	381	173	356
DYRK1B_EX_6	CATGACTACATCGTGCGCAG	DYRK1B	NA	FALSE	TRUE	284	413	725	319	414
EEF1A1_TSS_10	ACACAGGTAAGTGCCGTGTG	EEF1A1	1	TRUE	FALSE	313	609	754	436	672
EEF1A1_TSS_14	GTGTGTGGTTCCCGCGGGCC	EEF1A1	1	TRUE	FALSE	342	477	562	265	432
EEF1A1_TSS_17	AGTGCCGTGTGTGGTTCCCG	EEF1A1	1	TRUE	FALSE	493	341	592	390	823
EEF1A1_TSS_18	CGTAAAGAGGCCAGGCCCGC	EEF1A1	1	TRUE	FALSE	125	252	122	84	190
EEF1A1_TSS_19	GGCACTTACCTGTGTTCTGG	EEF1A1	1	TRUE	FALSE	302	240	410	292	320
EEF1A1_TSS_2	AGGCCCGCGGGAACCACACA	EEF1A1	1	TRUE	FALSE	258	208	165	275	347
EEF1A1_TSS_5	GTTGCGAAAAAGAACGTTCA	EEF1A1	1	TRUE	FALSE	267	268	430	130	170
EEF1A1_TSS_12	CTCAAAAAGGGCAAATTCCA	EEF1A1	2	TRUE	FALSE	358	672	645	603	603
EEF1A1_TSS_13	ACCAAGATCCAAACTCAAAA	EEF1A1	2	TRUE	FALSE	239	706	402	540	335
EEF1A1_TSS_20	AAACTTTGAACCACTGTCTG	EEF1A1	2	TRUE	FALSE	214	276	375	153	391
EEF1A1_TSS_6	CATTCTCAAGCCTCAGACAG	EEF1A1	2	TRUE	FALSE	252	371	384	355	417
EEF1A1_TSS_7	TTAGTTGATCTTTCCCTTTC	EEF1A1	2	TRUE	FALSE	774	1480	1436	702	911
EEF1A1_TSS_8	AGGTATGTTTAATACCAGAA	EEF1A1	2	TRUE	FALSE	74	226	330	132	268
EEF1A1_TSS_9	GCACTTGATGTAATTCTCCT	EEF1A1	2	TRUE	FALSE	566	702	696	423	895
EEF1A1_TSS_1	GTCCCCGAGAAGTTGGGGGG	EEF1A1	3	TRUE	FALSE	204	421	400	262	389
EEF1A1_TSS_11	GCGCCACCTTCTCTAGGCAC	EEF1A1	3	TRUE	FALSE	250	169	352	83	155
EEF1A1_TSS_15	GACCCCTCCCCCCAACTTCT	EEF1A1	3	TRUE	FALSE	899	1283	1437	929	1434
EEF1A1_TSS_16	GAGAAGTTGGGGGGAGGGGT	EEF1A1	3	TRUE	FALSE	194	74	67	192	394
EEF1A1_TSS_21	CCCCAACTTCTCGGGGACTG	EEF1A1	3	TRUE	FALSE	200	570	280	477	197
EEF1A1_TSS_3	GCCCACAGTCCCCGAGAAGT	EEF1A1	3	TRUE	FALSE	462	785	593	707	1001
EEF1A1_TSS_4	GGAGGGGTCGGCAATTGAAC	EEF1A1	3	TRUE	FALSE	442	394	292	325	737
EEF1A1_EX_1	AGGGCTCCTTCAAGTATGCC	EEF1A1	NA	FALSE	TRUE	129	305	249	161	286
EEF1A1_EX_2	GCTGTCCTGATTGTTGCTGC	EEF1A1	NA	FALSE	TRUE	577	496	449	921	1134
EEF1A1_EX_3	TGGAAAGTCACCCGTAAGGA	EEF1A1	NA	FALSE	TRUE	305	67	321	298	441
EEF1A1_EX_4	AAGCCACTTACGTTAGCACT	EEF1A1	NA	FALSE	TRUE	329	215	169	333	438
EEF1A1_EX_5	TTGATAAAGTCTCTGTGTCC	EEF1A1	NA	FALSE	TRUE	797	382	465	627	1411
EEF1A1_EX_6	GTTTCAGATGCCTTGGTTCA	EEF1A1	NA	FALSE	TRUE	467	621	693	631	809
EEF2_TSS_10	GCGAGTCGCGCCGAGGATGG	EEF2	1	TRUE	FALSE	243	129	173	129	244
EEF2_TSS_12	GCCGTCGTCGCCGCCATCCT	EEF2	1	TRUE	FALSE	215	323	318	222	296
EEF2_TSS_13	GAAAGAAGCGAGTCGCGCCG	EEF2	1	TRUE	FALSE	142	221	170	35	34
EEF2_TSS_15	GCCGAGGATGGCGGCGACGA	EEF2	1	TRUE	FALSE	362	717	506	48	179
EEF2_TSS_19	TCGCTTCTTTCGGTTCTACC	EEF2	1	TRUE	FALSE	488	1091	925	443	893
EEF2_TSS_5	GGATGGCGGTGGATTCTCCC	EEF2	1	TRUE	FALSE	360	266	537	213	133
EEF2_TSS_7	TCGGCGCGACTCGCTTCTTT	EEF2	1	TRUE	FALSE	395	1021	609	377	568
EEF2_TSS_1	TGATACCCGGAAGGACGAGC	EEF2	2	TRUE	FALSE	187	114	106	272	301
EEF2_TSS_2	ACGCTTCACTGATACCCGGA	EEF2	2	TRUE	FALSE	323	117	65	478	529
EEF2_TSS_20	TGAAGCGTGTCTCCCCGGCC	EEF2	2	TRUE	FALSE	354	186	150	351	602
EEF2_TSS_3	AACGCTCCTGCTCGTCCTTC	EEF2	2	TRUE	FALSE	235	248	245	171	258
EEF2_TSS_4	ATCATCGCCTCGGCCCGGGC	EEF2	2	TRUE	FALSE	438	151	200	396	725
EEF2_TSS_6	GGGAGCTCACGTTGACTTGA	EEF2	2	TRUE	FALSE	277	48	239	335	596
EEF2_TSS_8	ATCAGTGAAGCGTGTCTCCC	EEF2	2	TRUE	FALSE	261	31	96	313	536
EEF2_TSS_11	AGCGAGGACAAGGACAAAGA	EEF2	3	TRUE	FALSE	295	96	54	337	577
EEF2_TSS_14	GGACATCAAACTGGACAGCG	EEF2	3	TRUE	FALSE	167	140	95	247	331
EEF2_TSS_16	AGAGAAACTGGACATCAAAC	EEF2	3	TRUE	FALSE	160	82	114	223	318
EEF2_TSS_17	GATCATGAATTTCAAGAAAG	EEF2	3	TRUE	FALSE	239	68	111	158	284
EEF2_TSS_18	AGCAAAACTGATAGAGAAAC	EEF2	3	TRUE	FALSE	166	260	218	142	233
EEF2_TSS_21	CCAGGCCGCACCTTCAGCAG	EEF2	3	TRUE	FALSE	327	242	72	547	968
EEF2_TSS_9	CAAACTGGACAGCGAGGACA	EEF2	3	TRUE	FALSE	149	15	76	139	393
EEF2_EX_1	CATGCCCGGGGGAGTCAATG	EEF2	NA	FALSE	TRUE	210	105	117	224	347
EEF2_EX_2	GCTGCCCTCCGAGTCACCGA	EEF2	NA	FALSE	TRUE	119	56	55	171	241
EEF2_EX_3	CAAGTTCGCCGCCAAGGGGG	EEF2	NA	FALSE	TRUE	193	214	241	138	208
EEF2_EX_4	CCAGACTTTCCAGCGCATCG	EEF2	NA	FALSE	TRUE	288	68	209	349	619
EEF2_EX_5	CTCCCCCTTGGCGGCGAACT	EEF2	NA	FALSE	TRUE	115	265	305	182	335
EEF2_EX_6	TCACGTTCTCCACGATGCGC	EEF2	NA	FALSE	TRUE	327	97	65	205	285
EFR3A_TSS_1	CCCGCGGTCACGCAACCAAG	EFR3A	1	TRUE	FALSE	201	133	158	86	194
EFR3A_TSS_10	GGCGAAGGGCGAAGGGCGAA	EFR3A	1	TRUE	FALSE	414	393	509	169	162
EFR3A_TSS_12	GGCGAAGGGCGAAGGGTGGA	EFR3A	1	TRUE	FALSE	359	292	343	192	366
EFR3A_TSS_2	CCCGCTTGGTTGCGTGACCG	EFR3A	1	TRUE	FALSE	175	175	194	129	409
EFR3A_TSS_3	AAGGGTGGAGGGAGCGGACG	EFR3A	1	TRUE	FALSE	761	654	769	965	1707
EFR3A_TSS_4	GGCGGTAGCTGTCGCCCGCT	EFR3A	1	TRUE	FALSE	93	139	179	71	189
EFR3A_TSS_5	AGGGCGAAGGGTGGAGGGAG	EFR3A	1	TRUE	FALSE	506	351	260	365	752
EFR3A_TSS_11	CTGGTGAGGGGGCACAGATG	EFR3A	2	TRUE	FALSE	267	249	101	347	285
EFR3A_TSS_13	GCCTTCATCTGAGTTTGTCC	EFR3A	2	TRUE	FALSE	238	310	231	384	545
EFR3A_TSS_14	CTCATCTGTGCCCCCTCACC	EFR3A	2	TRUE	FALSE	625	1021	715	921	1323
EFR3A_TSS_6	GACAAACTCAGATGAAGGCA	EFR3A	2	TRUE	FALSE	324	341	221	282	581
EFR3A_TSS_7	CTGAGTTTGTCCTGGTGAGG	EFR3A	2	TRUE	FALSE	416	338	302	412	650
EFR3A_TSS_8	AAACTTTCTATTGTGTTTAC	EFR3A	2	TRUE	FALSE	253	438	409	134	362
EFR3A_TSS_9	ACCAGGACAAACTCAGATGA	EFR3A	2	TRUE	FALSE	186	233	441	142	228
EFR3A_EX_1	CGGCCACTCACGGGTAGGCA	EFR3A	NA	FALSE	TRUE	250	121	223	218	324
EFR3A_EX_2	GAACCAAAGCTTCAAGTTCT	EFR3A	NA	FALSE	TRUE	112	164	184	251	324
EFR3A_EX_3	ACATACTCTGTTCGTATTTC	EFR3A	NA	FALSE	TRUE	247	387	343	279	254
EFR3A_EX_4	GGCACTGGACCAACTTCTCA	EFR3A	NA	FALSE	TRUE	116	38	108	320	310
EFR3A_EX_5	GTTCCAAGAACTTGAAGCTT	EFR3A	NA	FALSE	TRUE	245	338	246	212	356
EFR3A_EX_6	AAAGTCATAACGTCTGTGAT	EFR3A	NA	FALSE	TRUE	291	230	266	468	477
EFTUD2_TSS_11	ACGATCTCCGGCAGCGGCCT	EFTUD2	1	TRUE	FALSE	345	557	454	458	804
EFTUD2_TSS_12	CTGCTCAGCTAAGAGTTCCC	EFTUD2	1	TRUE	FALSE	423	726	590	168	304
EFTUD2_TSS_2	TGGGGCGGAAGCACGATCTC	EFTUD2	1	TRUE	FALSE	396	302	209	232	444
EFTUD2_TSS_4	AAGAGTTCCCAGGCCGCTGC	EFTUD2	1	TRUE	FALSE	252	376	359	104	115
EFTUD2_TSS_5	GGAAGCACGATCTCCGGCAG	EFTUD2	1	TRUE	FALSE	255	137	178	47	180
EFTUD2_TSS_7	CTGGGAACTCTTAGCTGAGC	EFTUD2	1	TRUE	FALSE	127	225	186	2	69
EFTUD2_TSS_8	CTCTTAGCTGAGCAGGCGAG	EFTUD2	1	TRUE	FALSE	180	241	216	25	54
EFTUD2_TSS_1	AGACGTGGGCTGCTCCAAAG	EFTUD2	2	TRUE	FALSE	30	8	18	20	10
EFTUD2_TSS_10	ACGTCTTGGGCTACTCGTCT	EFTUD2	2	TRUE	FALSE	322	549	628	352	490
EFTUD2_TSS_13	GACTGGCAAGGCGGAGTAGC	EFTUD2	2	TRUE	FALSE	255	556	583	210	472
EFTUD2_TSS_14	CTTTGGAGCAGCCCACGTCT	EFTUD2	2	TRUE	FALSE	165	595	337	257	438
EFTUD2_TSS_3	TCCTCAGCTCTCACCCTCTT	EFTUD2	2	TRUE	FALSE	843	1571	1708	1040	1734
EFTUD2_TSS_6	AGACGAGTAGCCCAAGACGT	EFTUD2	2	TRUE	FALSE	26	0	0	0	0
EFTUD2_TSS_9	TCCAAAGAGGGTGAGAGCTG	EFTUD2	2	TRUE	FALSE	310	148	303	187	273
EFTUD2_EX_1	CAGTTTCTTGGCGGATCTGA	EFTUD2	NA	FALSE	TRUE	205	145	218	195	385
EFTUD2_EX_2	CTCCATCAGAGTGAATTTCT	EFTUD2	NA	FALSE	TRUE	245	441	471	224	720
EFTUD2_EX_3	TCATAGCGCTTTCTGATTTC	EFTUD2	NA	FALSE	TRUE	379	639	890	510	609
EFTUD2_EX_4	TCCGTCTTACCTTGCCATGG	EFTUD2	NA	FALSE	TRUE	474	217	300	428	1280
EFTUD2_EX_5	TCCATCTCATACACCGTAAC	EFTUD2	NA	FALSE	TRUE	198	139	236	277	376
EFTUD2_EX_6	ACCTGTTACGGTGTATGAGA	EFTUD2	NA	FALSE	TRUE	215	131	54	421	412
EGFR_TSS_10	TCGGGCGCTCACACCGTGCG	EGFR	1	TRUE	FALSE	304	698	649	299	509
EGFR_TSS_15	CTAGACGTCCGGGCAGCCCC	EGFR	1	TRUE	FALSE	395	347	516	203	425
EGFR_TSS_17	GCCCGGACGTCTAGCTCGCG	EGFR	1	TRUE	FALSE	224	357	526	136	545
EGFR_TSS_19	TGACTCCGTCCAGTATTGAT	EGFR	1	TRUE	FALSE	309	326	408	262	385
EGFR_TSS_2	CACGGTGTGAGCGCCCGACG	EGFR	1	TRUE	FALSE	162	359	377	144	210
EGFR_TSS_4	CCCGCGCGAGCTAGACGTCC	EGFR	1	TRUE	FALSE	207	216	155	141	159
EGFR_TSS_5	CCGGCTCTCCCGATCAATAC	EGFR	1	TRUE	FALSE	269	373	406	278	489
EGFR_TSS_1	TCCAATGCCATCCACTTGAT	EGFR	2	TRUE	FALSE	574	571	1004	492	1362
EGFR_TSS_11	ATACCCACCAGAGTGATGTC	EGFR	2	TRUE	FALSE	191	124	294	232	274
EGFR_TSS_13	CAAGGTGCCTATCAAGTGGA	EGFR	2	TRUE	FALSE	138	153	145	171	299
EGFR_TSS_14	CATCCACTTGATAGGCACCT	EGFR	2	TRUE	FALSE	398	453	602	478	608
EGFR_TSS_18	GCCTATCAAGTGGATGGCAT	EGFR	2	TRUE	FALSE	222	261	311	168	423
EGFR_TSS_21	CCTCATCTCTCACCATCCCA	EGFR	2	TRUE	FALSE	1082	2436	2286	1291	2052
EGFR_TSS_3	CGTAGCTCCAGACATCACTC	EGFR	2	TRUE	FALSE	9	21	5	4	56
EGFR_TSS_12	GCTCTAAAACAGTTCTCCAC	EGFR	3	TRUE	FALSE	435	975	755	500	508
EGFR_TSS_16	AAGAGGGAGCTCTGGGCTGC	EGFR	3	TRUE	FALSE	359	550	488	333	763
EGFR_TSS_20	GGCTGGTTGTGCATTTGCTG	EGFR	3	TRUE	FALSE	722	1583	1280	806	1780
EGFR_TSS_6	CGGAGAGGTCGCCTGCCGGA	EGFR	3	TRUE	FALSE	288	646	712	608	1064
EGFR_TSS_7	CCTCTTGTTCTGAAGTCCAG	EGFR	3	TRUE	FALSE	621	1260	1263	696	1792
EGFR_TSS_8	CACTGGACTTCAGAACAAGA	EGFR	3	TRUE	FALSE	117	95	272	166	383
EGFR_TSS_9	TCAGAACAAGAGGGAGCTCT	EGFR	3	TRUE	FALSE	160	360	339	187	467
EGFR_EX_1	ATAGTTAGATAAGACTGCTA	EGFR	NA	FALSE	TRUE	146	87	149	203	590
EGFR_EX_2	GACAGCTTGGATCACACTTT	EGFR	NA	FALSE	TRUE	523	831	875	457	1122
EGFR_EX_3	GAGTAACAAGCTCACGCAGT	EGFR	NA	FALSE	TRUE	177	205	241	222	272
EGFR_EX_4	TGTGATCCAAGCTGTCCCAA	EGFR	NA	FALSE	TRUE	523	663	480	540	1361
EGFR_EX_5	TGAGCTTGTTACTCGTGCCT	EGFR	NA	FALSE	TRUE	441	828	634	301	822
EGFR_EX_6	GAATTCGCTCCACTGTGTTG	EGFR	NA	FALSE	TRUE	383	494	422	314	437
EID2_TSS_1	TCGGCTGCTCCCAGAGAAAC	EID2	1	TRUE	FALSE	146	325	363	126	487
EID2_TSS_2	TAACTGGACAGAGCGATGCC	EID2	1	TRUE	FALSE	367	678	690	464	462
EID2_TSS_3	CTTGGACATCTCAGACCGTG	EID2	1	TRUE	FALSE	287	814	490	343	730
EID2_TSS_4	ACGCGCACTGGGGTGTCCGC	EID2	1	TRUE	FALSE	281	299	418	162	666
EID2_TSS_5	CTCAGACCGTGGGGTCAACT	EID2	1	TRUE	FALSE	350	346	382	427	650
EID2_TSS_6	CCCAGAGAAACTGGAATAAC	EID2	1	TRUE	FALSE	75	121	182	44	126
EID2_TSS_7	TCCAGTTATTCCAGTTTCTC	EID2	1	TRUE	FALSE	841	1235	1253	567	1252
EID2_EX_1	AAGAGCTTGAAGAACGCCGC	EID2	NA	FALSE	TRUE	222	621	381	394	556
EID2_EX_2	CCATTCGCCGCGCCTGTCTG	EID2	NA	FALSE	TRUE	266	549	494	240	815
EID2_EX_3	AGCGGGCGACCTCCGCCATC	EID2	NA	FALSE	TRUE	295	367	474	323	292
EID2_EX_4	TGGTGACAGAGACGTCCCGC	EID2	NA	FALSE	TRUE	13	109	5	22	22
EID2_EX_5	TCGGGACCCTCTTCGTCCAC	EID2	NA	FALSE	TRUE	315	612	378	326	586
EID2_EX_6	CGGAGGTCGCCCGCTTGCTG	EID2	NA	FALSE	TRUE	220	302	268	155	423
EID2B_TSS_1	GGCGGAGCCGACTGGGCTGT	EID2B	1	TRUE	FALSE	410	598	538	689	807
EID2B_TSS_2	CCATAGTCCCAGCGTTTCTA	EID2B	1	TRUE	FALSE	375	516	705	402	832
EID2B_TSS_3	GACATCTCCAACAGCCCAGT	EID2B	1	TRUE	FALSE	227	444	533	472	620
EID2B_TSS_4	TAGAAACGCTGGGACTATGG	EID2B	1	TRUE	FALSE	112	211	72	170	161
EID2B_TSS_5	GGGACTATGGCGGAGCCGAC	EID2B	1	TRUE	TRUE	220	448	359	187	427
EID2B_TSS_6	CCCAGCGTTTCTACGGAGAC	EID2B	1	TRUE	FALSE	12	61	0	42	89
EID2B_TSS_7	CCAGTCTCCGTAGAAACGCT	EID2B	1	TRUE	FALSE	207	518	300	313	460
EID2B_EX_1	TACGTCGCTGACGCCACTCG	EID2B	NA	FALSE	TRUE	259	518	527	336	421
EID2B_EX_2	CTTCGCTGCTGTCGCGTTTA	EID2B	NA	FALSE	TRUE	128	192	215	103	232
EID2B_EX_3	ACCGCGCAGCTTCGGCCACT	EID2B	NA	FALSE	TRUE	243	821	615	241	372
EID2B_EX_4	GCTGTTGTTCCGCGAGTATC	EID2B	NA	FALSE	TRUE	396	1032	846	455	865
EID2B_EX_5	GTGGCGTCAGCGACGTACTG	EID2B	NA	FALSE	TRUE	304	523	269	339	477
EIF2B2_TSS_1	TAGCTGCCTTCAGCCTTCAC	EIF2B2	1	TRUE	FALSE	391	680	511	128	260
EIF2B2_TSS_11	CTGGCAGGTGTGGATTCCGC	EIF2B2	1	TRUE	FALSE	223	409	348	128	362
EIF2B2_TSS_12	TGCGGATCCCGGCATCTTTA	EIF2B2	1	TRUE	FALSE	162	288	334	278	351
EIF2B2_TSS_13	ATTCCGCCGGTGAAGGCTGA	EIF2B2	1	TRUE	FALSE	181	336	231	151	105
EIF2B2_TSS_3	GGCAGCTACCTTAAAGATGC	EIF2B2	1	TRUE	FALSE	98	226	114	46	70
EIF2B2_TSS_4	GGTGTGGATTCCGCCGGTGA	EIF2B2	1	TRUE	FALSE	244	428	221	88	79
EIF2B2_TSS_6	GAGCCCTTCGCTGCGGATCC	EIF2B2	1	TRUE	FALSE	226	204	132	113	257
EIF2B2_TSS_10	AGATCATCACGGACCACCGC	EIF2B2	2	TRUE	FALSE	339	161	123	191	423
EIF2B2_TSS_14	CCGCTGGAGCAACGCGGGTG	EIF2B2	2	TRUE	FALSE	114	64	9	37	12
EIF2B2_TSS_2	GTTGCTGCGCCAGATCATCA	EIF2B2	2	TRUE	FALSE	360	214	190	234	776
EIF2B2_TSS_5	ACAGGGGCCAGGTTCGCCGG	EIF2B2	2	TRUE	FALSE	192	225	371	273	376
EIF2B2_TSS_7	GACCACCGCTGGAGCAACGC	EIF2B2	2	TRUE	FALSE	138	81	134	67	115
EIF2B2_TSS_8	ATCGGGAACAGACAGGGGCC	EIF2B2	2	TRUE	FALSE	211	400	391	274	476
EIF2B2_TSS_9	CCTCACCCGCGTTGCTCCAG	EIF2B2	2	TRUE	FALSE	360	319	108	81	203
EIF2B2_EX_1	TCAGCCCTCCGAGACCACCG	EIF2B2	NA	FALSE	TRUE	336	319	244	213	286
EIF2B2_EX_2	CGGATGTCAACAGTTTGTGC	EIF2B2	NA	FALSE	TRUE	69	35	1	47	75
EIF2B2_EX_3	CAGCGACGAGAGTGATCAGC	EIF2B2	NA	FALSE	TRUE	272	102	119	210	320
EIF2B2_EX_4	AATGAGGTGATCATGACCAT	EIF2B2	NA	FALSE	TRUE	212	70	51	216	510
EIF2B2_EX_5	TCTCCGCACCATGTTGCCCA	EIF2B2	NA	FALSE	TRUE	29	16	21	49	29
EIF2B2_EX_6	CGTTATGTCAAGAGTCAACA	EIF2B2	NA	FALSE	TRUE	260	179	18	235	386
EIF3A_TSS_1	AGGCGCGTGGGACCTTACGC	EIF3A	1	TRUE	FALSE	268	452	410	74	259
EIF3A_TSS_14	CCTTCCTTTCCGTCTCTGGC	EIF3A	1	TRUE	FALSE	22	32	141	34	49
EIF3A_TSS_16	CCAGCCGGCCAGAGACGGAA	EIF3A	1	TRUE	FALSE	5	5	23	0	58
EIF3A_TSS_3	CGACTGCTGGCGAGGCGCGT	EIF3A	1	TRUE	FALSE	198	155	192	26	252
EIF3A_TSS_5	CTTTCCGTCTCTGGCCGGCT	EIF3A	1	TRUE	FALSE	19	32	6	14	51
EIF3A_TSS_7	GGCCGGGAGAGGAGACGAAG	EIF3A	1	TRUE	FALSE	49	0	14	26	24
EIF3A_TSS_9	GACGAAGGGGAACCAGCGTA	EIF3A	1	TRUE	FALSE	182	297	353	236	98
EIF3A_TSS_13	GGAAGAGCTACGAGAGTATC	EIF3A	2	TRUE	FALSE	191	128	163	192	208
EIF3A_TSS_15	CTTCAATTTCCAACTCCCTT	EIF3A	2	TRUE	FALSE	448	797	613	483	1022
EIF3A_TSS_20	GGTGAAGAAATTAGAAGAAG	EIF3A	2	TRUE	FALSE	236	224	242	242	753
EIF3A_TSS_21	AGCTACGAGAGTATCAGGAG	EIF3A	2	TRUE	FALSE	163	71	118	242	285
EIF3A_TSS_4	CGCCGAACGAGCAAAACGCG	EIF3A	2	TRUE	FALSE	6	0	0	27	1
EIF3A_TSS_6	AGAAATTAGAAGAAGTGGAA	EIF3A	2	TRUE	FALSE	246	248	228	316	457
EIF3A_TSS_8	TGGAAAGGAAAAAACGCCAA	EIF3A	2	TRUE	FALSE	151	46	87	154	437
EIF3A_TSS_10	GGCGTGGTGCAGAGGATGAC	EIF3A	3	TRUE	FALSE	233	65	81	359	660
EIF3A_TSS_11	CCTGGGAATTCTGTCATCAT	EIF3A	3	TRUE	FALSE	731	1082	969	1086	1559
EIF3A_TSS_12	CCGATGATGACAGAATTCCC	EIF3A	3	TRUE	FALSE	401	295	181	524	668
EIF3A_TSS_17	ATGATGATCGAGGACCTTGG	EIF3A	3	TRUE	FALSE	361	235	192	536	487
EIF3A_TSS_18	AATTCCCAGGCGTGGTGCAG	EIF3A	3	TRUE	FALSE	299	186	200	482	534
EIF3A_TSS_19	TCATCCTCTGCACCACGCCT	EIF3A	3	TRUE	FALSE	615	529	439	594	1128
EIF3A_TSS_2	GATGACAGAATTCCCAGGCG	EIF3A	3	TRUE	FALSE	296	186	259	201	540
EIF3A_EX_1	ACTGCCTGTAAGACTCCCAC	EIF3A	NA	FALSE	TRUE	351	107	108	464	395
EIF3A_EX_2	TGTTAGGGCATATTTGAAAA	EIF3A	NA	FALSE	TRUE	158	70	11	147	236
EIF3A_EX_3	TTAGGTGAACATAAAATCTC	EIF3A	NA	FALSE	TRUE	179	85	29	273	345
EIF3A_EX_4	GGATCTTCGCAAGAGCCACT	EIF3A	NA	FALSE	TRUE	236	103	35	261	460
EIF3A_EX_5	AATTCCTGTGGGAGTCTTAC	EIF3A	NA	FALSE	TRUE	321	142	250	225	422
EIF3A_EX_6	GTATAAGAACATTTGTCAAC	EIF3A	NA	FALSE	TRUE	163	263	259	203	278
EIF3D_TSS_1	GCAACAGATGGTGCGTGCCG	EIF3D	1	TRUE	FALSE	161	92	82	110	99
EIF3D_TSS_11	CCGGCCGGGATGGCAACAGA	EIF3D	1	TRUE	FALSE	177	84	200	217	38
EIF3D_TSS_12	CAAGAGTGCTGCTGCTAACG	EIF3D	1	TRUE	FALSE	269	595	569	103	192
EIF3D_TSS_14	CGCACCATCTGTTGCCATCC	EIF3D	1	TRUE	FALSE	284	340	369	337	661
EIF3D_TSS_5	AGCAGCACTCTTGAGAAACC	EIF3D	1	TRUE	FALSE	196	370	101	32	185
EIF3D_TSS_6	TGCAATGGCCTCGGCCGGCC	EIF3D	1	TRUE	FALSE	311	580	508	178	548
EIF3D_TSS_7	GCTGCTGCTAACGCGGTCCC	EIF3D	1	TRUE	FALSE	188	228	260	110	79
EIF3D_TSS_13	AGCCGATCTCCTTTGCTGAA	EIF3D	2	TRUE	FALSE	692	803	644	810	1031
EIF3D_TSS_15	CAAAGGAGATCGGCTAGGAA	EIF3D	2	TRUE	FALSE	262	212	119	436	744
EIF3D_TSS_16	TCCTTTGCTGAACGGCTGGT	EIF3D	2	TRUE	FALSE	89	93	33	142	190
EIF3D_TSS_18	TTCAGCAAAGGAGATCGGCT	EIF3D	2	TRUE	FALSE	185	35	124	136	328
EIF3D_TSS_19	AGATTCAGACTCCTGCTGAC	EIF3D	2	TRUE	FALSE	223	201	482	87	357
EIF3D_TSS_2	AGCCGTTCAGCAAAGGAGAT	EIF3D	2	TRUE	FALSE	277	165	158	314	444
EIF3D_TSS_3	CCCTACCAGCCGTTCAGCAA	EIF3D	2	TRUE	TRUE	503	253	319	487	769
EIF3D_TSS_10	TTGCCGTCCCTCCGCTGGGC	EIF3D	3	TRUE	FALSE	558	670	724	604	1324
EIF3D_TSS_17	TCCCGCGTTCAGTAGCGTGC	EIF3D	3	TRUE	FALSE	183	314	303	119	75
EIF3D_TSS_20	AGCGGAGGGACGGCAACAGC	EIF3D	3	TRUE	FALSE	28	7	64	24	47
EIF3D_TSS_21	TGCTGTTGCCGTCCCTCCGC	EIF3D	3	TRUE	FALSE	488	980	982	606	960
EIF3D_TSS_4	GCGGGGCAGGAATCCACTTT	EIF3D	3	TRUE	FALSE	13	22	13	5	9
EIF3D_TSS_8	TCAGTAGCGTGCGGGACGCG	EIF3D	3	TRUE	FALSE	297	504	299	186	458
EIF3D_TSS_9	TGGATTCCTGCCCCGCCCAG	EIF3D	3	TRUE	FALSE	360	788	615	201	401
EIF3D_EX_1	GTTCATGACACCCGTGATCC	EIF3D	NA	FALSE	TRUE	198	103	69	215	440
EIF3D_EX_2	GTTCTTCGTAGGTTGCAGAC	EIF3D	NA	FALSE	TRUE	511	271	190	393	1022
EIF3D_EX_3	CAAATCTCATTCGATTCCGC	EIF3D	NA	FALSE	TRUE	237	267	152	231	326
EIF3D_EX_4	TGACGCCATCGTGCTCACAA	EIF3D	NA	FALSE	TRUE	294	33	40	287	301
EIF3D_EX_5	ATTGTCCGTTGTGAGCACGA	EIF3D	NA	FALSE	TRUE	327	76	67	356	903
EIF3G_TSS_1	TTTCGCCCGCTTCCGCTCTC	EIF3G	1	TRUE	FALSE	105	203	147	105	94
EIF3G_TSS_2	CCCGCTTCCGCTCTCTGGCC	EIF3G	1	TRUE	FALSE	344	447	381	346	571
EIF3G_TSS_3	TTCTCCACGCAGCCCAAGCC	EIF3G	1	TRUE	FALSE	302	353	536	141	224
EIF3G_TSS_4	TCCGCTCTCTGGCCGGGCTT	EIF3G	1	TRUE	FALSE	236	67	60	211	143
EIF3G_TSS_5	GCCCAAGCCCGGCCAGAGAG	EIF3G	1	TRUE	FALSE	279	255	360	84	321
EIF3G_TSS_6	GCCCGGCCAGAGAGCGGAAG	EIF3G	1	TRUE	FALSE	185	314	220	392	198
EIF3G_TSS_7	ACTCACTCAAAGTCTCCAGT	EIF3G	1	TRUE	FALSE	262	70	90	75	210
EIF3G_EX_1	CTCAGATTGTCCGCACCTTC	EIF3G	NA	FALSE	TRUE	262	572	539	454	525
EIF3G_EX_2	GTTTCCGTTGATGACCTCCT	EIF3G	NA	FALSE	TRUE	727	640	695	760	1250
EIF3G_EX_3	TCCGCAGTTCGAAGCCCAGT	EIF3G	NA	FALSE	TRUE	234	100	171	162	371
EIF3G_EX_4	GATCCCCTTGAGGAGCTCGC	EIF3G	NA	FALSE	TRUE	143	22	38	160	461
EIF3G_EX_5	TGTCACCAGCGAGCTCCTCA	EIF3G	NA	FALSE	TRUE	245	89	60	285	786
EIF3G_EX_6	CGACAGCCTTTGAAGCCTTC	EIF3G	NA	FALSE	TRUE	176	776	368	221	393
EIF3H_TSS_11	TAGAGCCGGTACCTTCCTTG	EIF3H	1	TRUE	FALSE	328	199	232	180	323
EIF3H_TSS_13	GGAAGAGGTGGCAGTAGAGC	EIF3H	1	TRUE	FALSE	199	179	180	135	89
EIF3H_TSS_14	GCGTCCCGCAAGGAAGGTAC	EIF3H	1	TRUE	FALSE	243	179	121	71	104
EIF3H_TSS_15	AAGATGGCGTCCCGCAAGGA	EIF3H	1	TRUE	FALSE	128	58	62	144	176
EIF3H_TSS_23	TCTCTTTCTTCCTGTCTGCT	EIF3H	1	TRUE	FALSE	56	87	51	70	161
EIF3H_TSS_26	GGCGGTGGAGCTGGAAGAGG	EIF3H	1	TRUE	FALSE	165	24	83	80	240
EIF3H_TSS_28	TTCCTGTCTGCTTGGAAAGA	EIF3H	1	TRUE	FALSE	380	239	234	293	513
EIF3H_TSS_18	CCCAAACACTTACGCTTCAG	EIF3H	2	TRUE	FALSE	344	273	272	743	628
EIF3H_TSS_19	TTACAAACTTCCATCAGTTT	EIF3H	2	TRUE	FALSE	169	491	617	145	360
EIF3H_TSS_21	CCTTTAGTGAGAGAGATCCT	EIF3H	2	TRUE	TRUE	466	277	405	467	915
EIF3H_TSS_22	GATGGAAGTTTGTAAAGAAA	EIF3H	2	TRUE	FALSE	92	162	296	117	275
EIF3H_TSS_24	GATCCCATAAAAACTGCCCA	EIF3H	2	TRUE	TRUE	333	449	264	411	871
EIF3H_TSS_25	CCAAGGATCTCTCTCACTAA	EIF3H	2	TRUE	FALSE	253	127	173	252	446
EIF3H_TSS_27	CAGACTGACTCCTAAACTGA	EIF3H	2	TRUE	FALSE	479	252	329	687	1330
EIF3H_TSS_10	TGCGCATGTGCGCCCCCGTG	EIF3H	3	TRUE	FALSE	262	332	591	163	412
EIF3H_TSS_12	CGTACGCTGGAAAACCGCTG	EIF3H	3	TRUE	FALSE	213	174	221	128	407
EIF3H_TSS_16	ACATGCGCAGTCTGGGGCCA	EIF3H	3	TRUE	FALSE	543	500	734	597	1012
EIF3H_TSS_17	GGCGGAACTTGTGCGTACGC	EIF3H	3	TRUE	FALSE	212	184	101	341	263
EIF3H_TSS_20	GGGGGCGCACATGCGCAGTC	EIF3H	3	TRUE	FALSE	334	639	440	283	659
EIF3H_TSS_8	TGCGGAATCGCGCACCCCAG	EIF3H	3	TRUE	FALSE	209	155	381	265	307
EIF3H_TSS_9	CTGGGGTGCGCGATTCCGCA	EIF3H	3	TRUE	FALSE	179	494	258	308	394
EIF3H_EX_1	AATTGCTCAGCCTTGCCAGC	EIF3H	NA	FALSE	TRUE	198	262	282	222	464
EIF3H_EX_2	AACGAATGAGCCATAGTATG	EIF3H	NA	FALSE	TRUE	259	136	145	390	408
EIF3H_EX_3	ATTCGTTACCCGGGCACTCC	EIF3H	NA	FALSE	TRUE	408	157	135	252	968
EIF3H_EX_4	TGGGTCTGGTTGTAGAAGAT	EIF3H	NA	FALSE	TRUE	498	610	217	430	950
EIF4A3_TSS_1	TTCTCGGCAGCGGCACAGCG	EIF4A3	1	TRUE	FALSE	282	527	371	93	450
EIF4A3_TSS_2	CGAGCCCGAGGTCGCCATCG	EIF4A3	1	TRUE	FALSE	205	254	120	120	311
EIF4A3_TSS_3	ATACTTAAGGCGTCTGTTCT	EIF4A3	1	TRUE	FALSE	596	542	586	303	788
EIF4A3_TSS_4	AAGGCGTCTGTTCTCGGCAG	EIF4A3	1	TRUE	FALSE	250	194	319	10	104
EIF4A3_TSS_5	CTCTCGCTTTCGCATACTTA	EIF4A3	1	TRUE	FALSE	190	208	291	190	165
EIF4A3_TSS_6	CATGGCGACCACGGCCACGA	EIF4A3	1	TRUE	FALSE	275	83	89	130	80
EIF4A3_TSS_7	ACTCTGAATCATGGCGACCA	EIF4A3	1	TRUE	FALSE	426	395	190	193	274
EIF4A3_EX_1	TGCTTACCAAAAACACGCCC	EIF4A3	NA	FALSE	TRUE	170	62	38	204	288
EIF4A3_EX_2	TTACGGACAGCATGTTGTCG	EIF4A3	NA	FALSE	TRUE	393	720	826	248	525
EIF4A3_EX_3	ACAGAGAATTGTACATACAC	EIF4A3	NA	FALSE	TRUE	296	130	59	286	622
EIF4A3_EX_4	TGCTTATTTCTACAGATGTC	EIF4A3	NA	FALSE	TRUE	468	871	969	374	560
EIF4A3_EX_5	CACGATGGCGACCTCGGGCT	EIF4A3	NA	FALSE	TRUE	229	127	173	166	163
EIF4A3_EX_6	CAGGCCCATGGTGTCGAACG	EIF4A3	NA	FALSE	TRUE	441	321	46	212	439
ERBB2_TSS_13	CCTGGTTTCTCCGGTCCCAA	ERBB2	1	TRUE	FALSE	173	251	500	188	158
ERBB2_TSS_14	AGATTCCCCTCCATTGGGAC	ERBB2	1	TRUE	FALSE	312	808	561	323	461
ERBB2_TSS_17	GGGGGCTCCCCTGGTTTCTC	ERBB2	1	TRUE	FALSE	171	141	70	146	201
ERBB2_TSS_18	ATTGGGACCGGAGAAACCAG	ERBB2	1	TRUE	FALSE	215	272	159	128	234
ERBB2_TSS_21	GAGAAACCAGGGGAGCCCCC	ERBB2	1	TRUE	FALSE	126	35	25	101	282
ERBB2_TSS_8	GTAAAGGGCCCCGTGGGAAG	ERBB2	1	TRUE	FALSE	199	450	429	202	411
ERBB2_TSS_9	AGCTGAGATTCCCCTCCATT	ERBB2	1	TRUE	FALSE	682	1324	1548	903	893
ERBB2_TSS_10	ACAGTTTAAATTAAAGTTCC	ERBB2	2	TRUE	FALSE	178	190	175	110	139
ERBB2_TSS_11	GAACTTTAATTTAAACTGTG	ERBB2	2	TRUE	FALSE	226	402	558	203	484
ERBB2_TSS_12	GCAGGCGCCCACAAAAATCC	ERBB2	2	TRUE	FALSE	257	427	356	225	627
ERBB2_TSS_15	TGGACACAGCAGGGGGACGA	ERBB2	2	TRUE	FALSE	365	621	699	355	727
ERBB2_TSS_16	TTAAACTGTGTGGACTTCAG	ERBB2	2	TRUE	FALSE	426	617	461	493	405
ERBB2_TSS_19	GAGAGTAGAATAAAGAACAC	ERBB2	2	TRUE	FALSE	251	371	333	204	319
ERBB2_TSS_20	ACAGCAGGGGGACGAGGGGC	ERBB2	2	TRUE	FALSE	794	1178	1237	1168	1271
ERBB2_EX_1	CCGGCCATGCTGAGATGTAT	ERBB2	NA	FALSE	TRUE	292	441	565	398	716
ERBB2_EX_2	TTTCTGCCGGAGAGCTTTGA	ERBB2	NA	FALSE	TRUE	190	565	359	208	548
ERBB2_EX_3	AGTTACCAGTGCCAATATCC	ERBB2	NA	FALSE	TRUE	471	611	456	523	584
ERBB2_EX_4	CTGCCCCCTGCACAACCAAG	ERBB2	NA	FALSE	TRUE	178	250	247	331	296
ERBB2_EX_5	ACTTGTGCAGAATTCGTCCC	ERBB2	NA	FALSE	TRUE	521	422	409	562	1250
ERBB2_EX_6	TGAGTGGGTACCTCGGGCAC	ERBB2	NA	FALSE	TRUE	206	397	402	154	270
EZH2_TSS_11	CACCGGGTGTCGGACGCGAC	EZH2	1	TRUE	FALSE	92	213	145	107	145
EZH2_TSS_2	GTCCGGTCGCGTCCGACACC	EZH2	1	TRUE	FALSE	211	270	491	253	191
EZH2_TSS_3	GGGCTGCCGCGTTTGGCGCT	EZH2	1	TRUE	FALSE	816	1361	1748	740	1276
EZH2_TSS_4	GACACCCGGTGGGACTCAGA	EZH2	1	TRUE	FALSE	171	100	213	99	207
EZH2_TSS_5	ACTGCCTTCTGAGTCCCACC	EZH2	1	TRUE	FALSE	894	1508	1259	789	776
EZH2_TSS_6	GCCGCGTTTGGCGCTCGGTC	EZH2	1	TRUE	FALSE	157	176	257	69	250
EZH2_TSS_7	TTCTGAGTCCCACCGGGTGT	EZH2	1	TRUE	FALSE	322	384	497	354	866
EZH2_TSS_1	AAAGCCAGACCAGGCGGCGA	EZH2	2	TRUE	FALSE	247	639	604	434	444
EZH2_TSS_10	TAGCATAAAGCCAGACCAGG	EZH2	2	TRUE	FALSE	339	490	343	496	708
EZH2_TSS_12	GCCGGAGCTCAGGGGGATTT	EZH2	2	TRUE	FALSE	399	829	656	659	921
EZH2_TSS_13	GCGTCGTGGGGAAACGTCAG	EZH2	2	TRUE	FALSE	258	415	461	337	500
EZH2_TSS_14	GGGGATTTCGGGGTGCGTCG	EZH2	2	TRUE	FALSE	520	1056	690	404	688
EZH2_TSS_8	GACGTTCGCGGCGGGGAACT	EZH2	2	TRUE	FALSE	54	92	54	52	98
EZH2_TSS_9	CCCGAAATCCCCCTGAGCTC	EZH2	2	TRUE	FALSE	648	1279	1560	869	1592
EZH2_EX_1	AGAAGAAAAGCAGAAAGATC	EZH2	NA	FALSE	TRUE	126	232	226	210	308
EZH2_EX_2	TTTACATAACATTCCTTATA	EZH2	NA	FALSE	TRUE	360	1038	779	356	574
EZH2_EX_3	CATCATCATTATATTGACCA	EZH2	NA	FALSE	TRUE	497	1096	913	773	719
EZH2_EX_4	TGCGACTGAGACAGCTCAAG	EZH2	NA	FALSE	TRUE	263	389	268	453	513
EZH2_EX_5	AAAACTTCATCTCCCATATA	EZH2	NA	FALSE	TRUE	210	476	411	174	426
EZH2_EX_6	ACACGCTTCCGCCAACAAAC	EZH2	NA	FALSE	TRUE	223	585	325	219	496
FAM49B_TSS_11	AGCTGCCGCCTGGCTTGTCG	FAM49B	1	TRUE	FALSE	195	227	207	259	301
FAM49B_TSS_12	GGCAGGTGTTGAGGGGCTCC	FAM49B	1	TRUE	FALSE	403	504	451	304	938
FAM49B_TSS_16	TGCCACAGGGGCAGGTGTTG	FAM49B	1	TRUE	FALSE	79	48	66	88	133
FAM49B_TSS_19	GCTTGTCGCGGCTCTGCCAC	FAM49B	1	TRUE	FALSE	259	88	177	217	454
FAM49B_TSS_20	CCCCTCAACACCTGCCCCTG	FAM49B	1	TRUE	FALSE	963	1030	1146	1576	1894
FAM49B_TSS_5	GTGTTGAGGGGCTCCCGGTC	FAM49B	1	TRUE	FALSE	342	320	239	292	587
FAM49B_TSS_7	TGGCAGAGCCGCGACAAGCC	FAM49B	1	TRUE	FALSE	213	279	332	328	409
FAM49B_TSS_1	GGGGGCAGCTCGCAAACCTG	FAM49B	2	TRUE	FALSE	239	223	257	302	694
FAM49B_TSS_13	CGGGGGCAAATCGGATCCAG	FAM49B	2	TRUE	FALSE	278	401	247	605	463
FAM49B_TSS_14	GGGGCTCACGTCACCGCCAC	FAM49B	2	TRUE	FALSE	200	88	257	322	465
FAM49B_TSS_2	GGTACGTGCCGGGGCTCTGA	FAM49B	2	TRUE	FALSE	285	104	288	291	423
FAM49B_TSS_21	TTTGCGAGCTGCCCCCGCCG	FAM49B	2	TRUE	FALSE	188	264	166	309	435
FAM49B_TSS_8	AGGCGAGAAATAACTATAAA	FAM49B	2	TRUE	FALSE	107	37	107	108	129
FAM49B_TSS_9	TTCTCGCCTGGCACTCGCCC	FAM49B	2	TRUE	FALSE	182	84	86	384	400
FAM49B_TSS_10	TGACGTGAGCCCCGCCAACC	FAM49B	3	TRUE	FALSE	188	199	84	227	351
FAM49B_TSS_15	GAGCCCCGGCACGTACCTGG	FAM49B	3	TRUE	FALSE	159	85	116	149	220
FAM49B_TSS_17	GAGAGGCGGAGGTACCATCC	FAM49B	3	TRUE	FALSE	326	262	254	467	493
FAM49B_TSS_18	CCCCGCCAACCCGGAAACGG	FAM49B	3	TRUE	FALSE	191	261	186	201	359
FAM49B_TSS_3	CAACCCGGAAACGGCGGCGG	FAM49B	3	TRUE	FALSE	155	138	66	163	256
FAM49B_TSS_4	CGCAGGAGCCTCGGAGCCTC	FAM49B	3	TRUE	FALSE	250	300	213	328	398
FAM49B_TSS_6	GGAGGTACCATCCGGGCCGC	FAM49B	3	TRUE	FALSE	354	423	269	320	452
FAM49B_EX_1	CCAGCATCTAGAGCGAGAGC	FAM49B	NA	FALSE	TRUE	360	316	255	396	568
FAM49B_EX_2	GGTGCAGTTGTTCCACTAGT	FAM49B	NA	FALSE	TRUE	501	751	767	598	1338
FAM49B_EX_3	GCTTTACCTCTCGTATTTCG	FAM49B	NA	FALSE	TRUE	341	551	476	395	594
FAM49B_EX_4	TAGTGTATGCAGAGTCATGC	FAM49B	NA	FALSE	TRUE	275	136	110	215	556
FAM49B_EX_5	AGCTGGCCACGAAATACGAG	FAM49B	NA	FALSE	TRUE	219	248	172	224	366
FAM49B_EX_6	CCTGCTCTCGCTCTAGATGC	FAM49B	NA	FALSE	TRUE	390	324	397	622	667
FAM84B_TSS_11	CAGCCAGCTCTCGGGGGAGG	FAM84B	1	TRUE	FALSE	378	367	298	461	569
FAM84B_TSS_16	GTTGCTCGCCCGGCCCAAGC	FAM84B	1	TRUE	FALSE	181	229	165	207	398
FAM84B_TSS_17	AAGCGGGAGCTGTTGCCGCC	FAM84B	1	TRUE	FALSE	221	151	171	133	384
FAM84B_TSS_20	AGGACGGCAGCCTCGCAGCC	FAM84B	1	TRUE	FALSE	239	362	257	174	212
FAM84B_TSS_3	GCTGTTGCCGCCAGGCTGCG	FAM84B	1	TRUE	FALSE	279	220	268	264	473
FAM84B_TSS_4	GGGGCGCGAGGAGGAGAGGA	FAM84B	1	TRUE	FALSE	508	234	157	153	418
FAM84B_TSS_7	TGGCGGCAACAGCTCCCGCT	FAM84B	1	TRUE	FALSE	281	185	154	168	283
FAM84B_TSS_10	CTGCCCAAGCTTGGCAGGTA	FAM84B	2	TRUE	FALSE	278	193	417	251	369
FAM84B_TSS_12	GGTCACGGTCACAGGAGACT	FAM84B	2	TRUE	FALSE	339	263	445	404	480
FAM84B_TSS_14	CCAGGCGAAGGGCTGGGGAC	FAM84B	2	TRUE	FALSE	240	181	205	271	405
FAM84B_TSS_15	CCAGGGCCAGGCGAAGGGCT	FAM84B	2	TRUE	FALSE	316	393	221	268	514
FAM84B_TSS_18	CCTGTCCCCAGCCCTTCGCC	FAM84B	2	TRUE	FALSE	921	704	526	1085	1628
FAM84B_TSS_19	GTAGAAGCTGCTGATGCAAT	FAM84B	2	TRUE	FALSE	432	585	653	576	577
FAM84B_TSS_9	CTTGGCAGGTAGGGCGCAGG	FAM84B	2	TRUE	FALSE	308	210	239	1356	749
FAM84B_TSS_1	GGAATAGAATCATAGTTAAG	FAM84B	3	TRUE	FALSE	243	368	301	265	466
FAM84B_TSS_13	GCTAATGCCCTTTCATGTTG	FAM84B	3	TRUE	FALSE	347	730	1001	451	555
FAM84B_TSS_2	GTGATATGATTCTGAACAGT	FAM84B	3	TRUE	FALSE	439	342	518	319	627
FAM84B_TSS_21	GGCCATAGTCTTTAAAAGCT	FAM84B	3	TRUE	FALSE	207	565	448	311	300
FAM84B_TSS_5	TTTACAACGACTCCCAAGAG	FAM84B	3	TRUE	FALSE	152	213	165	110	198
FAM84B_TSS_6	TTCATGTTGAGGTGCTACAA	FAM84B	3	TRUE	FALSE	323	266	139	217	444
FAM84B_TSS_8	TTGTAGCACCTCAACATGAA	FAM84B	3	TRUE	FALSE	230	428	374	383	343
FAM84B_EX_1	GTTCCCACGGCCGACCCGAC	FAM84B	NA	FALSE	TRUE	136	191	166	141	408
FAM84B_EX_2	ACGAACTCCACCAGATCGCC	FAM84B	NA	FALSE	TRUE	274	323	253	333	370
FAM84B_EX_3	AAGCGACGCAACGACCAGAT	FAM84B	NA	FALSE	TRUE	289	283	494	492	704
FAM84B_EX_4	CGGGACGACGGGCCCCGCAT	FAM84B	NA	FALSE	TRUE	175	239	236	102	192
FAM84B_EX_5	CTACCAGAAGAGCTTCGCGC	FAM84B	NA	FALSE	TRUE	267	242	158	472	458
FAM84B_EX_6	AGCCGCAGCCCTACGATCCG	FAM84B	NA	FALSE	TRUE	359	456	339	422	682
FBL_TSS_1	CCTGGCTTCATGGCGAGCCC	FBL	1	TRUE	FALSE	234	266	316	246	652
FBL_TSS_11	AGCCCTGGTTTGTGCGGCTC	FBL	1	TRUE	FALSE	247	465	430	235	561
FBL_TSS_12	ATGGCGAGCCCTGGTTTGTG	FBL	1	TRUE	FALSE	618	1059	670	398	598
FBL_TSS_14	GTTGTGAACGCCGCGGACTC	FBL	1	TRUE	FALSE	277	406	564	361	662
FBL_TSS_4	ACTCCGGAGCCGCACAAACC	FBL	1	TRUE	FALSE	284	225	393	197	324
FBL_TSS_5	TTGTGCGGCTCCGGAGTCCG	FBL	1	TRUE	FALSE	310	373	419	165	102
FBL_TSS_9	TCGTGGAGTTGTGAACGCCG	FBL	1	TRUE	FALSE	221	264	225	97	208
FBL_TSS_10	GGCGGTGGAGGAGGAGGAAG	FBL	2	TRUE	FALSE	472	207	160	716	625
FBL_TSS_13	GGTCGTGGACGAGGAGGAGG	FBL	2	TRUE	FALSE	582	449	344	389	196
FBL_TSS_2	TTTGGCGGGGGCCGAGGTCG	FBL	2	TRUE	FALSE	290	783	518	292	774
FBL_TSS_3	GGTCGAGGCGGAGGCTTTAG	FBL	2	TRUE	TRUE	272	590	397	163	574
FBL_TSS_6	GGCGGAGGCTTTAGAGGTCG	FBL	2	TRUE	FALSE	263	593	703	280	342
FBL_TSS_7	TTTAGAGGTCGTGGACGAGG	FBL	2	TRUE	FALSE	324	372	402	387	309
FBL_TSS_8	GGACGAGGAGGAGGTGGAGG	FBL	2	TRUE	FALSE	546	202	153	192	212
FBL_EX_1	TAAAGCCTCCGCCTCGACCT	FBL	NA	FALSE	TRUE	243	471	343	285	363
FBL_EX_2	ATGTGATGGTGGAGCCGCAT	FBL	NA	FALSE	TRUE	403	140	34	426	842
FBL_EX_3	GGCAAACACGGCCTCGGCTG	FBL	NA	FALSE	TRUE	265	213	118	426	518
FBL_EX_4	TGGCAACCGGGGTCGTGGTC	FBL	NA	FALSE	TRUE	501	810	426	597	942
FBL_EX_5	CCTGTACACTCCCACGACCA	FBL	NA	FALSE	TRUE	566	244	122	830	1148
FBXO47_TSS_1	CTCAAGAGCTTCCCGCCAGG	FBXO47	1	TRUE	FALSE	275	396	441	285	643
FBXO47_TSS_2	GGTCACACTCCCGTAGGCTC	FBXO47	1	TRUE	FALSE	158	331	166	225	328
FBXO47_TSS_3	GCTGCAGCTCCGGAGCCTAC	FBXO47	1	TRUE	FALSE	183	229	157	213	433
FBXO47_TSS_4	AGTGTGACCCTCTCGCCTCC	FBXO47	1	TRUE	FALSE	334	260	277	419	764
FBXO47_TSS_5	CTTCCCGCCAGGAGGCGAGA	FBXO47	1	TRUE	FALSE	227	194	191	143	444
FBXO47_TSS_6	GGTGGGTAGGGCTGCAGCTC	FBXO47	1	TRUE	FALSE	479	407	368	567	946
FBXO47_TSS_7	CGAGAGGGTCACACTCCCGT	FBXO47	1	TRUE	FALSE	347	376	245	450	478
FBXO47_EX_1	ATAAGAAATTATAAACGCGA	FBXO47	NA	FALSE	TRUE	56	33	11	26	86
FBXO47_EX_2	TCTCTGCCGCAAGATACAAA	FBXO47	NA	FALSE	TRUE	15	31	47	2	63
FBXO47_EX_3	GTTAATCCTAAACACTGCAT	FBXO47	NA	FALSE	TRUE	303	296	268	443	510
FBXO47_EX_4	CACATTGCTGCTACCCACCA	FBXO47	NA	FALSE	TRUE	275	376	247	261	321
FBXO47_EX_5	CTGGAGCACTACAGATCTCT	FBXO47	NA	FALSE	TRUE	158	301	283	276	245
FBXO47_EX_6	ATAACCTTGAGCTGCCTGAC	FBXO47	NA	FALSE	TRUE	662	1017	1045	915	1542
FCGBP_TSS_10	AGCTGGTGGATACTCTGGGC	FCGBP	1	TRUE	FALSE	556	686	790	322	804
FCGBP_TSS_12	TATGGAGCTGGTGGATACTC	FCGBP	1	TRUE	FALSE	317	527	574	230	360
FCGBP_TSS_13	GTCTGACTTACCCCACAGGA	FCGBP	1	TRUE	TRUE	257	535	515	294	608
FCGBP_TSS_14	CCAGCTCCATAGGGCACCCA	FCGBP	1	TRUE	FALSE	238	376	557	258	500
FCGBP_TSS_4	TGGGTGCCCTATGGAGCTGG	FCGBP	1	TRUE	FALSE	447	488	855	400	1216
FCGBP_TSS_5	AGAGTATCCACCAGCTCCAT	FCGBP	1	TRUE	TRUE	336	748	715	647	777
FCGBP_TSS_7	CTGCAGCCATGGGTGCCCTA	FCGBP	1	TRUE	FALSE	239	713	750	486	648
FCGBP_TSS_1	CCCTTTGGAAGTGGGACAGC	FCGBP	2	TRUE	FALSE	222	602	398	295	457
FCGBP_TSS_11	ACCTGCAGGTGAGAAGGGCT	FCGBP	2	TRUE	FALSE	184	299	319	154	174
FCGBP_TSS_2	CAGGGACCTGCAGGTGAGAA	FCGBP	2	TRUE	FALSE	143	125	143	125	238
FCGBP_TSS_3	CTGCAGCTCCAGGGACCTGC	FCGBP	2	TRUE	FALSE	163	271	248	142	242
FCGBP_TSS_6	CTGCTGTCCCACTTCCAAAG	FCGBP	2	TRUE	FALSE	257	510	636	326	558
FCGBP_TSS_8	GCTGGGGTCCCCTTTGGAAG	FCGBP	2	TRUE	FALSE	301	610	718	350	860
FCGBP_TSS_9	AGAAGGGCTGGGGTCCCCTT	FCGBP	2	TRUE	FALSE	317	376	432	366	480
FCGBP_EX_1	TGTTGCGTAGCCTATAGCCT	FCGBP	NA	FALSE	TRUE	329	724	563	179	610
FCGBP_EX_2	TGCCCATCATGTCGTAGCGA	FCGBP	NA	FALSE	TRUE	595	757	795	677	1248
FCGBP_EX_3	CTTCAGCGTGACACTGACCG	FCGBP	NA	FALSE	TRUE	243	384	414	282	432
FCGBP_EX_4	GGGCACCTGTTCGTACACGA	FCGBP	NA	FALSE	TRUE	285	438	935	340	506
FLT3_TSS_1	CCCTGCGATGCCGCCTGGAG	FLT3	1	TRUE	FALSE	249	378	380	188	461
FLT3_TSS_2	GCCAACGCCGGCATGGCCTC	FLT3	1	TRUE	FALSE	91	149	175	102	171
FLT3_TSS_3	TGGAAGGAGCGAGCGCGGGG	FLT3	1	TRUE	FALSE	376	563	442	444	969
FLT3_TSS_4	GGCAATGGAAGGAGCGAGCG	FLT3	1	TRUE	FALSE	434	810	1088	506	1125
FLT3_TSS_5	TCCAGGCGGCATCGCAGGGC	FLT3	1	TRUE	FALSE	256	483	380	234	380
FLT3_TSS_6	TCCGGAGGCCATGCCGGCGT	FLT3	1	TRUE	TRUE	249	510	233	384	460
FLT3_TSS_7	AGAGAGCCACCTGCAGCGCG	FLT3	1	TRUE	FALSE	303	695	716	502	504
FLT3_EX_1	TAAGAACAATGATTCATCAG	FLT3	NA	FALSE	TRUE	181	233	291	361	356
FLT3_EX_2	AGTGTACGAAGCTGCCGCTG	FLT3	NA	FALSE	TRUE	205	407	279	432	471
FLT3_EX_3	AACGCACACCCGAGGTCTTC	FLT3	NA	FALSE	TRUE	254	749	786	370	490
FLT3_EX_4	ATTAAAACACACTTGATCAC	FLT3	NA	FALSE	TRUE	275	523	398	173	333
FLT3_EX_5	CCGCCGTCGCGCGCCAACGC	FLT3	NA	FALSE	TRUE	243	450	405	332	609
FOXS1_TSS_1	CCCAGCAGGTCCCAGCAGCC	FOXS1	1	TRUE	FALSE	277	628	440	320	425
FOXS1_TSS_2	GCCAGGCTGCTGGGACCTGC	FOXS1	1	TRUE	FALSE	353	668	638	383	610
FOXS1_TSS_3	GAAGCTGAGCCTGACCCAGC	FOXS1	1	TRUE	FALSE	199	165	324	294	350
FOXS1_TSS_4	CAGAGGCTGCTGCTGCATGC	FOXS1	1	TRUE	FALSE	307	520	544	340	688
FOXS1_TSS_5	GCTGCTGCTGCATGCTGGCC	FOXS1	1	TRUE	FALSE	271	721	788	472	588
FOXS1_TSS_6	TGCATGCTGGCCGGGCTGCC	FOXS1	1	TRUE	FALSE	341	859	774	277	409
FOXS1_TSS_7	GTCCCAGCAGCCTGGCAGCC	FOXS1	1	TRUE	FALSE	362	709	1494	506	498
FOXS1_EX_1	CCCTGCCTATACCGGACGCC	FOXS1	NA	FALSE	TRUE	406	1295	1245	569	864
FOXS1_EX_2	GGCCCCGCCAAGGCACGCCG	FOXS1	NA	FALSE	TRUE	138	122	140	133	428
FOXS1_EX_3	CTACATCGCCCTTATTGCTA	FOXS1	NA	FALSE	TRUE	456	560	1017	502	629
FOXS1_EX_4	CCCTACGCCCGTCTTGTCCC	FOXS1	NA	FALSE	TRUE	684	1450	840	629	1666
FOXS1_EX_5	GGAGTCCCCAACGCCACGAC	FOXS1	NA	FALSE	TRUE	179	331	313	223	588
FOXS1_EX_6	TGCCACGACATGTTTGAGCA	FOXS1	NA	FALSE	TRUE	527	982	1177	463	977
FRG1B_TSS_1	CTGGACAGACGTAGGCTGTC	FRG1B	1	TRUE	FALSE	299	547	615	218	721
FRG1B_TSS_10	TCCCGGCAGAAACCTGGAAG	FRG1B	1	TRUE	FALSE	144	151	229	114	219
FRG1B_TSS_11	ATCTCGGGCATTCACCGTTT	FRG1B	1	TRUE	FALSE	370	673	585	449	633
FRG1B_TSS_12	AACCTGGAAGTGGAAATCTC	FRG1B	1	TRUE	FALSE	268	254	235	318	468
FRG1B_TSS_5	CACCGTTTGGGTGAAGACGG	FRG1B	1	TRUE	FALSE	262	214	453	174	504
FRG1B_TSS_6	GGCGGGTTCTGGACAGACGT	FRG1B	1	TRUE	FALSE	381	615	627	508	593
FRG1B_TSS_9	GCAGGGAGGAACAGAAGTGG	FRG1B	1	TRUE	FALSE	339	167	47	329	530
FRG1B_TSS_13	CGGGAGACTTCTGCGCGGAC	FRG1B	2	TRUE	FALSE	132	250	269	196	250
FRG1B_TSS_14	CCCTGCCCTGGTGCTGCTCC	FRG1B	2	TRUE	FALSE	377	344	317	358	688
FRG1B_TSS_2	GAAGCCGTGGTGCAGAGAGC	FRG1B	2	TRUE	FALSE	308	213	172	372	735
FRG1B_TSS_3	GGACAGGCTGAAGCCGGCTC	FRG1B	2	TRUE	FALSE	105	3	25	105	287
FRG1B_TSS_4	CTGTCCGCGCAGAAGTCTCC	FRG1B	2	TRUE	FALSE	284	358	374	290	396
FRG1B_TSS_7	CTGCGCGGACAGGCTGAAGC	FRG1B	2	TRUE	FALSE	82	65	42	29	51
FRG1B_TSS_8	GGTGCAGAGAGCCGGCTTTG	FRG1B	2	TRUE	FALSE	336	473	369	420	661
FTSJ3_TSS_11	CTCTGGGTCTAGGTAGTGTG	FTSJ3	1	TRUE	FALSE	474	742	772	291	580
FTSJ3_TSS_12	GAGAAAGCGGCTCTGGGTCT	FTSJ3	1	TRUE	FALSE	273	301	380	476	657
FTSJ3_TSS_13	GGTTCCAAGTGTGGAGAAAG	FTSJ3	1	TRUE	FALSE	207	244	193	86	173
FTSJ3_TSS_17	AGAGCCGCTTTCTCCACACT	FTSJ3	1	TRUE	FALSE	698	1284	883	528	431
FTSJ3_TSS_18	TACTTGTGCGGTTCCAAGTG	FTSJ3	1	TRUE	FALSE	335	515	636	64	191
FTSJ3_TSS_20	GGTCTAGGTAGTGTGCGGAG	FTSJ3	1	TRUE	FALSE	293	592	429	37	437
FTSJ3_TSS_5	AGTGTGGAGAAAGCGGCTCT	FTSJ3	1	TRUE	FALSE	268	284	280	231	190
FTSJ3_TSS_14	CTACTTTCTCCCCAGATTGA	FTSJ3	2	TRUE	FALSE	259	567	432	268	621
FTSJ3_TSS_15	ATGGGCAAGAAGGGCAAAGT	FTSJ3	2	TRUE	FALSE	218	224	385	253	247
FTSJ3_TSS_2	AACTTTGCCCTTCTTGCCCA	FTSJ3	2	TRUE	FALSE	294	111	213	376	477
FTSJ3_TSS_4	CCTTCTTGCCCATGGTGGAA	FTSJ3	2	TRUE	FALSE	170	181	282	96	316
FTSJ3_TSS_6	AGTGATAAAACTTGTCTCGT	FTSJ3	2	TRUE	FALSE	135	29	37	183	272
FTSJ3_TSS_8	CCTTTCCACCATGGGCAAGA	FTSJ3	2	TRUE	FALSE	45	39	39	32	67
FTSJ3_TSS_9	ATACTCCCCCTTTCCACCAT	FTSJ3	2	TRUE	FALSE	1457	1564	1948	1995	2973
FTSJ3_TSS_1	TCGGGTGGGTCGGAGGTGCC	FTSJ3	3	TRUE	FALSE	390	626	372	223	1014
FTSJ3_TSS_10	CGTCCAGCATGGACTGGTCC	FTSJ3	3	TRUE	FALSE	169	369	268	404	568
FTSJ3_TSS_16	GTGCCTGGACCAGTCCATGC	FTSJ3	3	TRUE	FALSE	244	534	410	110	299
FTSJ3_TSS_19	GACACAGCAGATCCGGTCGC	FTSJ3	3	TRUE	FALSE	203	91	118	86	120
FTSJ3_TSS_21	AGGAGCGTCGGGTGGGTCGG	FTSJ3	3	TRUE	FALSE	723	1022	916	1034	1546
FTSJ3_TSS_3	AGGCAGCGTCCAGCATGGAC	FTSJ3	3	TRUE	FALSE	454	668	857	326	714
FTSJ3_TSS_7	GTCGCAGGCAGCGTCCAGCA	FTSJ3	3	TRUE	FALSE	219	397	375	271	248
FTSJ3_EX_1	CTTAGTAACCAATTCAGTAA	FTSJ3	NA	FALSE	TRUE	381	396	442	399	1107
FTSJ3_EX_2	GGCTAAGACCGTTACTGAAT	FTSJ3	NA	FALSE	TRUE	280	680	621	310	348
FTSJ3_EX_3	GCAGAAAGCCCGAGCCTTGC	FTSJ3	NA	FALSE	TRUE	197	88	54	337	250
FTSJ3_EX_4	GCCTGTATCCAGCCTTATTG	FTSJ3	NA	FALSE	TRUE	246	86	76	198	737
FTSJ3_EX_5	TTACTCACCCACAATAAGGC	FTSJ3	NA	FALSE	TRUE	432	109	38	446	463
FTSJ3_EX_6	ACTGAAAGCGGCGATTGAGC	FTSJ3	NA	FALSE	TRUE	387	70	121	325	429
GATA2_TSS_11	CGCTGGCCTCGCTACCTTCC	GATA2	1	TRUE	FALSE	581	912	1363	805	1016
GATA2_TSS_13	GACTTGAGCAGCGAGTCCCG	GATA2	1	TRUE	FALSE	251	351	349	81	495
GATA2_TSS_14	AAGCCGCGTTGCGGCCGGTG	GATA2	1	TRUE	FALSE	72	52	32	13	48
GATA2_TSS_15	GCTGCCTCTCTCTCCCCCAC	GATA2	1	TRUE	FALSE	1316	1126	1406	2141	3598
GATA2_TSS_6	TAGCGAGGCCAGCGTCGCCC	GATA2	1	TRUE	FALSE	284	257	263	271	370
GATA2_TSS_7	AGGCAGCGTGAGCGCCAGGA	GATA2	1	TRUE	FALSE	346	988	716	366	751
GATA2_TSS_8	TGAGCGCCAGGAAGGTAGCG	GATA2	1	TRUE	FALSE	292	632	622	296	559
GATA2_TSS_1	GTAGAGTGCGCCTCGGCCTC	GATA2	2	TRUE	FALSE	332	524	369	434	485
GATA2_TSS_17	GGAGTCGGCAGCTGGCGCCA	GATA2	2	TRUE	FALSE	444	767	792	526	724
GATA2_TSS_18	TCTGTGCAGGAGTCGGCAGC	GATA2	2	TRUE	FALSE	272	192	542	230	259
GATA2_TSS_19	CTTCATGTCTGTGCAGGAGT	GATA2	2	TRUE	FALSE	360	725	752	242	424
GATA2_TSS_2	TCCGGCCCCTCGGCATCCTC	GATA2	2	TRUE	FALSE	380	544	561	246	531
GATA2_TSS_4	GCTGGGGGTAGAGTGCGCCT	GATA2	2	TRUE	FALSE	419	489	451	309	595
GATA2_TSS_5	CCCCCGCTTCATGTCTGTGC	GATA2	2	TRUE	FALSE	521	1019	928	298	639
GATA2_TSS_10	CTCGGACACGCGGCCGCTCA	GATA2	3	TRUE	FALSE	165	253	184	210	342
GATA2_TSS_12	AGGAACTACAGGGCTCTAGA	GATA2	3	TRUE	FALSE	176	169	268	361	265
GATA2_TSS_16	TCTAGAGGGCACCTGGGCCT	GATA2	3	TRUE	FALSE	145	228	175	116	206
GATA2_TSS_20	GGGTCAAGCACAGCCCTGAG	GATA2	3	TRUE	FALSE	137	257	235	162	366
GATA2_TSS_21	GCACCTGGGCCTCGGACACG	GATA2	3	TRUE	FALSE	427	591	781	423	906
GATA2_TSS_3	AGAGAGGGGCAGGAACTACA	GATA2	3	TRUE	FALSE	285	313	338	282	379
GATA2_TSS_9	CAGGGCTCTAGAGGGCACCT	GATA2	3	TRUE	FALSE	316	233	140	231	404
GATA2_EX_1	GTTTCGGCGCCATAAGGTGG	GATA2	NA	FALSE	TRUE	225	101	137	141	367
GATA2_EX_2	GGCACATCTGGCCTCCGGTC	GATA2	NA	FALSE	TRUE	294	424	517	341	446
GATA2_EX_3	CGCTCCTACCAGTCTTCGCT	GATA2	NA	FALSE	TRUE	410	348	268	418	568
GATA2_EX_4	ACTACCCCCCGCGGAAGATG	GATA2	NA	FALSE	TRUE	276	263	268	330	411
GATA2_EX_5	AAGGGATCCAGACTCGGAAC	GATA2	NA	FALSE	TRUE	115	147	145	149	204
GATA2_EX_6	ACATCTTCCGGTTCCGAGTC	GATA2	NA	FALSE	TRUE	200	326	288	238	358
GGNBP2_TSS_10	GAGCGGCTGACTGCCCGTAG	GGNBP2	1	TRUE	FALSE	212	204	287	192	402
GGNBP2_TSS_11	CCACCTCTGCTCCCTGTTAC	GGNBP2	1	TRUE	FALSE	663	901	1586	796	1946
GGNBP2_TSS_13	CCTCCTTCTTCCACTCCCCG	GGNBP2	1	TRUE	FALSE	967	1340	1664	1544	2341
GGNBP2_TSS_14	CTCCCTGTTACTGGCTGACG	GGNBP2	1	TRUE	FALSE	683	778	642	835	1214
GGNBP2_TSS_2	CCCGTAGAGGAAACGACATT	GGNBP2	1	TRUE	FALSE	266	232	248	376	406
GGNBP2_TSS_8	GGCTGACGAGGCCCGCGTCA	GGNBP2	1	TRUE	FALSE	205	155	191	170	424
GGNBP2_TSS_9	TCCGAATGTCGTTTCCTCTA	GGNBP2	1	TRUE	FALSE	427	1016	872	525	676
GGNBP2_TSS_1	CGAATGTGCTGCGCAGCGGC	GGNBP2	2	TRUE	FALSE	119	158	99	55	187
GGNBP2_TSS_12	TGGCTGTTGCAGGCAGGAGC	GGNBP2	2	TRUE	FALSE	268	426	416	244	624
GGNBP2_TSS_3	TGCAGGCAGGAGCTGGGAGG	GGNBP2	2	TRUE	FALSE	346	309	162	337	277
GGNBP2_TSS_4	GGCGGGTGCTTACGCTCGCG	GGNBP2	2	TRUE	FALSE	214	469	222	345	341
GGNBP2_TSS_5	GAGCTGGGAGGAGGCGGCAG	GGNBP2	2	TRUE	FALSE	341	151	158	136	436
GGNBP2_TSS_6	GTGCTTACGCTCGCGGGGTT	GGNBP2	2	TRUE	FALSE	347	417	421	246	623
GGNBP2_TSS_7	GGGGTTTGGCTGTTGCAGGC	GGNBP2	2	TRUE	FALSE	568	857	949	856	995
GGNBP2_EX_1	GGCTTATCTCCACACTGTAA	GGNBP2	NA	FALSE	TRUE	352	620	553	568	683
GGNBP2_EX_2	TCGGATGTTGCCTGCACTGA	GGNBP2	NA	FALSE	TRUE	492	1011	885	523	879
GGNBP2_EX_3	GATAATGTGTTAAATCTCGA	GGNBP2	NA	FALSE	TRUE	196	416	234	171	261
GGNBP2_EX_4	TACGCACAAGCCAAAACCTT	GGNBP2	NA	FALSE	TRUE	268	610	793	512	544
GGNBP2_EX_5	TCGAGATTTAACACATTATC	GGNBP2	NA	FALSE	TRUE	445	591	635	376	461
GGNBP2_EX_6	ATGAAAGACTGCATCGAATC	GGNBP2	NA	FALSE	TRUE	163	346	380	473	296
GMFG_TSS_1	ACCATGATTGTTCTGTCCAC	GMFG	1	TRUE	FALSE	691	1148	880	1006	1392
GMFG_TSS_11	TCTTAGTTCCGCTGTCTTCT	GMFG	1	TRUE	FALSE	957	1904	1969	882	1561
GMFG_TSS_2	AGCGGAACTAAGAAAAGAAG	GMFG	1	TRUE	FALSE	138	194	278	104	293
GMFG_TSS_3	CTAAGAAAAGAAGAGGCCTG	GMFG	1	TRUE	FALSE	154	187	113	140	194
GMFG_TSS_4	GCCTGTGGACAGAACAATCA	GMFG	1	TRUE	FALSE	261	544	377	251	413
GMFG_TSS_8	TCCCCACGCCTAGAAGACAG	GMFG	1	TRUE	FALSE	184	344	429	297	440
GMFG_TSS_9	GTTCCGCTGTCTTCTAGGCG	GMFG	1	TRUE	FALSE	312	487	517	341	676
GMFG_TSS_10	AATGAAGAGGAGCATCGCGC	GMFG	2	TRUE	FALSE	235	831	434	544	977
GMFG_TSS_12	CACAAAGGCATCAGATGGGC	GMFG	2	TRUE	FALSE	239	593	465	374	398
GMFG_TSS_13	TTCTCCATCCACTAATGAAG	GMFG	2	TRUE	FALSE	287	702	469	301	461
GMFG_TSS_14	ATGTTCACAAAGGCATCAGA	GMFG	2	TRUE	FALSE	241	407	384	357	246
GMFG_TSS_5	CCTTTGTGAACATTGAGAAA	GMFG	2	TRUE	FALSE	291	509	404	261	384
GMFG_TSS_6	TCATTAGTGGATGGAGAAAC	GMFG	2	TRUE	FALSE	238	240	243	214	301
GMFG_TSS_7	GCGATGCTCCTCTTCATTAG	GMFG	2	TRUE	FALSE	495	847	647	488	1176
GMFG_EX_1	TACAAGTACGTGCATGACGA	GMFG	NA	FALSE	TRUE	326	464	383	263	407
GMFG_EX_2	AGTTGCCGGAGAGACAGCCC	GMFG	NA	FALSE	TRUE	276	308	312	284	579
GMFG_EX_3	CAGTGAAGGTGGACAAAGAC	GMFG	NA	FALSE	TRUE	285	375	341	353	552
GMFG_EX_4	GGTGCTGGAGGAAGAATTTC	GMFG	NA	FALSE	TRUE	373	574	527	391	434
GMFG_EX_5	GCCTCAGAACATTTCCCCAG	GMFG	NA	FALSE	TRUE	371	758	860	705	963
GMFG_EX_6	GTCTACCTCGCACACCACCA	GMFG	NA	FALSE	TRUE	345	932	613	720	834
GNAS_TSS_11	GCCATCAGCCCCCTCGGCCT	GNAS	1	TRUE	FALSE	186	662	533	205	560
GNAS_TSS_19	GGCAATAAGAGCGGCGGCGG	GNAS	1	TRUE	FALSE	303	538	518	500	444
GNAS_TSS_21	GGCCGAGGCAATAAGAGCGG	GNAS	1	TRUE	FALSE	236	418	437	262	329
GNAS_TSS_4	AGCTCCCGCAGCTCCTGCTC	GNAS	1	TRUE	FALSE	302	455	545	268	543
GNAS_TSS_5	TGCTCTGGTCCGCCTCGGCC	GNAS	1	TRUE	FALSE	660	1269	1108	727	1215
GNAS_TSS_6	GCTCCTGCTCTGGTCCGCCT	GNAS	1	TRUE	FALSE	317	856	583	309	672
GNAS_TSS_7	GCGGACCAGAGCAGGAGCTG	GNAS	1	TRUE	FALSE	196	146	316	188	360
GNAS_TSS_1	AGAAGCTCTGCTCCCCGGCG	GNAS	2	TRUE	FALSE	178	193	176	112	185
GNAS_TSS_10	GCGGGGACACTCAGTCGCGT	GNAS	2	TRUE	FALSE	21	22	28	21	46
GNAS_TSS_12	AGCGGGCTGCGTCAGGTGGC	GNAS	2	TRUE	FALSE	376	713	762	373	453
GNAS_TSS_13	GCTCCCCTGCTCTCTGGCTC	GNAS	2	TRUE	FALSE	380	1457	1086	534	556
GNAS_TSS_15	ACTCAGTCGCGTCGGCACCG	GNAS	2	TRUE	FALSE	22	32	71	4	35
GNAS_TSS_16	ACCTGACGCAGCCCGCTCCG	GNAS	2	TRUE	FALSE	248	652	1088	422	405
GNAS_TSS_2	AGCCCGGAGCCAGAGAGCAG	GNAS	2	TRUE	FALSE	256	282	222	252	768
GNAS_TSS_14	GCGCCTTCTCCTCGTTGCGC	GNAS	3	TRUE	FALSE	226	608	419	357	517
GNAS_TSS_17	GGACCAGCGCAACGAGGAGA	GNAS	3	TRUE	FALSE	337	644	965	555	1132
GNAS_TSS_18	GATCGAGAAGCAGCTGCAGA	GNAS	3	TRUE	FALSE	239	534	468	382	545
GNAS_TSS_20	GCAGCTGCAGAAGGACAAGC	GNAS	3	TRUE	FALSE	301	620	1033	364	507
GNAS_TSS_3	CGAGGAGAAGGCGCAGCGTG	GNAS	3	TRUE	FALSE	266	486	408	379	626
GNAS_TSS_8	GCTCCTCGGCAAGGAGCGCG	GNAS	3	TRUE	FALSE	51	124	16	33	64
GNAS_TSS_9	GACCGAGGACCAGCGCAACG	GNAS	3	TRUE	FALSE	185	933	359	373	870
GNAS_EX_1	GGAATTCTATGAGCATGCCA	GNAS	NA	FALSE	TRUE	177	247	403	278	304
GNAS_EX_2	CTCGTTGGAGCGTTCGTAGC	GNAS	NA	FALSE	TRUE	259	413	526	229	351
GNAS_EX_3	CAACCAGACCAACCGCCTGC	GNAS	NA	FALSE	TRUE	194	852	507	422	386
GNAS_EX_4	TGTGGCCGCCATGAGCAACC	GNAS	NA	FALSE	TRUE	210	275	283	313	399
GNAS_EX_5	CCCCGAGAACCAGTTCAGAG	GNAS	NA	FALSE	TRUE	239	376	423	108	454
GNAS_EX_6	TGTGACTGCCATCATCTTCG	GNAS	NA	FALSE	TRUE	589	1695	1223	760	1180
GPR179_TSS_1	GCACCAGCGTGAGAGGGAGA	GPR179	1	TRUE	FALSE	397	204	313	502	838
GPR179_TSS_2	GGGAGACGGAGAGAGGAAGA	GPR179	1	TRUE	FALSE	32	24	46	15	45
GPR179_TSS_3	TCTCCGTCTCCCTCTCACGC	GPR179	1	TRUE	FALSE	5	5	7	23	4
GPR179_TSS_4	GAAGAAAAAAGCAGGCGAGC	GPR179	1	TRUE	FALSE	172	154	165	105	246
GPR179_TSS_5	CGTGAGAGGGAGACGGAGAG	GPR179	1	TRUE	FALSE	5	0	0	2	5
GPR179_TSS_6	CGAGCTGGCACCAGCGTGAG	GPR179	1	TRUE	FALSE	337	294	396	341	651
GPR179_TSS_7	GTTAGAGAGAAGAAAAAAGC	GPR179	1	TRUE	FALSE	199	134	273	177	252
GPR179_EX_1	GACATCAATCAGTGTGCAAG	GPR179	NA	FALSE	TRUE	421	640	882	616	870
GPR179_EX_2	AGTGAGCGCTATGAAGCGCG	GPR179	NA	FALSE	TRUE	133	84	204	110	172
GPR179_EX_3	ACTGATTGATGTCCACACTC	GPR179	NA	FALSE	TRUE	218	189	178	188	363
GPR179_EX_4	TTCTACGGGGCAAGCCCCTC	GPR179	NA	FALSE	TRUE	157	79	236	132	199
GPR179_EX_5	GGGCTTGCCCCGTAGAATCC	GPR179	NA	FALSE	TRUE	100	77	68	46	93
GPR179_EX_6	CGACATCCGTGAGTCCAGTG	GPR179	NA	FALSE	TRUE	330	527	548	414	736
GSDMC_TSS_13	AGTCCTCAGCAAAAAGTCTG	GSDMC	1	TRUE	FALSE	186	306	215	234	497
GSDMC_TSS_17	CATTTCCAGAAGAGTAAGTC	GSDMC	1	TRUE	FALSE	220	353	220	391	330
GSDMC_TSS_18	AATTTCTACTTGACCGCAGG	GSDMC	1	TRUE	FALSE	166	116	146	205	256
GSDMC_TSS_6	TTACTCTTCTGGAAATGAAC	GSDMC	1	TRUE	FALSE	234	155	343	202	613
GSDMC_TSS_7	TGCTGAGGACTTGAGAGCTA	GSDMC	1	TRUE	FALSE	365	467	279	517	526
GSDMC_TSS_8	AGTAAGTCTGGAACTAGTTC	GSDMC	1	TRUE	FALSE	270	334	276	306	372
GSDMC_TSS_9	TAGTTCCAGACTTACTCTTC	GSDMC	1	TRUE	FALSE	218	380	425	279	458
GSDMC_TSS_11	GCAGGATTGGCCGGGCACGG	GSDMC	2	TRUE	FALSE	207	134	91	176	266
GSDMC_TSS_12	CTGTAGAGAAATAGCAGGAT	GSDMC	2	TRUE	FALSE	221	123	152	294	206
GSDMC_TSS_16	GAGAAATAGCAGGATTGGCC	GSDMC	2	TRUE	FALSE	387	630	875	225	615
GSDMC_TSS_4	CAAGATCAGCCAGGCCAAGA	GSDMC	2	TRUE	FALSE	491	152	154	519	796
GSDMC_TSS_1	AGAGTACGAAATTTCCGAAA	GSDMC	3	TRUE	FALSE	332	191	336	356	686
GSDMC_TSS_10	ATTTCGTACTCTTGGGAGAG	GSDMC	3	TRUE	FALSE	309	392	356	210	476
GSDMC_TSS_14	GAGAGGGAGAGCAGAATGAC	GSDMC	3	TRUE	FALSE	381	424	280	518	629
GSDMC_TSS_15	CTACTGTGCTGCGAGGAGTG	GSDMC	3	TRUE	FALSE	175	241	242	198	463
GSDMC_TSS_2	AGCACAGTAGCCTACCATTT	GSDMC	3	TRUE	FALSE	538	944	969	633	1028
GSDMC_TSS_3	TTTCGGAAATTTCGTACTCT	GSDMC	3	TRUE	FALSE	247	392	321	210	457
GSDMC_TSS_5	TGGTAGGCTACTGTGCTGCG	GSDMC	3	TRUE	FALSE	466	579	734	551	904
GSDMC_EX_1	CAGCCTCTGTCACCACGTAC	GSDMC	NA	FALSE	TRUE	319	402	559	433	373
GSDMC_EX_2	TCCCCAGAAACTGTTGTGAC	GSDMC	NA	FALSE	TRUE	195	291	436	230	376
GSDMC_EX_3	CCATGTCAGCCTTATGCTTC	GSDMC	NA	FALSE	TRUE	437	1105	771	745	559
GSDMC_EX_4	ATTGCTCTTTGGATTACCTA	GSDMC	NA	FALSE	TRUE	551	359	414	489	938
GSDMC_EX_5	CAAGTTCACATCCTCCCAGT	GSDMC	NA	FALSE	TRUE	893	565	505	983	1439
GSDMC_EX_6	TGGTAACAATTTGAAACTCG	GSDMC	NA	FALSE	TRUE	272	429	325	405	444
HCK_TSS_1	TGTGCTCCCGAGCTGGGACC	HCK	1	TRUE	FALSE	350	600	463	582	837
HCK_TSS_2	AGGCTTAGAGGCGAGTGGGA	HCK	1	TRUE	FALSE	240	621	344	179	314
HCK_TSS_3	ATCAGAGGCTTAGAGGCGAG	HCK	1	TRUE	FALSE	232	355	280	265	511
HCK_TSS_4	GGAGCACATCAGAGGCTTAG	HCK	1	TRUE	FALSE	179	261	371	190	372
HCK_TSS_5	CCTCTGATGTGCTCCCGAGC	HCK	1	TRUE	FALSE	372	1060	728	468	570
HCK_TSS_6	CCAGCTCGGGAGCACATCAG	HCK	1	TRUE	FALSE	433	437	533	549	689
HCK_TSS_7	CACGTCCCTGGTCCCAGCTC	HCK	1	TRUE	FALSE	268	277	195	373	456
HCK_EX_1	CTTTAGTGGTCTCGCTATCC	HCK	NA	FALSE	TRUE	281	527	407	248	471
HCK_EX_2	CCGAGGGTCGTAGTCTCGCA	HCK	NA	FALSE	TRUE	245	324	444	307	755
HCK_EX_3	GTGGGATCCGGCACGTACAC	HCK	NA	FALSE	TRUE	140	43	131	117	307
HCK_EX_4	ACACTGTCCTGTGTACGTGC	HCK	NA	FALSE	TRUE	300	343	421	250	391
HCK_EX_5	CCGTGCGAGACTACGACCCT	HCK	NA	FALSE	TRUE	181	401	386	200	374
HCK_EX_6	GTTGGCGCTCTGCGTCCTTC	HCK	NA	FALSE	TRUE	312	436	684	305	558
HEATR1_TSS_1	TGGGCTCCTTGGTACCATGT	HEATR1	1	TRUE	FALSE	508	511	333	118	320
HEATR1_TSS_2	TAGGTTTCCGGGTGAGGGTT	HEATR1	1	TRUE	FALSE	559	1005	1000	493	499
HEATR1_TSS_3	TGCCTTAGGTTTCCGGGTGA	HEATR1	1	TRUE	FALSE	263	381	227	108	265
HEATR1_TSS_4	GAATTTGGGTATATCTTGGA	HEATR1	1	TRUE	FALSE	477	824	542	167	353
HEATR1_TSS_5	CGGGTGAGGGTTGGGCTCCT	HEATR1	1	TRUE	FALSE	302	515	685	263	597
HEATR1_TSS_6	GCGCTTCCCACATGGTACCA	HEATR1	1	TRUE	FALSE	320	768	575	105	241
HEATR1_TSS_7	TCTTCACAGCGCTTCCCACA	HEATR1	1	TRUE	FALSE	412	606	959	267	311
HEATR1_EX_1	AGTAAGGCGACAAGTGAATA	HEATR1	NA	FALSE	TRUE	223	56	69	265	775
HEATR1_EX_2	TCTGGAGTGCCGTTAGCTAA	HEATR1	NA	FALSE	TRUE	247	470	124	189	446
HEATR1_EX_3	AGATGGCTCACCAATGGCGA	HEATR1	NA	FALSE	TRUE	318	43	98	72	264
HEATR1_EX_4	ACCCACTGCTACAAAGATCT	HEATR1	NA	FALSE	TRUE	500	450	348	843	1057
HEATR1_EX_5	TCGATTGTGGCCGCTTCCTT	HEATR1	NA	FALSE	TRUE	1102	429	696	1148	1932
HEATR1_EX_6	TAAGCCAGCACAGAAGTGTC	HEATR1	NA	FALSE	TRUE	335	61	62	565	370
HM13_TSS_14	CCTGCTGCAGCAACCGGAGC	HM13	1	TRUE	FALSE	223	284	114	130	691
HM13_TSS_17	CCAGCTCCGGTTGCTGCAGC	HM13	1	TRUE	FALSE	0	0	0	0	0
HM13_TSS_19	TCGGGATCCGACTCCAGCTC	HM13	1	TRUE	FALSE	438	567	456	510	575
HM13_TSS_2	AGGGACGCAGGCGGAGACAC	HM13	1	TRUE	FALSE	416	328	305	436	564
HM13_TSS_21	TGCGTCCCTGCTGCAGCAAC	HM13	1	TRUE	FALSE	477	914	594	577	636
HM13_TSS_3	GCAGCAACCGGAGCTGGAGT	HM13	1	TRUE	FALSE	216	290	142	164	311
HM13_TSS_6	GGTTGCTGCAGCAGGGACGC	HM13	1	TRUE	FALSE	232	375	336	260	303
HM13_TSS_11	GGAAACAAACGGAATTGGCA	HM13	2	TRUE	FALSE	161	335	287	173	282
HM13_TSS_12	TGACCGTCTGGCAGGCCGCG	HM13	2	TRUE	FALSE	217	399	262	342	310
HM13_TSS_13	GCTCCGGTGGAGTCCCCTGC	HM13	2	TRUE	FALSE	328	500	627	408	584
HM13_TSS_16	GGAGTCCCCTGCAGGAAGGC	HM13	2	TRUE	FALSE	241	369	173	248	387
HM13_TSS_20	CGGAATTGGCAAGGCTCCGG	HM13	2	TRUE	FALSE	122	228	301	252	378
HM13_TSS_5	CTTCCTGCAGGGGACTCCAC	HM13	2	TRUE	FALSE	208	375	399	254	574
HM13_TSS_7	AACAGGGAAACAAACGGAAT	HM13	2	TRUE	FALSE	103	176	168	74	207
HM13_TSS_1	GGGCTCCTAACTCCCAGACA	HM13	3	TRUE	FALSE	193	315	362	293	379
HM13_TSS_10	ACCATAGCAAGTCAGTGGCT	HM13	3	TRUE	FALSE	371	343	636	340	734
HM13_TSS_15	AGTGGCTGGGCCTGAACCCA	HM13	3	TRUE	FALSE	405	471	295	479	640
HM13_TSS_18	GGGAGGAGCAACCCTTGTCT	HM13	3	TRUE	FALSE	560	572	500	633	1124
HM13_TSS_4	GCAACCCTTGTCTGGGAGTT	HM13	3	TRUE	FALSE	249	376	488	255	339
HM13_TSS_8	TGTCTGGGAGTTAGGAGCCC	HM13	3	TRUE	FALSE	640	341	462	769	1021
HM13_TSS_9	GAGTTAGGAGCCCTGGGTTC	HM13	3	TRUE	FALSE	341	168	308	516	785
HM13_EX_1	TGCCTGAAACAATCACCAGC	HM13	NA	FALSE	TRUE	327	366	500	296	463
HM13_EX_2	GCAGGAGGTTGATGTACTCC	HM13	NA	FALSE	TRUE	270	388	550	370	528
HM13_EX_3	CACGCCCGAGGGCATCGCGC	HM13	NA	FALSE	TRUE	104	109	130	91	304
HM13_EX_4	GTCCATGTATTTCTTCGTGC	HM13	NA	FALSE	TRUE	876	1652	1386	758	1353
HM13_EX_5	GCCCTCAGCGATCCGCATAA	HM13	NA	FALSE	TRUE	131	246	199	249	296
HM13_EX_6	TGGGGAAGCGGGCGGCATCC	HM13	NA	FALSE	TRUE	314	458	316	280	573
HNF1B_TSS_1	CTCCTTTCGGAGGAGCCTCC	HNF1B	1	TRUE	FALSE	155	220	138	111	173
HNF1B_TSS_3	CCGGGACCCCGGGGAGTAAC	HNF1B	1	TRUE	FALSE	144	203	75	103	230
HNF1B_TSS_4	CCCGGGGAGTAACAGGTGTC	HNF1B	1	TRUE	FALSE	306	205	165	67	112
HNF1B_TSS_5	CCTGTTACTCCCCGGGGTCC	HNF1B	1	TRUE	FALSE	433	364	410	292	355
HNF1B_TSS_6	CAGACACCTGTTACTCCCCG	HNF1B	1	TRUE	FALSE	553	353	522	290	331
HNF1B_TSS_7	AACAGGTGTCTGGAGGCTGA	HNF1B	1	TRUE	FALSE	144	19	75	44	32
HNF1B_TSS_9	GTCCCGGAGGCTCCTCCGAA	HNF1B	1	TRUE	FALSE	248	209	269	91	116
HNF1B_TSS_10	TTGCTGGAGCGACGTGAGCT	HNF1B	2	TRUE	FALSE	407	191	161	242	512
HNF1B_TSS_11	CGGAGCTCAGCAGGGCGCTC	HNF1B	2	TRUE	FALSE	221	98	91	171	148
HNF1B_TSS_12	GGGCGCTCAGGAGTTCTTGC	HNF1B	2	TRUE	FALSE	342	129	138	99	255
HNF1B_TSS_13	TTTCCAAGGACGGAAAAAGA	HNF1B	2	TRUE	FALSE	88	126	211	245	108
HNF1B_TSS_14	CTGAGCGCCCTGCTGAGCTC	HNF1B	2	TRUE	FALSE	196	107	114	153	203
HNF1B_TSS_2	GGTGACCCCGGAGCTCAGCA	HNF1B	2	TRUE	FALSE	131	21	19	55	56
HNF1B_TSS_8	CAGCACCTCCTTGGTGACCC	HNF1B	2	TRUE	FALSE	183	55	20	50	279
HNF1B_EX_1	GTTGCGGCGCATCTTCTTGT	HNF1B	NA	FALSE	TRUE	531	566	330	589	1246
HNF1B_EX_2	ACAAGAAGATGCGCCGCAAC	HNF1B	NA	FALSE	TRUE	185	79	128	385	336
HNF1B_EX_3	TGCTTACCTGACAGCTTGTT	HNF1B	NA	FALSE	TRUE	609	1265	1310	517	1013
HNF1B_EX_4	AGACTTGCTGTAAAACCGAC	HNF1B	NA	FALSE	TRUE	317	128	86	81	137
HNF1B_EX_5	TCGTTGCTTTCTGACGTACC	HNF1B	NA	FALSE	TRUE	354	162	209	250	449
HNF1B_EX_6	TGTACAGAGCGGCACGCTTC	HNF1B	NA	FALSE	TRUE	486	479	478	564	1195
HNRNPU_TSS_12	GATGGGTTCGTGCTGCAGAG	HNRNPU	1	TRUE	FALSE	306	542	593	100	365
HNRNPU_TSS_13	CGGATCCGCCTGGTGTCGAA	HNRNPU	1	TRUE	FALSE	217	212	268	43	119
HNRNPU_TSS_14	TGGCGCCGTTCGACACCAGG	HNRNPU	1	TRUE	FALSE	383	444	197	96	154
HNRNPU_TSS_15	CTGCGGCTGCGGCTGGAGAT	HNRNPU	1	TRUE	FALSE	265	287	362	193	172
HNRNPU_TSS_7	GCGAACTCGGTGAAAGGAAT	HNRNPU	1	TRUE	FALSE	165	241	106	24	38
HNRNPU_TSS_8	TCCCTCGCGAACTCGGTGAA	HNRNPU	1	TRUE	FALSE	164	119	214	46	215
HNRNPU_TSS_9	TGCTGCAGAGCGGATCCGCC	HNRNPU	1	TRUE	FALSE	335	501	635	342	417
HNRNPU_TSS_11	TGTAGTTTGCTGGGTAGTGG	HNRNPU	2	TRUE	FALSE	608	837	760	597	1182
HNRNPU_TSS_1	TTGGCTTTCTCGAATCATCG	HNRNPU	3	TRUE	FALSE	211	385	399	194	435
HNRNPU_TSS_10	AAAGAAAAACTGCGCGGCCC	HNRNPU	3	TRUE	FALSE	150	173	175	131	240
HNRNPU_TSS_2	GCTCTCTTCGGGATACACGT	HNRNPU	3	TRUE	FALSE	376	352	496	353	492
HNRNPU_TSS_3	TACACGTGGGCTTCGGGCCT	HNRNPU	3	TRUE	FALSE	322	640	887	371	611
HNRNPU_TSS_4	CCCCTCTCTGCGCTCTCTTC	HNRNPU	3	TRUE	FALSE	838	1637	1881	1368	2151
HNRNPU_TSS_5	TCGGGATACACGTGGGCTTC	HNRNPU	3	TRUE	FALSE	211	380	350	170	609
HNRNPU_TSS_6	AAAGCCAAAGAAAAACTGCG	HNRNPU	3	TRUE	FALSE	256	310	252	157	368
HNRNPU_EX_1	TGAACACTTCGATGACACAG	HNRNPU	NA	FALSE	TRUE	174	26	87	121	380
HNRNPU_EX_2	ACTACAAGTGGAATGTTACT	HNRNPU	NA	FALSE	TRUE	269	269	205	492	811
HNRNPU_EX_3	AAAAGACCACGAGAAGATCA	HNRNPU	NA	FALSE	TRUE	249	227	79	276	292
HNRNPU_EX_4	TTGAAGAGAACAAGTATAGC	HNRNPU	NA	FALSE	TRUE	278	54	241	353	162
HNRNPU_EX_5	GACATACATGAAGTTCGTAT	HNRNPU	NA	FALSE	TRUE	132	139	98	241	212
HNRNPU_EX_6	GCATCCTATGGTGTGTCAAA	HNRNPU	NA	FALSE	TRUE	408	378	235	342	586
HPGD_TSS_12	TGGTGCAGCCACTGCTGGGG	HPGD	1	TRUE	FALSE	610	1758	1889	926	1141
HPGD_TSS_13	CACTTTGCCGTTCACGTGCA	HPGD	1	TRUE	FALSE	363	718	789	519	815
HPGD_TSS_14	GTGCATGGTGCAGCCACTGC	HPGD	1	TRUE	FALSE	410	628	825	450	642
HPGD_TSS_17	GGCTGCACCATGCACGTGAA	HPGD	1	TRUE	FALSE	177	614	544	215	557
HPGD_TSS_2	CGTGAACGGCAAAGTGGCGC	HPGD	1	TRUE	FALSE	207	190	427	338	539
HPGD_TSS_21	GGCAAAGTGGCGCTGGTGAC	HPGD	1	TRUE	FALSE	271	465	499	141	619
HPGD_TSS_4	CATGCACGTGAACGGCAAAG	HPGD	1	TRUE	FALSE	220	284	374	219	495
HPGD_TSS_1	CTCCAGAACGCTCAGGGGGC	HPGD	2	TRUE	FALSE	170	670	355	238	262
HPGD_TSS_16	TGTCAAGCCAGCGCCCGCCG	HPGD	2	TRUE	FALSE	438	1155	799	714	1017
HPGD_TSS_18	GGGGCAGGTGACACAGTCGT	HPGD	2	TRUE	FALSE	272	674	486	233	553
HPGD_TSS_3	ACAGTTTCCTCCCCGCCCAC	HPGD	2	TRUE	FALSE	938	1668	1961	1017	1562
HPGD_TSS_5	TGACACAGTCGTGGGTTCCC	HPGD	2	TRUE	FALSE	471	893	885	535	734
HPGD_TSS_7	TGGCGCTCCAGAACGCTCAG	HPGD	2	TRUE	FALSE	315	430	517	273	409
HPGD_TSS_8	CACCTGCCCCCTGAGCGTTC	HPGD	2	TRUE	FALSE	351	586	722	364	591
HPGD_TSS_10	GTTGGTCTTTAGGGCACTGA	HPGD	3	TRUE	FALSE	377	509	764	409	694
HPGD_TSS_11	CTGACAGAAGAAAAGTTAAA	HPGD	3	TRUE	FALSE	47	57	198	62	98
HPGD_TSS_15	CTAAAGACCAACTGGATAGA	HPGD	3	TRUE	FALSE	145	426	284	204	250
HPGD_TSS_19	TTCTATCCAGTTGGTCTTTA	HPGD	3	TRUE	FALSE	590	1294	1078	558	885
HPGD_TSS_20	CCGCTCTCCTTCTATCCAGT	HPGD	3	TRUE	FALSE	899	1951	1443	1110	1954
HPGD_TSS_6	CCTCTGGCTCCGTGATTGGC	HPGD	3	TRUE	FALSE	309	631	899	421	766
HPGD_TSS_9	TCAGTGCCCTAAAGACCAAC	HPGD	3	TRUE	FALSE	270	318	734	290	630
HPGD_EX_1	CATGCCCGTTGCACAGCAGC	HPGD	NA	FALSE	TRUE	188	375	293	381	309
HPGD_EX_2	GCTTCAAAGCATGGCATAGT	HPGD	NA	FALSE	TRUE	292	507	383	371	532
HPGD_EX_3	TTGTCTATAGGTAGCGCTGG	HPGD	NA	FALSE	TRUE	617	1224	1013	538	1045
HPGD_EX_4	ATCAATATGTCATCTTTAGC	HPGD	NA	FALSE	TRUE	267	583	557	211	406
HPGD_EX_5	AGAAAAGTTGTAGACCACTT	HPGD	NA	FALSE	TRUE	147	199	251	168	211
HPGD_EX_6	TCTGTTCATCCAGTGCGATG	HPGD	NA	FALSE	TRUE	330	604	560	223	491
HPRT1_TSS_1	GCGGGTCGCCATAACGGAGC	HPRT1	1	TRUE	FALSE	68	78	46	31	64
HPRT1_TSS_2	GCGCGGGCTGACTGCTCAGG	HPRT1	1	TRUE	FALSE	219	472	591	262	485
HPRT1_TSS_3	TGAGCAGTCAGCCCGCGCGC	HPRT1	1	TRUE	FALSE	236	700	752	411	546
HPRT1_TSS_4	CACCACGACGCCAGGGCTGC	HPRT1	1	TRUE	FALSE	309	460	633	353	322
HPRT1_TSS_5	AGCTGCTCACCACGACGCCA	HPRT1	1	TRUE	FALSE	313	394	494	686	700
HPRT1_TSS_6	AGGGCTGCGGGTCGCCATAA	HPRT1	1	TRUE	FALSE	156	367	317	347	341
HPRT1_TSS_7	GTTATGGCGACCCGCAGCCC	HPRT1	1	TRUE	TRUE	370	741	690	361	753
HPRT1_EX_1	CTGTCCATAATTAGTCCATG	HPRT1	NA	FALSE	TRUE	302	633	462	195	364
HPRT1_EX_2	TAAATTCTTTGCTGACCTGC	HPRT1	NA	FALSE	TRUE	340	528	538	306	385
HPRT1_EX_3	AATAAATCAAGGTCATAACC	HPRT1	NA	FALSE	TRUE	192	498	224	158	182
HPRT1_EX_4	GAGCTGCTCACCACGACGCC	HPRT1	NA	FALSE	TRUE	204	536	585	247	492
HPRT1_EX_5	TCTTGCTCGAGATGTGATGA	HPRT1	NA	FALSE	TRUE	418	910	960	364	841
HRAS_TSS_1	ATTGCTGCCGCCTGGGGGCG	HRAS	1	TRUE	FALSE	377	667	541	325	766
HRAS_TSS_2	GGCAGCAATACGCGCGGCGC	HRAS	1	TRUE	FALSE	297	604	369	195	605
HRAS_TSS_3	CCGCGCGTATTGCTGCCGCC	HRAS	1	TRUE	FALSE	143	297	270	239	125
HRAS_TSS_4	CCAGGCGGCAGCAATACGCG	HRAS	1	TRUE	FALSE	85	145	171	125	171
HRAS_EX_1	CTCACGCACCAACGTGTAGA	HRAS	NA	FALSE	TRUE	192	447	301	270	225
HRAS_EX_2	TGTAGGGGATGCCGTAGCTT	HRAS	NA	FALSE	TRUE	284	280	263	399	533
HRAS_EX_3	GGACTCGGATGACGTGCCCA	HRAS	NA	FALSE	TRUE	257	529	651	337	444
HRAS_EX_4	CATCCTGGATACCGCCGGCC	HRAS	NA	FALSE	TRUE	433	1041	1428	587	1163
HRAS_EX_5	TTGACACAGGGCAGCCGCTC	HRAS	NA	FALSE	TRUE	254	259	262	217	475
HRAS_EX_6	GGAGGATGCCTTCTACACGT	HRAS	NA	FALSE	TRUE	298	461	331	324	499
ID1_TSS_1	AAATGGAACAGTTAAGAACG	ID1	1	TRUE	FALSE	155	82	142	37	138
ID1_TSS_2	GCAAAGCGAAAAAAATGAGG	ID1	1	TRUE	FALSE	285	354	575	152	418
ID1_TSS_3	GTGGAAGCCCGAAGCAGATA	ID1	1	TRUE	FALSE	205	279	221	177	266
ID1_TSS_4	GCGACTGGCTGAAACAGAAT	ID1	1	TRUE	FALSE	154	383	321	98	541
ID1_TSS_5	AAGAACGTGGAATGAGAGTG	ID1	1	TRUE	FALSE	39	55	269	23	39
ID1_TSS_6	TGTTTATAAAAGACAAGCTG	ID1	1	TRUE	FALSE	112	58	68	91	89
ID1_TSS_7	CCCGAAGCAGATACGGAAAA	ID1	1	TRUE	FALSE	139	450	492	215	350
ID1_EX_1	ACAGGCGGCATGCGTTCCTG	ID1	NA	FALSE	TRUE	311	638	901	243	389
ID1_EX_2	TGGATCTCACCTCGGCCGTC	ID1	NA	FALSE	TRUE	282	787	725	377	436
ID1_EX_3	AGCACGTCATCGACTACATC	ID1	NA	FALSE	TRUE	230	283	194	425	378
ID1_EX_4	CACAAGATGCGATCGTCCGC	ID1	NA	FALSE	TRUE	248	279	339	195	254
ID1_EX_5	AATCCGAAGTTGGAACCCCC	ID1	NA	FALSE	TRUE	273	382	490	285	439
ID1_EX_6	GTGCTGCTCTACGACATGAA	ID1	NA	FALSE	TRUE	288	217	179	317	522
INTS9_TSS_1	GAAGACGCTTCCTGGGTTTG	INTS9	1	TRUE	FALSE	258	330	353	270	562
INTS9_TSS_11	TGCACCGGAAGACGCTTCCT	INTS9	1	TRUE	FALSE	356	391	225	126	404
INTS9_TSS_13	AAGACTCACCAGTTTCATAA	INTS9	1	TRUE	FALSE	279	59	109	311	447
INTS9_TSS_2	GCAGGTGGCGGAGATTGCAC	INTS9	1	TRUE	FALSE	430	335	377	149	294
INTS9_TSS_4	CAAACCCAGGAAGCGTCTTC	INTS9	1	TRUE	FALSE	164	163	100	54	305
INTS9_TSS_8	CCAGTTTCATAATGGACTTT	INTS9	1	TRUE	FALSE	318	744	790	540	854
INTS9_TSS_9	TCACTGAACTCCTCAAACCC	INTS9	1	TRUE	FALSE	410	790	702	275	470
INTS9_TSS_10	TCATGCTGGGGTGGAGAGGG	INTS9	2	TRUE	FALSE	752	1156	1174	609	1261
INTS9_TSS_16	AGGGAGGATGCATTGGCGGC	INTS9	2	TRUE	FALSE	301	537	502	306	571
INTS9_TSS_17	CTGGGATGAATTTGAGCTGA	INTS9	2	TRUE	FALSE	357	700	608	335	749
INTS9_TSS_21	GACATGATATCATGCTGGGG	INTS9	2	TRUE	FALSE	351	331	241	176	151
INTS9_TSS_3	GAATTTGAGCTGACGGAAGG	INTS9	2	TRUE	FALSE	4	9	2	6	0
INTS9_TSS_5	GGTGGAGAGGGAGGATGCAT	INTS9	2	TRUE	FALSE	517	362	335	322	351
INTS9_TSS_7	AGGAAGACATGATATCATGC	INTS9	2	TRUE	FALSE	288	319	420	230	549
INTS9_TSS_12	TTCCATGTGTCTGCTCCCAG	INTS9	3	TRUE	FALSE	597	1600	1397	829	1355
INTS9_TSS_14	TGTCTGCTCCCAGCGGTCTC	INTS9	3	TRUE	FALSE	220	544	393	340	417
INTS9_TSS_15	AAGAAAGATAAATTAAGCTG	INTS9	3	TRUE	FALSE	174	398	119	103	257
INTS9_TSS_18	GACCGCTGGGAGCAGACACA	INTS9	3	TRUE	FALSE	252	404	294	249	468
INTS9_TSS_19	TACTCTTTACATAAGTTTCA	INTS9	3	TRUE	FALSE	217	620	526	222	278
INTS9_TSS_20	TAGAGAAAGACCGTGCCCCG	INTS9	3	TRUE	FALSE	300	675	326	277	281
INTS9_TSS_6	GAGGAAGCCCAGAGACCGCT	INTS9	3	TRUE	FALSE	202	620	466	374	481
INTS9_EX_1	TTGTCACAACAAACAGAGTA	INTS9	NA	FALSE	TRUE	168	146	149	266	527
INTS9_EX_2	ACGTCCCCGAAGCGGAGGGA	INTS9	NA	FALSE	TRUE	193	164	136	231	385
INTS9_EX_3	TCACTTACCCGTGAATATGA	INTS9	NA	FALSE	TRUE	225	116	72	159	470
INTS9_EX_4	AACTCTCCCACCATTCCATC	INTS9	NA	FALSE	TRUE	529	445	267	546	889
INTS9_EX_5	AGTCGTTGCTGAAGTCTCCG	INTS9	NA	FALSE	TRUE	299	246	144	543	649
INTS9_EX_6	AGCGATGTTCTTGTTCTGAC	INTS9	NA	FALSE	TRUE	460	496	619	597	789
KCNQ3_TSS_1	CTGACAGGCTGAGGCTGGAA	KCNQ3	1	TRUE	FALSE	283	727	940	268	440
KCNQ3_TSS_12	CTGCTGCTGCTGACAGGCTG	KCNQ3	1	TRUE	FALSE	311	538	451	605	742
KCNQ3_TSS_13	GAGGCTGGAACGGGCGGGGA	KCNQ3	1	TRUE	FALSE	370	625	704	280	638
KCNQ3_TSS_2	GGAGCCTGGAACCGGCGCTC	KCNQ3	1	TRUE	FALSE	255	237	192	262	353
KCNQ3_TSS_4	GGAGGGACGCGGCGTGCTCT	KCNQ3	1	TRUE	FALSE	412	818	699	461	326
KCNQ3_TSS_8	AGGCTGAGGCTGGAACGGGC	KCNQ3	1	TRUE	FALSE	354	673	645	455	577
KCNQ3_TSS_9	TCGCTGCTGCTGCTGCTGAC	KCNQ3	1	TRUE	FALSE	253	466	423	247	491
KCNQ3_TSS_10	GGAGGCCAGGCAGGGGGTCA	KCNQ3	2	TRUE	FALSE	541	1049	722	694	1748
KCNQ3_TSS_11	CGATGCTGTCTTGGGCTCGC	KCNQ3	2	TRUE	FALSE	203	376	488	203	314
KCNQ3_TSS_14	TGACCCCCTGACCCCCTGCC	KCNQ3	2	TRUE	FALSE	721	2027	2097	942	1650
KCNQ3_TSS_3	CTGTCTTGGGCTCGCCGGCC	KCNQ3	2	TRUE	FALSE	734	1780	1356	933	1320
KCNQ3_TSS_5	AGCCTGGAACCGGCGCTCCG	KCNQ3	2	TRUE	FALSE	224	257	182	169	366
KCNQ3_TSS_6	ATAAACTGCGATGCTGTCTT	KCNQ3	2	TRUE	FALSE	281	456	416	364	524
KCNQ3_TSS_7	TCGCAGTTTATTTACAAGCC	KCNQ3	2	TRUE	FALSE	152	306	254	84	166
KCNQ3_EX_1	TGGACCGGAGAGGTGGCACC	KCNQ3	NA	FALSE	TRUE	369	186	366	694	1015
KCNQ3_EX_2	TGCAGATCCTGCGCATGCTG	KCNQ3	NA	FALSE	TRUE	352	611	485	570	655
KCNQ3_EX_3	CTCTAGGTTCCTGATTGTCC	KCNQ3	NA	FALSE	TRUE	396	674	640	234	526
KCNQ3_EX_4	GGATGTTGCTGCCGATACAA	KCNQ3	NA	FALSE	TRUE	257	339	312	265	878
KCNQ3_EX_5	CAGCCAGAATCAAGCACCCC	KCNQ3	NA	FALSE	TRUE	764	908	664	745	1828
KCNQ3_EX_6	GGGGCCGACTGAAGTTTGCC	KCNQ3	NA	FALSE	TRUE	261	375	579	287	871
KIAA0196_TSS_1	CCGCTCCAGGTCCGGGACTG	KIAA0196	1	TRUE	FALSE	292	268	291	471	610
KIAA0196_TSS_2	CCGCAGTCCCGGACCTGGAG	KIAA0196	1	TRUE	FALSE	224	244	272	135	336
KIAA0196_TSS_3	TCCTCTTCTATCCGCAGTCC	KIAA0196	1	TRUE	FALSE	301	350	261	298	400
KIAA0196_TSS_4	TCTATCCGCAGTCCCGGACC	KIAA0196	1	TRUE	FALSE	281	284	262	239	445
KIAA0196_TSS_5	GTCGGGGTCTGACCCGCTCC	KIAA0196	1	TRUE	FALSE	193	316	118	244	332
KIAA0196_TSS_6	GGAGTCAGGGGCGGAAGTCG	KIAA0196	1	TRUE	FALSE	635	360	398	414	919
KIAA0196_TSS_7	GGTCTGACCCGCTCCAGGTC	KIAA0196	1	TRUE	FALSE	226	92	103	189	416
KIAA0196_EX_1	TGTAAGCTGCTTCGAAGTAC	KIAA0196	NA	FALSE	TRUE	426	761	667	515	738
KIAA0196_EX_2	TGTGAAGCACTGTACTTATA	KIAA0196	NA	FALSE	TRUE	215	337	266	158	621
KIAA0196_EX_3	ACTGTGCTTCTCAATGAAGA	KIAA0196	NA	FALSE	TRUE	184	258	215	156	290
KIAA0196_EX_4	TATCTAGATGATCTCAATGA	KIAA0196	NA	FALSE	TRUE	183	223	178	230	432
KIAA0196_EX_5	GTCATTGACCAAAAGATTGA	KIAA0196	NA	FALSE	TRUE	181	405	405	249	373
KIAA0196_EX_6	CAACGAATCCTTCATCAGTA	KIAA0196	NA	FALSE	TRUE	207	334	272	272	251
KIF3B_TSS_1	TCAGCCATTCCCCGCTGCCC	KIF3B	1	TRUE	FALSE	247	472	428	290	420
KIF3B_TSS_13	CATTCCCCGCTGCCCCGGAT	KIF3B	1	TRUE	FALSE	243	217	387	329	461
KIF3B_TSS_14	CCCCGGATGGGGAGAGACAG	KIF3B	1	TRUE	FALSE	225	219	345	145	200
KIF3B_TSS_3	TCTCCCCATCCGGGGCAGCG	KIF3B	1	TRUE	FALSE	3	13	86	0	2
KIF3B_TSS_5	CAGCGGGGAATGGCTGAGCC	KIF3B	1	TRUE	FALSE	315	406	358	328	363
KIF3B_TSS_8	CCACTGTCTCTCCCCATCCG	KIF3B	1	TRUE	FALSE	645	724	826	253	732
KIF3B_TSS_9	CCATCCGGGGCAGCGGGGAA	KIF3B	1	TRUE	FALSE	303	481	481	285	433
KIF3B_TSS_10	AGGGAAGGTGGTGGCAGTGG	KIF3B	2	TRUE	FALSE	870	252	348	421	874
KIF3B_TSS_11	GTAAGAGGCAGGCCCCACGT	KIF3B	2	TRUE	FALSE	311	336	262	457	742
KIF3B_TSS_12	CAATGCCAAGACTGTGATGG	KIF3B	2	TRUE	FALSE	444	1001	963	541	702
KIF3B_TSS_2	AGTCTCTTCTACGTTGTAAG	KIF3B	2	TRUE	FALSE	396	503	593	384	859
KIF3B_TSS_4	TTGGGGTCCTCATTGACCCT	KIF3B	2	TRUE	FALSE	386	596	671	237	449
KIF3B_TSS_6	CTGTGATGGTGGCCAACGTG	KIF3B	2	TRUE	FALSE	436	933	1436	726	900
KIF3B_TSS_7	ACGGTTGGCATATCGCAGAG	KIF3B	2	TRUE	FALSE	254	505	461	257	416
KIF3B_EX_1	ATACAGCTCATTGCAGCAAG	KIF3B	NA	FALSE	TRUE	333	574	524	298	778
KIF3B_EX_2	CTCGACTTTCCATCTGTTGC	KIF3B	NA	FALSE	TRUE	368	1002	713	374	378
KIF3B_EX_3	CCTCCAAGAAGAACACATCA	KIF3B	NA	FALSE	TRUE	315	782	950	395	666
KIF3B_EX_4	ACTACATCCTATAACCAGAC	KIF3B	NA	FALSE	TRUE	193	598	437	146	240
KIF3B_EX_5	AGACTCAGAATGAGCTCACC	KIF3B	NA	FALSE	TRUE	160	395	265	172	204
KIF3B_EX_6	ACTTACTCCAGTCTGGTTAT	KIF3B	NA	FALSE	TRUE	249	589	585	214	349
KIT_TSS_3	CTCATCGCGGTAGCTGCGAT	KIT	1	TRUE	FALSE	71	78	77	45	61
KIT_TSS_4	CTGCGATGGGATCCGAGCTC	KIT	1	TRUE	FALSE	361	781	552	397	761
KIT_TSS_6	CGCTGCACTTGGGCGAGAGC	KIT	1	TRUE	FALSE	183	454	263	222	251
KIT_TSS_8	CTTGGGCGAGAGCTGGAACG	KIT	1	TRUE	FALSE	247	486	617	374	362
KIT_TSS_9	CTGGAACGTGGACCAGAGCT	KIT	1	TRUE	FALSE	179	402	480	266	370
KIT_TSS_1	GCCGGGAAGAAGCGAGACCC	KIT	2	TRUE	FALSE	251	485	474	421	649
KIT_TSS_15	TTAACACGTCGAAAGAGCAG	KIT	2	TRUE	FALSE	219	370	400	141	197
KIT_TSS_16	CGAGGGAGGGGAGGCGAGGA	KIT	2	TRUE	FALSE	463	229	197	930	1066
KIT_TSS_17	CGCTTCTTCCCGGCGGCGTC	KIT	2	TRUE	FALSE	288	668	541	507	472
KIT_TSS_18	GCCCGGGTCTCGCTTCTTCC	KIT	2	TRUE	FALSE	592	1446	925	696	1134
[truncated: 4,276 more rows]
