# Supplementary material for: Complementary information derived from CRISPR Cas9 mediated gene deletion and suppression
Source: Nat Commun. 2017 May 23;8:15403. doi: 10.1038/ncomms15403 (PMC5457492; doi:10.1038/ncomms15403)
Supplement: Supplementary Data 9 — Raw read counts from sgRNA pools targeting promoters identified by CAGE-Seq. [file ncomms15403-s10.xlsx]

## Sheet: Reads_90K
Cell_line	Spacer	Gene	DNA_Pool	HT29	HT29	MIAPACA2	MIAPACA2
Cas9			NA	KRAB-dCas9	KRAB-dCas9	KRAB-dCas9	KRAB-dCas9
Backbone			NA	pLX311	pLX311	pLX311	pLX311
Replicate			NA	1	2	1	2
MARC1_1	GACAAAGCGCGCCAGCGCGG	MARC1	205	226	340	382	328
MARC1_2	AAGCCAGCCATGGGCGCCGC	MARC1	503	1145	1074	1379	1892
MARC1_3	CCTCGCGGAGAAGCCAGCCA	MARC1	32	147	193	177	249
MARC1_4	CTGGCTTCTCCGCGAGGTGG	MARC1	150	420	248	209	313
MARC1_5	CCATGGCTGGCTTCTCCGCG	MARC1	255	183	168	217	264
MARCH1_1	GTCTGTCTGTCCATCCACTC	MARCH1	521	389	433	415	673
MARCH1_2	CAGAGAATATAGGAAGTTTG	MARCH1	74	134	125	305	161
MARCH1_3	CATCCACTCAGGACATCTGC	MARCH1	927	752	768	1119	1294
MARCH1_4	TAATGCAGAACAGAGAATAT	MARCH1	285	156	234	404	523
MARCH1_5	ATTACAACAAACGTGGCTGC	MARCH1	261	317	245	232	450
MARC2_1	GTCTTCCTCCATTACCGCGC	MARC2	35	161	107	291	553
MARC2_2	AGAGCAGTTCCGCGGAGAGC	MARC2	0	23	7	0	0
MARC2_3	CCTCCATTACCGCGCAGGCT	MARC2	145	368	312	485	687
MARC2_4	CAGGCTTGGTCACCGCATTA	MARC2	602	507	515	681	693
MARC2_5	AGAGCGGGAATGCCTTAATG	MARC2	343	340	383	380	559
MARCH2_1	CCCGAGAAGGCTGTGGCCAA	MARCH2	32	138	81	306	369
MARCH2_2	ACAGGCCCCTCGGTTCGCCT	MARCH2	254	402	237	460	557
MARCH2_3	CGGCGCCACTAGCTCCGCTC	MARCH2	37	96	29	94	157
MARCH2_4	AGCTAGTGGCGCCGACGGGC	MARCH2	388	370	384	370	714
MARCH2_5	AGCGGAGCTAGTGGCGCCGA	MARCH2	120	224	204	336	434
MARCH3_1	CGTGAATTGTCAGCGCGCTG	MARCH3	459	335	325	324	445
MARCH3_2	CACAGCGCGCTGACAATTCA	MARCH3	132	265	169	246	371
MARCH3_3	TTCCGCCTCACTCGTTGAGC	MARCH3	120	183	66	264	392
MARCH3_4	GCGCGCTGTGGGCGACTGTG	MARCH3	445	263	33	223	361
MARCH3_5	TGTGGGCGACTGTGTGGCCG	MARCH3	197	500	419	412	636
MARCH4_1	GAGGAAGCAAATCAGATTCC	MARCH4	310	222	235	231	434
MARCH4_2	GACAACACCTGGCAGCAGCC	MARCH4	526	380	365	606	986
MARCH4_3	TCAGATTCCAGGCTGCTGCC	MARCH4	293	337	547	386	814
MARCH4_4	GCGGAAGACGAGACAACACC	MARCH4	128	116	300	406	539
MARCH4_5	TATCTCTTATAAAAGCCGAG	MARCH4	289	130	66	144	262
MARCH5_1	CGGCCCGAGGTTCCGGTCCA	MARCH5	216	265	292	424	501
MARCH5_2	AACTCGGCGCCCGCGGTCCA	MARCH5	103	230	120	264	449
MARCH5_3	AGGTTCCGGTCCATGGACCG	MARCH5	200	68	82	92	272
MARCH5_4	CGTCCGTCGGCCCGAGGTTC	MARCH5	209	288	349	432	666
MARCH5_5	CTCCTCCGCCGGCAGCAACT	MARCH5	175	213	417	339	421
MARCH6_1	GGAAGCGAGAGGAAGGAGAG	MARCH6	539	129	147	150	269
MARCH6_2	CGAGAGGAAGGAGAGGGGAG	MARCH6	46	200	101	288	486
MARCH6_3	CGAGAGAGGAAGCGAGAGGA	MARCH6	303	458	366	419	780
MARCH6_4	CGTACGCTCAGGTGCGAGAG	MARCH6	83	76	138	157	201
MARCH6_5	CCGGGCAGGTGCGTACGCTC	MARCH6	229	236	208	376	411
MARCH7_1	CAGTCGGCAGCGAAGCACAA	MARCH7	138	233	323	336	440
MARCH7_2	CGTGACTGAGGAAATGCAGT	MARCH7	309	499	409	465	837
MARCH7_3	CTGCGCCGGATCCGGGAGAG	MARCH7	248	145	257	214	339
MARCH7_4	AATGGCGCCCGCCCCTCTCC	MARCH7	361	302	468	538	910
MARCH7_5	GCTGGTTCTGCGCCGGATCC	MARCH7	100	145	101	189	271
MARCH8_1	ACCTCAGGTGGGCTCTGAGC	MARCH8	47	290	363	369	484
MARCH8_2	ATGCTCGAGGCGGGCCAGGG	MARCH8	393	229	354	577	569
MARCH8_3	CCGCAGGAGTTACCTCAGGT	MARCH8	853	199	326	347	679
MARCH8_4	GCCAGCTCAGAGCCCACCTG	MARCH8	758	92	225	407	653
MARCH8_5	GTCTCGGGCATGCTCGAGGC	MARCH8	106	308	64	228	435
MARCH9_1	CTCCGGGATCAGGCTTGGCT	MARCH9	254	70	311	323	480
MARCH9_2	TTTGCCACCGCCGAGCGCAC	MARCH9	227	514	744	895	1121
MARCH9_3	TCCGGCTCCGGGATCAGGCT	MARCH9	254	346	263	362	463
MARCH9_4	CTTGGCTCGGCCCGTGCGCT	MARCH9	67	171	188	293	330
MARCH9_5	GGCCGAGCCAAGCCTGATCC	MARCH9	535	387	441	475	820
MARCH10_1	GAGGCTGCTTTCCGCGGCGC	MARCH10	585	382	440	428	872
MARCH10_2	TTCCCCGAGGCTGCTTTCCG	MARCH10	127	583	540	600	971
MARCH10_3	TTGCCTGGGGCGGAGGCGGT	MARCH10	587	267	454	616	629
MARCH10_4	GGCGCCGCGGAAAGCAGCCT	MARCH10	190	345	439	442	350
MARCH10_5	GCGGAAAGCAGCCTCGGGGA	MARCH10	80	195	433	326	337
MARCH11_1	AGGTTCTGCAGCTGCGGCGG	MARCH11	134	296	227	340	469
MARCH11_2	GAGCCGGCGGCTCCACCGAA	MARCH11	219	72	35	104	111
MARCH11_3	TGCGGAAGGTTCTGCAGCTG	MARCH11	340	548	355	378	656
MARCH11_4	CTCCATCAGAGCCGAGCCGG	MARCH11	157	360	182	429	584
MARCH11_5	GGACGGGGAGGGGATGCGGA	MARCH11	20	354	161	298	435
SEPT1_1	GCAGGTGCAGTGATGGCTGG	SEPT1	264	247	310	304	680
SEPT1_2	AGTGATGGCTGGCGGAGTCA	SEPT1	344	206	251	176	300
SEPT1_3	AGAGACGGCAGGTGCAGTGA	SEPT1	103	115	48	31	78
SEPT1_4	TGCCCAGGTTTCTGGGTGTA	SEPT1	297	297	292	369	619
SEPT1_5	GCCGAGATGCCCAGGTTTCT	SEPT1	407	354	417	338	490
SEPT2_1	CCGCCAAACAGCCCGAGAAC	SEPT2	285	231	391	411	383
SEPT2_2	GGTCGGTCGGCGCCTGTTCT	SEPT2	182	329	328	375	543
SEPT2_3	GCGCCTGTTCTCGGGCTGTT	SEPT2	57	212	119	201	669
SEPT2_4	GTGAGCGGACCGCGAGCGCT	SEPT2	258	268	686	452	710
SEPT2_5	TTGGCGGGTGAGTGTCTCGC	SEPT2	207	183	198	269	514
SEPT3_1	GGACCTCGCCTCGGCTCGCT	SEPT3	1270	588	759	1016	1623
SEPT3_2	GCAACGGTGCGCGCGGACAG	SEPT3	316	317	203	485	505
SEPT3_3	AGCGAGCCGAGGCGAGGTCC	SEPT3	168	560	681	429	1032
SEPT3_4	GTTCCTCCAGGGAGATGCTC	SEPT3	630	403	390	462	851
SEPT3_5	CCTTTGTCTCCGTTCCTCCA	SEPT3	408	458	371	489	853
SEPT4_1	TCGCTCGGGCGCTGTCCAGG	SEPT4	428	391	465	696	1119
SEPT4_2	ACCATGGCTGCAGCCCGGGC	SEPT4	412	373	355	412	446
SEPT4_3	TGACGGCGGTGCTGCGAGGT	SEPT4	192	130	128	174	444
SEPT4_4	GCCTTACCATGGCTGCAGCC	SEPT4	164	390	409	373	481
SEPT4_5	CCTGCCTGCCTGCCTTACCA	SEPT4	389	292	608	674	807
SEPT5_1	GAACTGGCCCCAAGCTGTGG	SEPT5	288	299	350	419	557
SEPT5_2	ACTGCGACGCCGCCACAGCT	SEPT5	452	186	203	314	415
SEPT5_3	GCTGTGGCGGCGTCGCAGTC	SEPT5	107	255	267	403	472
SEPT5_4	ATCCCCCTGACTGGGCGAAC	SEPT5	246	309	458	336	505
SEPT5_5	TCTGGCTCGGGTGCGGGAGC	SEPT5	281	276	273	270	594
SEPT6_1	TGCGTCCGCCAGGGCTGCCA	SEPT6	248	449	507	525	678
SEPT6_2	CATCGCTCCTGCGTCCGCCA	SEPT6	529	387	305	748	941
SEPT6_3	TGCAGTAGCTCCCGTTGCGG	SEPT6	475	417	412	539	700
SEPT6_4	TGCCACGGGTGCCGCCGCAA	SEPT6	559	625	306	516	738
SEPT6_5	CCTGGCGGACGCAGGAGCGA	SEPT6	137	121	171	214	341
SEPT7_1	CCGAAGCTGAGACTCACCCA	SEPT7	699	32	147	170	285
SEPT7_2	GATCCGCTGCTGCTGAGGAG	SEPT7	314	15	1	141	438
SEPT7_3	GAGCGTCAACAGCAGCACCA	SEPT7	172	121	265	535	653
SEPT7_4	TGCGAGATCCGCTGCTGCTG	SEPT7	401	146	26	507	857
SEPT7_5	GCTCCTCTCCTCAGCAGCAG	SEPT7	250	83	50	364	474
SEPT8_1	CCATTCAGCCGCAGCCGCCC	SEPT8	119	479	431	356	680
SEPT8_2	GACAGGGACCAGCCGGCTGC	SEPT8	284	354	191	419	546
SEPT8_3	GGGCAGCGACAGGGACCAGC	SEPT8	188	150	360	243	299
SEPT8_4	CGAGCGCAGGGGCAGCGACA	SEPT8	265	247	111	305	586
SEPT8_5	TTTCCAGGAAGTGGCCATAT	SEPT8	287	237	325	424	569
SEPT9_1	GGCGGCTAGCTCTGCACTGC	SEPT9	212	266	278	420	479
SEPT9_2	AGCTCTGCACTGCAGGAGCG	SEPT9	50	104	138	105	247
SEPT9_3	TGCAGTGCAGAGCTAGCCGC	SEPT9	867	1004	1427	1398	2128
SEPT9_4	AGGGGGCCTAGGGGCTCCTC	SEPT9	254	158	200	314	346
SEPT9_5	AGCTGAGCCAGGGGGCCTAG	SEPT9	93	561	258	620	812
SEPT10_1	CGCCCGTTGCTTCTGCCCTC	SEPT10	442	514	371	709	957
SEPT10_2	TGTATCAGCCCGGCCCCGAG	SEPT10	275	299	416	343	674
SEPT10_3	AGGCCGGAGGGCAGAAGCAA	SEPT10	661	395	576	530	761
SEPT10_4	GGAGGGCAGAAGCAACGGGC	SEPT10	18	69	107	154	256
SEPT10_5	CGGGCAGGGGCACGGTGAAG	SEPT10	195	275	295	246	772
SEPT11_1	AGATGCCGCTGGCTGCCAGC	SEPT11	115	151	344	474	500
SEPT11_2	CGAGCAGAGCGCAGCCGCGA	SEPT11	490	202	245	218	287
SEPT11_3	GTGGGGGGAGCAGATGCCGC	SEPT11	201	175	261	422	513
SEPT11_4	TGCTGCTAGTGCTCGGGCTC	SEPT11	347	573	453	497	468
SEPT11_5	TAATAAAGCGGGAGGGGCGG	SEPT11	136	141	326	257	460
SEPT12_1	CTGGTGGACGTGGGTCCTGG	SEPT12	156	268	496	430	722
SEPT12_2	CAGCTCCTGGAAGCTCCACC	SEPT12	403	452	687	662	919
SEPT12_3	TGGGTCCTGGTGGAGCTTCC	SEPT12	329	593	310	646	824
SEPT12_4	TGCCAGGACAAGGCAGCTCC	SEPT12	364	395	557	479	763
SEPT12_5	CTGTGACACCTGGTGGACGT	SEPT12	263	397	469	645	816
SEPT14_1	ACACCAGCTTGGAATCAGTT	SEPT14	308	361	229	447	577
SEPT14_2	CAGTAGAAAGGACACCAGCT	SEPT14	179	329	307	544	649
SEPT14_3	TTAAATAACTTACTTTCCCA	SEPT14	222	195	113	192	504
SEPT14_4	CACAACTGGGGACAGTAGAA	SEPT14	429	175	186	204	353
SEPT14_5	ATTTATTTGGTCCACAACTG	SEPT14	295	80	200	278	377
DEC1_1	ACCCCTGCAGCTGGAAGAGG	DEC1	404	243	312	241	364
DEC1_2	TGCAGCTGGAAGAGGAGGCT	DEC1	801	477	494	662	910
DEC1_3	CCTTCCTGCACCCCTGCAGC	DEC1	597	489	479	586	715
DEC1_4	TGGAAGAGGAGGCTTGGAGA	DEC1	279	298	510	513	780
DEC1_5	AAGCCTCCTCTTCCAGCTGC	DEC1	165	124	50	157	152
A1BG_1	TGGAGTGGGGCGGTCCTGGC	A1BG	256	336	273	560	789
A1BG_2	CGCAGCGCAGGACGGCATCT	A1BG	288	204	300	243	494
A1BG_3	GCTCCGGGCGACGTGGAGTG	A1BG	513	432	604	494	938
A1BG_4	GGGTCCCTCGCAGCGCAGGA	A1BG	359	285	321	299	553
A1BG_5	AGATGCCGTCCTGCGCTGCG	A1BG	456	489	600	719	865
A1BG-AS1_1	CTGGGCGCAGAGGGCTCCTC	A1BG-AS1	249	202	240	299	334
A1BG-AS1_2	TGAAGGCAGCGGGCGCAGCT	A1BG-AS1	31	357	334	360	394
A1BG-AS1_3	GTCTTGTTCCTGGGCGCAGA	A1BG-AS1	169	550	407	701	837
A1BG-AS1_4	GTCCGGGGTGTGAAGGCAGC	A1BG-AS1	525	467	601	525	1112
A1BG-AS1_5	ATCTTCCCTGTCTTGTTCCT	A1BG-AS1	674	293	299	410	609
A1CF_1	GGGGATCTCTGAAATTACTC	A1CF	256	109	57	196	446
A1CF_2	TAATTTCAGAGATCCCCACC	A1CF	385	310	269	508	632
A1CF_3	CAGAGATCCCCACCCGGAAA	A1CF	82	164	199	298	414
A1CF_4	ATAGAAAAAAGCAAAACACA	A1CF	175	192	224	447	515
A1CF_5	CGTTGAATTCGCCATAATCA	A1CF	150	391	301	377	691
A2M_1	CAGATGGATTGTAGGGAGTA	A2M	214	464	374	339	696
A2M_2	TTGCAGAAAGAAGGAGCTGG	A2M	403	354	330	357	667
A2M_3	TTGGGACCAGATGGATTGTA	A2M	177	267	349	325	408
A2M_4	TTCCCCATGTTGCAGAAAGA	A2M	419	434	243	444	728
A2M_5	GGGAAGTGTTTGGGACCAGA	A2M	372	118	83	185	252
A2ML1_1	CTGTCTCACCCACAAAGATG	A2ML1	194	332	326	313	573
A2ML1_2	GAGCTGAGCCCACATCTTTG	A2ML1	325	491	598	526	720
A2ML1_3	ATAGGGCCAACATTCCTAGA	A2ML1	51	219	335	356	548
A2ML1_4	ATGTGGGCTCAGCTCCTTCT	A2ML1	469	237	573	390	780
A2ML1_5	TCAGCTCCTTCTAGGAATGT	A2ML1	185	291	155	386	470
A4GALT_1	CCTCTAGCTCCAGCGGCGGC	A4GALT	86	38	22	62	75
A4GALT_2	CCTCGTACCTCTAGCTCCAG	A4GALT	72	237	295	469	706
A4GALT_3	CCGCTGGAGCTAGAGGTACG	A4GALT	412	707	605	990	1363
A4GALT_4	GCCCGGGCCACCTGTTCTGG	A4GALT	368	217	225	327	535
A4GALT_5	ACAAATGTCGCCTCCAGAAC	A4GALT	275	202	308	273	487
A4GNT_1	TGCATTTGCAGCTAGAAGTT	A4GNT	461	183	266	273	550
A4GNT_2	ATTTCTAAGACCTCAAATAC	A4GNT	123	119	125	159	180
A4GNT_3	ATGCAGTTAACCAGTATTTG	A4GNT	719	567	460	591	948
A4GNT_4	GATTTATCAGAAAGTGTAGC	A4GNT	108	236	114	159	358
A4GNT_5	GCCTGGACTTTGGTGGCAGG	A4GNT	243	215	275	292	489
AAAS_1	ACTCCCGCAACTCGGTTCCC	AAAS	433	508	411	686	662
AAAS_2	GTCCGCATACGAATCTAGCC	AAAS	245	457	484	588	786
AAAS_3	TCCCGGGCTAGATTCGTATG	AAAS	144	207	186	277	443
AAAS_4	CAGACCGCACTCCCGCAACT	AAAS	609	478	398	657	734
AAAS_5	GGCTAGATTCGTATGCGGAC	AAAS	156	190	176	278	212
AACS_1	GACGGTCAGGAGCGCCTGGC	AACS	616	681	302	600	846
AACS_2	TCAGGAGCGCCTGGCGGGCT	AACS	256	248	363	562	648
AACS_3	CTGGCGGGCTGGGTCAGCGA	AACS	575	423	418	579	879
AACS_4	GACCGGAGGAAGCGACGGTC	AACS	118	168	327	149	383
AACS_5	CCTGGGACCGGAGGAAGCGA	AACS	521	414	207	290	345
AADAC_1	TGTTTCTAGAGACCAAGAAG	AADAC	106	167	189	97	277
AADAC_2	ATGGTGAACGTCCCGCTTCT	AADAC	272	168	409	321	479
AADAC_3	AAGAAGCGGGACGTTCACCA	AADAC	570	615	280	443	667
AADAC_4	ACTATTCAGGCATATCATGT	AADAC	143	336	203	345	584
AADAC_5	TGAGGATCCCCACAATCAGA	AADAC	310	404	484	504	892
AADACL2_1	TAGTAGAGCAATTGTAGACT	AADACL2	359	275	276	334	489
AADACL2_2	GTAGACTTGGGAACTCTCTC	AADACL2	295	391	260	320	422
AADACL2_3	AAGCTGGAAAATAATGGCCT	AADACL2	42	225	204	410	381
AADACL2_4	CAGACAACATTGAAGAAAGC	AADACL2	1303	1029	919	1085	1496
AADACL2_5	CGCTAAAACTTGTACATTTA	AADACL2	14	244	274	268	584
AADACL3_1	CCAGCTCAGAGCGGGCTGAG	AADACL3	300	142	308	317	487
AADACL3_2	TGCTGCTTCCAGCTCAGAGC	AADACL3	514	187	233	366	458
AADACL3_3	TGAGAGGAAGCTGTGCGCAG	AADACL3	294	199	430	617	787
AADACL3_4	CCTCTCAGCCCGCTCTGAGC	AADACL3	270	408	436	487	695
AADACL3_5	GCTCTGAACCATGTCCTAAA	AADACL3	179	257	247	355	479
AADAT_1	AACCCGGCGTCCGCGTTGGC	AADAT	458	290	250	279	713
AADAT_2	TAGCCTCTGGGCCGGCGCCT	AADAT	185	100	133	153	167
AADAT_3	CGCTGGGAATCACCGCAACC	AADAT	1	103	153	142	275
AADAT_4	CCAACGCGGACGCCGGGTTG	AADAT	105	145	182	187	243
AADAT_5	CCCTGGGCTAGCCTCTGGGC	AADAT	94	88	86	96	125
AAGAB_1	GCGAGCGCAGCTATGGCTGC	AAGAB	322	161	255	295	777
AAGAB_2	CAGCTGGTGACTAACGCACA	AAGAB	286	232	289	422	598
AAGAB_3	CCGGCTCGCGAGCGCAGCTA	AAGAB	606	185	184	274	339
AAGAB_4	TGAGAAGACGGAGGAGCAGC	AAGAB	451	518	367	488	753
AAGAB_5	CCATAGCTGCGCTCGCGAGC	AAGAB	571	267	404	339	566
AAK1_1	GGCGGCCGTGACAATGTCGC	AAK1	313	284	396	403	511
AAK1_2	CCGTGACAATGTCGCGGGGC	AAK1	141	239	160	171	300
AAK1_3	AATGTCGCGGGGCTGGTAGC	AAK1	305	299	310	371	555
AAK1_4	CCAGCCCCGCGACATTGTCA	AAK1	212	417	439	405	713
AAK1_5	CGCGACATTGTCACGGCCGC	AAK1	211	246	258	323	337
AAMP_1	ACTCCATGCGGCGCAAGCGG	AAMP	1214	249	446	457	589
AAMP_2	GGCGTTTGGGCCCAGAGAAG	AAMP	216	76	71	183	312
AAMP_3	AAGCGGCGGATCCACTTCTC	AAMP	146	281	302	433	475
AAMP_4	TTTCCGATTCGGACTCCATG	AAMP	250	167	186	246	337
AAMP_5	GCTGACTCTGGGAGGCGTTT	AAMP	182	182	130	317	357
AANAT_1	GCACGGGAACCAGTAAAATC	AANAT	193	326	273	267	461
AANAT_2	AGCCTTGCAGCCCGGAGTCC	AANAT	156	194	100	206	247
AANAT_3	ACCAGTAAAATCCGGGACTC	AANAT	1256	602	459	661	1125
AANAT_4	GCTACTACAGCCTTGCAGCC	AANAT	246	212	386	357	467
AANAT_5	TGGGGGCCTGTCCGCAGGCA	AANAT	742	368	243	550	524
AARS_1	TAGGTGCAGCGGGCCCTTGG	AARS	234	88	30	56	59
AARS_2	TCCCTCAGAGTCCCCCGCCA	AARS	188	71	31	171	470
AARS_3	TCTGCGGGAATAGGTGCAGC	AARS	352	76	87	180	197
AARS_4	GCCCTTGGCGGGGGACTCTG	AARS	3	32	61	266	419
AARS_5	AGCTGCGCGTCTGCGGGAAT	AARS	260	90	65	121	147
AARS2_1	AATGGCCCGCCGCAGCCTCC	AARS2	987	1084	356	1515	2018
AARS2_2	CGTCAGTGGCAGCTGCAGCC	AARS2	38	107	377	331	378
AARS2_3	CAGCTGCAGCCCGGAGGCTG	AARS2	265	226	259	374	507
AARS2_4	AGCTACGATGGCAGCGTCAG	AARS2	119	123	164	308	336
AARS2_5	CCATGCGGGCGACCTTCGAA	AARS2	104	129	145	151	282
AARSD1_1	CGCCTGCAGGTATGGCGTTC	AARSD1	283	347	398	419	667
AARSD1_2	TCCTCACACGCCTGCAGGTA	AARSD1	229	227	327	354	460
AARSD1_3	GCCGTGACGCCGTACCTCTC	AARSD1	152	107	165	143	352
AARSD1_4	GCGCCTCCTCACACGCCTGC	AARSD1	175	264	162	256	439
AARSD1_5	GCGTGACAGTTATGCCCGAG	AARSD1	330	401	256	331	505
AASDH_1	CTTTCCCGGATAGCTCGTCG	AASDH	376	219	256	304	354
AASDH_2	AGTATCCGCGACGAGCTATC	AASDH	78	175	181	232	356
AASDH_3	GATCGCATTCGGCCCTTTCC	AASDH	404	343	296	491	437
AASDH_4	GGGATAGCTTTACGGCTTCT	AASDH	567	277	339	251	369
AASDH_5	CGCGACGAGCTATCCGGGAA	AASDH	671	270	223	260	667
AASDHPPT_1	GGAAAACCATACACTGAAAG	AASDHPPT	129	140	123	234	409
AASDHPPT_2	TCAGGCCCGAGATAGCGGCG	AASDHPPT	328	58	39	313	360
AASDHPPT_3	CGCCATCAGGCCCGAGATAG	AASDHPPT	116	129	121	218	247
AASDHPPT_4	CGAGGTCCGCTTTCAGTGTA	AASDHPPT	24	225	174	302	371
AASDHPPT_5	AGCGGACCTCGCCGCTATCT	AASDHPPT	465	170	155	166	280
AASS_1	CCCAGTTTCTTCTAGGAATT	AASS	166	192	227	294	419
AASS_2	CTTCCGAGTCGCTGCAGGGG	AASS	420	259	282	432	436
AASS_3	CGAATCTTCCGAGTCGCTGC	AASS	180	198	220	182	388
AASS_4	CTTCCATCCCAGTTTCTTCT	AASS	352	174	328	405	710
AASS_5	GAGCCTCCCCTGCAGCGACT	AASS	149	348	581	372	665
AATF_1	CGCGCGGTCTCTGGCGGAGT	AATF	21	94	103	74	141
AATF_2	CTCTGGCGGAGTCGGGGAAT	AATF	264	36	233	104	226
AATF_3	CGACTCCGCCAGAGACCGCG	AATF	224	38	20	115	118
AATF_4	GGAGTCGGGGAATCGGATCA	AATF	382	88	85	456	585
AATF_5	GCCGGTCCAGAGCTGTGGGG	AATF	244	81	85	90	183
AATK_1	CCTGGTGCAGCCCATGTGAC	AATK	134	152	392	195	235
AATK_2	CCATGTGACGGGTCGAGCTC	AATK	707	520	390	467	595
AATK_3	CCGGAGCTCGACCCGTCACA	AATK	812	640	462	625	1001
AATK_4	TAGCCCGGCCAGGGACAGCA	AATK	193	188	301	434	539
AATK_5	GCTCAGCCACACTGCCTGCC	AATK	320	89	238	242	297
ABAT_1	CCCAGCGCTGCCGGAACTCG	ABAT	141	338	251	409	435
ABAT_2	TCCGCCGGGTTCCGACTTGC	ABAT	272	489	477	547	652
ABAT_3	GGGATGCGCGCCCCGAGTTC	ABAT	269	226	171	209	334
ABAT_4	GAGCAGACACCCAGCGCTGC	ABAT	450	470	460	414	609
ABAT_5	GGGGCGCGCATCCCGCAAGT	ABAT	99	259	198	212	378
ABCA1_1	GAAGGGTCGGCTCGGCTCTG	ABCA1	340	342	334	473	650
ABCA1_2	GAGCGAGAGTGAGTGGGGCC	ABCA1	473	514	683	634	881
ABCA1_3	CCGGGAGAGAAGGGTCGGCT	ABCA1	160	442	247	472	725
ABCA1_4	ATTGCGAGCGAGAGTGAGTG	ABCA1	372	251	290	377	481
ABCA1_5	GCAGCCCGGGAGAGAAGGGT	ABCA1	250	155	267	582	422
ABCA10_1	CATGTTCTACACACAGACCA	ABCA10	269	475	541	554	629
ABCA10_2	GCTTGGCTTCTGAAAAGCCA	ABCA10	598	503	605	725	1075
ABCA10_3	AAAAAACCAACAGAATTTGT	ABCA10	18	151	249	274	445
ABCA10_4	TTCAAGGACTCCTCTACAAA	ABCA10	168	177	143	166	312
ABCA10_5	AAAGAGGCAACCATTTGTAG	ABCA10	403	424	209	505	734
ABCA11P_1	CCTCCCTGAGGTGTGGAAGC	ABCA11P	352	720	585	1093	1745
ABCA11P_2	ACCGAGGCCTCCCTGAGGTG	ABCA11P	452	383	343	577	640
ABCA11P_3	GGTGTGGAAGCAGGGAAGTG	ABCA11P	112	166	163	177	448
ABCA11P_4	AAATCACCGAGGCCTCCCTG	ABCA11P	548	300	300	456	698
ABCA11P_5	CTTCAGCCTGAGCTCGGTTA	ABCA11P	112	535	493	585	805
ABCA12_1	TCATGGAGAGTAGGAGGTGT	ABCA12	397	336	515	385	790
ABCA12_2	TTAATTTCATGGAGAGTAGG	ABCA12	280	92	132	116	177
ABCA12_3	TGGATAGGCAATTAATTTCA	ABCA12	789	903	878	1017	1090
ABCA12_4	ATGTTCTCTAAGGTGTGGAT	ABCA12	453	250	177	292	378
ABCA12_5	GTGACATGTTCTCTAAGGTG	ABCA12	338	184	472	341	481
ABCA13_1	GCAGCAGGCATGGGGCATGC	ABCA13	263	456	488	677	1067
ABCA13_2	CAGGGCTTTGAACTGGCACC	ABCA13	594	421	205	332	631
ABCA13_3	AGCAGGGAGCAGCAGGCATG	ABCA13	854	1098	1295	1366	2347
ABCA13_4	TCCACAGCAGGGCTTTGAAC	ABCA13	521	260	272	361	344
ABCA13_5	GACTGAGAGCAGGGAGCAGC	ABCA13	460	537	363	519	753
ABCA17P_1	CGTGAGGAGAAATGGAGAAA	ABCA17P	628	327	402	477	533
ABCA17P_2	AGACAGTGCGTGAGGAGAAA	ABCA17P	86	162	159	275	297
ABCA17P_3	CACACCCGGAAACTCGACTT	ABCA17P	217	169	235	357	474
ABCA17P_4	CCAAGGAAAGACAGTGCGTG	ABCA17P	340	386	382	430	638
ABCA17P_5	AACGGCCAAAGTCGAGTTTC	ABCA17P	25	240	355	351	711
ABCA2_1	GGTGCAGGAAGCCCATGGCG	ABCA2	189	251	323	529	684
ABCA2_2	CAGCTGGTGCAGGAAGCCCA	ABCA2	91	332	199	206	466
ABCA2_3	AGCCAGCGCGGATCGGGTCC	ABCA2	698	346	454	605	814
ABCA2_4	GCAGCAGCTGCAGCTGGTGC	ABCA2	238	423	529	350	680
ABCA3_1	TGACAGCTGCGTGGCCGCCC	ABCA3	383	771	597	809	1119
ABCA3_2	CAGGCGCACCCTCCCCTCCA	ABCA3	723	733	821	1030	1483
ABCA3_3	CGGCGGCACTGACAGCTGCG	ABCA3	193	350	408	477	938
ABCA3_4	GTCCGCCAGTAGCGGGTTGC	ABCA3	524	264	254	367	536
ABCA3_5	CCGCTGCGTCCGCCAGTAGC	ABCA3	536	246	387	271	347
ABCA4_1	TGAGGCCCCTCAGACAGCAA	ABCA4	128	301	470	428	569
ABCA4_2	TTTATGTCCTTTGCTGTCTG	ABCA4	279	286	270	444	563
ABCA4_3	GGAGCCAGAGGCGCTCTTAA	ABCA4	216	298	450	255	419
ABCA4_4	GACCAGATTGGTCAGAGCTG	ABCA4	448	347	357	399	720
ABCA4_5	GACACAGCGTCCGGAGCCAG	ABCA4	195	143	91	125	261
ABCA5_1	AGCCGCAGAGCTGTCAGGCC	ABCA5	980	926	1027	998	1608
ABCA5_2	TCAACAGACTGAGCGCGTCC	ABCA5	382	330	369	253	287
ABCA5_3	GCCCGAGCCGCAGAGCTGTC	ABCA5	157	145	311	177	448
ABCA5_4	CTCAGTCTGTTGACTCAGTG	ABCA5	101	210	207	258	501
ABCA5_5	GTCCAGGCCTGACAGCTCTG	ABCA5	243	387	243	560	667
ABCA6_1	TGTGTAAGAGCTGCTGGAGT	ABCA6	120	152	151	201	349
ABCA6_2	CCAGGCTGTGTAAGAGCTGC	ABCA6	484	201	216	481	426
ABCA6_3	CCAGCAGCTCTTACACAGCC	ABCA6	117	550	256	604	588
ABCA6_4	ACACAGCCTGGTTTCTGAAA	ABCA6	299	332	233	362	561
ABCA6_5	TCATCATGTACAGCTTGGTC	ABCA6	377	356	438	402	771
ABCA7_1	CCTGCCTGCTGCTGGGCGGA	ABCA7	151	172	153	164	277
ABCA7_2	CGCGCTCCCTGCCTGCTGCT	ABCA7	497	655	740	564	848
ABCA7_3	CCTCCGCCCAGCAGCAGGCA	ABCA7	201	420	388	339	636
ABCA7_4	AGGGAAGGCGGCAAGAGCTG	ABCA7	50	356	351	467	757
ABCA7_5	GAGTCCTTCTCACCTTCCAG	ABCA7	298	208	200	286	476
ABCA8_1	TAAAGCAAATTCTAGATACA	ABCA8	3	80	254	238	235
ABCA8_2	CTAGATACATGGTAGAGACC	ABCA8	331	226	236	295	537
ABCA8_3	TGTGAAGACTGCTTTCAGAG	ABCA8	769	424	652	506	895
ABCA8_4	TGTGTGTGAGTTTGTTTCAG	ABCA8	310	181	176	366	537
ABCA8_5	GATTGTCATTCAGTTTATAA	ABCA8	94	59	59	111	277
ABCA9_1	CCAGAACATGCAGAGACCCA	ABCA9	363	298	452	752	867
ABCA9_2	CTAGAAACACAGTTCATCCA	ABCA9	267	258	189	346	550
ABCA9_3	CTTACTCTCAGGAAAGCTGG	ABCA9	257	198	270	370	629
ABCA9_4	CCATGGGTCTCTGCATGTTC	ABCA9	379	233	318	322	448
ABCA9_5	TTAGAGGTTAACTTACTCTC	ABCA9	313	152	119	175	170
ABCB1_1	TTCCAAGCTCAAAGAAGCAG	ABCB1	402	416	164	525	592
ABCB1_2	GACCTAAAGGAAACGAACAG	ABCB1	472	175	346	171	414
ABCB1_3	GGCCTCTGCTTCTTTGAGCT	ABCB1	77	327	439	463	658
ABCB1_4	ACTTTAGTGGAAAGACCTAA	ABCB1	390	233	119	212	267
ABCB1_5	GGCCGCTGTTCGTTTCCTTT	ABCB1	771	589	601	609	1294
ABCB10_1	GTCGCACGCAGCGCCATGCG	ABCB10	516	316	355	564	648
ABCB10_2	ACCCGTACGCCTCAGCCCGC	ABCB10	164	578	457	405	814
ABCB10_3	GGTGGCTCGAGCAGCCGCAG	ABCB10	299	495	523	510	612
ABCB10_4	CGACCTGGCTCGGCAGGGCT	ABCB10	188	443	479	395	703
ABCB10_5	CTGAGGCCGGCGCGGCTATG	ABCB10	256	262	234	310	389
ABCB11_1	CTCCACTGTGGAGAGTTAAA	ABCB11	80	98	192	155	435
ABCB11_2	ATGAAAACCGAGGTTGGAAA	ABCB11	1	152	131	115	211
ABCB11_3	AGAATGATGAAAACCGAGGT	ABCB11	5	104	171	257	296
ABCB11_4	GGAAATAATGGACTCCACTG	ABCB11	20	113	218	177	337
ABCB11_5	GAGGAAGCCAGAGGAAATAA	ABCB11	346	158	270	277	537
ABCB4_1	CCTCGAACCTCGCGCGTGTC	ABCB4	89	243	315	297	542
ABCB4_2	AACCTCGCGCGTGTCTGGCA	ABCB4	805	671	385	570	756
ABCB4_3	CGCGTGTCTGGCAGGGCCTC	ABCB4	338	284	199	414	436
ABCB4_4	CCAGACACGCGCGAGGTTCG	ABCB4	263	594	555	416	837
ABCB4_5	TGGCAGGGCCTCTGGACGCG	ABCB4	406	513	364	555	643
ABCB5_1	TCTATTGCTTCTCGGCCTTT	ABCB5	57	139	404	244	496
ABCB5_2	TCTGTGTTTCTATTGCTTCT	ABCB5	88	46	90	71	117
ABCB5_3	AGGAAAAGGCCAAGGATACT	ABCB5	174	354	365	278	415
ABCB5_4	TCCTTATTAGGAAAAGGCCA	ABCB5	8	95	53	95	204
ABCB5_5	AGGAATTAGGTAAGAAAGAA	ABCB5	73	64	56	88	64
ABCB6_1	GCAGTTGGCAGGAGGGTCCC	ABCB6	37	425	366	511	817
ABCB6_2	AGCACGGCCCCGCTGGCTCT	ABCB6	643	424	467	546	721
ABCB6_3	TGGGCCTGCAGTTGGCAGGA	ABCB6	301	334	302	439	544
ABCB6_4	CATTCCCGTGGGCCTGCAGT	ABCB6	28	41	43	40	159
ABCB6_5	GCACGTACGCCGTCTCAGCA	ABCB6	0	13	6	4	0
ABCB7_1	CGCTGCTCGCGATGCATTCT	ABCB7	321	117	171	126	221
ABCB7_2	TCGCGATGCATTCTTGGCGC	ABCB7	272	362	350	366	478
ABCB7_3	TTCTTGGCGCTGGGCGGCCG	ABCB7	851	346	379	749	1036
ABCB7_4	GGATCAGAATCGCGGAGTGC	ABCB7	286	65	152	137	141
ABCB7_5	GTCCCATAATCCTCTTCTCT	ABCB7	597	189	172	482	598
ABCB8_1	GAGGGTGAAACTGCTATTGC	ABCB8	116	215	272	365	656
ABCB8_2	CGCGGTAAAACAGGAGCCGC	ABCB8	318	179	256	148	386
ABCB8_3	TAGAGCCCTCAGTGGGATGA	ABCB8	537	389	284	408	528
ABCB8_4	GCATGCTGACGCGGTAAAAC	ABCB8	358	424	439	332	348
ABCB8_5	GCCAACATAGAGCCCTCAGT	ABCB8	399	269	292	527	473
ABCB9_1	ACCTTGCAGCGGCGCAGCGC	ABCB9	325	398	294	469	765
ABCB9_2	TCTCAGCTCCGACCTTGCAG	ABCB9	0	3	0	2	2
ABCB9_3	TGGGAGGCGGGGAGGAGCAG	ABCB9	456	243	224	309	306
ABCB9_4	GCGCTGCGCCGCTGCAAGGT	ABCB9	82	55	55	115	250
ABCB9_5	GCAGCGGGAAGAGCGGAGCG	ABCB9	383	268	269	474	682
ABCC1_1	CAGCGCTAGCGCCAGCAGCC	ABCC1	257	224	238	305	416
ABCC1_2	GCTGCTGGCGCTAGCGCTGG	ABCC1	10	260	473	386	581
ABCC1_3	ATCGGGCCCGGTTGCTGGCG	ABCC1	61	254	196	306	576
ABCC1_4	GGGTGATCGGGCCCGGTTGC	ABCC1	446	411	410	514	822
ABCC1_5	CCGGTGCTTTCCCTCCCCGC	ABCC1	108	114	103	187	239
ABCC10_1	GGTCTTCCAACCTCTAGGTG	ABCC10	152	112	87	197	259
ABCC10_2	GGCTAGGTCTTCCAACCTCT	ABCC10	141	127	142	294	625
ABCC10_3	CCGGCTGGCACCCCACCTAG	ABCC10	171	418	163	341	407
ABCC10_4	CCTCTAGGTGGGGTGCCAGC	ABCC10	493	367	590	633	977
ABCC10_5	TACTGCCCGGCCGGGGTGCT	ABCC10	800	1084	562	1002	1188
ABCC11_1	TACCTCTGCCACTTCCTTGG	ABCC11	891	763	1147	1395	1770
ABCC11_2	TGTACTACTCAAAACCACCA	ABCC11	233	339	318	461	604
ABCC11_3	ACTCAAAACCACCAAGGAAG	ABCC11	400	275	204	284	298
ABCC11_4	TGCACACTAACGTGCAGAAA	ABCC11	334	279	186	219	311
ABCC11_5	AACCACCAAGGAAGTGGCAG	ABCC11	962	1711	1227	1855	2076
ABCC12_1	GCTCCAAGTGTGTGTGCGAA	ABCC12	154	268	283	308	481
ABCC12_2	TTCCCGTTCGCACACACACT	ABCC12	89	228	254	388	498
ABCC12_3	CAGCTCCACGGAGGTGAATT	ABCC12	317	264	337	369	558
ABCC12_4	TTCCCTGAGCAGCTCCACGG	ABCC12	193	449	518	552	695
ABCC12_5	AGTCCGCTCAGCTGTTGAAA	ABCC12	119	267	225	254	421
ABCC13_1	GCGCACTGGGTAGGACTGAA	ABCC13	388	402	248	514	780
ABCC13_2	TCAGTCCTACCCAGTGCGCC	ABCC13	1285	1165	809	1063	2222
ABCC13_3	CTGGGTAGGACTGAAAGGCA	ABCC13	372	344	219	403	471
ABCC13_4	CCTACCCAGTGCGCCTGGGG	ABCC13	697	335	320	467	775
ABCC13_5	GGACTGAAAGGCAGGGACTA	ABCC13	242	407	208	309	395
ABCC2_1	ACTTGTTTCATCAAAGAAAG	ABCC2	248	63	36	112	142
ABCC2_2	TTCATCAAAGAAAGTGGAAC	ABCC2	360	332	302	333	562
ABCC2_3	CTTTACGGAGAACATCAGAA	ABCC2	246	89	138	145	300
ABCC2_4	CTAACATTTCTGGTTCTTGT	ABCC2	302	438	159	358	377
ABCC2_5	AATTGCACATCTAACATTTC	ABCC2	462	209	142	337	417
ABCC3_1	CCGAGGCGCGGCTGCAAGGA	ABCC3	245	208	230	199	327
ABCC3_2	ACAGGGCGTCCATGGGGCCG	ABCC3	286	206	441	431	615
ABCC3_3	CCTTCCTTGCAGCCGCGCCT	ABCC3	266	290	618	408	905
ABCC3_4	GGCTGCAAGGAAGGCGAGCG	ABCC3	208	278	488	468	465
ABCC3_5	AACCGCACAGGGCGTCCATG	ABCC3	597	334	388	366	721
ABCC4_1	AAGCAGGGATGCTGGGGCTC	ABCC4	1036	1093	1207	1124	1703
ABCC4_2	AGCCGAGCGGACAGGCGTGG	ABCC4	334	575	412	719	784
ABCC4_3	GACCTCAAGCAGGGATGCTG	ABCC4	205	262	558	404	620
ABCC4_4	CAGGCTCCAGCCGAGCGGAC	ABCC4	217	187	215	232	201
ABCC4_5	CTTCACAGGCTCCAGCCGAG	ABCC4	539	272	329	422	491
ABCC5_1	AGGGCTCATGCTCGGGAGCG	ABCC5	94	246	242	336	347
ABCC5_2	TTGCTGCAGGGCTCATGCTC	ABCC5	543	378	428	363	580
ABCC5_3	TGCTCGGGAGCGTGGTTGAG	ABCC5	458	390	460	587	854
ABCC5_4	GCGTGGTTGAGCGGCTGGCG	ABCC5	243	293	378	384	466
ABCC5_5	AGCGGCTGGCGCGGTTGTCC	ABCC5	694	323	429	665	599
ABCC8_1	TCGGGCTCAGCTGGCTCCGC	ABCC8	300	517	172	362	507
ABCC8_2	GCAAGGGACAGAGGCGCGGC	ABCC8	319	231	183	355	294
ABCC8_3	GCAGAAGGCCAGGGGCATGG	ABCC8	283	550	528	635	1221
ABCC8_4	GGCGGAGCTGCAAGGGACAG	ABCC8	339	407	458	607	972
ABCC8_5	TCGCTGCCGCAGAAGGCCAG	ABCC8	106	386	374	445	596
ABCC9_1	GCAGGGATGGGGAAGGTCTC	ABCC9	403	464	339	553	844
ABCC9_2	GAGCAGAGCAGGGATGGGGA	ABCC9	453	233	266	475	518
ABCC9_3	TGGGGAAGGTCTCCGGCCCC	ABCC9	539	316	256	556	716
ABCC9_4	AAGCTGAGCAGAGCAGGGAT	ABCC9	115	289	449	655	819
ABCC9_5	AAGGTCTCCGGCCCCAGGCG	ABCC9	491	230	253	434	586
ABCD1_1	CAGCCAGGCTGCGGAGCGGA	ABCD1	13	5	13	18	14
ABCD1_2	CTGTCGCTTCAGCCAGGCTG	ABCD1	295	118	94	172	248
ABCD1_3	GAGTCACTGTCGCTTCAGCC	ABCD1	359	389	245	428	664
ABCD1_4	TGGGGATTCTGGGCCGGTGG	ABCD1	89	313	441	390	413
ABCD1_5	AGCGACAGTGACTCCTCCAC	ABCD1	475	560	910	943	781
ABCD2_1	ATCATTCCCGGTAGATGCAG	ABCD2	249	235	153	253	283
ABCD2_2	CAAAATTAAAAACACAACAG	ABCD2	73	33	82	128	193
ABCD2_3	TCAGACTCCGCTGCATCTAC	ABCD2	206	296	406	429	826
ABCD2_4	GCTTCTGAGAGAATCATTCC	ABCD2	391	119	115	258	282
ABCD2_5	CAGCAGCTGATCGAGTGAAA	ABCD2	169	111	255	250	307
ABCD3_1	CCCCCGCGCTGCGTGCAGTA	ABCD3	433	610	684	672	1038
ABCD3_2	GGTACCAGCGAGCCGGCGAG	ABCD3	415	586	508	599	951
ABCD3_3	CACTGCCGGTACCAGCGAGC	ABCD3	173	181	183	358	609
ABCD3_4	CTACCTTACTGCACGCAGCG	ABCD3	163	130	179	199	184
ABCD3_5	CCTCGCCGGCTCGCTGGTAC	ABCD3	135	234	211	339	711
ABCD4_1	AGTACTGAACTAGGGGCAGC	ABCD4	105	132	284	285	331
ABCD4_2	TCTACCCAGTACTGAACTAG	ABCD4	421	263	335	435	587
ABCD4_3	ACCTGAGACCCGAGGGACTC	ABCD4	429	649	1272	657	1092
ABCD4_4	CGCCATGACCTGAGACCCGA	ABCD4	132	230	297	312	442
ABCD4_5	AGCTGGGCTCCAGAGTCCCT	ABCD4	406	379	221	402	543
ABCE1_1	AGCCACACAGCGTGTTCTCA	ABCE1	312	394	394	658	722
ABCE1_2	GGCCGTGAGAACACGCTGTG	ABCE1	93	21	3	27	66
ABCE1_3	CAGCGTGTTCTCACGGCCAC	ABCE1	3	182	136	175	400
ABCE1_4	GCGGCTGGGCACCGCCATTT	ABCE1	55	75	47	86	171
ABCE1_5	CTCACGGCCACCGGCCAAAA	ABCE1	405	453	459	550	1118
ABCF1_1	GGCTGCTGCTTGGGCGCCTT	ABCF1	134	113	179	240	255
ABCF1_2	AACTGCCACCGCGATGCCGA	ABCF1	342	215	154	662	1093
ABCF1_3	GGCTCCGGCGGCTGCTGCTT	ABCF1	204	59	190	578	859
ABCF1_4	GGTGGCAGTTACAGCTACTG	ABCF1	518	2	63	47	40
ABCF1_5	CCGGAAGCGGAAATAGCACC	ABCF1	320	128	148	145	236
ABCF2_1	GAGCAGCTCTGTTGCGACAT	ABCF2	199	265	213	416	699
ABCF2_2	ACTCACTGGGCCTCGCTGCT	ABCF2	383	384	391	640	779
ABCF2_3	GCGACATAGGCCGAGCAGCG	ABCF2	45	143	252	264	332
ABCF2_4	TCCCCTTCCCCTAACTCACT	ABCF2	187	279	251	362	380
ABCF2_5	GCCGCACGCGGAGGATCCTA	ABCF2	342	126	194	299	377
ABCF3_1	ACGGGTTCCTGAGTGGAACA	ABCF3	60	152	163	229	379
ABCF3_2	GAACTCGCTCCGCAGGATTT	ABCF3	411	245	462	220	381
ABCF3_3	TGCGCGGACGGGTTCCTGAG	ABCF3	87	405	208	256	485
ABCF3_4	TTTCGGGGAACTCGCTCCGC	ABCF3	194	141	194	264	311
ABCF3_5	CAAGTCGCCATGTTCCACTC	ABCF3	586	735	387	406	741
ABCG1_1	AGGCTTGAGCTGCGGGGCCG	ABCG1	632	286	242	308	461
ABCG1_2	TGCGGGCTGCGCTTGGGCTC	ABCG1	278	446	359	534	543
ABCG1_3	AGCCGGAGCCGGATCCCAGC	ABCG1	48	178	229	385	566
ABCG1_4	GGGACGAGGCTTGAGCTGCG	ABCG1	11	85	76	111	254
ABCG1_5	GCTGCGCTTGGGCTCCGGCT	ABCG1	433	56	23	160	188
ABCG2_1	GACATCCAGGGGACGAGCTC	ABCG2	555	439	397	435	752
ABCG2_2	CACAGCCCGAAGCGCGGCTT	ABCG2	462	187	337	358	702
ABCG2_3	GGGGAGACCCGGACATCCAG	ABCG2	60	135	133	91	155
ABCG2_4	CGCTGCCTGAGCTCGTCCCC	ABCG2	209	401	357	451	454
ABCG2_5	GCGGTCCACAGCCCGAAGCG	ABCG2	71	201	269	232	313
ABCG4_1	GGCTCGGAGGACACAGCGTC	ABCG4	113	281	244	335	480
ABCG4_2	CGCTTCCCAGAGCCTGGTCC	ABCG4	202	497	480	373	651
ABCG4_3	AGGAGAGCGCAGTCGCCCCG	ABCG4	627	510	786	789	1025
ABCG4_4	CGCTGTGTCCTCCGAGCCCG	ABCG4	852	868	987	943	1467
ABCG4_5	AGGACACAGCGTCCGGGACC	ABCG4	324	223	294	560	677
ABCG5_1	CCCCAACTGAAGCCACTCTG	ABCG5	380	474	412	527	1054
ABCG5_2	TGGCCGGACCCTCCCCAGAG	ABCG5	190	251	179	267	497
ABCG5_3	AAGCCACTCTGGGGAGGGTC	ABCG5	618	383	424	402	794
ABCG5_4	CTCCCCAGAGTGGCTTCAGT	ABCG5	820	374	630	531	968
ABCG5_5	CAGGCAGGGCAGTCTGCCAC	ABCG5	714	596	217	634	846
ABCG8_1	TGGCCCTGGCAGGCAGCAGC	ABCG8	337	273	352	458	623
ABCG8_2	GTGAAGACACTGGCCCTGGC	ABCG8	233	184	128	198	533
ABCG8_3	AGACCCAGCTGCTGCCTGCC	ABCG8	177	473	318	642	855
ABCG8_4	AGGAAACAGAGTGAAGACAC	ABCG8	537	143	124	386	346
ABCG8_5	GCCCACAGGTCTGTGACCCT	ABCG8	282	422	500	768	624
ABHD1_1	GGACCTGCACAGGCCGCCTA	ABHD1	269	614	454	529	706
ABHD1_2	AGCGGGGACCGGACCTGCAC	ABHD1	289	302	302	400	765
ABHD1_3	CCGCCATAGGCGGCCTGTGC	ABHD1	35	3	2	3	14
ABHD1_4	CACAGGCCGCCTATGGCGGG	ABHD1	97	110	78	148	430
ABHD1_5	ATAGGCGGCCTGTGCAGGTC	ABHD1	518	405	324	469	792
ABHD10_1	TGCGGGGACAACTACGAAGA	ABHD10	182	314	170	315	494
ABHD10_2	GTGGGACACTGCAGGGTGCG	ABHD10	211	192	149	168	483
ABHD10_3	GAAGATGGCGGTTGCGCGCT	ABHD10	435	226	388	376	591
ABHD10_4	TCCCTCAGTGGGACACTGCA	ABHD10	205	186	405	338	522
ABHD10_5	GGTTGCGCGCTTGGCAGCTG	ABHD10	494	349	197	361	662
ABHD11_1	GCCTCCAGGCTCGGGTCCAG	ABHD11	304	168	275	191	333
ABHD11_2	AGCTTGCAAGCATGCTCCGC	ABHD11	302	203	134	250	416
ABHD11_3	GGAGCATGCTTGCAAGCTGT	ABHD11	821	948	445	992	1619
ABHD11_4	ACGCGGGAGCCTCCAGGCTC	ABHD11	216	279	180	265	333
ABHD11_5	GTACCTTGTGAGATGCGAGC	ABHD11	388	172	62	233	299
ABHD11-AS1_1	CCAGTCATCAGGGAAGGACG	ABHD11-AS1	297	381	349	539	651
ABHD11-AS1_2	TCTCACCCAGTCATCAGGGA	ABHD11-AS1	42	2	17	4	25
ABHD11-AS1_3	AGAATTCTCACCCAGTCATC	ABHD11-AS1	483	166	330	312	485
ABHD11-AS1_4	CCTCGTCCTTCCCTGATGAC	ABHD11-AS1	179	127	113	139	214
ABHD11-AS1_5	CCCTAAGTCCCAGCCCTTGA	ABHD11-AS1	182	312	201	318	406
ABHD12_1	TGTGAGGAGCGGCGGGTTCC	ABHD12	77	95	71	88	105
ABHD12_2	GGTTCCGGGCTCCGGGCTCT	ABHD12	697	293	190	388	300
ABHD12_3	GCTGGGATGTGAGGAGCGGC	ABHD12	370	243	207	237	437
ABHD12_4	GCGGCCTGGGCTGGGATGTG	ABHD12	149	549	542	480	1085
ABHD12_5	TGGGTGGCGGCGGCTGTGAG	ABHD12	181	463	453	440	858
ABHD12B_1	GCTCCGGACTGCAGCTCCCG	ABHD12B	360	263	420	352	590
ABHD12B_2	GGTGGCGGCGTATCGGGACA	ABHD12B	320	358	398	396	717
ABHD12B_3	CGGCGTATCGGGACACGGCG	ABHD12B	81	205	245	377	380
ABHD12B_4	TATCGGGACACGGCGCGGGA	ABHD12B	119	310	232	329	664
ABHD12B_5	AAGGTCGCGGGCGGCTGCTC	ABHD12B	695	608	405	504	957
ABHD13_1	TCCGGGCTAGACCGTGGCGC	ABHD13	69	172	171	344	333
ABHD13_2	CTAGACCGTGGCGCCGGCAG	ABHD13	300	148	87	80	213
ABHD13_3	AGGAGCTCCGGGCTAGACCG	ABHD13	379	178	368	338	617
ABHD13_4	ATCATCCTCCTCCAGCCCAG	ABHD13	562	616	689	864	1239
ABHD13_5	CAGCTCGCAGCAGGAGCTCC	ABHD13	361	228	191	175	258
ABHD14A_1	CGCTCCTGGCCGCCTAGAGC	ABHD14A	292	421	241	361	559
ABHD14A_2	CTGGCCGCCTAGAGCCGGAG	ABHD14A	196	120	147	257	441
ABHD14A_3	TGGCTGCCTCCGCAGCTCCG	ABHD14A	75	23	13	51	69
ABHD14A_4	GCTCTAGGCGGCCAGGAGCG	ABHD14A	322	96	134	233	366
ABHD14A_5	AGTGCGCAGGCGCGCCGAGA	ABHD14A	151	276	217	389	491
ABHD14A-ACY1_1	CTGCGTGGACTCGCGCAGAC	ABHD14A-ACY1	36	69	189	208	262
ABHD14A-ACY1_2	GACTCGCGCAGACGGGAAGC	ABHD14A-ACY1	594	924	461	785	786
ABHD14A-ACY1_3	CGGGTACCTGGGGAGCTGCG	ABHD14A-ACY1	23	143	293	179	386
ABHD14A-ACY1_4	GACGGGAAGCAGGCGCGTGC	ABHD14A-ACY1	332	836	625	668	1010
ABHD14A-ACY1_5	GAGTGCAGGGCGGGTACCTG	ABHD14A-ACY1	274	109	249	544	601
ABHD15_1	CCACGGCGGCATGGCGAAGC	ABHD15	120	46	32	81	122
ABHD15_2	ATGGCGAAGCTGGAGAGCCC	ABHD15	189	219	77	303	275
ABHD15_3	CCAGCTTCGCCATGCCGCCG	ABHD15	787	924	1087	964	1623
ABHD15_4	GGCCAAGATGAGCGCGAGGG	ABHD15	67	224	497	280	401
ABHD15_5	CGCGGAGCTCGCCGAGTAGA	ABHD15	296	195	193	249	253
ABHD16A_1	GGAAGAGCAGCGGCCCGAGC	ABHD16A	298	216	342	483	587
ABHD16A_2	CAGCAGCTTCGCCATGGCCC	ABHD16A	750	675	333	580	982
ABHD16A_3	GCTTCGCCATGGCCCCGGCT	ABHD16A	430	33	49	49	87
ABHD16A_4	GCAGCTCAGCAGCTTCGCCA	ABHD16A	412	435	500	644	863
ABHD16A_5	ACCTGCTGCTGGAAGAGCAG	ABHD16A	256	242	189	216	433
ABHD2_1	TGCAGCTCCCCGGCTGCCAG	ABHD2	139	129	106	128	256
ABHD2_2	TGTATATCCATGAGCGCCGC	ABHD2	284	132	109	178	378
ABHD2_3	GGCGCTCATGGATATACAGC	ABHD2	216	370	187	240	495
ABHD2_4	CCATGAGCGCCGCTGGCAGC	ABHD2	179	216	156	505	378
ABHD2_5	GCTGCACTGGCCAGGGGTTC	ABHD2	414	462	517	646	778
ABHD3_1	GAGACACTGTGGTCGGGAGT	ABHD3	944	871	974	1334	1826
ABHD3_2	CTGTGGTCGGGAGTAGGCAG	ABHD3	787	595	456	471	726
ABHD3_3	AGGCAGGAGACACTGTGGTC	ABHD3	364	450	493	454	752
ABHD3_4	AGAGCGGGCGAGAGCGGACG	ABHD3	756	863	1092	1299	2138
ABHD3_5	CCGCCAGGCAGGAGACACTG	ABHD3	374	220	457	461	663
ABHD4_1	GTTTACTATGGCCGATGATC	ABHD4	198	82	91	129	246
ABHD4_2	TCACTGCTGCTCCAGATCAT	ABHD4	657	625	456	660	1134
ABHD4_3	CTGGCAAGGCTTGTTTACTA	ABHD4	476	326	209	362	476
ABHD4_4	GGGCTCGCCAGGACCTGGCA	ABHD4	382	390	412	339	587
ABHD4_5	CATAGTAAACAAGCCTTGCC	ABHD4	363	236	268	368	716
ABHD5_1	GCCGGCTTCGAGATAAGTCC	ABHD5	110	191	216	223	308
ABHD5_2	GATAAGTCCCGGCGCTTGCG	ABHD5	569	281	149	235	407
ABHD5_3	GCCGGGACTTATCTCGAAGC	ABHD5	36	354	266	365	319
ABHD5_4	GGCCCAGTCGGCCTGTCAGC	ABHD5	10	278	332	300	473
ABHD5_5	TTATCTCGAAGCCGGCTGAC	ABHD5	101	280	148	265	229
ABHD6_1	TCGGTCTCTAGCCCCGGGCT	ABHD6	398	296	338	325	492
ABHD6_2	GGCCCTCGGTCTCTAGCCCC	ABHD6	289	241	125	285	387
ABHD6_3	CAGCCCGGGGCTAGAGACCG	ABHD6	290	355	281	437	779
ABHD6_4	CGGGGCTAGAGACCGAGGGC	ABHD6	395	263	256	350	433
ABHD6_5	AGAGACCGAGGGCCGGGGTC	ABHD6	131	3	96	60	63
ABHD8_1	TGCCCCTGCGCTGACCGCCA	ABHD8	235	442	479	747	806
ABHD8_2	CAGGCCGGGTGCGTCTACGC	ABHD8	285	480	489	732	604
ABHD8_3	TGCCCCTGGCGGTCAGCGCA	ABHD8	300	462	372	584	1000
ABHD8_4	ATGGTGGCGCGGGGTCAGGC	ABHD8	996	733	748	586	1144
ABHD8_5	GTCAGCGCAGGGGCATCCCG	ABHD8	280	152	140	206	287
ABI1_1	TTAAAGAGACAGAGGCAGCA	ABI1	340	214	233	300	601
ABI1_2	CTCTCGCGTTAAAGAGACAG	ABI1	124	24	51	89	100
ABI1_3	TGAGGTGCTCGGAGCCTCGG	ABI1	74	186	50	425	496
ABI1_4	AGAGGCAGCAAGGTCCGCCG	ABI1	423	501	179	621	824
ABI1_5	TATCCGGGCTGTGAGGTGCT	ABI1	479	229	197	390	648
ABI2_1	GTCGCCGCGGTGACCGTCCT	ABI2	64	190	150	195	264
ABI2_2	GAGCCGACGGACTCCGAGGA	ABI2	26	14	29	183	244
ABI2_3	TGACCGTCCTCGGAGTCCGT	ABI2	561	315	274	525	719
ABI2_4	GACTCCGAGGACGGTCACCG	ABI2	315	342	322	462	641
ABI2_5	GAGGACGGTCACCGCGGCGA	ABI2	59	342	237	357	692
ABI3_1	GGCGGAGCTACAGCAGCTGC	ABI3	226	404	388	330	610
ABI3_2	ACAGAGGCTGGGGGTGATGG	ABI3	362	505	263	541	1050
ABI3_3	TCAGAGCCTCCCGGCCAGTG	ABI3	579	385	577	504	999
ABI3_4	GGGAGCCAGACAGAGGCTGG	ABI3	355	343	477	526	949
ABI3_5	CAGGAGTTTGAGATCCCCAC	ABI3	64	246	417	353	330
ABI3BP_1	GAGAAGTAGACACCCCAAAC	ABI3BP	166	135	211	148	331
ABI3BP_2	GCATCATTCCCCATGCGAGG	ABI3BP	321	339	496	424	675
ABI3BP_3	ATGCAACATGCTCTCCAGTT	ABI3BP	503	503	472	646	899
ABI3BP_4	GTTGCATTTGCCACCTCGCA	ABI3BP	438	289	312	302	632
ABI3BP_5	TTGGGGTGTCTACTTCTCTG	ABI3BP	531	656	476	606	912
ABL1_1	TTAACAGGCGCGTCCCGGCC	ABL1	383	308	318	388	621
ABL1_2	CTTTGTTAACAGGCGCGTCC	ABL1	138	126	157	167	343
ABL1_3	TCTCCGGGCCCTTTGTTAAC	ABL1	0	0	0	0	0
ABL1_4	GGACGAGGACAGCCCCTTCT	ABL1	276	555	568	708	998
ABL1_5	GGTGGGCTGCAAATCCAAGA	ABL1	22	203	180	245	477
ABL2_1	TGGGCAGAGGTATGGTCCTT	ABL2	131	358	397	455	672
ABL2_2	GTGGAAGGAGAACTGTCCCA	ABL2	97	282	180	361	591
ABL2_3	TGTGCTTCTGGGCAGAGGTA	ABL2	253	230	161	293	445
ABL2_4	TGCCATAACTATTAGGTGGA	ABL2	524	375	423	462	683
ABL2_5	TGATCTCTGCCATAACTATT	ABL2	285	232	322	432	422
ABLIM1_1	CCGGAAACCAGCCCCGTGTG	ABLIM1	80	152	187	292	284
ABLIM1_2	CCGCACACGGGGCTGGTTTC	ABLIM1	85	63	116	120	197
ABLIM1_3	ATCCCTCTAGAGACGCACTC	ABLIM1	0	0	0	0	0
ABLIM1_4	TTTCCGGAGTGCGTCTCTAG	ABLIM1	1	21	5	12	15
ABLIM1_5	GTAAGTAAAGCGAGGAGAGG	ABLIM1	502	98	176	461	572
ABLIM2_1	GTGTGCGCAAGGAGCGGGCG	ABLIM2	505	547	515	602	1066
ABLIM2_2	CTGGCGTGTGCGCAAGGAGC	ABLIM2	323	211	242	380	395
ABLIM2_3	CGCTGCCTGGCGTGTGCGCA	ABLIM2	794	535	793	863	1254
ABLIM2_4	CCGCTCCTTGCGCACACGCC	ABLIM2	91	159	153	317	365
ABLIM2_5	GCTGCGACAGCCAGACCCTC	ABLIM2	198	184	293	309	449
ABLIM3_1	CAACCCGCGAGCCCGCATCA	ABLIM3	940	695	509	608	1099
ABLIM3_2	GGGCTAGCAATGCGAAATAG	ABLIM3	182	244	194	377	578
ABLIM3_3	GGAGCTCGACATCCATGATG	ABLIM3	229	261	402	448	426
ABLIM3_4	ACATCCATGATGCGGGCTCG	ABLIM3	57	153	382	250	287
ABLIM3_5	CATGATGCGGGCTCGCGGGT	ABLIM3	164	77	56	118	104
ABO_1	GAGCCATGGCCGAGGTGTTG	ABO	490	837	708	846	1261
ABO_2	CAGACGCGGAGCCATGGCCG	ABO	320	260	260	318	452
ABO_3	GGCCAGCGTCCGCAACACCT	ABO	493	637	662	675	1273
ABO_4	GGCCGAGGTGTTGCGGACGC	ABO	234	155	116	286	421
ABO_5	CGAGACCAGACGCGGAGCCA	ABO	302	698	603	809	1426
ABR_1	AAAACCCTCCCGAACCCTCC	ABR	301	371	271	267	527
ABR_2	ATCCGCAGCTGGGCTCGGCG	ABR	169	179	173	202	348
ABR_3	CCGGGATCCGCAGCTGGGCT	ABR	386	454	343	394	564
ABR_4	CGGTTCCGGGATCCGCAGCT	ABR	49	330	138	338	399
ABR_5	GGGAGGGTTCGGGAGGGTTT	ABR	109	79	115	104	224
ABRA_1	GGCTATCAGCAGAGAAAGAC	ABRA	110	207	301	177	207
ABRA_2	GTCTTTCTCTGCTGATAGCC	ABRA	163	234	125	200	298
ABRA_3	TCTGCTGATAGCCTGGACAC	ABRA	260	180	335	384	683
ABRA_4	AGAAAGACAGGTGGGCAGCA	ABRA	177	196	118	208	290
ABRA_5	ACAGGTGGGCAGCATGGCTC	ABRA	512	365	473	486	699
ABT1_1	GCTCGTGTCAGTCAACATGG	ABT1	87	14	26	46	28
ABT1_2	GTCAGTCAACATGGAGGCAG	ABT1	285	196	195	199	359
ABT1_3	CAGCGGCTCTTGCTCCGTTG	ABT1	373	154	87	389	392
ABT1_4	TCCATGTTGACTGACACGAG	ABT1	740	223	168	691	1025
ABT1_5	GACTGACACGAGCGGCACGA	ABT1	145	158	159	420	585
ABTB1_1	CCGCCCGAGGTCGTTCGGCT	ABTB1	6	54	80	74	87
ABTB1_2	CTTCGCCGCCCGAGGTCGTT	ABTB1	226	177	159	192	323
ABTB1_3	GGTGTCCATGGCGCGGAGGA	ABTB1	85	168	228	366	546
ABTB1_4	GTACCCGAGCCGAACGACCT	ABTB1	911	756	686	890	1225
ABTB1_5	GGTCGCTGGTGTCCATGGCG	ABTB1	207	245	154	433	441
ABTB2_1	GCTTTCTCGCCGGCTGGTCC	ABTB2	257	91	31	95	114
ABTB2_2	CAGAGCGCTTTCTCGCCGGC	ABTB2	224	117	203	273	406
ABTB2_3	AGCGCGAGTCCGGGACCAGC	ABTB2	82	374	111	454	777
ABTB2_4	AAGGAGGAGGCGGCGGCGCA	ABTB2	217	241	578	438	743
ABTB2_5	GCGGCAGAAGGAGGAGGCGG	ABTB2	588	49	77	205	221
ACAA1_1	TCAGTTCCCGGACTGGTGGC	ACAA1	711	416	460	522	919
ACAA1_2	CGGACTGGTGGCTGGTCTGC	ACAA1	261	444	278	491	708
ACAA1_3	TCCGCGGTCAGTTCCCGGAC	ACAA1	67	181	122	210	318
ACAA1_4	CTGCAGACCAGCCACCAGTC	ACAA1	339	257	397	338	564
ACAA1_5	TTAACTCCGCGGTCAGTTCC	ACAA1	1357	812	809	922	1313
ACAA2_1	AGCAGAGCCATGGCGGCTGC	ACAA2	150	220	181	426	622
ACAA2_2	ACCTCGGAGCAGAGCCATGG	ACAA2	895	513	432	762	694
ACAA2_3	CGACGACCCAGCAGCCGCCA	ACAA2	265	324	268	348	602
ACAA2_4	CATGGCGGCTGCTGGGTCGT	ACAA2	120	182	127	170	216
ACAA2_5	GGAGGGGGCTGCGCTCACCT	ACAA2	237	334	227	386	724
ACACA_1	TGCTGGGCGGGAGGAGACGC	ACACA	0	7	18	22	14
ACACA_2	TCAGCCATCGCCCGAGCCGC	ACACA	291	236	283	459	781
ACACA_3	TGGAGGAACTGCTGGGCGGG	ACACA	898	237	259	399	636
ACACA_4	CCCTGCGTGGAGGAACTGCT	ACACA	530	612	522	1121	1585
ACACA_5	ATTCCGGAGCCCCTGCGTGG	ACACA	309	152	177	348	626
ACACB_1	ACCAGCTCCATTCTTGAGTG	ACACB	423	468	301	559	875
ACACB_2	CTGTCAGCCTCACTCAAGAA	ACACB	231	276	441	429	632
ACACB_3	GCCTCACTCAAGAATGGAGC	ACACB	349	325	251	216	391
ACACB_4	CATTCTTGAGTGAGGCTGAC	ACACB	640	468	444	466	729
ACACB_5	GGTTCCCTTAGTCACCCTGT	ACACB	23	38	35	61	51
ACAD10_1	GTCGTGGAGATTGCTTGCGC	ACAD10	735	353	432	581	1005
ACAD10_2	GTCGGAGCGGAAGGACGTCG	ACAD10	420	349	296	642	1008
ACAD10_3	CCTGCAGCTCAGCCTAAGTG	ACAD10	551	333	280	577	1056
ACAD10_4	TTTGAGGAGGTCGGAGCGGA	ACAD10	132	217	195	326	439
ACAD10_5	TGCGCTGGGGTGCCACACTT	ACAD10	899	1089	1172	1413	1971
ACAD11_1	CTGTGGATGCCGCGTTGCTG	ACAD11	727	498	350	483	564
ACAD11_2	CCCCGCAGGCCACAGCAACG	ACAD11	308	273	470	686	822
ACAD11_3	GGCTTCATGATCACCCCCGC	ACAD11	249	184	167	357	431
ACAD11_4	TGCCGCGTTGCTGTGGCCTG	ACAD11	351	284	235	257	355
ACAD11_5	ACTTCGGCACTCGAGACCTG	ACAD11	641	176	118	749	751
ACAD8_1	AGCTGAACGCGGAGCTGCGG	ACAD8	397	243	186	511	844
ACAD8_2	TTCAGACTCTTAGCTGAACG	ACAD8	59	9	3	11	39
ACAD8_3	GAGCTGCGGCGGCTATGCTG	ACAD8	165	565	404	712	715
ACAD8_4	GCGGCGGCTATGCTGTGGAG	ACAD8	247	90	299	384	432
ACAD8_5	CTATGCTGTGGAGCGGCTGC	ACAD8	87	122	248	366	523
ACAD9_1	GCGCTAAGAAGGGGAGACTG	ACAD9	245	200	246	365	370
ACAD9_2	GTCCCTGCGGCGCTAAGAAG	ACAD9	88	417	352	314	714
ACAD9_3	GGGGAGACTGAGGCTGAGGC	ACAD9	234	279	250	408	587
ACAD9_4	CAGACGTGTGTGTGTCCCTG	ACAD9	290	429	461	313	499
ACAD9_5	AGGCTGAGGCTGGGGAACAT	ACAD9	218	233	351	346	641
ACADL_1	GGAGGGAGGACGATCAGCTG	ACADL	684	271	349	453	626
ACADL_2	CAGCTGATCGTCCTCCCTCC	ACADL	680	630	683	772	988
ACADL_3	CTACTCGGCGACTCGGGGCA	ACADL	369	271	341	273	350
ACADL_4	TCAGCTGAGGCGTCCACCTG	ACADL	361	527	618	611	782
ACADL_5	TGCGGCTACTCGGCGACTCG	ACADL	242	308	311	325	512
ACADM_1	GCCACTCGGACAATAATACA	ACADM	436	304	486	391	722
ACADM_2	TGGCTCCCGTTCCGGCCACT	ACADM	102	84	112	198	120
ACADM_3	GGACAATAATACACGGGTCA	ACADM	205	355	209	170	391
ACADM_4	CCCGTGTATTATTGTCCGAG	ACADM	196	287	104	399	329
ACADM_5	CGCGTTCGGGGAGTATGTCA	ACADM	164	274	198	301	363
ACADS_1	AGCGGGAGGTCGCGAAGCCT	ACADS	397	286	486	571	675
ACADS_2	TGGGCGACAGACACAGTCCC	ACADS	711	542	335	434	713
ACADS_3	GGGACTGTGTCTGTCGCCCA	ACADS	71	281	228	192	316
ACADS_4	AACAGCGCGCTCGCAGCGGG	ACADS	291	485	940	555	635
ACADS_5	CCGCTGCGAGCGCGCTGTTC	ACADS	115	65	53	85	120
ACADSB_1	GGAGAGGCCTGCGGCGAGGA	ACADSB	67	566	714	404	796
ACADSB_2	GCGCAGAGCGGAGAGGCCTG	ACADSB	191	427	346	318	637
ACADSB_3	AGGCCCTCCATCCTCGCCGC	ACADSB	316	370	372	433	666
ACADSB_4	CGCGCAGCAACCGCACTGCC	ACADSB	457	1020	1274	1452	1798
ACADSB_5	TGCGGCGAGGATGGAGGGCC	ACADSB	520	297	369	518	778
ACADVL_1	CGAATCTCTCCGGGCGCCGC	ACADVL	796	214	205	303	456
ACADVL_2	TGGGTCAGAGCTCGAGCCAG	ACADVL	150	506	374	650	835
ACADVL_3	GCGTGCAGGACGCCAGAGCT	ACADVL	270	281	388	346	555
ACADVL_4	CTGCATCTCCGAATCTCTCC	ACADVL	394	688	487	565	887
ACADVL_5	CTCGAGCTCTGACCCAGCTC	ACADVL	213	395	372	565	990
ACAN_1	ACCTCCCCGCCGCTCCAGAG	ACAN	292	362	298	389	643
ACAN_2	TCAGCTCTGCGAGCCCCCTC	ACAN	607	359	215	390	574
ACAN_3	TCTGCGAGCCCCCTCTGGAG	ACAN	482	393	400	601	756
ACAN_4	AGAGGGGGCTCGCAGAGCTG	ACAN	61	101	222	172	454
ACAN_5	CTCTGGAGCGGCGGGGAGGT	ACAN	1	0	0	0	0
ACAP1_1	AATTCTTTCCCCAAGGGGAA	ACAP1	46	47	47	87	127
ACAP1_2	GGCACAATTCTTTCCCCAAG	ACAP1	174	109	153	105	187
ACAP1_3	CTAGGACACCCCTTTCCCCT	ACAP1	249	490	487	569	880
ACAP1_4	GTGGGGTGAGAGCTCCTCCT	ACAP1	88	242	292	305	631
ACAP1_5	CAAGGGGAAAGGGGTGTCCT	ACAP1	163	315	417	466	471
ACAP2_1	TCGCGGCTGCTATGACCAGC	ACAP2	542	379	373	379	821
ACAP2_2	GCTGCTATGACCAGCGGGCG	ACAP2	317	212	243	230	461
ACAP2_3	GCGTTGCGCGGAGCTGCGAA	ACAP2	48	235	154	278	473
ACAP2_4	ACTAGTCGTCGCCGTCTTCG	ACAP2	109	98	77	125	224
ACAP2_5	CGGCCGCGACTAGCGTTGCG	ACAP2	332	156	122	264	335
ACAP3_1	GCTCACTGGCACGAGGACCG	ACAP3	241	401	340	640	717
ACAP3_2	CCTCGTGCCAGTGAGCGCCG	ACAP3	446	250	450	381	588
ACAP3_3	CTCCACGGTCATGGCTGCGG	ACAP3	209	82	112	309	404
ACAP3_4	TTTGTGCCCGGCGGCGGGGT	ACAP3	614	338	414	725	866
ACAP3_5	TCGCCTTTGTGCCCGGCGGC	ACAP3	489	276	225	378	456
ACAT1_1	CAGCACAGCCATGGTCGCAG	ACAT1	412	417	410	512	720
ACAT1_2	AAGTGCCGCCAGCACAGCCA	ACAT1	147	262	594	475	756
ACAT1_3	TACTCAGCCCTCTGCGACCA	ACAT1	831	666	568	736	1237
ACAT1_4	GGTCGCAGAGGGCTGAGTAT	ACAT1	141	307	209	298	351
ACAT1_5	CTCTGCGACCATGGCTGTGC	ACAT1	168	123	116	169	352
ACAT2_1	CCTAGCTTGCAGGCAGCGCA	ACAT2	200	242	407	479	506
ACAT2_2	TGCAGGCAGCGCAGGGCAGA	ACAT2	408	452	498	466	717
ACAT2_3	AGGAGCTTTGCCTAGCTTGC	ACAT2	243	201	125	131	214
ACAT2_4	CCCTGCGCTGCCTGCAAGCT	ACAT2	1293	809	906	1078	1592
ACAT2_5	AGGAGAAGCAAGATGAATGC	ACAT2	395	141	199	303	277
ACBD3_1	CGCTGAGGAGGTGCAGCAGC	ACBD3	491	241	539	344	569
ACBD3_2	TTCAGCACCGCCGCCATCTC	ACBD3	122	264	351	402	496
ACBD3_3	GCCGTCTGTCCCCGCTGAGG	ACBD3	0	17	145	5	112
ACBD3_4	GGAGGTGCAGCAGCCGGAGA	ACBD3	308	380	373	352	657
ACBD3_5	GCAGCAGCCGGAGATGGCGG	ACBD3	118	57	82	121	123
ACBD4_1	AGTAGGAAGCCGCGGGGTGG	ACBD4	352	239	112	259	398
ACBD4_2	CGCCCACTGCCAGGACACCT	ACBD4	87	1185	1101	1061	1517
ACBD4_3	GGGGTCAGTAGGAAGCCGCG	ACBD4	168	443	253	296	505
ACBD4_4	GTGGTGGCGAGAGAGGACCC	ACBD4	221	363	334	409	729
ACBD4_5	CCTCTCTCGCCACCACCCCG	ACBD4	324	246	443	827	1041
ACBD5_1	ACGGACTCCGGCGGAATGGG	ACBD5	224	297	178	216	359
ACBD5_2	CTCCGGCGGAATGGGGGGTG	ACBD5	512	245	271	384	587
ACBD5_3	GACTGACAGACGGACTCCGG	ACBD5	332	339	352	314	413
ACBD5_4	AGCCACACCCCCCATTCCGC	ACBD5	446	301	801	425	772
ACBD5_5	TCCCACCCTGGGGACCCTGG	ACBD5	150	82	190	212	342
ACBD6_1	CGACTCCTGTTCCGTTGGAG	ACBD6	451	199	135	361	454
ACBD6_2	CCCCTCGACTCCTGTTCCGT	ACBD6	327	238	244	361	587
ACBD6_3	AGCGCGCTCAGGCTCGCCTC	ACBD6	74	120	107	93	159
ACBD6_4	CTCGCCTCAGGCCCCTCCAA	ACBD6	100	364	428	396	581
ACBD6_5	TGTTCCGTTGGAGGGGCCTG	ACBD6	139	219	313	311	553
ACBD7_1	CAACAGCAGCAGCAACAACG	ACBD7	709	577	430	642	716
ACBD7_2	TACCTGCAGGGCCATGGTGG	ACBD7	363	433	396	459	788
ACBD7_3	CCCGGGTACCTGCAGGGCCA	ACBD7	691	464	428	460	679
ACBD7_4	CAACGCGGCAGCCGCCACCA	ACBD7	10	27	32	49	130
ACBD7_5	AGCCGCCACCATGGCCCTGC	ACBD7	261	482	491	474	833
ACCS_1	GCCCCACTTGCGGGATTCCA	ACCS	460	354	218	371	582
ACCS_2	ACCCGCACTCGATGAGGCCT	ACCS	208	403	561	398	669
ACCS_3	CCAGATACCCGCACTCGATG	ACCS	502	439	209	581	707
ACCS_4	GCGGTAGCCGCCCCACTTGC	ACCS	117	33	35	26	80
ACCS_5	TTCCAAGGCCTCATCGAGTG	ACCS	92	407	476	796	808
ACD_1	GCTGGGTGTAGCCGTGGGGA	ACD	96	107	90	230	319
ACD_2	CATCCGCTGGGTGTAGCCGT	ACD	224	104	65	231	385
ACD_3	CCCCGAACCTGCCATCCCCA	ACD	417	135	170	409	601
ACD_4	AGCCGTGGGGATGGCAGGTT	ACD	412	207	212	578	1095
ACD_5	TGGGGATGGCAGGTTCGGGG	ACD	379	38	24	283	368
ACE_1	GAGCACCGCGCACCGCGTCA	ACE	482	657	557	798	979
ACE_2	ATGACGCGGTGCGCGGTGCT	ACE	134	212	210	324	605
ACE_3	TATAACCCGCAGGGCGGCCG	ACE	113	30	47	42	54
ACE_4	CTGCCCCTTCTCCTGCGCCG	ACE	20	417	400	607	765
ACE_5	CTACAACTCCAGCGCCGAAC	ACE	578	326	426	291	337
ACE2_1	GGATGTGATCTTGGCTCACA	ACE2	352	304	229	370	386
ACE2_2	AACAAGGCTGAGAAGGAGCC	ACE2	832	1058	889	1148	1986
ACE2_3	GGACGATGTCAAGCTCTTCC	ACE2	322	204	194	459	462
ACE2_4	TCATTCAGTGGATGTGATCT	ACE2	189	401	473	539	638
ACE2_5	TTACAGCAACAAGGCTGAGA	ACE2	239	416	317	399	757
ACER1_1	TGCTAGGCATCTTGTCTCAG	ACER1	437	788	648	898	1232
ACER1_2	CTCTGATAGGCGAAGATGCT	ACER1	185	116	172	165	266
ACER1_3	TCTCAGTGGCCACCACCAGC	ACER1	0	11	0	16	0
ACER1_4	TTCTCTCTGCCGGGCGCAGC	ACER1	350	87	97	175	281
ACER1_5	AAGCTCGCCTTCTCTCTGCC	ACER1	122	675	441	838	791
ACER2_1	TTTGCCTCCGCAGCAGCTCT	ACER2	290	386	359	590	528
ACER2_2	CCATGGCCACTCCGGGGCAT	ACER2	574	818	1054	1190	1574
ACER2_3	GCTGCTGCGGAGGCAAAACG	ACER2	403	245	185	355	382
ACER2_4	GCTGCTCCAATGCCCCGGAG	ACER2	285	245	214	296	472
ACER2_5	CATAAAGCCGCTTTCGCCGC	ACER2	650	673	511	664	850
ACER3_1	GGCACAGTGAGCGGAGCGCC	ACER3	235	136	236	327	677
ACER3_2	GCCTAACCCGGCACAGTGAG	ACER3	289	156	141	257	355
ACER3_3	AGGCGCTCCGCTCACTGTGC	ACER3	168	184	230	160	228
ACER3_4	GCCTGGTCGCCAGCCTAACC	ACER3	212	338	393	338	489
ACER3_5	TCCGCTCACTGTGCCGGGTT	ACER3	206	301	259	418	551
ACHE_1	CAGCCTGCGCCGGGGAACAT	ACHE	11	197	111	251	384
ACHE_2	AGTCGGCTCAGCCTGCGCCG	ACHE	198	113	116	261	303
ACHE_3	TGGAGGCGGCCGATGTTCCC	ACHE	180	187	434	412	522
ACHE_4	CATCGGCCGCCTCCAGCTCC	ACHE	526	479	556	470	613
ACHE_5	GAGGCGGCGGCTGTCAGAGT	ACHE	213	338	305	405	623
ACIN1_1	ACGCAAGATGGCGGAGCTGG	ACIN1	523	247	192	348	626
ACIN1_2	GAGTACCTCACGCAAGATGG	ACIN1	996	558	783	739	878
ACIN1_3	GGAGCTGGAGGAGGTGACTC	ACIN1	345	383	314	386	538
ACIN1_4	TGGAGGAGGTGACTCTGGAC	ACIN1	630	464	452	417	767
ACIN1_5	CAGCTCCGCCATCTTGCGTG	ACIN1	505	376	348	502	559
ACLY_1	GTGCGCGGCGCTTCTTCCAC	ACLY	159	98	94	217	393
ACLY_2	TGCGGGGTTCGTCGGGCCTG	ACLY	314	344	384	274	518
ACLY_3	CCTCTGCCGAAGTCCGTGCG	ACLY	78	108	129	282	326
ACLY_4	CCGACGAACCCCGCAAAATC	ACLY	65	211	181	241	399
ACLY_5	TACCGGCTGCTGGGGTGCTC	ACLY	370	177	113	358	773
ACMSD_1	CAGGATCAGAGAAGCATGCA	ACMSD	315	246	206	280	442
ACMSD_2	TGCATGCTTCTCTGATCCTG	ACMSD	1579	1811	1800	2526	3348
ACMSD_3	AGAGACCTTTGTGAAAACTG	ACMSD	1003	840	746	950	1351
ACMSD_4	GATGTCTAGTTTATCTGCTT	ACMSD	342	413	261	335	430
ACMSD_5	CTAGTTTATCTGCTTTGGTG	ACMSD	116	177	126	89	271
ACO1_1	CGCGTCCCGCTGCTTGGGTC	ACO1	277	221	203	210	432
ACO1_2	GCTGCTTGGGTCAGGTTCGC	ACO1	554	249	285	300	429
ACO1_3	GGGAACGCGTCCCGCTGCTT	ACO1	654	246	357	323	684
ACO1_4	TGGGTCAGGTTCGCCGGTCG	ACO1	249	289	300	219	596
ACO1_5	GGCGAACCTGACCCAAGCAG	ACO1	168	286	205	234	518
ACO2_1	CCTGCAGCCGAGTCACCAGT	ACO2	409	145	112	524	631
ACO2_2	CCGAGTCACCAGTAGGCTGT	ACO2	429	197	260	643	1060
ACO2_3	AATGGCGCCCTACAGCCTAC	ACO2	222	415	364	367	543
ACO2_4	CCTACAGCCTACTGGTGACT	ACO2	52	107	74	305	422
ACO2_5	CCTACTGGTGACTCGGCTGC	ACO2	276	579	100	502	623
ACOT1_1	ATGTTGGAAAGCAACTTCCT	ACOT1	301	214	187	321	479
ACOT1_2	AGTTGCTTTCCAACATAAAG	ACOT1	9	34	66	110	122
ACOT1_3	TTCAGAAGCTTGCTGGCTCG	ACOT1	396	307	79	413	320
ACOT1_4	AAGCTTGCTGGCTCGCGGAA	ACOT1	108	203	217	294	451
ACOT1_5	TGCTGGCTCGCGGAATGGGC	ACOT1	259	126	315	374	711
ACOT11_1	GCCCTCCCAGAGACACAAGC	ACOT11	216	459	369	557	602
ACOT11_2	GTCAGGCCTGGCTGTTGCTC	ACOT11	1010	1160	837	1356	2125
ACOT11_3	AGGTGACCAGCTTGTGTCTC	ACOT11	424	310	307	482	713
ACOT11_4	TGGTCACCTGAGCAACAGCC	ACOT11	537	578	537	606	1131
ACOT11_5	GCTTCATTTGGAGTCAGGCC	ACOT11	441	230	314	248	432
ACOT12_1	TGGCTCATGACCACCTCGCC	ACOT12	367	652	342	507	807
ACOT12_2	ATGACCACCTCGCCGGGCGC	ACOT12	517	476	408	690	759
ACOT12_3	CTCTCGCCCTGGCCATGGAG	ACOT12	116	175	269	309	409
ACOT12_4	TAGCGCTCTCGCCCTGGCCA	ACOT12	149	148	334	365	483
ACOT12_5	CAGGCGTAGCGCTCTCGCCC	ACOT12	116	328	368	409	420
ACOT13_1	AGCGCAAGAGGCCGGGAGTC	ACOT13	105	232	212	159	537
ACOT13_2	CCCTAGGAGCGCAAGAGGCC	ACOT13	19	353	187	281	303
ACOT13_3	CTGCCAGCTCGCCTGACTCC	ACOT13	382	443	454	525	563
ACOT13_4	AGGCCGGGAGTCAGGCGAGC	ACOT13	221	513	417	498	483
ACOT13_5	TCCGCCCCTAGGAGCGCAAG	ACOT13	175	327	150	231	428
ACOT2_1	CGGGACGCTCGAAGGACAGC	ACOT2	420	1102	839	1188	1556
ACOT2_2	GGTACAGCCGGGACGCTCGA	ACOT2	271	152	235	250	311
ACOT2_3	TCGAAGGACAGCAGGAGATG	ACOT2	292	194	297	292	483
ACOT2_4	TCTCAGGTCTGAATTCAAAA	ACOT2	0	0	0	11	0
ACOT2_5	CTGCTGTCCTTCGAGCGTCC	ACOT2	309	244	311	389	931
ACOT4_1	CTTCGCGGGACTCGAGCCCA	ACOT4	27	16	12	22	24
ACOT4_2	TCGAGCCCATGGGGCTGCTC	ACOT4	313	137	210	279	439
ACOT4_3	AAAAGGCTTCTCGGGTTCCA	ACOT4	141	162	170	249	311
ACOT4_4	AAGCGCCAAAAAGGCTTCTC	ACOT4	753	349	439	525	745
ACOT4_5	CGCTTCAGGAAGCGCCAAAA	ACOT4	97	135	45	53	118
ACOT7_1	ATGCGGCGGGCGGCTGCAGA	ACOT7	48	315	101	201	224
ACOT7_2	TGCAGAAGGGCGCAGGTGTC	ACOT7	195	524	448	523	461
ACOT7_3	CGACATGCTGGGGGCTGCGG	ACOT7	296	265	229	497	644
ACOT7_4	GGGCTCATTCATTCCGCGCC	ACOT7	177	190	289	290	443
ACOT7_5	GTCTGGGCCCGACATGCTGG	ACOT7	229	320	284	660	889
ACOT8_1	GTATGTCTCCGCGTCTTCCG	ACOT8	243	255	102	232	344
ACOT8_2	TCTCCGCGTCTTCCGCGGAG	ACOT8	61	7	3	2	8
ACOT8_3	CACCCGCTCCGCGGAAGACG	ACOT8	367	168	152	202	364
ACOT8_4	CTTCCGCGGAGCGGGTGTGC	ACOT8	80	23	33	38	58
ACOT8_5	GACATCTAGTTCAATGCTGC	ACOT8	844	666	725	850	1280
ACOT9_1	TAGTCGGCGGAGGGAAACTG	ACOT9	315	163	201	237	229
ACOT9_2	TCCTCAGCAAGGGCGCGGTC	ACOT9	173	132	127	219	229
ACOT9_3	GGCTGTCCTCAGCAAGGGCG	ACOT9	287	425	398	474	588
ACOT9_4	TCCCGGGCTGTCCTCAGCAA	ACOT9	97	160	147	319	375
ACOT9_5	TCCCTCCGCCGACTAGCGCG	ACOT9	392	361	515	727	866
ACOX1_1	GAAGTAAGCACCGACCGAGG	ACOX1	669	236	143	416	636
ACOX1_2	TTAGATTGTCACTGCCACCT	ACOX1	102	128	164	228	478
ACOX1_3	TAAATCCGCAGCTCCAGCGC	ACOX1	113	265	136	208	301
ACOX1_4	GCTGCCTCCTAGGGTCCGGC	ACOX1	537	282	275	374	470
ACOX1_5	GGTTCATGGCGACGACCAGC	ACOX1	156	339	297	558	606
ACOX2_1	GTCCGCACTGTAGGCCGGGC	ACOX2	450	346	427	404	529
ACOX2_2	TGCGGCCTACAGCCGGGGAG	ACOX2	502	45	80	220	260
ACOX2_3	CCTGTGTCCGCACTGTAGGC	ACOX2	758	574	278	509	855
ACOX2_4	GAGGCTGCGGCCTACAGCCG	ACOX2	148	164	116	181	203
ACOX2_5	GCTGGCCTCTCCCCGGCTGT	ACOX2	522	276	421	563	569
ACOX3_1	CAGAGACAGCTGCGCTGTGC	ACOX3	170	80	81	134	214
ACOX3_2	CGCGACCGACTCGGAGTACT	ACOX3	18	258	144	348	463
ACOX3_3	CCGCACAGCGCAGCTGTCTC	ACOX3	96	293	313	300	421
ACOX3_4	CTGTCGGCCCGCGACCGACT	ACOX3	169	108	123	234	221
ACOX3_5	CAGCGCAGCTGTCTCTGGCC	ACOX3	555	363	509	464	640
ACOXL_1	CCACGCGGAGAAGCAGAGGC	ACOXL	0	83	34	150	207
ACOXL_2	GCAGGTGAGCGCGATGCAGC	ACOXL	120	166	92	189	381
ACOXL_3	GAGTCCCCGAGCCCCAGACC	ACOXL	524	461	365	545	748
ACOXL_4	CCTGCCTCTGCTTCTCCGCG	ACOXL	177	446	352	575	603
ACOXL_5	ATGCAGCCGGCGCCGGGTCT	ACOXL	209	225	186	161	373
ACP1_1	CTCTGCGCGCGGGAAGATGG	ACP1	184	17	9	59	59
ACP1_2	GCGCGGGAAGATGGCGGAAC	ACP1	350	164	432	416	627
ACP1_3	ACACACAAACAGCACGGACT	ACP1	298	237	434	379	764
ACP1_4	TGTCTCGGCGCCTCTGCGCG	ACP1	1210	1613	1111	1736	2199
ACP1_5	CGCCATCTTCCCGCGCGCAG	ACP1	276	102	57	120	170
ACP2_1	GTGATGGCGGGCAAGCGGTC	ACP2	217	150	18	184	149
ACP2_2	CAACGGTGATGGCGGGCAAG	ACP2	54	110	101	151	231
ACP2_3	TAGATTACAACGGTGATGGC	ACP2	322	194	238	182	345
ACP2_4	GCAAGCGGTCCGGCTGGAGC	ACP2	311	156	160	245	334
ACP2_5	GGAGCTGGAGGAGAGCCGCC	ACP2	119	356	267	381	537
ACP5_1	AGACACAGGCCAGTCACCGG	ACP5	201	601	846	588	802
ACP5_2	CACCAGCCTCTCAGAGCCTC	ACP5	533	486	616	550	592
ACP5_3	CTCTCAGAGCCTCCGGTGAC	ACP5	588	389	415	570	776
ACP5_4	CAGTCACCGGAGGCTCTGAG	ACP5	230	417	694	551	618
ACP5_5	ACTCACCCAGGGGGAGACAC	ACP5	245	119	120	364	493
ACP6_1	CCCTGAGGGAGACCCCGAGT	ACP6	479	325	433	268	860
ACP6_2	AGGGAGACCCCGAGTGGGAA	ACP6	260	213	385	268	445
ACP6_3	TTCTCTCCCCCGTTCCCACT	ACP6	458	382	440	547	816
ACP6_4	GCTGTGCCTCCCGGCCCTGA	ACP6	228	173	191	234	366
ACP6_5	TCCCACTCGGGGTCTCCCTC	ACP6	340	161	242	276	432
ACPP_1	ATGTTGAGGAGAGCTGTTTC	ACPP	359	346	377	435	590
ACPP_2	GGGGTGCAGCTCTCATGTTG	ACPP	70	217	102	225	428
ACPP_3	AGCTGTTTCTGGCAGGAGTT	ACPP	67	58	85	138	123
ACPP_4	GCTGCCCTGGCCAGGAGGAG	ACPP	1217	316	376	769	1182
ACPP_5	GGCTTGCTGCCCTGGCCAGG	ACPP	216	95	97	144	209
ACR_1	AAGACCAGCAGAATGGCAGT	ACR	169	332	191	314	575
ACR_2	CACTGCCAAGACCAGCAGAA	ACR	201	243	330	419	523
ACR_3	GCCAGGCAGTGCCAGGAGTA	ACR	284	308	296	300	285
ACR_4	GCTACCAACTGCCATTCTGC	ACR	556	579	497	721	881
ACR_5	CTTGCAGGCCAGGCAGTGCC	ACR	327	1581	1010	1406	2609
ACRBP_1	GGCTTGTGTCCACGGGACGC	ACRBP	318	209	303	156	376
ACRBP_2	TAGAGGCGGCTTGTGTCCAC	ACRBP	632	498	481	503	672
ACRBP_3	GAAGATCCGCCCGCGTCCCG	ACRBP	561	509	447	713	732
ACRBP_4	GGACGCGGGCGGATCTTCTC	ACRBP	810	486	847	707	808
ACRBP_5	GCGGCTGGCTTCCTCATGGC	ACRBP	976	945	787	1008	1770
ACRC_1	GGATCTTTGCACACACTCCA	ACRC	482	197	330	356	600
ACRC_2	AGCTCACCTCCAACTGCCCG	ACRC	211	424	358	456	684
ACRC_3	GCACACACTCCACGGGCAGT	ACRC	277	354	330	565	844
ACRC_4	GTGGAGTGTGTGCAAAGATC	ACRC	100	102	131	239	353
ACRC_5	GTTGTTCATCGCAGTTGCTC	ACRC	461	409	453	613	765
ACRV1_1	AAAAGAGGGGACCCCAGTGT	ACRV1	573	727	602	813	1485
ACRV1_2	ATAGCTCTGTGAAGAAGCTG	ACRV1	230	168	189	135	365
ACRV1_3	GAAGAAGCTGTGGCCCACAC	ACRV1	220	654	635	749	1012
ACRV1_4	ATCTGGATTTAGGAAAAGAG	ACRV1	292	216	239	268	367
ACRV1_5	AAACCTGTTCATCTGGATTT	ACRV1	292	159	194	279	340
ACSBG1_1	AATTGCGTGGCATCTGCCTC	ACSBG1	539	451	395	430	712
ACSBG1_2	CTGTCTTCAGTGGAAGCCCG	ACSBG1	606	584	640	579	1067
ACSBG1_3	GGTGACTGAGCTGTCTTCAG	ACSBG1	307	420	298	483	688
ACSBG1_4	TATCCAGCTCCAGAATTGCG	ACSBG1	456	420	330	653	768
ACSBG1_5	AGGCAGATGCCACGCAATTC	ACSBG1	246	324	400	513	674
ACSBG2_1	GCCAGGATGATGGTGGTGGT	ACSBG2	561	206	146	517	668
ACSBG2_2	GGTGGTGGGAGGCAGGAGGA	ACSBG2	138	126	116	261	360
ACSBG2_3	CCGTCCAGCCAGGATGATGG	ACSBG2	344	507	453	529	714
ACSBG2_4	GGTAGAAGGCCTGTTGTGGA	ACSBG2	154	350	261	318	434
ACSBG2_5	TCCCACCACCACCATCATCC	ACSBG2	183	416	712	703	831
ACSF2_1	CTACGTCGGGATGCTGCGCC	ACSF2	310	267	306	323	449
ACSF2_2	GAGCCATGGCTGTCTACGTC	ACSF2	149	212	353	201	328
ACSF2_3	TCGGGATGCTGCGCCTGGGG	ACSF2	947	971	952	1469	2841
ACSF2_4	ACGCAGGGCAAAGCGAGCCA	ACSF2	436	512	425	548	790
ACSF2_5	CATCCCGACGTAGACAGCCA	ACSF2	269	483	385	419	837
ACSF3_1	CGGAGGACGAGGAAGAGTTG	ACSF3	479	265	299	567	584
ACSF3_2	GACGAGGAAGAGTTGTGGCG	ACSF3	753	523	570	561	1267
ACSF3_3	ACTCACGACCCCGCGGGACC	ACSF3	417	313	343	437	996
ACSF3_4	TACGAGACGGCCGCGGCCAC	ACSF3	172	54	37	29	44
ACSF3_5	GCGAGGCAGATCCTGCCCCG	ACSF3	354	232	335	246	485
ACSL1_1	AGTGACAGCCGGCGGCGGAG	ACSL1	343	355	369	370	608
ACSL1_2	CACTCACCTCCTCCGTGGAC	ACSL1	355	452	536	632	877
ACSL1_3	GCTGCAGTGACAGCCGGCGG	ACSL1	13	13	8	27	55
ACSL1_4	GGGCGCACTCACCTCCTCCG	ACSL1	536	750	417	791	901
ACSL1_5	GAGTGGGCTGCAGTGACAGC	ACSL1	209	374	463	437	576
ACSL3_1	ACAACTGCAGTGTCGCAGCC	ACSL3	298	460	620	517	700
ACSL3_2	GACGCTGCTGTGGCTGCGCC	ACSL3	44	66	242	250	285
ACSL3_3	CCGCTCAACAGACGCTGCTG	ACSL3	180	351	431	365	664
ACSL3_4	CGACACTGCAGTTGTCTACG	ACSL3	588	470	343	563	709
ACSL3_5	CTGCAGTTGTCTACGCGGCC	ACSL3	486	389	228	421	551
ACSL4_1	TCCCAGCGCTAGCGGGCACG	ACSL4	73	26	37	50	108
ACSL4_2	CTCCTCGTCCCAGCGCTAGC	ACSL4	500	620	427	325	919
ACSL4_3	CACTCGGAAAGCTCGCAAAA	ACSL4	241	203	211	234	218
ACSL4_4	AACCGCGTGCCCGCTAGCGC	ACSL4	506	358	476	381	488
ACSL4_5	TGCCCGCTAGCGCTGGGACG	ACSL4	21	21	20	28	65
ACSL5_1	GACTCGGGACAGCTCAGAGC	ACSL5	349	479	473	568	795
ACSL5_2	AGCCTGACATGGCCTGACTC	ACSL5	147	242	366	274	487
ACSL5_3	GCTCTGAGCTGTCCCGAGTC	ACSL5	250	210	203	276	398
ACSL5_4	AGCTCAGAGCAGGGCAGAAC	ACSL5	492	338	591	482	609
ACSL5_5	GCACGTTAGAAAGCCTGACA	ACSL5	338	297	293	296	317
ACSL6_1	CGGCTACTGCTGGGGCTGCT	ACSL6	87	242	193	360	391
ACSL6_2	AAAATACCCGGCAGCGGCGG	ACSL6	463	195	164	195	314
ACSL6_3	GGGCTAAAAATACCCGGCAG	ACSL6	137	132	87	100	156
ACSL6_4	GGGCGGGGGCTAAAAATACC	ACSL6	84	213	117	229	189
ACSL6_5	GAGGTCTTCGCCCGAGGTGG	ACSL6	337	170	133	215	374
ACSM2A_1	GCTCTCTTTCTGACAGTGCA	ACSM2A	721	647	517	909	808
ACSM2B_1	ATATTGAAATAAGAAAGGGA	ACSM2B	127	86	70	76	208
ACSM2B_2	GGAGAGGGTAACAGAAAAAG	ACSM2B	221	245	169	237	296
ACSM2B_3	CGAGAGGAAGCAAGGGAAGG	ACSM2B	422	323	490	404	586
ACSM2B_4	GGGAAGGCGAGAGGAAGCAA	ACSM2B	62	147	298	271	478
ACSM2B_5	CAGAAAAATAAAGAGAAGAA	ACSM2B	2	0	6	11	9
ACSM3_1	CTCTTCTTTAGACTGCCACG	ACSM3	468	348	121	341	653
ACSM3_2	GATGTGAGAACTCAAGGTTC	ACSM3	389	276	337	338	520
ACSM3_3	CTCGTGGCAGTCTAAAGAAG	ACSM3	191	152	176	203	354
ACSM3_4	TCCAACACAGATGGAGATTA	ACSM3	345	357	117	325	360
ACSM3_5	AAATGCTGTCATTAAAGTCT	ACSM3	258	78	180	207	358
ACSM5_1	GGGCTGAAGTTCCCTGTGGG	ACSM5	217	138	185	306	610
ACSM5_2	CTCAGAAAACAGCCTCCCAC	ACSM5	304	189	407	353	366
ACSM5_3	CTGAGCAGAGCAGGGCTGAG	ACSM5	361	318	373	408	604
ACSM5_4	CCCACTCTTGGCTGCATTTG	ACSM5	1272	810	742	1025	1483
ACSM5_5	TGCTTCAGCTGAGCAGAGCA	ACSM5	110	380	259	390	518
ACSS1_1	CAGGTAGCCTGCCTAGATGG	ACSS1	61	183	203	301	430
ACSS1_2	CAGGGTGCGCGCCGCCATCT	ACSS1	343	578	539	642	577
ACSS1_3	CTAGATGGCGGCGCGCACCC	ACSS1	250	282	212	310	421
ACSS1_4	GGGCGTGAGGCACCCACTCT	ACSS1	295	154	255	169	381
ACSS1_5	AGCTCTCTGTGCTCCCAGAG	ACSS1	417	360	468	342	705
ACSS2_1	GTTCTAGGAACTTGACGTGA	ACSS2	346	294	199	209	467
ACSS2_2	TGACGTGATGGGGCTTCCTG	ACSS2	838	255	442	491	680
ACSS2_3	GCAAAGGCGGCCGCGGTTCT	ACSS2	84	192	329	434	466
ACSS2_4	TGATGGGGCTTCCTGAGGAG	ACSS2	402	281	333	530	502
ACSS2_5	ACGTCAAGTTCCTAGAACCG	ACSS2	333	267	243	253	619
ACSS3_1	CAAGACGGTTTCATCTCCTC	ACSS3	113	191	382	357	326
ACSS3_2	GTCGCACACTCGGGGACCGC	ACSS3	436	364	371	476	633
ACSS3_3	TTACGACACTGCAGCCAAGA	ACSS3	104	111	158	215	362
ACSS3_4	TCATCTCCTCCGGCCACCCG	ACSS3	622	275	348	429	587
ACSS3_5	CGGAGGAGATGAAACCGTCT	ACSS3	426	569	392	592	1006
ACTA1_1	GAAGCCTCGCTTCCCCTCCG	ACTA1	162	65	71	223	328
ACTA1_2	AGGGGAAGCGAGGCTTCACT	ACTA1	182	267	305	244	471
ACTA1_3	GCTACTCTCGGCTCGGGCCC	ACTA1	248	358	314	459	777
ACTA1_4	CTTCCCCTCCGCGGCGACCA	ACTA1	301	326	316	432	492
ACTA1_5	ACAACTGCTACTCTCGGCTC	ACTA1	497	281	331	519	975
ACTA2_1	CAGCCCAGCCAAGCACTGTC	ACTA2	261	752	494	767	1154
ACTA2_2	CCACTTACCCTGACAGTGCT	ACTA2	392	391	352	446	785
ACTA2_3	TACCCTGACAGTGCTTGGCT	ACTA2	136	386	525	625	847
ACTA2_4	CCAAGCACTGTCAGGGTAAG	ACTA2	574	870	1113	1252	1502
ACTA2_5	CTGTCAGGGTAAGTGGCGCC	ACTA2	396	316	572	790	846
ACTB_1	GCGGCGGATCGGCAAAGGCG	ACTB	162	436	357	469	575
ACTB_2	GACGGGCGGCGGATCGGCAA	ACTB	121	299	267	228	295
ACTB_3	GGTGTGGACGGGCGGCGGAT	ACTB	311	349	222	457	636
ACTB_4	GGCGAGGCTCTGTGCTCGCG	ACTB	519	290	254	358	692
ACTB_5	ACCTGGCGGCGGGTGTGGAC	ACTB	83	78	60	84	148
ACTBL2_1	GTGAGTAAGAGAAAGTGAAC	ACTBL2	243	442	291	414	660
ACTBL2_2	CCCGTGTCTGAAAGCATTTC	ACTBL2	513	395	174	418	636
ACTBL2_3	TCCAGAAATGCTTTCAGACA	ACTBL2	149	129	92	123	107
ACTBL2_4	GATCTTCCAGACGAGTGAAC	ACTBL2	198	225	162	231	325
ACTBL2_5	ACTTGTCCTGTTCACTCGTC	ACTBL2	520	287	421	406	566
ACTC1_1	GCGCTGACTCACCGTCGGCG	ACTC1	758	524	612	761	1277
ACTC1_2	GCCGGGCGCTGACTCACCGT	ACTC1	153	189	252	208	508
ACTC1_3	AGGAGTGAACGCGGAGGGCC	ACTC1	616	487	426	481	800
ACTC1_4	GCCGACGGTGAGTCAGCGCC	ACTC1	306	280	337	635	779
ACTC1_5	AGGCGAGGAGTGAACGCGGA	ACTC1	172	247	278	302	407
ACTG1_1	GAAACGCGACGGCGGAGCGG	ACTG1	241	98	56	284	295
ACTG1_2	CCGGCAGAGAAACGCGACGG	ACTG1	343	242	333	327	378
ACTG1_3	GAAGAACAGAGTGCGAGAGC	ACTG1	150	181	118	147	504
ACTG1_4	CAGAGTGCGAGAGCTGGCAG	ACTG1	297	264	437	301	507
ACTG1_5	CCGCCGTCGCGTTTCTCTGC	ACTG1	81	248	279	247	384
ACTG2_1	GTACTTACCGAGGGTATGAG	ACTG2	147	225	93	359	319
ACTG2_2	AGCCGTACAGTACTTACCGA	ACTG2	267	372	207	397	620
ACTG2_3	AGAAGAACCTCTCATACCCT	ACTG2	334	282	432	329	504
ACTG2_4	CACACCAGCCCTCAGTCACT	ACTG2	345	590	840	704	1191
ACTG2_5	GGTTCTTCTCCCAGTGACTG	ACTG2	87	175	170	124	128
ACTL10_1	GGCTCCGGAGGCAGAGCCAA	ACTL10	1469	722	909	1045	1046
ACTL10_2	GAGGCAGAGCCAAAGGCTGA	ACTL10	402	211	301	269	465
ACTL10_3	GAGTAGTCCCCTTCAGCCTT	ACTL10	466	285	333	559	722
ACTL10_4	AGGAAGAACTTAGGCTCCGG	ACTL10	322	156	125	209	384
ACTL10_5	TCAGCCTTTGGCTCTGCCTC	ACTL10	163	308	289	311	775
ACTL6A_1	TTGTTGCCTGAGGTGGGTGG	ACTL6A	323	227	125	522	763
ACTL6A_2	GCCGCTTTGTTGCCTGAGGT	ACTL6A	75	53	33	295	363
ACTL6A_3	CTTCCACCGCCACCCACCTC	ACTL6A	810	225	168	512	1111
ACTL6A_4	GTGGGTGGCGGTGGAAGTTA	ACTL6A	317	103	168	557	586
ACTL6A_5	CGGTGGAAGTTAAGGGAGTC	ACTL6A	278	114	71	181	313
ACTL6B_1	CTGATCCCGCCACCGCCCAC	ACTL6B	240	505	776	624	1156
ACTL6B_2	AGTGCCCGCTGCGCTGCTAG	ACTL6B	394	483	342	344	487
ACTL6B_3	CTGCGCTGCTAGCGGCCCGT	ACTL6B	76	49	59	80	152
ACTL6B_4	ACGGGCCGCTAGCAGCGCAG	ACTL6B	0	0	0	0	0
ACTL6B_5	CGGTGGCGGGATCAGCACCG	ACTL6B	34	206	192	275	435
ACTL7A_1	GATTGAGAACTTTCTAAGAG	ACTL7A	227	140	116	261	285
ACTL7A_2	AGAACTTTCTAAGAGTGGTG	ACTL7A	327	150	109	130	246
ACTL7A_3	GTGCGGCTCTTGACAACATG	ACTL7A	228	234	334	427	422
ACTL7A_4	TTTCAGGCCTTGAATCCAGT	ACTL7A	446	378	327	548	718
ACTL7A_5	TAGAAAGTTCTCAATCCCAC	ACTL7A	226	320	293	348	467
ACTL7B_1	TCTAGGCTGTGGATGTGAGA	ACTL7B	547	475	326	564	773
ACTL7B_2	TGGATGTGAGAAGGGGAGCA	ACTL7B	865	549	662	284	691
ACTL7B_3	CCCCAGGGGGCTCTAGGCTG	ACTL7B	87	35	41	90	94
ACTL7B_4	ATTTCTCCCCAGGGGGCTCT	ACTL7B	21	194	49	239	317
ACTL7B_5	AGGGGAGCAAGGGAGGCAGA	ACTL7B	116	260	380	214	299
ACTL8_1	ACGTGCAGCCGCTCTCGTGC	ACTL8	755	456	631	677	858
ACTL8_2	TTGCAGTGTGCAGCTGAGTT	ACTL8	434	226	366	295	507
ACTL8_3	TGCAAACGCCTGCACGAGAG	ACTL8	20	239	211	268	368
ACTL8_4	TGCACGAGAGCGGCTGCACG	ACTL8	98	56	116	168	191
ACTL8_5	ACTGCAAAACAACTTGAAAG	ACTL8	384	259	103	280	555
ACTL9_1	GTTGTGGGGAGAAGAGGTTG	ACTL9	192	208	271	259	409
ACTL9_2	GTTGGGGTTGTGGGGAGAAG	ACTL9	158	163	236	228	405
ACTL9_3	GGGGAGAAGAGGTTGAGGCC	ACTL9	46	332	376	243	481
ACTL9_4	TGCCTGCCCTCCCCACTGGC	ACTL9	350	445	844	692	867
ACTL9_5	CCTCTGGGGTTGGGGTTGTG	ACTL9	187	213	324	366	541
ACTN1_1	AGGTCCAAGCGCCCGCCCAG	ACTN1	542	453	459	452	649
ACTN1_2	GCTCGCGGACTGCCTGCCTC	ACTN1	56	27	33	21	45
ACTN1_3	CGGACTGCCTGCCTCTGGGC	ACTN1	437	675	307	662	889
ACTN1_4	GCTACTGGCGGCGACAGCGG	ACTN1	81	452	577	253	518
ACTN1_5	GTTCAGTGTGCGTGGAGATT	ACTN1	584	183	347	260	546
ACTN2_1	TCCTCTCGGGGCGACACGCC	ACTN2	168	168	118	254	380
ACTN2_2	CCTTCGCGCGGCTCCTCTCG	ACTN2	129	126	148	133	236
ACTN2_3	CACGCCTGGGCGCTGGGTCT	ACTN2	161	252	204	290	468
ACTN2_4	CAGCTGCTCGCAGCCGGAGC	ACTN2	677	617	631	854	1057
ACTN2_5	CTCGGGCGAAGCACCAGCTC	ACTN2	193	145	254	344	603
ACTN3_1	ATAACCATCATCATCTCGAT	ACTN3	347	375	171	282	627
ACTN3_2	GAGCCCGATCGAGATGATGA	ACTN3	217	368	501	571	882
ACTN3_3	CATCATCTCGATCGGGCTCC	ACTN3	1597	1331	1260	1518	2109
ACTN3_4	GTGCCGAGCGGAGCGAAGCC	ACTN3	156	394	379	441	603
ACTN3_5	GATGATGGTTATGCAGCCCG	ACTN3	182	219	278	314	401
ACTN4_1	TGAAGCGGCGGTAGCGGCGG	ACTN4	186	55	92	155	242
ACTN4_2	AGCAGCTGAAGCGGCGGTAG	ACTN4	320	114	504	415	835
ACTN4_3	GGCTGAAGCAGCTGAAGCGG	ACTN4	140	262	176	481	633
ACTN4_4	CAGAGGGGCGGGAGCTGAGG	ACTN4	129	236	256	314	437
ACTN4_5	GAGCTGAGGCGGGAGCGGAC	ACTN4	208	457	297	355	579
ACTR10_1	GCGCCGAGACTTGTTGGCCG	ACTR10	123	80	21	124	137
ACTR10_2	GAAGAGGGTCGCAGTCTCCG	ACTR10	152	66	167	210	248
ACTR10_3	CCGCGAGCGCCGAGACTTGT	ACTR10	558	474	442	518	942
ACTR10_4	TAAGGCAGACTGAGAGAAGA	ACTR10	269	115	130	74	180
ACTR10_5	TCTCCGCGGCCAACAAGTCT	ACTR10	164	0	5	14	65
ACTR1A_1	TGGGGAAGGAACTGCCCAGC	ACTR1A	823	359	418	307	495
ACTR1A_2	AGTGGCGCTAGCGGCGGACC	ACTR1A	838	180	193	117	209
ACTR1A_3	GGAATCTCTCCTTCTGGGGA	ACTR1A	163	69	71	140	122
ACTR1A_4	CGTGTCAGTGGCGCTAGCGG	ACTR1A	405	188	287	338	555
ACTR1A_5	GCAGAGGAATCTCTCCTTCT	ACTR1A	154	155	134	166	284
ACTR1B_1	GCAGGAGGCACCGGATGGGC	ACTR1B	172	233	162	170	336
ACTR1B_2	AGGCGGGCTGCAGGAGGCAC	ACTR1B	311	110	300	200	247
ACTR1B_3	CCTCCTGCAGCCCGCCTGCT	ACTR1B	422	610	705	973	903
ACTR1B_4	TGCAGCCCGCCTGCTGGGCA	ACTR1B	188	493	258	407	538
ACTR1B_5	GCTGCAGGCTCGGGGAGGGA	ACTR1B	399	533	688	543	679
ACTR2_1	AACCTACAGCCACCGCCGCC	ACTR2	523	162	342	627	715
ACTR2_2	GCAAGAGGAAGAAGAGAAAA	ACTR2	173	141	155	330	425
ACTR2_3	AGGGGCCGGGAAGACGCAAG	ACTR2	185	132	64	247	352
ACTR2_4	GGCGGTGGCTGTAGGTTGTG	ACTR2	652	123	161	667	970
ACTR2_5	TGTAGGTTGTGCGGCTGCAG	ACTR2	387	163	231	605	825
ACTR3_1	TCACCGTCCGGGGGGTAGCC	ACTR3	9	214	209	273	412
ACTR3_2	TTGCTACTGCTTCGGCTTCC	ACTR3	1370	596	711	968	1277
ACTR3_3	TAGCAAGAAAGCAGCAGGCT	ACTR3	167	34	81	243	327
ACTR3_4	TGGGCCGCCTTCACCGTCCG	ACTR3	451	280	236	490	824
ACTR3_5	TCGGCTTCCCGGCTACCCCC	ACTR3	359	114	87	319	326
ACTR3B_1	AGCATCCGGGCTCCCGGCAG	ACTR3B	391	349	404	722	729
ACTR3B_2	ACGGACGCAGCTCGACCTCC	ACTR3B	1693	1238	1520	1884	2372
ACTR3B_3	CTGGCGTCCACCTCGCCTGG	ACTR3B	139	372	409	434	562
ACTR3B_4	CGCAGCTCGACCTCCAGGCG	ACTR3B	49	160	201	203	336
ACTR3B_5	CTCCAGGCGAGGTGGACGCC	ACTR3B	114	223	186	369	602
ACTR3C_1	TCTGCGGTGCGGAGTTGCGC	ACTR3C	91	168	113	265	339
ACTR3C_2	ACTGGCCAAGCTGGGAAGTC	ACTR3C	204	316	565	486	633
ACTR3C_3	GCGGAGCCACTGGCCAAGCT	ACTR3C	303	186	248	309	575
ACTR3C_4	TTGCGCCGGACTTCCCAGCT	ACTR3C	216	318	331	353	522
ACTR3C_5	GGACTTCCCAGCTTGGCCAG	ACTR3C	800	918	836	1040	1648
ACTR5_1	CACTGGGTCCGGTGCGGCAC	ACTR5	360	122	108	185	319
ACTR5_2	GGACGCGCGCTCCAAGATGG	ACTR5	579	314	496	480	710
ACTR5_3	CTCCAGCACTGGGTCCGGTG	ACTR5	165	166	193	227	329
ACTR5_4	GAACACGTTCGCCGCCATCT	ACTR5	1310	461	1099	712	1011
ACTR5_5	CCGGCCTCCAGCACTGGGTC	ACTR5	521	189	283	582	644
ACTR6_1	TACGGCTGCGGTGTGGTTGG	ACTR6	334	104	205	103	188
ACTR6_2	AGCTCCATTATCCAGCACTA	ACTR6	438	156	218	438	983
ACTR6_3	AAACAACTACGGCTGCGGTG	ACTR6	168	27	2	10	35
ACTR6_4	TGAGATGACGACCTTAGTGC	ACTR6	161	147	215	362	411
ACTR6_5	AGGGAAAACAACTACGGCTG	ACTR6	2	8	26	90	115
ACTR8_1	CGCTGAGGCGAGAGGTTGGT	ACTR8	298	99	214	208	491
ACTR8_2	GAGAGGTTGGTGGGTGTCTC	ACTR8	103	174	78	266	269
ACTR8_3	GGCTGCAGCGCTGAGGCGAG	ACTR8	171	151	335	213	305
ACTR8_4	TCAGCCTGGGTCATTATGGC	ACTR8	820	802	537	474	877
ACTR8_5	CAGTCGTGGCTGCAGCGCTG	ACTR8	116	116	28	70	134
ACTRT2_1	GGAGAGCAGACCTGCGGCTG	ACTRT2	305	285	456	354	432
ACTRT2_2	CTGGAGGGAGAGCAGACCTG	ACTRT2	363	578	318	504	676
ACTRT2_3	AGCCCTGCATCCTCAGCCGC	ACTRT2	267	317	119	185	238
ACTRT2_4	AGACCTGCGGCTGAGGATGC	ACTRT2	491	193	257	234	448
ACTRT2_5	GGCTGAGGATGCAGGGCTCC	ACTRT2	201	451	749	444	800
ACVR1_1	GCCGCTGCCAGCCTGCTCCT	ACVR1	179	353	236	478	603
ACVR1_2	GCCGAGGAGCAGGCTGGCAG	ACVR1	573	247	480	525	806
ACVR1_3	GAGCAGGCTGGCAGCGGCAG	ACVR1	498	252	196	575	830
ACVR1_4	CTCCCCCGGCTCTTTCCCCC	ACVR1	336	311	199	218	545
ACVR1_5	CTGCAGCGGAGCGGTGCGTG	ACVR1	81	31	28	56	95
ACVR1B_1	GGCGGCGGCGGTGGTTACTA	ACVR1B	514	259	384	350	420
ACVR1B_2	GGTGGTTACTATGGCGGAGT	ACVR1B	164	138	158	155	316
ACVR1B_3	GGGGAAGAAGGAGGAGGCTC	ACVR1B	270	177	126	332	312
ACVR1B_4	GACAACAAGGGGGAAGAAGG	ACVR1B	237	209	467	546	767
ACVR1B_5	CGAGCAGGAGGACAACAAGG	ACVR1B	81	311	453	374	617
ACVR1C_1	AGCCGCAGGGGGCGTGGGAT	ACVR1C	330	661	458	461	1180
ACVR1C_2	CGGTTGGCTCTAGTCAGTGT	ACVR1C	173	217	301	331	362
ACVR1C_3	GCCGCCTGGTGGCGATGACC	ACVR1C	228	137	86	286	397
ACVR1C_4	GGAGCGCTGAGCAGAGCGCC	ACVR1C	212	430	405	544	710
ACVR1C_5	CCCGGGTCATCGCCACCAGG	ACVR1C	248	342	213	306	522
ACVR2A_1	CGGCGGCCAAGTTCTGGTCC	ACVR2A	150	223	138	254	525
ACVR2A_2	CCGGAGCTGGAGCCAGAGCC	ACVR2A	225	286	239	571	592
ACVR2A_3	TGCAGGCGGCGGCCAAGTTC	ACVR2A	412	548	401	673	848
ACVR2A_4	CCAAGTTCTGGTCCAGGCTC	ACVR2A	148	315	253	314	546
ACVR2A_5	CCAGAGCCTGGACCAGAACT	ACVR2A	179	396	641	438	692
ACVR2B_1	GAGCTGAACCGAGTCCAAAA	ACVR2B	286	278	381	292	413
ACVR2B_2	CCGCCGCTCAGGAGCCATTT	ACVR2B	352	416	305	381	564
ACVR2B_3	AGTCCAAAATGGCTCCTGAG	ACVR2B	6	191	58	356	470
ACVR2B_4	TGGCTCCTGAGCGGCGGCCA	ACVR2B	190	330	294	281	527
ACVR2B_5	TCCGGGTTTCCCCGCTGGCT	ACVR2B	244	179	193	204	356
ACVRL1_1	TCCTTACCCCACCCTCAGCC	ACVRL1	93	244	190	444	544
ACVRL1_2	CTCCTAGACCGAGGACCCCC	ACVRL1	359	114	264	220	476
ACVRL1_3	ACCGAGGACCCCCGGGCTGA	ACVRL1	373	368	262	432	723
ACVRL1_4	GCTGCAAGCCTCCTAGACCG	ACVRL1	389	612	456	677	886
ACVRL1_5	ACCCTCAGCCCGGGGGTCCT	ACVRL1	595	612	680	602	1005
ACY1_1	GCCCTTCCCTGACTGTGGCC	ACY1	220	184	83	165	225
ACY1_2	CCTCGCTGGACCCTAAGTCC	ACY1	499	584	574	582	626
ACY1_3	TCAGCGCCCTTCCCTGACTG	ACY1	427	406	186	380	430
ACY1_4	CCTGACTGTGGCCTGGACTT	ACY1	650	630	673	954	1451
ACY1_5	CCTAAGTCCAGGCCACAGTC	ACY1	271	298	205	248	217
ACY3_1	CCGCCCTACCCCCGAAACAG	ACY3	186	410	180	378	454
ACY3_2	GGCAGCTGCTTCCGCTGTTT	ACY3	203	153	211	273	388
ACY3_3	AAACAGCGGAAGCAGCTGCC	ACY3	379	667	461	373	679
ACY3_4	CAGCACAGAACAAAAGCTCC	ACY3	224	132	216	194	496
ACY3_5	GCTTCCGCTGTTTCGGGGGT	ACY3	19	96	138	102	198
ACYP1_1	ACCGGCTGCCAGGATCACTC	ACYP1	313	557	520	998	1396
ACYP1_2	AGCCGTTGGCGTGGTGGTCC	ACYP1	295	231	219	246	396
ACYP1_3	TTGGTGAGCCGTTGGCGTGG	ACYP1	577	277	218	361	453
ACYP1_4	TGTCTTCCCCACCGGCTGCC	ACYP1	229	207	270	395	695
ACYP1_5	TGGTGGTCCCGGAGTGATCC	ACYP1	125	252	216	309	538
ACYP2_1	TGAGGAGCCGGAGAGGGGCT	ACYP2	563	348	297	287	643
ACYP2_2	TCTGTTGAGGAGCCGGAGAG	ACYP2	467	305	216	319	686
ACYP2_3	CGAGCCCTCTGTTGAGGAGC	ACYP2	331	302	325	334	613
ACYP2_4	CGGCGGCGAGCCCTCTGTTG	ACYP2	333	285	302	498	537
ACYP2_5	CCTCTCCGGCTCCTCAACAG	ACYP2	792	693	638	830	1193
ADA_1	GCCGCTCGGTGGGTCTCTGC	ADA	67	183	213	271	467
ADA_2	AAGCCGAGCGGCCACCGAGC	ADA	34	171	327	268	466
ADA_3	TCGGTGGGTCTCTGCCGGCT	ADA	466	271	150	262	411
ADA_4	GCCGGCAGAGACCCACCGAG	ADA	134	183	169	274	326
ADA_5	TGGCCCCAGGGAAAGCCGAG	ADA	360	536	384	746	1119
ADAD1_1	GCAGAGCGGCCTGAAGCGAG	ADAD1	6	110	144	246	331
ADAD1_2	CGGCCTGAAGCGAGAGGTTG	ADAD1	161	188	237	198	517
ADAD1_3	TGAAGCGAGAGGTTGAGGCT	ADAD1	189	309	481	591	765
ADAD1_4	CAGCCTCAACCTCTCGCTTC	ADAD1	811	365	518	611	670
ADAD1_5	GAGAGGTTGAGGCTGGGAGG	ADAD1	178	121	127	344	555
ADAD2_1	TTCGTTGGCGGCCATGGCTT	ADAD2	66	188	239	400	503
ADAD2_2	GGCCATGGCTTCGGCTTCTC	ADAD2	431	196	345	342	596
ADAD2_3	CAGATCTTCGTTGGCGGCCA	ADAD2	309	456	471	430	747
ADAD2_4	GCCCTGAGAAGCCGAAGCCA	ADAD2	191	187	117	253	339
ADAD2_5	GCGCCTCAGATCTTCGTTGG	ADAD2	257	280	305	370	563
ADAL_1	GCTTGCGGCTGACCTTTCTT	ADAL	380	262	238	435	633
ADAL_2	GGACCGTATTCTGGGACAAA	ADAL	407	210	328	286	685
ADAL_3	ACTCACGACATTCCAAAGAA	ADAL	202	165	114	229	251
ADAL_4	GCGGTAGCGGACCGTATTCT	ADAL	192	186	345	196	359
ADAL_5	GCCAGTGCTAAGTTCGCTTG	ADAL	534	389	542	789	977
ADAM10_1	GAGGTCCCGGCTTCCCGTGG	ADAM10	173	122	147	188	290
ADAM10_2	CCGGCTTCCCGTGGAGGCTC	ADAM10	680	261	327	275	691
ADAM10_3	GAAGCTGAAGGGGCTTGGTC	ADAM10	38	332	176	277	452
ADAM10_4	GGCTTGGTCCGGAGCCTCCA	ADAM10	390	427	403	583	805
ADAM10_5	AGGGAGAAGCTGAAGGGGCT	ADAM10	222	199	256	392	467
ADAM11_1	AGAGGTGGGGGCGGCAGGGA	ADAM11	160	298	353	445	645
ADAM11_2	TCGCTGCTCAGCTCTTAACC	ADAM11	369	544	342	302	538
ADAM11_3	AGCGAGCCATGAGGCTGCTG	ADAM11	135	189	179	208	323
ADAM11_4	GGAGGAATGAGCGAGCCATG	ADAM11	298	401	338	499	523
ADAM11_5	CCATGAGGCTGCTGCGGCGC	ADAM11	94	140	200	327	254
ADAM12_1	TCCGAGTTGGCCCGGGGACT	ADAM12	165	260	181	269	595
ADAM12_2	AAACTGTCCGAGTTGGCCCG	ADAM12	451	444	456	520	694
ADAM12_3	CTAACGCTCTTCCTAGTCCC	ADAM12	0	32	42	101	116
ADAM12_4	AATGAGCAAACTGTCCGAGT	ADAM12	381	450	334	382	462
ADAM12_5	TCCTAGTCCCCGGGCCAACT	ADAM12	3	179	157	138	278
ADAM15_1	CCGGGCGAGGGCAGCAAGTG	ADAM15	147	288	189	213	441
ADAM15_2	CCGCACTTGCTGCCCTCGCC	ADAM15	307	378	500	547	604
ADAM15_3	AGCAAGTGCGGAACAGCGCG	ADAM15	91	105	101	222	283
ADAM15_4	CGGAACAGCGCGCGGAGGAG	ADAM15	128	187	124	420	688
ADAM15_5	CAGCGCCAGCCGCATGGCAG	ADAM15	345	238	196	359	540
ADAM17_1	TTCCCTCCCGCGCCGCCTAC	ADAM17	475	682	309	529	774
ADAM17_2	GGCGGTAGAATCTTCCCAGT	ADAM17	233	202	313	282	383
ADAM17_3	AATCTTCCCAGTAGGCGGCG	ADAM17	253	163	178	301	345
ADAM17_4	TCCCAGTAGGCGGCGCGGGA	ADAM17	185	66	104	194	229
ADAM17_5	TCTGGGGGCGTCGAGCCTGG	ADAM17	1195	1061	1209	1356	2109
ADAM18_1	GAGGGCGAGGAGAAGGAACA	ADAM18	485	405	505	513	722
ADAM18_2	CAGTGAGGAGGGCGAGGAGA	ADAM18	186	194	205	881	963
ADAM18_3	TGGCTGTGGCTCCTGCGCTC	ADAM18	551	705	966	981	1471
ADAM18_4	CAAGCTCAGTGAGGAGGGCG	ADAM18	470	167	170	440	558
ADAM18_5	ACATGGCTCAGCCAGAGCGC	ADAM18	150	173	326	236	519
ADAM19_1	CGCCGGGCAGTGGGCAGGTA	ADAM19	55	88	152	144	297
ADAM19_2	GCAGTGGGCAGGTATGGCTG	ADAM19	662	425	314	539	638
ADAM19_3	AGCCATACCTGCCCACTGCC	ADAM19	685	508	435	449	599
ADAM19_4	TCCAGACGCGCCTCCACCGC	ADAM19	187	273	304	447	665
ADAM19_5	TGGCGGCGGCCCTTAGCGCT	ADAM19	355	274	362	274	487
ADAM2_1	ACCCAGGACTTCAAGCCATG	ADAM2	88	182	154	324	487
ADAM2_2	CAGAAACAAGACGCGCCACA	ADAM2	140	196	371	334	406
ADAM2_3	CGCCACATGGCTTGAAGTCC	ADAM2	251	197	501	349	536
ADAM2_4	CATTATTCCGGCTGGGACCC	ADAM2	401	296	264	433	681
ADAM2_5	CAACTGCCATTATTCCGGCT	ADAM2	48	274	286	336	377
ADAM20_1	ATGGGAATCTGAGATTGATG	ADAM20	59	186	77	154	304
ADAM20_2	CAGCAGTGTGTTTAAGACTA	ADAM20	222	639	538	364	682
ADAM20_3	CATGCCATTCTCCATTGGAT	ADAM20	70	259	185	321	460
ADAM20_4	CATTACATGCCATTCTCCAT	ADAM20	533	497	491	658	815
ADAM20_5	ACTGCTGAACTCCCATCCAA	ADAM20	312	621	383	660	830
ADAM21_1	CATGGCCATTTCTGTCTAGA	ADAM21	96	303	402	225	477
ADAM21_2	TACAAACCATTGATAAAGCA	ADAM21	162	130	257	413	312
ADAM21_3	ATAAACCATCTAGACAGAAA	ADAM21	264	248	199	290	336
ADAM21_4	TTTATACCATGCTTTATCAA	ADAM21	378	163	101	168	304
ADAM21_5	CATCTAGACAGAAATGGCCA	ADAM21	94	387	394	516	775
ADAM22_1	GCAGCACTGAGCCGCGGTGG	ADAM22	57	150	189	240	457
ADAM22_2	CACAATGCAGCACTGAGCCG	ADAM22	618	438	359	507	764
ADAM22_3	TGGCGCTGCAACCTCCACCG	ADAM22	417	339	232	538	720
ADAM22_4	CGGTGGAGGTTGCAGCGCCA	ADAM22	548	966	736	1098	1737
ADAM22_5	CAGTGCTGCATTGTGCTTCG	ADAM22	280	509	242	455	559
ADAM23_1	GGCCGCTTCAGCGACTGCGG	ADAM23	307	139	183	288	436
ADAM23_2	CTCAGCATCCTCAGGCCCGG	ADAM23	171	287	246	321	436
ADAM23_3	CGCGCCGCCTCAGCATCCTC	ADAM23	403	581	422	581	1162
ADAM23_4	AGCCCCCGCAGTCGCTGAAG	ADAM23	157	297	312	321	442
ADAM23_5	CGCCGGGCCTGAGGATGCTG	ADAM23	84	405	358	413	703
ADAM28_1	TCGCTCAGGTGGGTGCTGCT	ADAM28	544	682	758	627	1414
ADAM28_2	GTCTCACTGGAGAGGAGGCA	ADAM28	367	313	158	399	531
ADAM28_3	TCTGCTCTTCTCGCTCAGGT	ADAM28	134	135	136	166	310
ADAM28_4	ATTCTGTCTCACTGGAGAGG	ADAM28	557	390	549	789	1079
ADAM28_5	GGAGTTTCATTCTGTCTCAC	ADAM28	395	229	129	262	250
ADAM29_1	TTGTGATCGAGGGCGTCCTC	ADAM29	302	205	264	326	403
ADAM29_2	GGCGTCCTCAGGAAATGTGC	ADAM29	220	284	245	315	407
ADAM29_3	CTGTTCCTGCACATTTCCTG	ADAM29	478	665	649	501	767
ADAM29_4	CTCAGGAAATGTGCAGGAAC	ADAM29	146	116	45	115	318
ADAM29_5	TATAACCTGCTTGTGATCGA	ADAM29	390	173	231	266	382
ADAM30_1	CAGCTAGACCGAGCCCTGGG	ADAM30	315	269	381	529	516
ADAM30_2	GACCGAGCCCTGGGAGGCTA	ADAM30	326	302	567	621	866
ADAM30_3	GGGGAGCCCGTAGCCTCCCA	ADAM30	72	114	159	110	234
ADAM30_4	TCCCCTGGCAGGGTTTCCGG	ADAM30	64	339	301	289	519
ADAM30_5	GCCCGTAGCCTCCCAGGGCT	ADAM30	371	199	234	370	484
ADAM32_1	CGGCCAGCAGCAACCAGAGG	ADAM32	258	340	161	472	462
ADAM32_2	CAGCAACCAGAGGCGGAACA	ADAM32	377	338	233	254	375
ADAM32_3	GCCGCACCATGTTCCGCCTC	ADAM32	218	626	597	739	1347
ADAM32_4	ACCAGAGGCGGAACATGGTG	ADAM32	389	482	233	495	611
ADAM32_5	GGCGGAACATGGTGCGGCTT	ADAM32	313	476	574	488	657
ADAM33_1	GCCGAGGAGCTCACAGCTAT	ADAM33	288	282	567	607	1061
ADAM33_2	AGCTCACAGCTATGGGCTGG	ADAM33	295	405	456	447	556
ADAM33_3	CAGCTATGGGCTGGAGGCCC	ADAM33	544	197	209	253	465
ADAM33_4	ACGGGGTCCCCCGAGCTCTC	ADAM33	391	191	355	392	486
ADAM33_5	GAGCCGCTGCCTAGAGGCCG	ADAM33	420	650	723	853	753
ADAM3A_1	GAGAGACAGCATTGCGTAGC	ADAM3A	97	292	557	355	806
ADAM3A_2	CATCCCTGTGGCTGGGCCGC	ADAM3A	418	187	456	292	616
ADAM3A_3	CAACGGCCATCCCTGTGGCT	ADAM3A	530	188	193	448	479
ADAM3A_4	AAGGACAACGGCCATCCCTG	ADAM3A	555	865	461	560	847
ADAM3A_5	TAGCCGGCGGCCCAGCCACA	ADAM3A	126	111	244	388	431
ADAM7_1	GAGCAGAAGTGCTTGAGAAA	ADAM7	114	321	245	387	423
ADAM7_2	GTGGAAGTGAGGAGGAAGAA	ADAM7	365	277	268	401	637
ADAM7_3	TCCCTGCAGTGGAAGTGAGG	ADAM7	607	540	990	972	1762
ADAM7_4	GAGGTGCTTCATCCCTGCAG	ADAM7	170	152	216	300	316
ADAM7_5	ATTCTGAGTGATTCTGGTAG	ADAM7	463	140	187	232	285
ADAM8_1	ATGGCCGGGTCGGGGAGCAG	ADAM8	207	252	267	463	570
ADAM8_2	TCCGCCTCTGCTCCCCGACC	ADAM8	404	382	177	494	487
ADAM8_3	GAACCAGACCGTGTCCCGCG	ADAM8	174	503	755	425	552
ADAM8_4	AGGCGGAGGTGACAGCCCCG	ADAM8	212	278	411	363	495
ADAM8_5	GGTGACAGCCCCGCGGGACA	ADAM8	467	450	347	537	656
ADAM9_1	GCGCTTCCCGGCCAGACTTG	ADAM9	278	329	108	291	336
ADAM9_2	CCAGACTTGGGGCCCCGGCA	ADAM9	523	275	188	267	299
ADAM9_3	CCGGCAGGGTTGGAAAATGA	ADAM9	175	213	87	215	276
ADAM9_4	GGGTTGGAAAATGATGGAAG	ADAM9	229	121	77	134	200
ADAM9_5	GAAAATGATGGAAGAGGCGG	ADAM9	434	160	275	300	699
ADAMDEC1_1	CAGCAGGACCCAAGACATGG	ADAMDEC1	486	618	925	811	920
ADAMDEC1_2	GATCTCCCAGCTACCTGCAG	ADAMDEC1	406	548	455	548	876
ADAMDEC1_3	CAAGACATGGTGGCCACTGC	ADAMDEC1	394	307	209	316	329
ADAMDEC1_4	CTGCAGTGGCCACCATGTCT	ADAMDEC1	218	252	272	514	804
ADAMDEC1_5	TGGTGGCCACTGCAGGTAGC	ADAMDEC1	273	369	489	410	580
ADAMTS1_1	GGAAAGCGGCTCCGAGCCAG	ADAMTS1	232	253	305	291	529
ADAMTS1_2	CCTGGCTTTGCAATAGCCCC	ADAMTS1	84	227	302	407	580
ADAMTS1_3	CTCCGTCCGGTAGCGCACCC	ADAMTS1	91	103	247	237	395
ADAMTS1_4	CCAGGGGCTATTGCAAAGCC	ADAMTS1	453	268	134	288	507
ADAMTS1_5	CTTTGCAATAGCCCCTGGCT	ADAMTS1	598	326	550	487	603
ADAMTS10_1	TCCCTCCCTTCCTGCGCGCG	ADAMTS10	211	275	335	336	428
ADAMTS10_2	CCACTGAATCACGCACCCCC	ADAMTS10	71	457	235	554	600
ADAMTS10_3	GCAACCCCGGGCGTGATCAG	ADAMTS10	130	374	386	366	632
ADAMTS10_4	AACAAACCCACGGCAACCCC	ADAMTS10	263	257	285	442	606
ADAMTS10_5	CGCGCGCCACTGATCACGCC	ADAMTS10	166	305	294	405	754
ADAMTS12_1	GGCCCAGCAGGAAGATGCAG	ADAMTS12	64	235	265	348	409
ADAMTS12_2	CAGGAAGATGCAGGGGTGCA	ADAMTS12	391	587	535	527	789
ADAMTS12_3	AGATGCAGGGGTGCATGGTC	ADAMTS12	467	291	347	449	533
ADAMTS12_4	GCACCCCTGCATCTTCCTGC	ADAMTS12	931	1376	675	1034	1372
ADAMTS12_5	GTGCATGGTCAGGCGCGAGA	ADAMTS12	841	683	870	819	1600
ADAMTS13_1	AGCCAGCCCGAGGAGTGGAG	ADAMTS13	257	332	250	457	543
ADAMTS13_2	GAGGAGTGGAGCGGAGTGAG	ADAMTS13	298	45	59	181	285
ADAMTS13_3	AGGAGAGCCAGCCCGAGGAG	ADAMTS13	445	443	372	666	690
ADAMTS13_4	GACCAGATTCCCAGTCACCA	ADAMTS13	340	289	378	519	564
ADAMTS13_5	AGCGGAGTGAGAGGGGGCCT	ADAMTS13	392	220	210	441	734
ADAMTS14_1	GCGCACCCGGTGCCAACTGC	ADAMTS14	199	93	99	194	173
ADAMTS14_2	CTGACCGACCAGCCGGCAGT	ADAMTS14	91	206	226	285	413
ADAMTS14_3	GGTGCCAACTGCCGGCTGGT	ADAMTS14	102	165	241	320	399
ADAMTS14_4	GACCAGCCGGCAGTTGGCAC	ADAMTS14	214	236	219	248	420
ADAMTS14_5	CACTGACGCGCCAGCGCACC	ADAMTS14	1058	940	1168	1348	1830
ADAMTS15_1	AACTAGCGGAAGGTGCCGGG	ADAMTS15	121	174	85	315	525
ADAMTS15_2	TGCGGTTGCGAGAAGCCGCC	ADAMTS15	350	268	272	336	542
ADAMTS15_3	TGCAGCCGAGAACTAGCGGA	ADAMTS15	590	608	878	662	1302
ADAMTS15_4	TGCTGCGCTGCGAGTGGCTG	ADAMTS15	481	325	193	295	512
ADAMTS15_5	CTGGCTTGCTGCGCTGCGAG	ADAMTS15	246	219	159	298	340
ADAMTS16_1	GCCTGGAGCCTTTCAGCCGA	ADAMTS16	396	646	474	645	1230
ADAMTS16_2	AGGTTGAGTCTCTTCACCTT	ADAMTS16	179	234	144	250	481
ADAMTS16_3	TCTCTTCACCTTCGGCTGAA	ADAMTS16	0	0	0	0	0
ADAMTS16_4	ATCCATGTGGAAGTCGTGCC	ADAMTS16	167	126	398	323	858
ADAMTS16_5	ACCTTCGGCTGAAAGGCTCC	ADAMTS16	171	233	237	483	700
ADAMTS17_1	GCGCTCCTGCTTCGCCGCCA	ADAMTS17	858	414	571	603	937
ADAMTS17_2	CGGCGAAGCAGGAGCGCGCT	ADAMTS17	6	126	210	262	345
ADAMTS17_3	CCTGCTTCGCCGCCACGGTC	ADAMTS17	326	244	207	407	582
ADAMTS17_4	AGCAGGAGCGCGCTAGGCGG	ADAMTS17	551	547	368	522	631
ADAMTS17_5	CTGGAGGGCTTCACTCCGGC	ADAMTS17	165	251	79	152	343
ADAMTS18_1	AGACAGACGCACAGACGGGC	ADAMTS18	442	288	500	545	891
ADAMTS18_2	GACACAGACAGACGCACAGA	ADAMTS18	752	801	813	1109	1620
ADAMTS18_3	GCAAACGGTTGGGAGACTGT	ADAMTS18	139	462	458	544	704
ADAMTS18_4	GGACTGGAGCGCAAACGGTT	ADAMTS18	1	40	103	64	125
ADAMTS18_5	GGCCGGGACTGGAGCGCAAA	ADAMTS18	327	100	189	233	502
ADAMTS19_1	GCCTCCAGCGCGATCCACTC	ADAMTS19	629	407	530	695	757
ADAMTS19_2	CGATCCACTCCGGGGCGCAG	ADAMTS19	403	338	408	314	421
ADAMTS19_3	CCCGGAGTGGATCGCGCTGG	ADAMTS19	440	614	337	488	715
ADAMTS19_4	ATCGCGCTGGAGGCGTGCGC	ADAMTS19	262	386	308	471	800
ADAMTS19_5	TCCCCGGAGCGCTAGGAGGC	ADAMTS19	191	211	261	237	336
ADAMTS2_1	TGCGGTGCTGCAGCTGCGGG	ADAMTS2	502	485	587	652	986
ADAMTS2_2	AGCCCACATCTGGGGGCAGC	ADAMTS2	71	288	278	500	555
ADAMTS2_3	GCCGCCCAGCCCACATCTGG	ADAMTS2	125	282	355	632	831
ADAMTS2_4	GCTCCAGCTGCCCCCAGATG	ADAMTS2	228	275	206	403	576
ADAMTS2_5	CCCGCAGCTGCAGCACCGCA	ADAMTS2	186	316	417	430	827
ADAMTS20_1	ACCTGAGCAGAGAGTTTCTG	ADAMTS20	956	1001	942	936	1503
ADAMTS20_2	CCCTCAGAAACTCTCTGCTC	ADAMTS20	58	261	267	324	478
ADAMTS20_3	GAGAGTTTCTGAGGGCAGCG	ADAMTS20	463	123	203	193	395
ADAMTS20_4	CTCTCTGCTCAGGTTCAGCT	ADAMTS20	205	184	229	203	448
ADAMTS20_5	TGCTCAGGTTCAGCTCGGCG	ADAMTS20	716	562	465	660	890
ADAMTS3_1	TAGCGAGAGAGACGAGCGAG	ADAMTS3	167	4	18	19	20
ADAMTS3_2	GTTCCCCGGAGCACAGCAGG	ADAMTS3	48	162	147	216	234
ADAMTS3_3	GAGAGACGAGCGAGCGGGAG	ADAMTS3	37	56	18	84	131
ADAMTS3_4	TACTTCCCCCTGCTGTGCTC	ADAMTS3	371	355	281	363	412
ADAMTS3_5	CGGAGAATGCTTGGGTTCCC	ADAMTS3	113	216	187	241	703
ADAMTS4_1	CATATGCACGAGAGAGACAG	ADAMTS4	188	374	233	184	323
ADAMTS4_2	CTCTCGTGCATATGTGTCTG	ADAMTS4	1087	1083	839	1194	2001
ADAMTS4_3	GAGGCTGGGGAGAACCCACA	ADAMTS4	174	321	205	303	404
ADAMTS4_4	TGTGTCTGTGGGTCTCCCTG	ADAMTS4	272	373	540	646	896
ADAMTS4_5	GCTGGCGCGGAGAGAGGCTG	ADAMTS4	131	110	152	167	279
ADAMTS5_1	TGCCCGCCGTCATCCCCAGT	ADAMTS5	169	385	470	532	1420
ADAMTS5_2	GGCGCTCGCAGCTGCCGACT	ADAMTS5	353	281	305	440	491
ADAMTS5_3	CACAGCGCTCGCGCTGCTCT	ADAMTS5	13	107	170	123	216
ADAMTS5_4	CAGCTGCCGACTGGGGATGA	ADAMTS5	103	213	222	483	550
ADAMTS5_5	GACTGGGGATGACGGCGGGC	ADAMTS5	374	827	364	638	857
ADAMTS6_1	GAAAAGAAGACAAGAGGAGC	ADAMTS6	130	264	235	507	444
ADAMTS6_2	GAAGACAAGAGGAGCAGGAA	ADAMTS6	40	235	199	349	469
ADAMTS6_3	TCAGGAGAAAAGAAGACAAG	ADAMTS6	149	91	130	147	216
ADAMTS6_4	GCAGAGCATCAAAAGGTATC	ADAMTS6	87	407	306	399	437
ADAMTS6_5	GGGGCCGGTAGTGAGATCTA	ADAMTS6	113	114	121	273	215
ADAMTS7_1	CTTTGCCTCTGCAGCGGCCA	ADAMTS7	179	142	134	127	329
ADAMTS7_2	CTCTGCAGCGGCCAAGGGGG	ADAMTS7	271	61	95	269	415
ADAMTS7_3	CGCGGGCAACAAAGGCTGCA	ADAMTS7	314	307	226	395	459
ADAMTS7_4	GCTCGGTCCGCGGGCAACAA	ADAMTS7	612	475	281	664	861
ADAMTS7_5	TTCGGCTGCGCTCGGTCCGC	ADAMTS7	802	940	658	848	1091
ADAMTS8_1	TGCTTCCCGGGGTGGGGAGG	ADAMTS8	202	143	250	404	502
ADAMTS8_2	ACTCGGTGCTTCCCGGGGTG	ADAMTS8	79	27	18	47	85
ADAMTS8_3	AGCCCACTCGGTGCTTCCCG	ADAMTS8	29	43	57	54	95
ADAMTS8_4	TCCTGCCTCCTCCCCACCCC	ADAMTS8	412	174	108	444	579
ADAMTS8_5	GAAGGGCTCGGCAGCCCACT	ADAMTS8	376	300	480	284	611
ADAMTS9_1	CGAGCGGGCAGGAGAAGGCG	ADAMTS9	182	246	321	453	566
ADAMTS9_2	CCCAGCGAGCGGGCAGGAGA	ADAMTS9	161	106	88	181	239
ADAMTS9_3	ATAATGCCCAGCGAGCGGGC	ADAMTS9	344	179	246	256	541
ADAMTS9_4	GGCGAGGAACTTGCGCTCCG	ADAMTS9	229	201	87	192	187
ADAMTS9_5	GCCGCATAATGCCCAGCGAG	ADAMTS9	271	503	267	470	683
ADAMTS9-AS1_1	TCAGGAATACAGACAGACGT	ADAMTS9-AS1	436	266	416	350	583
ADAMTS9-AS1_2	CGGCCAGACTTGGAACACTC	ADAMTS9-AS1	390	516	331	546	446
ADAMTS9-AS1_3	ATTCCTGAGTGTTCCAAGTC	ADAMTS9-AS1	315	110	187	300	252
ADAMTS9-AS1_4	GCATTCGCTCCAACAAGGGT	ADAMTS9-AS1	133	106	332	393	439
ADAMTS9-AS1_5	CTCGCGCATTCGCTCCAACA	ADAMTS9-AS1	246	193	195	204	372
ADAMTS9-AS2_1	ACAGCGCATTTCGGGAGCCA	ADAMTS9-AS2	441	530	247	611	672
ADAMTS9-AS2_2	CAGCAAAGCGCCCGGAGCCG	ADAMTS9-AS2	460	384	509	510	578
ADAMTS9-AS2_3	CATTTCGGGAGCCACGGCTC	ADAMTS9-AS2	686	645	965	806	980
ADAMTS9-AS2_4	TTAGCCCCCAGCAAAGCGCC	ADAMTS9-AS2	476	361	224	511	532
ADAMTS9-AS2_5	CAATCTCGACAGCGCATTTC	ADAMTS9-AS2	302	142	261	232	369
ADAMTSL1_1	CTGGATGTGACAGCAGGCAG	ADAMTSL1	245	231	185	361	555
ADAMTSL1_2	CCAGTACTGGATGTGACAGC	ADAMTSL1	972	951	976	960	1478
ADAMTSL1_3	TGGAGTGTTAGCACCAGTAC	ADAMTSL1	79	201	338	346	462
ADAMTSL1_4	CCTGCTGTCACATCCAGTAC	ADAMTSL1	672	1360	1223	1316	2224
ADAMTSL1_5	ATCCTTGCCGGAATCAGAAT	ADAMTSL1	67	225	136	272	210
ADAMTSL2_1	CTCCCGGGAACCCCCTCTCT	ADAMTSL2	112	181	248	319	439
ADAMTSL2_2	CTTCAAAGAGCATCCAAGAG	ADAMTSL2	23	182	53	74	130
ADAMTSL2_3	CTCTTGGATGCTCTTTGAAG	ADAMTSL2	346	249	219	172	233
ADAMTSL2_4	CATCCAAGAGAGGGGGTTCC	ADAMTSL2	702	654	923	889	960
ADAMTSL2_5	AAGAGAGGGGGTTCCCGGGA	ADAMTSL2	100	316	216	281	712
ADAMTSL3_1	CTCGTGCGGAATCCGGCACC	ADAMTSL3	9	98	176	91	221
ADAMTSL3_2	GTCGGGGAAGGTCCTGGTGC	ADAMTSL3	263	266	325	514	645
ADAMTSL3_3	TCAACACCTCGTGCGGAATC	ADAMTSL3	208	579	398	412	519
ADAMTSL3_4	ACCAGGACCTTCCCCGACGC	ADAMTSL3	898	537	231	536	761
ADAMTSL3_5	CCGCCCGTCAACACCTCGTG	ADAMTSL3	404	675	984	671	1173
ADAMTSL4_1	TGCGCCCAGGCGCTCTCTCC	ADAMTSL4	250	187	209	276	450
ADAMTSL4_2	CCGTTAACCCTTCTGCGCCC	ADAMTSL4	900	299	554	581	845
ADAMTSL4_3	GGTTGCCTGGAGAGAGCGCC	ADAMTSL4	306	227	298	357	448
ADAMTSL4_4	CTCCAGGCAACCTCGCTCCG	ADAMTSL4	376	453	489	502	810
ADAMTSL4_5	AGAGAGCGCCTGGGCGCAGA	ADAMTSL4	130	129	79	169	344
ADAMTSL5_1	TTACCGGCTGCGCGGAGCCC	ADAMTSL5	816	610	477	812	856
ADAMTSL5_2	AGATGGACTTACCGGCTGCG	ADAMTSL5	452	283	290	433	526
ADAMTSL5_3	GGATAGGCAGATGGACTTAC	ADAMTSL5	269	393	280	360	402
ADAMTSL5_4	AAAGTGGGAGGATAGGCAGA	ADAMTSL5	381	188	257	297	466
ADAMTSL5_5	CCCGGAGAAAGTGGGAGGAT	ADAMTSL5	113	333	304	367	416
ADAP1_1	GACCGCGGCGGAGACACGAG	ADAP1	418	393	422	355	458
ADAP1_2	CCGCATTCCCGCCGCCCTCT	ADAP1	296	240	189	221	466
ADAP1_3	CACTCGCTCAGCGACCGCGG	ADAP1	22	33	26	43	64
ADAP1_4	CCCAGAGGGCGGCGGGAATG	ADAP1	5	7	2	5	9
ADAP1_5	GGGCGGCGGGAATGCGGAAC	ADAP1	173	90	99	225	320
ADAP2_1	GTCCCTCTCCACCTGCCGGG	ADAP2	224	213	227	160	314
ADAP2_2	CGCTCGCGATCGCCCATGGC	ADAP2	197	231	109	223	346
ADAP2_3	CTCCGCCCGGCAGGTGGAGA	ADAP2	270	284	228	191	366
ADAP2_4	CCGGCAGGTGGAGAGGGACC	ADAP2	290	19	45	126	171
ADAP2_5	GTGGGGCCGAGGGGAGGAGT	ADAP2	445	122	58	212	319
ADAR_1	CGTCGGCACGGGAAACTCCG	ADAR	421	136	72	163	175
ADAR_2	TGGAAGTGGCCCCGGGGCGT	ADAR	332	135	179	280	415
ADAR_3	CCGCACTGGAAGTGGCCCCG	ADAR	50	75	170	84	82
ADAR_4	AGTTTCCCGTGCCGACGCCC	ADAR	664	207	200	187	337
ADAR_5	AACCGGAGCCATCTTGGGCC	ADAR	1072	565	307	691	1112
ADARB1_1	CGGCCAAGCGGCCAGGTTGG	ADARB1	306	239	253	300	338
ADARB1_2	AAGCGGCCAGGTTGGCGGCC	ADARB1	135	281	142	208	359
ADARB1_3	GGCTGCGGCTGAGGTGAGGG	ADARB1	117	219	250	322	374
ADARB1_4	ACATAAACGCCGCCACCGCG	ADARB1	661	433	536	549	1143
ADARB1_5	GTTGGTTGTGCGCAGCGGCG	ADARB1	111	164	109	380	336
ADARB2_1	GATGCCGCAAGGACTTCCTG	ADARB2	326	491	408	678	675
ADARB2_2	GAAGACTGCTGGATGCCGCA	ADARB2	645	480	631	808	968
ADARB2_3	TTCTCCACAGGAAGTCCTTG	ADARB2	320	268	461	592	735
ADARB2_4	GTGGGGCCCTGAGATCACAC	ADARB2	333	421	347	281	618
ADARB2_5	CACAGAGGCAGGAAGACTGC	ADARB2	229	599	187	470	677
ADARB2-AS1_1	TTGTGCAGCCATGGCTCTGC	ADARB2-AS1	279	343	561	373	529
ADARB2-AS1_2	AAGAAAGGTTTGTGCAGCCA	ADARB2-AS1	204	472	514	542	710
ADARB2-AS1_3	GGGTGATTTATGAGGAAGAA	ADARB2-AS1	89	124	117	99	211
ADARB2-AS1_4	CCGAGGCTGGGTGATTTATG	ADARB2-AS1	49	141	169	115	362
ADARB2-AS1_5	GTGGCACCAGCATCTGCATC	ADARB2-AS1	604	571	417	798	854
ADAT1_1	GACGCTCCCCTCCCACCTTC	ADAT1	285	453	488	671	1003
ADAT1_2	CTTCTAGGCGCGTTTCCTGA	ADAT1	134	273	267	297	312
ADAT1_3	GCGCGTTTCCTGAAGGTGGG	ADAT1	111	85	227	126	207
ADAT1_4	GATTAAGCTCGCTTTCTTCT	ADAT1	218	254	307	421	494
ADAT1_5	CGTCACGTCCGCCTTACCGG	ADAT1	567	403	490	287	697
ADAT2_1	CTCTGTAGCTGAGTGGTGGC	ADAT2	121	228	259	323	352
ADAT2_2	AGCTGAGTGGTGGCTGGGTA	ADAT2	272	156	166	170	341
ADAT2_3	CCGCGGGCTCTGTAGCTGAG	ADAT2	421	48	67	220	400
ADAT2_4	GTGGCTGGGTATGGAGGCGA	ADAT2	127	36	68	117	226
ADAT2_5	GCGCCGCTTGCAGCTGGCTT	ADAT2	531	182	110	194	351
ADAT3_1	CGCGCTTACCTGAGGGATCC	ADAT3	241	48	8	236	366
ADAT3_2	GGGGCCGCGCGCTTACCTGA	ADAT3	134	39	68	247	410
ADAT3_3	CCGGGCCGGTTGCTAAGACT	ADAT3	234	74	30	129	128
ADAT3_4	GGATCCCTCAGGTAAGCGCG	ADAT3	128	177	142	620	990
ADAT3_5	CTTCGCCAAGTCTTAGCAAC	ADAT3	112	41	28	123	194
ADCK1_1	CCCCGAGGGAAGCAGAGCCG	ADCK1	92	101	171	197	320
ADCK1_2	ACCGGGTTGCGGCCGGAAGC	ADCK1	12	91	137	161	284
ADCK1_3	GCTGCCCCTACTCACCCCGA	ADCK1	165	629	830	856	1457
ADCK1_4	CGCCGCGGCTCTGCTTCCCT	ADCK1	4	82	72	134	124
ADCK1_5	AATTCCCCGCTACCGGGTTG	ADCK1	287	139	191	295	337
ADCK2_1	CAGGGTCACCGTGCGCCCAG	ADCK2	117	453	491	509	559
ADCK2_2	AGCGATCTCATACTGGCCCC	ADCK2	73	457	303	567	871
ADCK2_3	CCACCCCAGCGATCTCATAC	ADCK2	396	527	532	595	898
ADCK2_4	CATACTGGCCCCTGGGCGCA	ADCK2	223	322	393	534	680
ADCK2_5	AGGGGCCAGTATGAGATCGC	ADCK2	198	240	101	258	295
ADCK3_1	ACAGATCCGGAGCGCGTGGC	ADCK3	151	127	83	71	181
ADCK3_2	GGCGAGTTGGTAAACAGATC	ADCK3	124	157	137	233	397
ADCK3_3	CTGCAGGAAGCTGGGATCCG	ADCK3	285	251	335	516	431
ADCK3_4	AGGCGGCTAGAAGGTGACCG	ADCK3	268	265	500	388	424
ADCK3_5	CGCGGCCAGCGAAACTCGCG	ADCK3	220	380	432	355	450
ADCK4_1	GCGCGGCCAGGTATGCATCT	ADCK4	198	318	386	410	520
ADCK4_2	CAGGTATGCATCTAGGGCAC	ADCK4	243	333	314	602	501
ADCK4_3	CGGTGCCCTAGATGCATACC	ADCK4	158	265	380	339	586
ADCK4_4	TGAGCATCCGAAGCGCGGCC	ADCK4	377	372	461	578	614
ADCK4_5	GCCTCTGAGCATCCGAAGCG	ADCK4	567	275	196	389	618
ADCK5_1	GCGGGAGAAGAGCGGAGCAG	ADCK5	233	161	206	260	445
ADCK5_2	CGGAGCAGTGGTCGGAGATG	ADCK5	311	191	185	417	334
ADCK5_3	GTGGTCGGAGATGTGGCGAC	ADCK5	220	399	318	302	442
ADCK5_4	CGGGCCGGGAGAGTCCTCAC	ADCK5	367	347	564	807	523
ADCK5_5	AGACGCTAAGCGGCGCCGGG	ADCK5	0	6	0	4	2
ADCY1_1	CGAACTCCTCGTCGCACGCC	ADCY1	148	307	361	342	427
ADCY1_2	GGAGTTCGCTTGCCCAGAGC	ADCY1	220	187	325	252	304
ADCY10_1	GGGTCAGCTATAGACAGACA	ADCY10	630	640	707	745	1004
ADCY10_2	AGAAGACAGGAGAGGAGGCC	ADCY10	112	398	340	515	845
ADCY10_3	GTCTTCAGAATAATGTCACC	ADCY10	142	250	205	174	420
ADCY10_4	ACTGCAGAAGACAGGAGAGG	ADCY10	565	868	1019	1322	1596
ADCY10_5	TGAAGATGAGGGCGACCGTC	ADCY10	678	211	167	390	439
ADCY2_1	CTACCTGCGGGACCGCTCCG	ADCY2	153	106	212	216	244
ADCY2_2	CGGAGCGGTCCCGCAGGTAG	ADCY2	261	152	205	290	451
ADCY2_3	CGATGTGGCAGGAGGCGATG	ADCY2	335	318	249	473	771
ADCY2_4	AGCGGCCCCGATGTGGCAGG	ADCY2	258	637	655	577	839
ADCY2_5	TAGAGCCAGTCCCGGGACCG	ADCY2	217	505	624	465	661
ADCY3_1	GAGCCAGCCGAGTCCGGGCT	ADCY3	266	361	209	297	410
ADCY3_2	CTGCACAGCTATTCCCCGCG	ADCY3	419	317	175	303	375
ADCY3_3	GAGCCGAGCCAGCCGAGTCC	ADCY3	64	219	329	563	746
ADCY3_4	GCTGTGCAGCACGCCGAGCC	ADCY3	434	235	317	430	495
ADCY3_5	AGCTATTCCCCGCGCGGCGC	ADCY3	1325	828	769	990	1734
ADCY4_1	GCGAGCGTGACTCCGCCATC	ADCY4	325	320	317	346	445
ADCY4_2	GGAGGGAGCCGGGGACCTGA	ADCY4	332	325	385	448	710
ADCY4_3	TAGGTCCGGGGAGGGAGCCG	ADCY4	315	218	187	299	655
ADCY4_4	TGACTCCGCCATCAGGTCCC	ADCY4	702	493	707	736	862
ADCY4_5	GAGTGGGCTAGGTCCGGGGA	ADCY4	572	249	228	486	671
ADCY5_1	GGGCGCGCCATGCACGCTTC	ADCY5	235	136	200	299	383
ADCY5_2	CGCAGGGCCCGAAGCGTGCA	ADCY5	188	338	407	431	546
ADCY5_3	GAAGGGAGGAGCGGCGCGAG	ADCY5	546	372	518	647	995
ADCY5_4	AGCGGGCGAGAAGGGAGGAG	ADCY5	568	150	336	911	1264
ADCY5_5	GTGCATGGCGCGCCCTGAGC	ADCY5	999	1024	1181	1290	1852
ADCY6_1	GACAGCTCGGGAGGGGGCGA	ADCY6	411	176	311	471	782
ADCY6_2	GCGCTGGACAGCTCGGGAGG	ADCY6	136	122	217	370	856
ADCY6_3	GCGGCTGCGCTGGACAGCTC	ADCY6	289	189	355	327	534
ADCY6_4	AGGATTGGAACGCACCCGAG	ADCY6	246	289	399	308	513
ADCY6_5	AACTCTTGTCGAGAGCCGCT	ADCY6	394	332	239	397	449
ADCY7_1	GCGTGGAAGGAGCCTTCGGA	ADCY7	190	394	509	711	760
ADCY7_2	GCCCAGGCTCACCCATCCGA	ADCY7	428	404	285	394	588
ADCY7_3	GCCCTTCCTCAGACGCGCCC	ADCY7	468	265	93	139	421
ADCY7_4	AGCCTTCGGATGGGTGAGCC	ADCY7	173	333	328	473	591
ADCY7_5	CTCTCATTAGGTAGCGTGGA	ADCY7	691	643	966	1058	1322
ADCY8_1	TTCGCACCCATCGCTGCCGC	ADCY8	119	285	331	449	668
ADCY8_2	CACTGCTCCGCGGCTGCAGG	ADCY8	127	180	265	255	524
ADCY8_3	CGGTGACCGGCGGCAGCGAT	ADCY8	365	272	250	264	410
ADCY8_4	TTTGGACGCCCACTGCTCCG	ADCY8	765	707	1090	1197	1446
ADCY8_5	CCCTGCAGCCGCGGAGCAGT	ADCY8	194	211	218	284	531
ADCY9_1	GCAGGGGCCGGAGATGGTGG	ADCY9	96	35	44	43	91
ADCY9_2	CCGCGGCCGCTGCCTCATGT	ADCY9	206	410	358	477	616
ADCY9_3	GCTGCCGCCGCCACCATCTC	ADCY9	23	34	35	50	76
ADCY9_4	GCGGCAGCTCTTCCGACATG	ADCY9	266	447	481	625	653
ADCY9_5	AGTGACAGCGGGCGGGGCAG	ADCY9	376	418	247	415	552
ADCYAP1_1	TGTACTTAAAGGCAACAGGC	ADCYAP1	316	216	349	360	409
ADCYAP1_2	GCAGGCAGATGTTGACAAAG	ADCYAP1	238	243	247	431	442
ADCYAP1_3	CGCAAAAATCTATCCGAACA	ADCYAP1	19	175	151	306	308
ADCYAP1_4	GGCTCTCCAAAAACCATGTT	ADCYAP1	174	391	167	258	467
ADCYAP1_5	CTTTGTAGGAGCCGCGGGCC	ADCYAP1	160	444	295	468	904
ADCYAP1R1_1	CCCGCAGGACGGAGCCAAGC	ADCYAP1R1	397	244	271	277	670
ADCYAP1R1_2	TCCAGCTTGGCTCCGTCCTG	ADCYAP1R1	71	163	257	290	403
ADCYAP1R1_3	TTGGCTCCGTCCTGCGGGAG	ADCYAP1R1	277	390	361	509	494
ADCYAP1R1_4	CAGCGCCCAGCCTGGCTTCG	ADCYAP1R1	333	452	426	682	710
ADCYAP1R1_5	CTCCGCCGCGAAGCCAGGCT	ADCYAP1R1	178	298	172	241	416
ADD1_1	TGAGGGGCGGAGAGGCCTGG	ADD1	321	390	206	387	744
ADD1_2	GGGGAACTGGGCCGCGGTTG	ADD1	506	829	906	1062	1735
ADD1_3	TTGTTGGGCTGCAGCGCCGC	ADD1	79	83	93	173	304
ADD1_4	AGGCTAGCTAGCGGGGGCGG	ADD1	553	313	214	352	611
ADD1_5	GAGGTGAGGCTAGCTAGCGG	ADD1	569	325	219	386	508
ADD2_1	GGAAATGGCTTTAATTCTGA	ADD2	485	581	483	523	1072
ADD2_2	TGGCTTTAATTCTGACGGCA	ADD2	117	104	83	169	285
ADD2_3	TCCCAGCCTCGTGCGGGAAA	ADD2	171	250	302	286	290
ADD2_4	ATTCTGACGGCAGGGCTGTG	ADD2	207	250	192	388	669
ADD2_5	ATTTCCTCCCAGCCTCGTGC	ADD2	244	147	180	278	446
ADD3_1	TTCCCTCCCGCCCCTCACAC	ADD3	411	312	386	455	836
ADD3_2	CGCGAGCCGCCAGCCCGTAA	ADD3	220	596	773	726	1039
ADD3_3	CCGTAACGGTCGCCAGTGTG	ADD3	491	366	299	593	635
ADD3_4	CCTCACACTGGCGACCGTTA	ADD3	118	382	405	394	636
ADD3_5	ACGGTCGCCAGTGTGAGGGG	ADD3	338	550	238	688	861
ADH1A_1	TTCTCTGCAGACCAGGAGAC	ADH1A	0	2	25	35	105
ADH1A_2	GAGCAGGGAAGAAATCCACA	ADH1A	218	188	339	304	504
ADH1A_3	ACAAGGACTCACCAGTCTCC	ADH1A	764	358	513	579	802
ADH1A_4	AGGAGACTGGTGAGTCCTTG	ADH1A	228	430	410	379	497
ADH1A_5	CTGCTTTATGCACTTGAGCA	ADH1A	255	349	277	426	494
ADH1B_1	CACAAAGACTCACAGTCTGC	ADH1B	188	158	66	190	209
ADH1B_2	CAGCAGACTGTGAGTCTTTG	ADH1B	172	343	462	456	790
ADH1B_3	AGAAACGACATGAGCACAGC	ADH1B	480	423	423	564	804
ADH1B_4	TCAGTATACATTACATATTG	ADH1B	180	228	38	188	74
ADH1B_5	TAATGTATACTGAACTGCAG	ADH1B	51	135	181	244	259
ADH1C_1	TTCTCTGCAGACCAGGAGGC	ADH1C	413	427	768	628	991
ADH1C_2	ACAAGTACTCACCAGCCTCC	ADH1C	527	742	450	777	939
ADH1C_3	AGGAGGCTGGTGAGTACTTG	ADH1C	429	805	847	1009	1448
ADH1C_4	AGAATCAATATGAGCACAGC	ADH1C	125	164	100	90	208
ADH1C_5	ATAAAGCAGGTATGTTGCAC	ADH1C	594	508	578	768	858
ADH4_1	GGACACGGAACTCCCTGGGT	ADH4	180	305	284	209	392
ADH4_2	AAAGCTTCAAACTCCTACCC	ADH4	960	813	1080	891	2167
ADH4_3	TTATAGGACACGGAACTCCC	ADH4	544	284	227	299	447
ADH4_4	AGACAGCTCATTATAGGACA	ADH4	726	308	496	434	924
ADH4_5	ATTCAAAGACAGCTCATTAT	ADH4	287	458	480	420	856
ADH5_1	ATCCGTGAACATGGCGAACG	ADH5	638	306	176	407	470
ADH5_2	CCGACCAGAATCCGTGAACA	ADH5	434	443	203	423	755
ADH5_3	TGAACATGGCGAACGAGGTA	ADH5	223	378	217	250	516
ADH5_4	CTCAGGGCCCTCCGCTCAAC	ADH5	435	415	308	470	518
ADH5_5	TACCTCGTTCGCCATGTTCA	ADH5	705	397	270	693	749
ADH6_1	TCTACAGTGAAAGTTGCTAC	ADH6	168	274	264	400	524
ADH6_2	TTTCACTGTAGAAAGTACAA	ADH6	73	58	71	63	156
ADH6_3	CAGATGAATTTATTGAGAAA	ADH6	362	189	174	159	450
ADH6_4	TAGAAAGTACAAAGGTACAC	ADH6	204	136	141	223	323
ADH6_5	TACAAAGGTACACAGGCGAC	ADH6	482	329	296	446	661
ADH7_1	AAGCCAGACTATCTATGTGA	ADH7	225	385	260	478	696
ADH7_2	GTGCCTTCACATAGATAGTC	ADH7	478	274	339	366	592
ADH7_3	ACCAAGCATTTCATTCCTCA	ADH7	402	599	640	605	764
ADH7_4	TGCCCATCCTGTCTTTGTCT	ADH7	460	474	266	706	1116
ADH7_5	ACACTTGGAGATATTCCTTG	ADH7	249	420	424	538	900
ADHFE1_1	CAAGTACGCGACCCGGGCTC	ADHFE1	210	331	286	216	449
ADHFE1_2	CCTCAGCAAGTACGCGACCC	ADHFE1	174	439	422	460	758
ADHFE1_3	GAAGAGGACTCCAAGCGCCA	ADHFE1	1351	939	1011	1569	2145
ADHFE1_4	TAGCGACCCGAGGAGGGAAG	ADHFE1	840	767	422	889	1151
ADHFE1_5	CCCGGGTCGCGTACTTGCTG	ADHFE1	281	364	411	736	740
ADI1_1	GGCACCCGCACTGCGCGTCA	ADI1	192	213	342	342	548
ADI1_2	CGCACTGCGCGTCATGGTGC	ADI1	68	23	15	46	37
ADI1_3	CTGCACCATGACGCGCAGTG	ADI1	474	319	298	227	409
ADI1_4	CGGGGCGTCGTCCATATACC	ADI1	292	143	246	263	425
ADI1_5	TGCGCGTCATGGTGCAGGCC	ADI1	376	257	283	391	631
ADIG_1	GTGGCTAAGCTGGGCCAGCC	ADIG	404	328	365	415	430
ADIG_2	GGCGCATGTGTGGCTAAGCT	ADIG	336	258	252	309	357
ADIG_3	TAAGCTGGGCCAGCCTGGGC	ADIG	780	370	485	1120	1548
ADIG_4	GGTACTTCATGGCGCATGTG	ADIG	487	228	258	294	338
ADIG_5	CAGCCTGGGCTGGGCTGGCA	ADIG	136	283	277	366	574
ADIPOQ_1	ATTGCTCTTACCCTCTGGTA	ADIPOQ	608	237	168	199	250
ADIPOQ_2	TCCATTCTGACTGCAGTCTG	ADIPOQ	216	209	251	266	358
ADIPOQ_3	ACAGAATTGCTCTTACCCTC	ADIPOQ	187	295	252	192	329
ADIPOQ_4	TGGTTCTGATTCCATACCAG	ADIPOQ	101	137	171	137	321
ADIPOQ_5	ACCACAGACTGCAGTCAGAA	ADIPOQ	459	713	579	500	923
ADIPOR1_1	CGCTGAAGATCGGGGCCGCT	ADIPOR1	157	262	184	338	402
ADIPOR1_2	ACATCCCGCGGCGCTGGAGG	ADIPOR1	755	476	731	702	1013
ADIPOR1_3	GGGGAGGGCGCTGAAGATCG	ADIPOR1	302	332	289	396	326
ADIPOR1_4	GTCCCCCGCGCTACATCCCG	ADIPOR1	1264	639	652	1140	1456
ADIPOR1_5	CAGCGCCGCGGGATGTAGCG	ADIPOR1	425	383	480	449	593
ADIPOR2_1	CGATTCCAGAAGCGGCATCG	ADIPOR2	236	293	304	286	402
ADIPOR2_2	CGAGAGCGCGATTCCAGAAG	ADIPOR2	168	84	125	292	591
ADIPOR2_3	CAGAAGCGGCATCGCGGCGG	ADIPOR2	289	93	153	124	275
ADIPOR2_4	AGGAGGGAGGGGGCCAAGCC	ADIPOR2	593	540	416	427	624
ADIPOR2_5	GGGGGAACGGAGGAGGGAGG	ADIPOR2	237	189	110	333	488
ADK_1	GAGCCGGGAAGCAGTTGCTG	ADK	164	278	175	255	539
ADK_2	GTACCACAGCAACTGCTTCC	ADK	308	201	204	232	408
ADK_3	AGTCGCTGAGTGCCTGAGCC	ADK	1054	518	454	537	626
ADK_4	ACGTCCGCTCGGGCAGCAGC	ADK	348	442	402	616	853
ADK_5	CAGCAACTGCTTCCCGGCTC	ADK	191	327	587	500	782
ADM_1	GTGAGAAGCCCGAAGTGGCA	ADM	250	294	338	369	793
ADM_2	CAGTGGTTTCTTGGTGACAC	ADM	270	844	599	908	1362
ADM_3	CTGCAGTGAGAAGCCCGAAG	ADM	31	360	228	350	881
ADM_4	CAGCTCAAGCCTTGCCACTT	ADM	263	321	440	426	647
ADM_5	CTGGCCACTCAGTGGTTTCT	ADM	956	641	641	847	1230
ADM2_1	GGCTACGTATTCAGCCCTGG	ADM2	281	187	74	249	271
ADM2_2	CAGCCCTGGAGGTGCCATCC	ADM2	1581	1791	2036	2268	2683
ADM2_3	GGCCCGGGATGGCACCTCCA	ADM2	250	290	165	245	447
ADM2_4	TCCTGCCTGGAGCGGAGTCG	ADM2	319	137	204	333	405
ADM2_5	GTTGGGGGTCCTGCCTGGAG	ADM2	277	328	475	329	555
ADNP_1	GGCGCTTGTATTGTCTGCTG	ADNP	934	649	457	873	1685
ADNP_2	AGGTTCGGGGACTCGGTCCG	ADNP	180	137	135	305	475
ADNP_3	AGCAGACAATACAAGCGCCT	ADNP	458	274	386	526	731
ADNP_4	CTAGGGCAGGTTCGGGGACT	ADNP	399	201	285	417	637
ADNP_5	TTGTCTGCTGAGGGGAGACG	ADNP	8	4	1	9	15
ADNP2_1	TTCTGGCTGCGCGGGAGGAG	ADNP2	360	168	203	367	490
ADNP2_2	GAGGAGGGGACCAGTCGCGC	ADNP2	376	501	339	404	493
ADNP2_3	TCTCTTTCTGGCTGCGCGGG	ADNP2	44	41	1	18	75
ADNP2_4	GGACCAGTCGCGCTGGGGGT	ADNP2	671	506	528	501	850
ADNP2_5	GCGCAGCCAGAAAGAGAAAA	ADNP2	0	45	43	72	59
ADO_1	GTGGCTGCTGAGGTTGGCGG	ADO	260	267	455	639	739
ADO_2	GGGCGCGTGGCTGCTGAGGT	ADO	663	203	277	289	396
ADO_3	CCCGGAAGGTGAGGCAAGCC	ADO	246	186	385	471	546
ADO_4	GATCCAACGGATCGCCCGCC	ADO	269	327	268	484	729
ADO_5	GCCAGGCTTGCCTCACCTTC	ADO	220	302	467	247	652
ADORA1_1	GGTAGGGCTGGGCTGGGCTC	ADORA1	172	353	186	442	671
ADORA1_2	GTTCCAGGGAACAGAGCTCC	ADORA1	381	366	434	469	911
ADORA1_3	GCTGGGCTCTGGACAACGCG	ADORA1	230	465	670	428	405
ADORA1_4	AGGCAGTGCCCAAAGTTCCA	ADORA1	161	272	270	349	569
ADORA1_5	CGGCCCGGAGCTCTGTTCCC	ADORA1	193	408	544	562	764
ADORA2A_1	CTGACCTGCCGCTCGCACGC	ADORA2A	532	485	432	547	728
ADORA2A_2	CGTGCGAGCGGCAGGTCAGC	ADORA2A	479	302	171	468	462
ADORA2A_3	GCACGCCAGACCTAGCACCC	ADORA2A	814	306	180	250	507
ADORA2A_4	CACGCCGGCTCCCGCTGTCT	ADORA2A	165	260	245	383	439
ADORA2A_5	GGCAGGTCAGCCGGGGTGCT	ADORA2A	274	130	201	347	353
ADORA2B_1	GTTGCCCGCCACCGAAAGCG	ADORA2B	251	369	309	290	458
ADORA2B_2	GCTGGTCATCGCCGCGCTTT	ADORA2B	240	199	179	216	330
ADORA2B_3	GCTGTACGTGGCGCTGGAGC	ADORA2B	1903	1686	1753	2371	2619
ADORA2B_4	CATCGCCGCGCTTTCGGTGG	ADORA2B	202	293	253	383	373
ADORA2B_5	GGACGCGCTGTACGTGGCGC	ADORA2B	575	484	334	333	652
ADORA3_1	AAGAGGACACGGGCTGGTAC	ADORA3	313	671	680	699	922
ADORA3_2	GACACGGGCTGGTACTGGTG	ADORA3	437	694	657	920	1074
ADORA3_3	TGACCAAAGAGGACACGGGC	ADORA3	213	287	120	234	533
ADORA3_4	CTGCCTGACCAAAGAGGACA	ADORA3	647	318	243	404	402
ADORA3_5	CATCCCTGGCAAAGTCCCGC	ADORA3	460	240	429	472	524
ADPGK_1	CCACAGCGCCATGGGGACCC	ADPGK	221	306	463	411	562
ADPGK_2	TTCGCGCAGGTGCGGCGCCT	ADPGK	384	284	324	398	628
ADPGK_3	GGAGTTGGTTCGCGCAGGTG	ADPGK	445	353	344	373	576
ADPGK_4	AGCCGCGCCACAGCGCCATG	ADPGK	79	158	184	125	176
ADPGK_5	GGAAAGGAGTTGGTTCGCGC	ADPGK	107	268	233	226	279
ADPRH_1	AGCAGCCAAGGCCTCTTCCC	ADPRH	458	620	553	585	997
ADPRH_2	CAAGGCCTCTTCCCCGGCCC	ADPRH	244	260	165	562	434
ADPRH_3	TCGTCCACCCGCAGCAGCCA	ADPRH	127	175	216	278	474
ADPRH_4	GACTGGAACGCGCGAGCGAC	ADPRH	653	240	281	551	662
ADPRH_5	GGAAGAGGCCTTGGCTGCTG	ADPRH	344	443	405	497	597
ADPRHL1_1	CTCCGCAGCTGTTGGGGAAG	ADPRHL1	443	365	275	539	885
ADPRHL1_2	AGGACGCTCCGCAGCTGTTG	ADPRHL1	208	269	267	355	462
ADPRHL1_3	TTAAATTTCTCCATCCCAGG	ADPRHL1	208	98	100	138	189
ADPRHL1_4	GGGGAAGAGGAGCTGCCTCC	ADPRHL1	182	286	226	244	341
ADPRHL1_5	CTCCTCTTCCCCAACAGCTG	ADPRHL1	1442	1189	1413	1469	2176
ADPRHL2_1	GATGGCCGCAGCGGCGATGG	ADPRHL2	259	156	122	265	432
ADPRHL2_2	ATGGCGGCAGCGGCAGGTGG	ADPRHL2	185	61	119	360	514
ADPRHL2_3	GCGAGCAGTCTGCGCGCGGA	ADPRHL2	516	326	329	405	722
ADPRHL2_4	TCGGAAGCGCGAGAGGGAGC	ADPRHL2	132	266	257	445	1088
ADPRHL2_5	GCAGCCTCGGAAGCGCGAGA	ADPRHL2	140	403	128	274	416
ADRA1A_1	GACACCAGAAAAGAATAGCA	ADRA1A	32	278	207	298	580
ADRA1A_2	TCGGGGAGCTGAATATTAAA	ADRA1A	189	151	96	155	180
ADRA1A_3	AGCTCTCGCTGACGTAACTC	ADRA1A	236	243	233	261	649
ADRA1A_4	GAATATTAAAAGGGTGATTG	ADRA1A	74	135	76	152	329
ADRA1A_5	GGTGCAAAAGGACAAGGATT	ADRA1A	262	261	453	548	846
ADRA1B_1	AGACCCTCTTCGGCGCTCGC	ADRA1B	529	375	278	338	271
ADRA1B_2	CATTGAAAGCAGACCCTCTT	ADRA1B	343	166	385	409	503
ADRA1B_3	CGCCCAGCGAGCGCCGAAGA	ADRA1B	134	77	111	150	220
ADRA1B_4	TCGCTCGGGTCTGCGGACCG	ADRA1B	420	392	541	458	659
ADRA1B_5	GCCCAGCTCGCTCGGGTCTG	ADRA1B	221	206	286	419	526
ADRA1D_1	CGCCGCTTTGCCCGCTTGCC	ADRA1D	116	294	237	239	291
ADRA1D_2	CTCTGAGCGTGCCCGGCAAG	ADRA1D	573	414	274	297	434
ADRA1D_3	TGCCCGGCAAGCGGGCAAAG	ADRA1D	322	59	51	85	119
ADRA1D_4	TCAGAGCGCCGCGCGCGTAG	ADRA1D	389	137	110	335	411
ADRA1D_5	GGAGTAGCACCGAAGAGCCG	ADRA1D	259	271	261	287	564
ADRA2A_1	CGGTGCAGAAGCCCAGCAGC	ADRA2A	45	432	152	337	612
ADRA2A_2	GAGCAGCAGCAGCTCCAGCT	ADRA2A	131	12	16	62	72
ADRA2A_3	AAGGCGCTGGAGTGGCCGGG	ADRA2A	114	41	128	437	404
ADRA2A_4	GCTGGGCTTCTGCACCGAGC	ADRA2A	531	277	389	508	571
ADRA2A_5	CGGGGAAGAAGGCGCTGGAG	ADRA2A	133	416	323	296	466
ADRA2B_1	CTTGCGCCCGCTCAGCTCGC	ADRA2B	340	220	231	329	394
ADRA2B_2	GCGAAAGCCTGCGAGCTGAG	ADRA2B	178	69	203	169	254
ADRA2B_3	ACTCCCCTGCAGGCGCGGCT	ADRA2B	146	220	434	389	648
ADRA2B_4	CTGCGAGCTGAGCGGGCGCA	ADRA2B	647	309	208	337	626
ADRA2B_5	TCCCCACTCCCCTGCAGGCG	ADRA2B	130	196	238	283	633
ADRA2C_1	GCGGTCCACGCTTGGCCGTG	ADRA2C	462	290	333	485	710
ADRA2C_2	AGTTGGAAGCCGATCGCAGG	ADRA2C	114	215	244	430	377
ADRA2C_3	CGAGTGCGGCCGCCTGCGAT	ADRA2C	271	189	167	181	407
ADRA2C_4	CCATCCGGCCGGCTAGGGCT	ADRA2C	82	133	146	177	254
ADRA2C_5	GCCTCCCATCCGGCCGGCTA	ADRA2C	69	34	36	49	93
ADRB1_1	CCCGGCGGCTCTTCCAGCAG	ADRB1	129	54	131	134	274
ADRB1_2	GGCTCTTCCAGCAGCGGCAG	ADRB1	90	145	151	245	372
ADRB1_3	GAAACATGCTGAAGTCCCGG	ADRB1	109	198	298	381	381
ADRB1_4	GCCGCTGCTGGAAGAGCCGC	ADRB1	632	336	332	344	560
ADRB1_5	GGCAGCGGCTCCAGCAGCAG	ADRB1	224	314	250	428	613
ADRB2_1	GAGCACGGGCTGGAACTGGC	ADRB2	819	1135	1126	1408	1996
ADRB2_2	TGTCGGGTGCTAGGGGCTCG	ADRB2	661	245	335	366	516
ADRB2_3	GGCTTCTTCAGAGCACGGGC	ADRB2	637	240	396	305	473
ADRB2_4	CTCAGCTTGTCGGGTGCTAG	ADRB2	203	188	236	159	382
ADRB2_5	GAAGCGGCTTCTTCAGAGCA	ADRB2	99	179	225	342	339
ADRB3_1	AGAGAAGATGGCCCAGGCTG	ADRB3	394	175	183	380	478
ADRB3_2	TGAGAGCGACTTCCCCAGCC	ADRB3	205	265	145	372	482
ADRB3_3	ACAGCTAGAGAAGATGGCCC	ADRB3	211	260	225	367	573
ADRB3_4	GCTCAGGGGAGGGGACAGCA	ADRB3	650	349	356	600	638
ADRB3_5	GCTGGGACAGCTAGAGAAGA	ADRB3	162	285	355	367	514
ADRBK1_1	GACTGCAGTCCCGGCGGGAG	ADRBK1	208	103	74	211	244
ADRBK1_2	GCTCCCGCCGGGACTGCAGT	ADRBK1	9	5	17	18	21
ADRBK1_3	CAGGTCCGCCATCTTGGCGG	ADRBK1	137	295	156	403	386
ADRBK1_4	CGCCTCCAGGTCCGCCATCT	ADRBK1	511	429	437	289	732
ADRBK1_5	AGGCAGCGCCGCCGCCAAGA	ADRBK1	88	116	181	175	203
ADRBK2_1	GAGACTTGGTCGGGAGGCGC	ADRBK2	400	559	339	516	607
ADRBK2_2	ACAGTCCCAGCGGCCTCGCT	ADRBK2	1394	1217	1407	1553	2166
ADRBK2_3	ACCGTAGAGACTTGGTCGGG	ADRBK2	63	50	42	73	85
ADRBK2_4	GGAGGGCGACCGTAGAGACT	ADRBK2	243	184	76	227	363
ADRBK2_5	CCCTCAGTGCACAGTCCCAG	ADRBK2	142	265	213	403	530
ADRM1_1	CGCGCCCACACTCGTTCGAG	ADRM1	406	292	188	359	448
ADRM1_2	GGAGGAAGAGCGAGCCCGGA	ADRM1	166	275	239	173	224
ADRM1_3	CTCGTTCGAGAGGCGCCGTC	ADRM1	130	205	262	269	494
ADRM1_4	CGGCGCCTCTCGAACGAGTG	ADRM1	65	273	383	303	405
ADRM1_5	CTCGAACGAGTGTGGGCGCG	ADRM1	487	329	362	300	413
ADSL_1	CCTGGCGGGGTCGCAGGGTT	ADSL	5	70	15	158	322
ADSL_2	TCCACCCTGGCGGGGTCGCA	ADSL	280	82	135	150	193
ADSL_3	GGGTCGCAGGGTTGGGATGG	ADSL	161	125	117	282	500
ADSL_4	AGGGTTGGGATGGCGGCTGG	ADSL	6	72	84	172	173
ADSL_5	TGGTCCAGTCCACCCTGGCG	ADSL	435	156	107	323	364
ADSS_1	GAGCGAACTGAACTGCTCTG	ADSS	60	182	168	264	374
ADSS_2	CTTCCTCTGCATGTGGCTGG	ADSS	488	124	262	546	747
ADSS_3	GCTCCTTCTTCCTCTGCATG	ADSS	724	102	172	327	382
ADSS_4	TCAGTTCGCTCACTCCTCGC	ADSS	598	61	112	296	401
ADSS_5	GAGCCCGAAGGAGAGGCGGC	ADSS	281	106	248	294	343
ADSSL1_1	GGGTCCCCGACATGCTGGCT	ADSSL1	345	279	275	472	621
ADSSL1_2	GGCTCGGGTCCCCGACATGC	ADSSL1	216	364	255	327	424
ADSSL1_3	GAAGAGCCAAGCCAGCATGT	ADSSL1	174	387	582	597	799
ADSSL1_4	GCTTGGCTCTTCCGCTGCGC	ADSSL1	861	201	165	267	484
ADSSL1_5	GCTCTTCCGCTGCGCTGGCC	ADSSL1	227	276	347	379	476
AEBP1_1	TTGGAGACGGCTATCCGCGC	AEBP1	0	11	33	8	28
AEBP1_2	CTGGCGGCTAATAGGCGCTC	AEBP1	712	823	540	641	1275
AEBP1_3	CCCCGCCAGCGCTTTGGAGA	AEBP1	195	169	259	177	434
AEBP1_4	CCGAGGTCCTGGCGGCTAAT	AEBP1	47	90	54	100	211
AEBP1_5	CGGAGCGCCTATTAGCCGCC	AEBP1	149	249	116	262	389
AEBP2_1	GCGGGAGAGCTCCTCCAGGT	AEBP2	9	2	3	5	12
AEBP2_2	GGCCGCCGCTATCACCGACA	AEBP2	364	278	270	390	363
AEBP2_3	TATCACCGACATGGCCGACC	AEBP2	604	604	230	538	784
AEBP2_4	CTCCTCCAGGTCGGCCATGT	AEBP2	391	434	645	594	979
AEBP2_5	GTCGGCCATGTCGGTGATAG	AEBP2	290	280	252	441	548
AEN_1	GAAGAGACACGCGGGGCTTC	AEN	321	385	257	480	897
AEN_2	CAGACCGGAAGAGACACGCG	AEN	64	422	287	406	635
AEN_3	CGGGGCTTCAGGTGAGATCC	AEN	176	232	136	262	473
AEN_4	GAAGCCCCGCGTGTCTCTTC	AEN	291	447	530	552	899
AEN_5	TGAGATCCAGGACCCTGCAC	AEN	810	365	712	702	846
AES_1	TTGTCTAATGGCGGCGACGC	AES	235	93	106	117	152
AES_2	CCACCGCTATTGTCTAATGG	AES	42	117	42	101	120
AES_3	AATGGCGGCGACGCCGGCAG	AES	567	300	315	420	435
AES_4	TCGCCGCCATTAGACAATAG	AES	24	88	87	187	271
AES_5	GCCATTAGACAATAGCGGTG	AES	847	644	755	927	1449
AFAP1_1	CGGATCTCGAGCGGGGTACA	AFAP1	247	238	347	253	544
AFAP1_2	GCCGAGCCGGATCTCGAGCG	AFAP1	56	39	55	44	105
AFAP1_3	CGAGCGGGGTACACGGGCTG	AFAP1	129	261	130	151	239
AFAP1_4	GGGTACACGGGCTGAGGCGG	AFAP1	303	248	278	414	587
AFAP1_5	CGTGTACCCCGCTCGAGATC	AFAP1	171	189	140	227	315
AFAP1-AS1_1	GGCGAAAGACACTTCTTACG	AFAP1-AS1	157	167	157	208	340
AFAP1-AS1_2	GGCAGCAGCAAAAGAAAACG	AFAP1-AS1	93	313	244	395	766
AFAP1-AS1_3	GGGCTGTCCCGGCTGATTCT	AFAP1-AS1	312	124	127	126	226
AFAP1-AS1_4	CTTGGGAAGCAGGGCTGTCC	AFAP1-AS1	737	387	304	396	588
AFAP1-AS1_5	TGCGGCACACTTGGGAAGCA	AFAP1-AS1	197	273	426	459	552
AFAP1L1_1	GCGCTCTCAGGCCAGCCCAG	AFAP1L1	438	652	734	956	1306
AFAP1L1_2	GAGGGGACCGCAGAGAGCGC	AFAP1L1	141	223	418	390	445
AFAP1L1_3	AGGGAGAGAGGCGGGCGGTG	AFAP1L1	134	46	22	40	95
AFAP1L1_4	GGAGGAGGGAGAGAGGCGGG	AFAP1L1	231	132	183	396	962
AFAP1L1_5	GGCGGGGGCTGAGGAACGCT	AFAP1L1	688	990	730	995	1614
AFAP1L2_1	GTACCGCTCCATCGGGGCCA	AFAP1L2	102	103	130	145	260
AFAP1L2_2	ACCTTTGTACCGCTCCATCG	AFAP1L2	246	445	474	602	695
AFAP1L2_3	AGCGCACTCCGTGGCCCCGA	AFAP1L2	393	267	265	281	428
AFAP1L2_4	AGCGCAGAAGCCGAGCCGCG	AFAP1L2	299	350	341	427	601
AFAP1L2_5	ACTCCGTGGCCCCGATGGAG	AFAP1L2	258	481	272	432	617
AFF1_1	CCAGCCAGCTAGCGAGCGAC	AFF1	143	90	135	223	247
AFF1_2	CCCGTCGCTCGCTAGCTGGC	AFF1	472	675	781	930	922
AFF1_3	CGGAGGCAAAGGTGCAGCTG	AFF1	313	356	459	283	627
AFF1_4	GGCTGGCAAGCTCAGCACGC	AFF1	226	254	343	358	577
AFF1_5	CCCGACCCGGGACTAGAGGA	AFF1	14	203	190	182	427
AFF2_1	CACCCAGCGACCCGACGCTG	AFF2	395	519	497	503	614
AFF2_2	ACTCGGGTCCGCTCGGTCCG	AFF2	14	168	142	249	321
AFF2_3	GTCGCCCACTCGGGTCCGCT	AFF2	147	342	283	363	680
AFF2_4	CCCGCCCAGCTAAAAGTGTC	AFF2	93	221	597	278	219
AFF2_5	CTGCTGCTGCCGATGCGGCC	AFF2	320	405	248	520	759
AFF3_1	AAAGACGTTCAACGACTTAC	AFF3	473	345	459	455	582
AFF3_2	CGTTGAACGTCTTTCTTCTG	AFF3	283	130	102	197	180
AFF3_3	CTTTCTTCTGAGGCTGAGCG	AFF3	165	218	218	208	482
AFF3_4	GGGGAGAGAAAGAAAAGGAA	AFF3	66	123	79	166	173
AFF3_5	GAAAAGGAACGGGAGCTGAG	AFF3	328	394	313	519	591
AFF4_1	TCAGTCACAGCCCTGGCTGC	AFF4	40	631	512	557	838
AFF4_2	GCAGCTGGACTCCTGCAGCC	AFF4	20	81	145	244	275
AFF4_3	CGCTGCGTCAGTCACAGCCC	AFF4	172	251	348	301	392
AFF4_4	GTTAACGAAGACCTGGCACC	AFF4	414	320	153	397	540
AFF4_5	GGGGCGGGTTAACGAAGACC	AFF4	158	224	150	173	190
AFG3L1P_1	TGGGTCTGGGGATGTGGTAC	AFG3L1P	528	345	578	580	1016
AFG3L1P_2	GGGGATGTGGTACCGGCTGC	AFG3L1P	333	324	329	325	678
AFG3L1P_3	GGGATCTGGGTCTGGGGATG	AFG3L1P	241	324	144	447	639
AFG3L1P_4	GTGGTACCGGCTGCTGGCGG	AFG3L1P	44	68	123	87	212
AFG3L1P_5	CGGCGCGGGATCTGGGTCTG	AFG3L1P	105	231	226	251	383
AFG3L2_1	TGGGCTCCTCCGTGAGCCGC	AFG3L2	386	62	27	143	320
AFG3L2_2	AGACGCCGCGTTGAGAGCTT	AFG3L2	0	0	0	4	14
AFG3L2_3	AGCGGGCTCGGCTCGGGGAA	AFG3L2	42	15	13	60	117
AFG3L2_4	TCGGGAAGCGGGCTCGGCTC	AFG3L2	104	71	166	324	574
AFG3L2_5	AGGAGCCCAAGCTCTCAACG	AFG3L2	301	36	76	207	264
AFM_1	ATGAAACTACTAAAACTTAC	AFM	55	92	106	60	142
AFM_2	GCCTATGTAAATTAGTGAGA	AFM	409	244	374	283	460
AFM_3	AAAAGAAAGTAATGTTGTTG	AFM	85	139	80	225	337
AFM_4	AGGTTGTGTGGGCAGGGTTA	AFM	455	227	340	311	405
AFM_5	ACCCTCTCACTAATTTACAT	AFM	112	208	355	300	482
AFMID_1	ATGATGGATGTGTCTGGTGT	AFMID	677	250	267	482	562
AFMID_2	TCTTCCAAGGAACCTTGCTT	AFMID	374	189	326	354	597
AFMID_3	GACGCCATGATGGATGTGTC	AFMID	152	666	520	733	749
AFMID_4	TGGTGTGGGTTTCCCAAGCA	AFMID	13	102	317	319	439
AFMID_5	TCTGCAGACATCTTCTTCCA	AFMID	106	324	316	438	763
AFP_1	AATTGATTCCACCCACTTCA	AFP	288	374	314	368	627
AFP_2	AATAACTAGCAACCATGAAG	AFP	140	230	161	184	261
AFP_3	GCAGTGGTGGAAGCACAATA	AFP	126	371	372	438	705
AFP_4	TGGATTCAGTAAAATTTAGT	AFP	51	144	109	148	176
AFP_5	TTCATTTCTATGCAGTGTTC	AFP	48	177	92	96	278
AFTPH_1	CGGAAGAGGGCGGAGGGTAG	AFTPH	189	159	194	331	449
AFTPH_2	GAGGGCGGAGGGTAGTGGGA	AFTPH	825	781	777	897	1371
AFTPH_3	CGGAGTTTCACCGCTGCCGC	AFTPH	295	294	368	356	446
AFTPH_4	GTAGTGGGATGGGGGTCCCG	AFTPH	588	627	665	1008	1314
AFTPH_5	CGCGGAGGAGGTGGAGGAGG	AFTPH	457	204	130	315	443
AGA_1	TTCGGTGGTCAGGGATGGCG	AGA	273	50	61	118	167
AGA_2	AGAAACGGCACGAGAAGCAC	AGA	203	354	798	618	796
AGA_3	GTCTCTTCGGTGGTCAGGGA	AGA	273	298	209	404	559
AGA_4	CGCTGGTCTCTTCGGTGGTC	AGA	358	403	390	555	821
AGA_5	TCTCGCGCTGGTCTCTTCGG	AGA	0	1	11	34	34
AGAP1_1	AGCGGGCTCCGCGGCTTGCA	AGAP1	296	210	298	410	566
AGAP1_2	CCGACCTGGGACCGAGTCGC	AGAP1	534	416	339	482	869
AGAP1_3	CGCAGGCGCCTTGCAAGCCG	AGAP1	169	212	145	229	352
AGAP1_4	CTTGCAAGGCGCCTGCGACT	AGAP1	287	420	395	625	924
AGAP1_5	CCTGCGACTCGGTCCCAGGT	AGAP1	652	234	275	345	558
AGAP1-IT1_1	TGGGAGAACAGGCAGATGTG	AGAP1-IT1	238	265	246	257	615
AGAP1-IT1_2	GGCAGATGTGTGGGACACTC	AGAP1-IT1	254	229	434	390	583
AGAP1-IT1_3	GCTCCTGGGGGAGATCTGAA	AGAP1-IT1	213	314	394	488	506
AGAP1-IT1_4	CCTGTATCAGTGGCTCCTGG	AGAP1-IT1	1128	1309	1008	1415	2063
AGAP1-IT1_5	GGGCCCTTCAGATCTCCCCC	AGAP1-IT1	393	190	107	139	275
AGAP11_1	CTGTCCACAATGCCCCAAGC	AGAP11	575	279	324	208	360
AGAP11_2	AGCCTGGCCTGGGTCTCCCG	AGAP11	1013	412	625	537	675
AGAP11_3	AATGCCCCAAGCAGGTCCCC	AGAP11	137	310	503	402	712
AGAP11_4	GGTCTCCCGGGGGACCTGCT	AGAP11	227	240	267	325	431
AGAP11_5	CTGTAGGCTTAGCCTGGCCT	AGAP11	1042	395	391	391	547
AGAP2_1	TTTGGGGGCTGTAGGGCCAT	AGAP2	211	313	235	309	569
AGAP2_2	AACAACCACCTCTGGCCCTG	AGAP2	362	710	637	839	1164
AGAP2_3	ACCTCTGGCCCTGAGGCCCA	AGAP2	148	297	270	327	521
AGAP2_4	GCTGTAGGGCCATGGGCCTC	AGAP2	366	633	653	769	1107
AGAP2_5	TCTGAGGTTTGGGGGCTGTA	AGAP2	572	279	246	426	626
AGAP3_1	GGAGGCTGCTCCGAGGCAGC	AGAP3	303	513	526	725	724
AGAP3_2	GCTCCGAGGCAGCGGGATCA	AGAP3	372	320	293	393	401
AGAP3_3	TGCCGCTGGAGGCTGCTCCG	AGAP3	310	243	251	309	548
AGAP3_4	GCGCCGTGATCCCGCTGCCT	AGAP3	281	235	151	346	326
AGAP3_5	AGGCAGCGGGATCACGGCGC	AGAP3	227	266	351	313	485
AGAP5_1	GTCACAGTTGTGAGCAAGTT	AGAP5	142	334	338	382	571
AGAP5_2	TGTGAGCAAGTTCGGTGCCG	AGAP5	321	384	367	484	661
AGAP5_3	GCAAGTTCGGTGCCGCGGGC	AGAP5	485	258	217	331	532
AGAP5_4	GTGGTGTCCAATCCGACCTG	AGAP5	292	138	114	178	284
AGAP5_5	GCTCACAACTGTGACTCCTC	AGAP5	658	1116	1466	1456	2123
AGBL2_1	CGGGCCCTCACAGAAGGCGG	AGBL2	311	308	243	444	695
AGBL2_2	TCACAGAAGGCGGTGGCGGG	AGBL2	315	126	104	309	246
AGBL2_3	ACTACCCGGGCCCTCACAGA	AGBL2	253	272	243	190	252
AGBL2_4	GCCCGCCACCGCCTTCTGTG	AGBL2	293	262	297	437	581
AGBL2_5	TTTCGGTTGCTAGACTACCC	AGBL2	292	110	91	135	181
AGBL3_1	GGGCTGCGGATCTCCAGCAG	AGBL3	254	449	462	543	637
AGBL3_2	GCTAGAAGTAACGCCACTGC	AGBL3	534	161	322	371	570
AGBL3_3	AGCAGTGGCGTTACTTCTAG	AGBL3	454	396	465	404	609
AGBL3_4	TGGGAGTGTGGCTGGGGCTG	AGBL3	472	637	425	1001	1177
AGBL3_5	GAGAGTTGGGAGTGTGGCTG	AGBL3	285	236	185	363	509
AGBL4_1	GGTGGGATCAGTGGGCTGAC	AGBL4	108	405	471	454	673
AGBL4_2	GAGCGGGTGGTGGGATCAGT	AGBL4	279	320	308	536	781
AGBL4_3	CGTCGTGCCGCGTCTTCCTG	AGBL4	84	78	58	94	157
AGBL4_4	GGGCTGACAGGAGCTACCTC	AGBL4	58	208	143	319	279
AGBL4_5	GGCAGTAGGGAGCGGGTGGT	AGBL4	296	258	261	314	712
AGBL5_1	CCAAAAACACCCGAGCGCCG	AGBL5	62	280	49	210	417
AGBL5_2	TTCCTGGCAGAGCGGGGTCC	AGBL5	311	89	170	434	541
AGBL5_3	TCTTGTTTCCTGGCAGAGCG	AGBL5	351	196	116	282	306
AGBL5_4	GCGAGAGACTTCTTGTTTCC	AGBL5	206	384	486	744	694
AGBL5_5	CAGCTGCAGCCACGGCCAAT	AGBL5	87	162	231	290	403
AGER_1	GACCCTGGAAGGAAGCAGGA	AGER	407	410	530	492	931
AGER_2	GAAGGAAGCAGGATGGCTGC	AGER	240	469	323	444	659
AGER_3	CCAGGCTCCAACTGCTGTTC	AGER	3	499	544	406	575
AGER_4	GACAGAGCCAGGACCCTGGA	AGER	86	158	113	249	488
AGER_5	CAGCCATCCTGCTTCCTTCC	AGER	404	530	847	835	938
AGFG1_1	AGTCGGGAAGGTGGCGGCGG	AGFG1	633	139	199	408	569
AGFG1_2	CCACACCAACCGGCACAGCC	AGFG1	405	554	571	608	825
AGFG1_3	AGGAGAAGTCGGGAAGGTGG	AGFG1	438	180	343	366	420
AGFG1_4	CCCCTCAGGAGAAGTCGGGA	AGFG1	6	208	274	303	741
AGFG1_5	GGCGGTTGTCCCGGCTGTGC	AGFG1	160	165	142	173	338
AGFG2_1	CGCTCCCGAGCTTCTGTCAG	AGFG2	538	263	247	445	745
AGFG2_2	CGAGCTTCTGTCAGGGGAGC	AGFG2	59	250	126	184	444
AGFG2_3	TGTCAGGGGAGCCGGGCGTG	AGFG2	441	442	342	736	936
AGFG2_4	CGGCTCCCCTGACAGAAGCT	AGFG2	204	313	457	449	726
[truncated: 85,699 more rows]
