# Supplementary material for: Complementary information derived from CRISPR Cas9 mediated gene deletion and suppression
Source: Nat Commun. 2017 May 23;8:15403. doi: 10.1038/ncomms15403 (PMC5457492; doi:10.1038/ncomms15403)
Supplement: Supplementary Data 10 — Raw read count of CRISPRi genome wide proliferation screen in HT29 and MIAPACA2 cell lines. [file ncomms15403-s11.xlsx]

## Sheet: Table_S1
Cell_line	Gene	Spacer	Category	Chr	start	end	strand	A375	A375	A375	A375	A375	A375	A375	A375	A375
Cas9								Cas9	Cas9	Cas9	KRAB-dCas9	KRAB-dCas9	KRAB-dCas9	KRAB-dCas9	KRAB-dCas9	KRAB-dCas9
Backbone								pLX311	pLX311	pLX311	pLX311	pLX311	pLX311	pHR	pHR	pHR
6TG [µM]								1	5	15	1	5	15	1	5	15
APC_exon_100	APC	CCCGGCTTCCATAAGAACGG	exon	chr5	112102944	112102963	-	-2.26	-1.42	-2.94	-0.5	-0.51	0.55	-2.23	-2.02	-0.79
APC_exon_101	APC	CCCTCCGTTCTTATGGAAGC	exon	chr5	112102940	112102959	+	4.79	1.8	1.92	-0.47	-0.26	0.73	3.65	2.66	3.37
APC_exon_102	APC	CCGCTCAGCATCATGTGAGC	exon	chr5	112137004	112137023	-	-2.96	-2.73	-2.33	-0.99	-3.09	-2.65	-1.62	-1.12	-2.17
APC_exon_103	APC	CCGGCTCACATGATGCTGAG	exon	chr5	112137001	112137020	+	-0.02	0.97	-1.82	-0.78	-1.43	-0.33	-1.81	-1.61	-0.89
APC_exon_104	APC	CCGGCTTCCATAAGAACGGA	exon	chr5	112102943	112102962	-	-0.42	-1.32	-2.83	-0.91	-0.53	-0.2	-0.59	0.89	1.73
APC_exon_105	APC	CCTCCGTTCTTATGGAAGCC	exon	chr5	112102941	112102960	+	-1.03	-0.42	-3.2	-2.73	-2.62	-3.88	2.4	-1.52	1.16
APC_exon_106	APC	CGTTCTTATGGAAGCCGGGA	exon	chr5	112102945	112102964	+	-0.89	-2.76	-2.31	-2.25	0.46	-3.64	-3.5	-1.38	-1.97
APC_exon_107	APC	CTTCCCGGCTTCCATAAGAA	exon	chr5	112102947	112102966	-	-0.76	-0.41	-3.45	-0.07	-1.62	0.23	-1.54	1.85	-1.97
APC_exon_108	APC	CTTCTTGGAAATGAACCCAT	exon	chr5	112103008	112103027	-	-0.79	-1.2	3.17	-2.43	1.96	-2.43	-1.99	-2.02	-1.77
APC_exon_109	APC	CTTTTCGATTTGCTGAATTC	exon	chr5	112128156	112128175	-	5.35	1.05	0.44	-0.69	-0.14	0.09	-0.36	1.05	1.12
APC_exon_110	APC	GAAGTACTTAAACAACTACA	exon	chr5	112102023	112102042	+	-2.07	-1.99	-1.54	-1.95	-0.17	1.35	-1.94	-2.23	0.38
APC_exon_111	APC	GAGTGCAGTCCTGTTCCTAT	exon	chr5	112102990	112103009	+	1.03	-2.56	-0.2	-2.64	-0.49	-2.31	-1.95	-2.47	-0.96
APC_exon_112	APC	GATGAAGCTATGGCTTCTTC	exon	chr5	112102056	112102075	+	-2.52	-0.06	-3.54	-1.96	0.04	-1.65	-2.71	-2.63	-1.6
APC_exon_113	APC	GATGCTGAGCGGCAGAATGA	exon	chr5	112137012	112137031	+	0.88	-0.46	-2.47	-1.26	-0.77	-2.78	-2.72	-4.01	-1.53
APC_exon_114	APC	GCAAGTTGAGGCACTGAAGA	exon	chr5	112090620	112090639	+	-1.89	-0.36	-0.09	-3	-0.32	0.54	-2.63	-1.29	-1.66
APC_exon_115	APC	GGAAATGAACCCATAGGAAC	exon	chr5	112103002	112103021	-	0.88	1.69	-1.46	-1.56	-1.58	-1.57	-2.88	-2.01	0.3
APC_exon_116	APC	GGATCTGTATCAAGCCGTTC	exon	chr5	112102966	112102985	+	-1.58	-1.78	-4.14	0	-0.12	0.47	-1.21	-1.6	-1.43
APC_exon_117	APC	GGCAATTGGAATATGAAGCA	exon	chr5	112116515	112116534	+	-3.28	-2.19	-3.28	-1.54	-0.97	-2.93	-2.83	-1.07	-0.24
APC_exon_118	APC	GGCTTGATACAGATCCTTCC	exon	chr5	112102962	112102981	-	-1.25	-0.53	-2.39	-0.35	-0.99	-2.57	-1.25	-2.91	-0.49
APC_exon_119	APC	GTGCTCGTTTTTCCATATCC	exon	chr5	112116579	112116598	-	-1.54	-2.26	3.21	3.38	4.33	1.14	2.86	1.03	2.78
APC_exon_120	APC	GTTGCGATGGAAGAACAACT	exon	chr5	112116547	112116566	+	-0.16	1.28	-0.37	-1.9	0.78	0.94	2.63	4.33	-0.09
APC_exon_121	APC	TACAAACAGATATGACCAGA	exon	chr5	112116494	112116513	+	1.41	0.29	-1.18	1.46	-1.38	-1.66	6.8	7.15	4.56
APC_exon_122	APC	TCAGTTGTTAAAGCAAGTTG	exon	chr5	112090608	112090627	+	-1.84	-1.61	-2.71	-1.32	-2.47	-2.47	-2.55	-0.77	1.19
APC_exon_123	APC	TCGTTTTTCCATATCCTGGC	exon	chr5	112116575	112116594	-	-0.72	0.07	-3.19	1.06	0.22	-0.14	-1.57	0.21	-0.53
APC_exon_124	APC	TCTCAGAACAAGCATGAAAC	exon	chr5	112136982	112137001	+	-0.42	-0.42	-0.42	-0.05	-0.05	-0.05	0	0.42	0
APC_exon_125	APC	TCTGGTCATATCTGTTTGTA	exon	chr5	112116494	112116513	-	0.13	-1.68	-3.95	-0.93	-1.06	-4.21	4.43	4.78	2.03
APC_exon_126	APC	TCTTACAAAACTGGAAACTG	exon	chr5	112090686	112090705	+	1.34	0	-2.32	-2.98	-1.8	-1.48	-3.43	-1.85	-1.11
APC_exon_127	APC	TGATCTTGACAAAGAAGAAA	exon	chr5	112111341	112111360	+	-1.9	-2.32	3.33	5.88	3.68	4.28	-0.07	-1.61	0.31
APC_exon_128	APC	TGGGTTCATTTCCAAGAAGA	exon	chr5	112103009	112103028	+	-0.48	-2.6	-2.61	-2.16	-2.34	0.75	2.05	-0.01	-1.67
APC_exon_129	APC	TTAGATAGCAGTAATTTCCC	exon	chr5	112102894	112102913	+	-1.85	1.93	1.88	-3.53	0.71	-0.68	1.56	-1.39	1.63
APC_exon_130	APC	TTCATATTCCAATTGCCTTC	exon	chr5	112116512	112116531	-	-1.08	-1.41	-3.02	1.57	0.81	2.04	-0.59	-0.18	1.97
APC_exon_131	APC	TTCCAATCATCTTACAAAAC	exon	chr5	112090677	112090696	+	-1.42	2.28	-2.47	3.17	1.49	-0.36	1.31	-1.34	0.03
APC_exon_132	APC	TTCCAGTTTTGTAAGATGAT	exon	chr5	112090682	112090701	-	4.71	0.38	0.42	-1.29	-0.97	-0.21	-0.99	0.03	-1.05
APC_exon_133	APC	TTGACCGCAGTTTTACTCCA	exon	chr5	112102914	112102933	-	2.32	-0.17	-0.42	-3.2	-1.1	-4.92	-1.66	-1.58	-0.25
APC_exon_134	APC	TTTGACCGCAGTTTTACTCC	exon	chr5	112102915	112102934	-	-1.71	-1.3	-3.19	-2.11	0.82	0.59	-0.17	-1.12	-0.34
APC_exon_85	APC	AAAATGTCCCTCCGTTCTTA	exon	chr5	112102933	112102952	+	0.54	1.66	0.45	3.33	-0.05	3.32	4.19	3.46	-1.05
APC_exon_86	APC	AAGAAGAAAAGGAAAAAGAC	exon	chr5	112111352	112111371	+	-2.65	-1.13	-2.65	-1.95	-0.28	-1.95	-0.24	-2.79	-2.79
APC_exon_87	APC	AAGGCAAATCAGAGTTGCGA	exon	chr5	112116534	112116553	+	-1.91	-1.49	-1.03	-2.04	-1.93	-1.49	-0.73	-1.69	-0.35
APC_exon_88	APC	AAGTATTGAAGATGAAGCTA	exon	chr5	112102046	112102065	+	-2.64	-2.64	-2.64	-0.26	0.7	-0.06	-3.11	-2.43	-2.18
APC_exon_89	APC	AATGGAAGCAGAGAAAGTAC	exon	chr5	112103038	112103057	+	-0.02	-2.43	-2.43	-3.17	-3.07	-0.34	-0.57	-1.07	-1.73
APC_exon_90	APC	ACTAGGTACCTGCCAGGATA	exon	chr5	112116564	112116583	+	-0.83	-1.47	-3.25	-2.21	0.2	0.2	-2.44	-1.92	-2.03
APC_exon_91	APC	AGAACAACTAGGTACCTGCC	exon	chr5	112116558	112116577	+	-0.98	-1.43	-2.95	-1.33	0.91	-2.72	-0.77	-3.32	-2
APC_exon_92	APC	AGAGTGCAGTCCTGTTCCTA	exon	chr5	112102989	112103008	+	-0.84	1.29	-0.15	-1.76	0.01	-2.93	3.75	0.87	1.04
APC_exon_93	APC	AGATATGACCAGAAGGCAAT	exon	chr5	112116501	112116520	+	-0.71	-0.42	0.79	-2.93	-0.27	-0.66	3.91	0.91	-0.36
APC_exon_94	APC	ATGGGTTCATTTCCAAGAAG	exon	chr5	112103008	112103027	+	-2.61	-1.34	-0.38	-3.2	-0.22	-3.2	-1.09	-1.83	-0.49
APC_exon_95	APC	ATTTCCCTGGAGTAAAACTG	exon	chr5	112102907	112102926	+	-0.85	-0.27	2.85	5.87	4.18	5.61	-0.8	-1.62	-0.41
APC_exon_96	APC	CAGAATTCAGCAAATCGAAA	exon	chr5	112128154	112128173	+	-2.54	-1.44	-2.54	-2.47	-0.8	-2.47	-1.86	-1.86	-0.54
APC_exon_97	APC	CAGGACTGCACTCTCCAGAA	exon	chr5	112102983	112103002	-	-1.23	-0.88	-0.87	-2.15	0.2	-1.44	-3.43	-1.21	-0.76
APC_exon_98	APC	CCAAGAAGAGGGTTTGTAAA	exon	chr5	112103020	112103039	+	-2.46	-3.71	-2.16	-2.24	-1.96	0.84	-1.51	-1.7	-2.87
APC_exon_99	APC	CCATTTACAAACCCTCTTCT	exon	chr5	112103023	112103042	-	3.2	1.51	-1.5	2.27	2.01	2.26	1.37	-1.47	-0.4
APC_intron_135	APC	AAATAAGTGTAAAACTCCAA	TSS	chr5	112090917	112090936	+	-1.48	-1.48	-1.48	-1.29	-2.07	-2.07	-0.84	-1.04	-1.99
APC_intron_136	APC	AAGATCTGAGGGAGTTGGGG	TSS	chr5	112091084	112091103	-	-1.66	0.17	-1.2	1.7	1.05	0.88	3.76	4.33	5.28
APC_intron_137	APC	AAGGCTACACTTAATATTCA	TSS	chr5	112091061	112091080	-	-1.12	-1.99	2.69	4.65	3.23	2.85	-2.72	-1.85	-2.72
APC_intron_138	APC	AATATAGCATCACTGTACTG	TSS	chr5	112090984	112091003	+	0.84	1.91	-0.7	-1.33	-0.21	-2.69	1.18	0.59	-1.81
APC_intron_139	APC	ACTAAGAACTAACTAGCCAT	TSS	chr5	112090936	112090955	-	-1.9	-1.07	-3.04	-2.18	-1.27	-2.96	-0.96	-1.45	-2.81
APC_intron_140	APC	AGCATCACTGTACTGAGGCA	TSS	chr5	112090989	112091008	+	-0.54	-0.65	2.02	0.11	2	-0.01	-1.71	0.22	1.44
APC_intron_141	APC	AGGCATATTCTAAAATCATG	TSS	chr5	112091041	112091060	-	-2.91	-0.98	-1.83	-0.19	-2.11	0.95	-1.76	-1.3	-0.66
APC_intron_142	APC	CAGTACAGTGATGCTATATT	TSS	chr5	112090984	112091003	-	0.52	1.54	1.87	-2.44	-0.84	-2.03	2.59	0.83	0.25
APC_intron_143	APC	CCCTTAAGTGCTGCAGTGAT	TSS	chr5	112091109	112091128	+	-0.66	-0.91	-1.61	3.65	1.27	1.57	-1.59	-1.83	-0.4
APC_intron_144	APC	CTTACCTCAAGTTTACAAGA	TSS	chr5	112090777	112090796	-	-2.28	-1.15	-3.4	-0.18	0.27	0.91	4.46	3.52	4.47
APC_intron_145	APC	GAGGGAATACTGAATAAAAA	TSS	chr5	112090759	112090778	-	-2.25	-1.4	-2.67	-0.04	-1.19	-1.19	-1.75	-1.75	-0.83
APC_intron_146	APC	GGCAAGATCTGAGGGAGTTG	TSS	chr5	112091087	112091106	-	-2.97	-0.43	-2.11	-0.5	-0.76	-2.14	-1.75	-1.14	-0.17
APC_intron_147	APC	GTGGCAAGATCTGAGGGAGT	TSS	chr5	112091089	112091108	-	-2.95	-1.73	-2.54	-1.13	-0.85	-2.39	-1.46	-1.76	-2.43
APC_intron_148	APC	TAAGGGGTGGCAAGATCTGA	TSS	chr5	112091095	112091114	-	-2.29	-3.3	-3.3	-0.95	-1.62	-1.61	-0.9	-2.04	-0.16
APC_intron_149	APC	TATTCCCTCTTGTAAACTTG	TSS	chr5	112090770	112090789	+	-0.08	-2.14	-2.42	1.87	0.17	0.19	2.8	6.08	2.87
APC_intron_150	APC	TCACTGCAGCACTTAAGGGG	TSS	chr5	112091108	112091127	-	-1.39	-1.7	0.74	3.85	3.77	4.58	-0.93	1.12	1.75
APC_intron_151	APC	TCTGAGGGAGTTGGGGAGGA	TSS	chr5	112091080	112091099	-	-0.33	1.84	1.98	6	2.46	0.79	-3.3	1.61	-0.57
APC_intron_152	APC	TCTTACCTCAAGTTTACAAG	TSS	chr5	112090778	112090797	-	0.63	-2.69	-1.14	-1.46	0.32	-2.6	3.62	0.6	1.86
APC_intron_153	APC	TGGCAAGATCTGAGGGAGTT	TSS	chr5	112091088	112091107	-	0.03	1.88	0.74	2.2	1.95	-0.15	2.14	1.48	2.28
APC_intron_154	APC	TTAAGGGGTGGCAAGATCTG	TSS	chr5	112091096	112091115	-	-2.02	-2.22	3.04	1.87	4.7	1.82	1.98	1.83	2.42
APC_TSS_1	APC	AAGCCTAGCCGCTGCTCGGG	TSS	chr5	112043266	112043285	+	-1.14	-0.78	-1.59	2.36	2.84	1.21	-1.21	-1.71	-1.05
APC_TSS_10	APC	AGGCTCTAGTCTCCGGGCTG	TSS	chr5	112043145	112043164	+	0.06	-1.85	-1.81	-2.17	-0.64	-1.12	-2.22	-1.62	-2.06
APC_TSS_11	APC	AGGGCAAGTAGCAAGGGGGC	TSS	chr5	112043230	112043249	+	-1.13	-0.07	-1.98	-1.37	-0.61	-2.47	-0.5	-2.08	-0.17
APC_TSS_12	APC	AGGGCGCTCCCCATTCCCGT	TSS	chr5	112073485	112073504	+	-0.73	-0.03	-0.9	2.18	1.37	-0.67	-1.65	-2.8	-0.41
APC_TSS_13	APC	AGGGGGCGGGGTGTGGCCGC	TSS	chr5	112043243	112043262	+	-2.74	-2.32	-1.19	-2.74	-1.21	-4.57	-1.84	-1.41	-2.13
APC_TSS_14	APC	AGTAGCAAGGGGGCGGGGTG	TSS	chr5	112043236	112043255	+	-1.49	-0.47	-2.63	-2.32	-1.04	-4.43	1.84	-1.98	-0.77
APC_TSS_15	APC	ATGGCGGAGGGCAAGTAGCA	TSS	chr5	112043223	112043242	+	-2.53	-2.11	-3.21	-1.21	0.43	-0.16	0.73	-2	-1.12
APC_TSS_16	APC	CACCTCCCACAAGATGGCGG	TSS	chr5	112043210	112043229	+	-1.4	-0.93	-3.97	-1.52	-0.89	-1.81	-1.33	-2.45	-0.72
APC_TSS_17	APC	CATAACAGGCTCTAGTCTCC	TSS	chr5	112043139	112043158	+	-0.83	-3.15	-2.28	-0.73	0.56	-0.03	1.6	1.61	3.22
APC_TSS_18	APC	CCAATCGGCGGGCTCCCGAC	TSS	chr5	112073503	112073522	-	-0.74	-0.32	0.13	-1.79	-0.53	-1.79	-2.33	-2.33	-1.41
APC_TSS_19	APC	CCATTGCGCCTGCGCATAAC	TSS	chr5	112043125	112043144	+	-1.22	-0.34	-4.91	-0.31	-0.02	-2.14	1.96	3.33	2.65
APC_TSS_2	APC	AATCCGCTGGATGCGGACCA	TSS	chr5	112073466	112073485	+	-0.62	0.45	-2.91	-0.18	-0.35	0.91	-2.78	0.01	-0.81
APC_TSS_20	APC	CCCACACCCAGCCAATCGGC	TSS	chr5	112073514	112073533	-	-0.49	-1.56	-3.25	-0.05	0.12	0.66	2.2	0.59	3.57
APC_TSS_21	APC	CCCGCCGATTGGCTGGGTGT	TSS	chr5	112073511	112073530	+	0.17	-1.82	2.94	7.76	6.01	4.67	-0.36	1.96	-1.84
APC_TSS_22	APC	CCCGTCGGGAGCCCGCCGAT	TSS	chr5	112073500	112073519	+	-0.58	-1.7	-1.98	-0.89	-1.07	-1.79	-1.11	2.55	-0.51
APC_TSS_23	APC	CCGAGCAGCGGCTAGGCTTC	TSS	chr5	112043265	112043284	-	1.63	1.15	3.94	5.14	5.55	3.84	-0.67	-2.23	1.99
APC_TSS_24	APC	CCGGAAGCCTAGCCGCTGCT	TSS	chr5	112043262	112043281	+	-1.32	-3.15	-3.64	-3.06	-1.86	-3.24	-2.12	-2.67	-1.02
APC_TSS_25	APC	CCTGTTATGCGCAGGCGCAA	TSS	chr5	112043128	112043147	-	0.6	0.5	2.47	-2.25	-0.73	-2.19	-0.66	-0.55	-0.35
APC_TSS_26	APC	CGCAGGTCCCCCCCGAGCAG	TSS	chr5	112043277	112043296	-	0.75	-0.76	-2.28	-0.43	-1.51	-3.18	-0.22	-1.23	-1.54
APC_TSS_27	APC	CGCTGCTCGGGGGGGACCTG	TSS	chr5	112043275	112043294	+	-0.38	0.1	-1.88	-0.52	0.17	0.13	1.57	-0.43	-0.9
APC_TSS_28	APC	CGGAAGCCTAGCCGCTGCTC	TSS	chr5	112043263	112043282	+	-0.22	-1.5	1.45	-2.12	2.26	2.11	-3.21	-1.23	0.1
APC_TSS_29	APC	CGGCGGGCTCCCGACGGGAA	TSS	chr5	112073498	112073517	-	-0.07	-2.29	-2.29	-2.28	-2.28	-0.58	-2.09	-0.71	0.04
APC_TSS_3	APC	AATGGAGGTGCTGCCGGACT	TSS	chr5	112073593	112073612	+	0.88	0.94	1.73	4.45	3.47	3.4	3.52	4	3.33
APC_TSS_30	APC	CGGGAGCCCGCCGATTGGCT	TSS	chr5	112073505	112073524	+	-0.78	-0.72	-5.02	-1.42	-1.02	0.09	-1.88	-1.49	-0.41
APC_TSS_31	APC	CTACAATGCGCATGCGTGAG	TSS	chr5	112043184	112043203	-	-1.9	1	-0.54	-0.61	-0.45	-0.55	-0.4	-2.57	-1
APC_TSS_32	APC	CTCCGCCATCTTGTGGGAGG	TSS	chr5	112043212	112043231	-	-0.79	-1.09	-2.62	-2.65	-1.14	-2.59	3.13	1.1	2.65
APC_TSS_33	APC	CTCGGAAATGGGGTAGGTGC	TSS	chr5	112073611	112073630	+	-1.06	-1.17	-3.95	0.23	-0.11	-3.93	-1.43	-1.82	2.36
APC_TSS_34	APC	CTGTATTGGTGCAGCCCGCC	TSS	chr5	112073554	112073573	+	0.7	-1.02	0.75	-2.53	-0.64	-0.49	-0.51	2.35	2.8
APC_TSS_35	APC	CTGTTATGCGCAGGCGCAAT	TSS	chr5	112043127	112043146	-	-0.92	-1.75	-2.17	-2.36	0.64	-1.48	1.65	5.96	2.19
APC_TSS_36	APC	CTTGCCCTCCGCCATCTTGT	TSS	chr5	112043218	112043237	-	0.6	-1.8	-0.23	-0.22	0.15	0.83	-1.33	-1.33	0.44
APC_TSS_37	APC	GAAGCCTAGCCGCTGCTCGG	TSS	chr5	112043265	112043284	+	1.78	1.52	5	4.93	4.31	4.66	-0.04	0	3.03
APC_TSS_38	APC	GACGGGAATGGGGAGCGCCC	TSS	chr5	112073486	112073505	-	-0.79	-0.44	-0.72	0.7	1.16	1.78	-2.06	1.68	0.31
APC_TSS_39	APC	GACTAGAGCCTGTTATGCGC	TSS	chr5	112043136	112043155	-	-2.64	-2.24	-0.45	-0.69	-1.45	-2.09	3.42	1.31	3.86
APC_TSS_4	APC	ACCTACCCCATTTCCGAGTC	TSS	chr5	112073609	112073628	-	0.46	-0.32	3.74	6.02	6.88	4.69	6.76	7.09	6.3
APC_TSS_40	APC	GAGGGCAAGTAGCAAGGGGG	TSS	chr5	112043229	112043248	+	2.87	1.26	-0.49	0.35	0.15	0.05	6.37	0.51	2.2
APC_TSS_41	APC	GCACCAATACAGCCACATGT	TSS	chr5	112073546	112073565	-	-1.43	0.94	-2.3	1.35	-2.37	-1.4	-1.42	-1.21	-1.95
APC_TSS_42	APC	GCAGCCCGCCAGGGTGTCAC	TSS	chr5	112073564	112073583	+	-1.07	-2.22	-0.43	-0.19	-0.25	-2.18	-0.6	-2.15	-1.21
APC_TSS_43	APC	GCATAACAGGCTCTAGTCTC	TSS	chr5	112043138	112043157	+	-3.31	-1.78	-2.56	-0.92	-1.22	-0.27	-0.58	-1.88	-0.74
APC_TSS_44	APC	GCATGCGTGAGAGGTGTTGC	TSS	chr5	112043175	112043194	-	-2.53	-2.41	-4.54	-0.95	0.79	-0.36	-1.65	-2.02	-1.23
APC_TSS_45	APC	GCCAATCGGCGGGCTCCCGA	TSS	chr5	112073504	112073523	-	0.26	-2.26	-4.7	-0.15	-1.09	-0.46	4.43	-0.33	5.09
APC_TSS_46	APC	GCCCACACCCAGCCAATCGG	TSS	chr5	112073515	112073534	-	-1.77	-1.76	1.19	3.79	3.78	0.43	-0.26	2.24	2.12
APC_TSS_47	APC	GCCCGCCGATTGGCTGGGTG	TSS	chr5	112073510	112073529	+	-0.75	-2.11	3.57	6.68	6.38	4.52	2.29	2.03	-0.82
APC_TSS_48	APC	GCCCTCCGCCATCTTGTGGG	TSS	chr5	112043215	112043234	-	-0.82	1.33	-1.96	0.5	-0.7	-1.15	1.25	1.63	3.54
APC_TSS_49	APC	GCCGGACTCGGAAATGGGGT	TSS	chr5	112073605	112073624	+	-2.66	-1.71	1.46	1.21	3.73	3.62	-1.06	-2.61	-0.63
APC_TSS_5	APC	ACCTCCCACAAGATGGCGGA	TSS	chr5	112043211	112043230	+	2.09	0.46	0.75	1.85	2.38	0.68	1.93	0.19	2.6
APC_TSS_50	APC	GCGCCCTGGTCCGCATCCAG	TSS	chr5	112073472	112073491	-	1.53	-0.35	-2.16	0.11	-1.9	-1.89	-1.71	-1.27	-0.96
APC_TSS_51	APC	GCGGAGGGCAAGTAGCAAGG	TSS	chr5	112043226	112043245	+	-0.39	-1.78	-2.34	-3.92	-2.74	-4.71	-0.87	-2.3	-0.37
APC_TSS_52	APC	GCGGGCTCCCGACGGGAATG	TSS	chr5	112073496	112073515	-	2.93	0.61	-0.35	0.08	-4.85	1.86	-1.62	-0.04	-0.92
APC_TSS_53	APC	GCTGCTCGGGGGGGACCTGC	TSS	chr5	112043276	112043295	+	2.14	-1.52	-1.52	0.03	-0.98	-0.14	2.06	-0.67	-0.75
APC_TSS_54	APC	GCTGTGTAATCCGCTGGATG	TSS	chr5	112073459	112073478	+	0.34	-1.43	-1.03	2.67	-3.21	-3.21	-1.96	-0.65	-1.46
APC_TSS_55	APC	GGAAGCCTAGCCGCTGCTCG	TSS	chr5	112043264	112043283	+	-0.16	-2.36	-2.37	0.54	1.51	1.37	0.16	-1.11	-0.68
APC_TSS_56	APC	GGCGGAGGGCAAGTAGCAAG	TSS	chr5	112043225	112043244	+	-1.31	-2.17	-0.78	-1.89	-2.33	-2.3	-1.12	-1.26	-2.1
APC_TSS_57	APC	GGCGGGCTCCCGACGGGAAT	TSS	chr5	112073497	112073516	-	1.28	2.74	0.12	-0.09	-1.7	-4.25	-1.75	-2.1	-0.9
APC_TSS_58	APC	GGCTCTAGTCTCCGGGCTGT	TSS	chr5	112043146	112043165	+	-0.43	-1.22	2.18	2.34	5.28	4.17	-1.82	0.86	2.21
APC_TSS_59	APC	GGGCAAGTAGCAAGGGGGCG	TSS	chr5	112043231	112043250	+	-1.05	-2.37	-1.97	-1.31	-1.46	-3.15	-0.9	-1.62	-0.35
APC_TSS_6	APC	ACTTGCCCTCCGCCATCTTG	TSS	chr5	112043219	112043238	-	-2.16	0.11	-2.55	0.26	0.22	-0.59	2.61	2.26	2
APC_TSS_60	APC	GGGCGCACGTGACCGACATG	TSS	chr5	112073531	112073550	+	0.54	-2.35	-2.31	3.62	2.33	-0.3	3.25	0.64	-0.19
APC_TSS_61	APC	GGGCGCTCCCCATTCCCGTC	TSS	chr5	112073486	112073505	+	-1.55	-2.15	-3.02	-3.35	-0.87	-0.51	-2	0.66	-0.14
APC_TSS_62	APC	GGGTGCTGCGCTCCGCTTGC	TSS	chr5	112043107	112043126	-	-0.83	-1.34	-1.31	-0.69	-0.03	-1.82	-4.37	-1.81	-1.08
APC_TSS_63	APC	GGGTGTCACTGGAGACAGAA	TSS	chr5	112073575	112073594	+	3.25	-0.28	0.7	0.91	-1.4	0.89	1.44	3.21	2.92
APC_TSS_64	APC	GGTAGGTGCTGGAGCCACCA	TSS	chr5	112073622	112073641	+	-2.51	-3.53	1.31	3	3.61	4.03	-3.12	-2.55	-1.34
APC_TSS_65	APC	GGTGCTGCCGGACTCGGAAA	TSS	chr5	112073599	112073618	+	-0.82	-0.26	-1.55	-2.32	-2.21	-1.31	-2.69	-1.43	-1.83
APC_TSS_66	APC	GGTGCTGCGCTCCGCTTGCC	TSS	chr5	112043106	112043125	-	0.41	1.49	-0.13	-0.68	-1.69	-0.74	-1.44	-1.32	-0.3
APC_TSS_67	APC	GTCCCCCCCGAGCAGCGGCT	TSS	chr5	112043272	112043291	-	-1.29	-3.13	-0.52	1.4	0.23	-1.7	-2.08	0.41	-1.07
APC_TSS_68	APC	GTCTCCAGTGACACCCTGGC	TSS	chr5	112073571	112073590	-	2.94	-0.2	-1.86	-2.78	-0.87	-2.05	1.48	2.19	2.47
APC_TSS_69	APC	GTGCTGCCGGACTCGGAAAT	TSS	chr5	112073600	112073619	+	2.88	-0.59	0.06	-0.61	-1.09	-2.28	-1.35	-2.19	-1.38
APC_TSS_7	APC	AGACAGAATGGAGGTGCTGC	TSS	chr5	112073587	112073606	+	-1.41	-1.76	1.61	2.28	3.95	4.26	-1.85	-2.14	-1.23
APC_TSS_70	APC	GTGCTGGAGCCACCATGGCC	TSS	chr5	112073627	112073646	+	0.23	2.27	-0.1	-0.48	-0.11	-1.15	5.56	1.52	2.52
APC_TSS_71	APC	GTTGCTGGCTTCCCACAGCC	TSS	chr5	112043160	112043179	-	-3.37	-2.46	-2.69	-2.7	-0.66	0.86	-2.08	-0.95	-0.1
APC_TSS_72	APC	TAATCCGCTGGATGCGGACC	TSS	chr5	112073465	112073484	+	-2.23	-1.48	-3.25	-2.13	-0.49	-3.85	-1.34	-1.98	0.56
APC_TSS_73	APC	TCCCACCTCCCACAAGATGG	TSS	chr5	112043207	112043226	+	-1.93	-0.5	-4.21	-1.98	-1.42	0.58	-1.15	-1.51	-0.73
APC_TSS_74	APC	TCCGCCATCTTGTGGGAGGT	TSS	chr5	112043211	112043230	-	0.2	-1.42	-0.64	1.14	0.1	-0.73	0.15	-1.54	1.45
APC_TSS_75	APC	TCGGGAGCCCGCCGATTGGC	TSS	chr5	112073504	112073523	+	1.15	-0.68	-2.35	0.78	-1.68	1.39	5.34	0.45	6.08
APC_TSS_76	APC	TCTTCCCACCTCCCACAAGA	TSS	chr5	112043204	112043223	+	2.6	2.73	1.14	0.18	-0.16	0.98	2.12	0.78	0.55
APC_TSS_77	APC	TGACCGACATGTGGCTGTAT	TSS	chr5	112073540	112073559	+	2.3	0.07	0.3	2.14	2.36	2.76	2.67	2.16	1.64
APC_TSS_78	APC	TGCGCCCACACCCAGCCAAT	TSS	chr5	112073518	112073537	-	2.93	0.71	-1.14	-0.51	-1.02	-0.38	-2.31	1.28	-0.96
APC_TSS_79	APC	TGCTGCCGGACTCGGAAATG	TSS	chr5	112073601	112073620	+	-0.81	-2.29	3.71	2.17	0.43	4.23	-1.93	-1.54	-2.94
APC_TSS_8	APC	AGCAGCGGCTAGGCTTCCGG	TSS	chr5	112043262	112043281	-	-0.1	-2.59	-0.58	-0.12	-1.05	-0.42	-1.04	-1.07	-0.61
APC_TSS_80	APC	TGGCGGAGGGCAAGTAGCAA	TSS	chr5	112043224	112043243	+	-0.81	-1.56	-4.6	-2.77	-2.94	-0.16	-2.29	-0.73	-0.83
APC_TSS_81	APC	TGTATTGGTGCAGCCCGCCA	TSS	chr5	112073555	112073574	+	8.2	1.25	0.5	-0.84	-0.9	-0.45	2.69	-0.55	-0.64
APC_TSS_82	APC	TGTCACTGGAGACAGAATGG	TSS	chr5	112073578	112073597	+	2.5	0.74	2.13	-2.5	-1.57	-2.92	3.96	-2.77	1.04
APC_TSS_83	APC	TGTCTCCAGTGACACCCTGG	TSS	chr5	112073572	112073591	-	-0.67	-0.89	0.31	5.45	3.84	4.29	-1.83	-1.8	-0.53
APC_TSS_84	APC	TTCTGTCTCCAGTGACACCC	TSS	chr5	112073575	112073594	-	0.12	-1.86	-4.64	-0.89	-0.81	-0.46	-1.24	1.86	2.76
APC_TSS_9	APC	AGCCTAGCCGCTGCTCGGGG	TSS	chr5	112043267	112043286	+	-0.63	-1.29	-0.61	0.62	-1.4	-1.37	-2.72	0.25	2.32
BRAF_exon_100	BRAF	GGCTCTGTTCAACGGGGACA	exon	chr7	140624437	140624456	-	0.63	0.8	-2.24	0.45	-1.66	0.51	4.77	0.69	4.35
BRAF_exon_101	BRAF	GGCTGCGGACCCTGCCATTC	exon	chr7	140624374	140624393	-	1.17	0.68	-0.56	-2.54	0.11	-2.1	-1.93	-0.92	-0.12
BRAF_exon_102	BRAF	GGGCCAGGCTCTGTTCAACG	exon	chr7	140624443	140624462	-	-2.47	-0.4	-0.57	1.95	1.55	-1.19	-1.24	-0.09	0.86
BRAF_exon_103	BRAF	GGGGACATGGAGCCCGAGGC	exon	chr7	140624424	140624443	-	-1.77	-1.37	-2.64	-0.72	-0.85	1.87	-0.22	-0.67	0.87
BRAF_exon_104	BRAF	GGTGGTGGCGGCGCGGAGCC	exon	chr7	140624463	140624482	-	-0.54	1.01	2.18	3.13	3.31	1.43	0.17	-0.52	-1.89
BRAF_exon_105	BRAF	GTCCGCAGCCGAAGAGGCCG	exon	chr7	140624384	140624403	+	0	0	1.55	0.65	-0.5	1.2	-1.72	-1.72	-1.72
BRAF_exon_106	BRAF	GTTGACACAGGAACATATAG	exon	chr7	140549967	140549986	-	-1.06	-0.41	-0.38	-1.53	-1.14	-3.1	-2.52	-1.98	-1.48
BRAF_exon_107	BRAF	TAATCCACCATCAATATATC	exon	chr7	140549916	140549935	-	2.28	1.61	-0.17	1.5	-0.09	-2.72	-0.02	0.07	2.73
BRAF_exon_108	BRAF	TGCGGACCCTGCCATTCCGG	exon	chr7	140624371	140624390	-	-2.86	-1.06	-4.11	-1.53	-1.37	-1.34	0.92	0.63	0.89
BRAF_exon_109	BRAF	TGGCGGCGCGGAGCCGGGCC	exon	chr7	140624458	140624477	-	-1.54	-0.45	-3.68	-0.55	-0.53	-2.93	-3.18	-2.51	0.16
BRAF_exon_110	BRAF	TGTCCCCGTTGAACAGAGCC	exon	chr7	140624437	140624456	+	-0.9	-0.56	-0.29	-2.48	-0.21	-2.42	1.17	-2	1.59
BRAF_exon_111	BRAF	TGTTTCTAGCTCTGCATCAA	exon	chr7	140534564	140534583	-	0.69	0.65	1.6	2.98	-1.37	1.08	-2.5	-1.74	-2.58
BRAF_exon_112	BRAF	TTATTGGAATCTCTGGGGAA	exon	chr7	140534599	140534618	-	-0.61	-0.33	-1.71	-0.4	0.53	-2.7	1.07	0.75	2.54
BRAF_exon_113	BRAF	TTGGAGTGCATCTAGCTTGC	exon	chr7	140534634	140534653	+	-0.09	-1.27	-0.54	-0.02	-0.01	-3.46	3.06	-2.3	-0.84
BRAF_exon_69	BRAF	AACAGTTATTGGAATCTCTG	exon	chr7	140534604	140534623	-	-1.97	-0.06	1.12	-0.91	-0.91	-2.57	-3.34	-1.96	-0.21
BRAF_exon_70	BRAF	ACAAAGAGAACAACAGTTAT	exon	chr7	140534615	140534634	-	0.56	2.52	0.16	1.34	1.76	0.5	0.35	0.46	-0.38
BRAF_exon_71	BRAF	ACAAATGATTAAGTTGACAC	exon	chr7	140549979	140549998	-	-2.04	-0.53	-0.09	-1.29	-1.2	-1.17	-1.77	-2.2	-0.23
BRAF_exon_72	BRAF	ACAACAGTTATTGGAATCTC	exon	chr7	140534606	140534625	-	-0.2	-0.46	-2.43	-1.8	-3.37	-3.37	-0.95	-2.56	-0.74
BRAF_exon_73	BRAF	AGAAGAGGAAGAAGATGTAA	exon	chr7	140534535	140534554	+	-1.94	-1.71	-2.81	-0.74	-1.82	-1.21	-2.32	-1.29	-1.63
BRAF_exon_74	BRAF	AGAGGCCGCGGCGCCGGCGC	exon	chr7	140624396	140624415	+	0.35	-1.2	-1.2	-0.89	1.03	-2.6	0.14	-2.08	-1.22
BRAF_exon_75	BRAF	AGCCGAAGAGGCCGCGGCGC	exon	chr7	140624390	140624409	+	-2.09	-1.24	-2.51	1.18	1.43	-1.94	-0.01	-0.37	0.68
BRAF_exon_76	BRAF	ATAACTGTTGTTCTCTTTGT	exon	chr7	140534615	140534634	+	0.01	1.54	-1.41	-2.08	0.48	-0.92	-3.55	-1.1	-2.39
BRAF_exon_77	BRAF	ATGGAGCCCGAGGCCGGCGC	exon	chr7	140624418	140624437	-	-1.15	-2.57	-2.34	0.84	0.93	-3.63	-2.83	0.73	3
BRAF_exon_78	BRAF	CAACAGTTATTGGAATCTCT	exon	chr7	140534605	140534624	-	0.01	-1.46	-2.56	-1.05	-1.1	-1.07	-1.4	-1.12	-2.46
BRAF_exon_79	BRAF	CAACGGGGACATGGAGCCCG	exon	chr7	140624428	140624447	-	-0.46	-0.09	0.18	0.05	1.19	-0.03	-0.58	-0.41	-1.12
BRAF_exon_80	BRAF	CCCACCAAATTTGTCCAATA	exon	chr7	140549941	140549960	+	-1.07	0.27	0.3	2.48	3.49	2.05	-0.69	-1.01	-1.27
BRAF_exon_81	BRAF	CCCCACCAAATTTGTCCAAT	exon	chr7	140549940	140549959	+	-0.59	0.8	1.04	-0.6	2.09	-0.47	1.9	0.67	-1.9
BRAF_exon_82	BRAF	CCCGAGGCCGGCGCCGGCGC	exon	chr7	140624412	140624431	-	-1.83	-1.83	-1.83	-0.99	0.68	0.71	-1.62	-0.25	-1.62
BRAF_exon_83	BRAF	CCCTATTGGACAAATTTGGT	exon	chr7	140549944	140549963	-	-0.74	0.04	-1.43	-2.73	-0.12	-2.86	-3.8	-0.91	-1.08
BRAF_exon_84	BRAF	CCGGCGCCGGCGCCGGCCTC	exon	chr7	140624409	140624428	+	-0.05	-2.27	-2.27	-1.79	-1.79	-1.79	-1.72	1.58	0.27
BRAF_exon_85	BRAF	CCGGGCCAGGCTCTGTTCAA	exon	chr7	140624445	140624464	-	-2.44	-0.21	0.55	-1.33	0.25	1.38	0.71	2.13	3.87
BRAF_exon_86	BRAF	CCGTTGAACAGAGCCTGGCC	exon	chr7	140624442	140624461	+	-0.45	-0.54	-2.35	2.71	0.9	-1.58	-0.92	-1.98	0.06
BRAF_exon_87	BRAF	CCTATTGGACAAATTTGGTG	exon	chr7	140549943	140549962	-	-1.88	0.49	-1.47	-0.8	-2.03	-1.72	-0.41	-0.95	-0.69
BRAF_exon_88	BRAF	CGCCGCGGCCTCTTCGGCTG	exon	chr7	140624389	140624408	-	-1.63	0.16	-2.88	0.67	0.69	-1.43	2.12	0.34	1.4
BRAF_exon_89	BRAF	CGCCGGCGCCGCGGCCTCTT	exon	chr7	140624395	140624414	-	1.45	-0.82	3.4	6.97	6.12	5.52	-2.96	-2.65	-0.39
BRAF_exon_90	BRAF	CGCGGCGCCGGCGCCGGCGC	exon	chr7	140624402	140624421	+	-1.17	-1.17	-1.17	-1.28	-1.28	-1.28	-1.37	-1.37	-0.09
BRAF_exon_91	BRAF	CGGCGCCGGCGCCGGCGCCG	exon	chr7	140624404	140624423	-	0.57	-0.98	-0.98	-1.56	-1.56	-1.56	-1.18	-1.18	-0.25
BRAF_exon_92	BRAF	CGGGCCAGGCTCTGTTCAAC	exon	chr7	140624444	140624463	-	-2.87	-1.83	-0.65	-0.15	-1.04	0.99	-2.28	-1.11	0.33
BRAF_exon_93	BRAF	CGGTGGTGGCGGCGCGGAGC	exon	chr7	140624464	140624483	-	-2.25	-1.75	-3.26	2.53	-1.24	-0.28	1.57	-1.52	-0.63
BRAF_exon_94	BRAF	CTTGCTGGTGTATTCTTCAT	exon	chr7	140534649	140534668	+	0.35	-2.25	0.69	1.19	0.48	0.47	1.83	-1.5	-0.82
BRAF_exon_95	BRAF	GAGGCCCTATTGGACAAATT	exon	chr7	140549948	140549967	-	2.36	1.41	-0.2	-2.34	0.39	-2.47	-1.6	-0.97	-1.02
BRAF_exon_96	BRAF	GCCCTATTGGACAAATTTGG	exon	chr7	140549945	140549964	-	-1.74	-1.67	-2.76	-2.02	-1.48	-1.01	-0.49	-1.15	-1.79
BRAF_exon_97	BRAF	GCCGGCGCCGGCGCCGGCCT	exon	chr7	140624408	140624427	+	1.66	-0.62	-0.62	-0.83	-0.83	-0.83	-0.45	-0.45	-0.45
BRAF_exon_98	BRAF	GGAACATATAGAGGCCCTAT	exon	chr7	140549958	140549977	-	-2.19	-2.19	0.1	-1.84	-0.18	0.44	-2.18	-1.76	-2.18
BRAF_exon_99	BRAF	GGCAGGGTCCGCAGCCGAAG	exon	chr7	140624378	140624397	+	-2.24	-2.92	-2.92	-1.24	-0.03	-1.25	-1.35	-1.36	0.09
BRAF_intron_114	BRAF	ATTTTGGAAAGAGGCGGCGG	TSS	chr7	140624285	140624304	-	-1.4	2.66	-0.7	-1.53	0.93	0.88	-0.14	-1.57	-0.75
BRAF_intron_115	BRAF	CACCAGCCAGCCGCCGAGCC	TSS	chr7	140624308	140624327	+	-0.7	-2.08	-2.04	0.15	0.25	-1.68	-0.87	-1.67	0.47
BRAF_intron_116	BRAF	CAGCCGCCGAGCCCGGAGTC	TSS	chr7	140624315	140624334	+	1.05	-1.35	-2.62	-0.03	0.54	0.74	1.42	-1.16	-0.14
BRAF_intron_117	BRAF	CCAGCCGCCGAGCCCGGAGT	TSS	chr7	140624314	140624333	+	-2	-1.31	-3.3	-1.15	-2.3	-1.86	-0.99	-0.87	-2.32
BRAF_intron_118	BRAF	CCCGGAGTCGGGAGGGCGGC	TSS	chr7	140624326	140624345	+	-1.31	0.64	-1.73	-0.59	-0.12	-1.37	-1.93	-1.05	-1.33
BRAF_intron_119	BRAF	CCCTGCCGCCCTCCCGACTC	TSS	chr7	140624330	140624349	-	-1.54	-2.24	-3.03	-1.03	-1.06	-2.43	-2.16	-2.49	1.72
BRAF_intron_120	BRAF	CCGACTCCGGGCTCGGCGGC	TSS	chr7	140624317	140624336	-	-1.68	-0.58	-1.68	-0.94	-0.47	-1.73	-1.84	-0.89	-0.27
BRAF_intron_121	BRAF	CCGCCGAGCCCGGAGTCGGG	TSS	chr7	140624318	140624337	+	-2.74	-1.88	-3.15	4.87	1.49	-0.2	0.52	1.15	-1.34
BRAF_intron_122	BRAF	CCGGAGTCGGGAGGGCGGCA	TSS	chr7	140624327	140624346	+	-0.2	1.05	1.31	-0.8	-0.8	0.9	-0.45	-0.73	0.88
BRAF_intron_123	BRAF	CCTCCCGACTCCGGGCTCGG	TSS	chr7	140624321	140624340	-	-0.99	-2.99	-1.5	1.84	-2.44	0	-0.27	0.27	-0.06
BRAF_intron_124	BRAF	CCTGCCGCCCTCCCGACTCC	TSS	chr7	140624329	140624348	-	-0.66	-0.91	-1.61	1.08	1.75	1.2	2.49	2.66	1.17
BRAF_intron_125	BRAF	CGAGCCCGGAGTCGGGAGGG	TSS	chr7	140624322	140624341	+	-1.79	-0.57	-1.38	-0.7	0.84	-0.39	-1.25	-1.07	0.21
BRAF_intron_126	BRAF	CGCCCTCCCGACTCCGGGCT	TSS	chr7	140624324	140624343	-	0.45	-0.46	-3.68	-0.83	-1.1	-0.61	-0.78	-2.27	-1.84
BRAF_intron_127	BRAF	CGCCGAGCCCGGAGTCGGGA	TSS	chr7	140624319	140624338	+	-1.83	-2.24	-2.24	-0.15	-0.15	1.55	-0.73	0.9	1.47
BRAF_intron_128	BRAF	CGGCTGGCTGGTGTTTATTT	TSS	chr7	140624301	140624320	-	-2.78	0.97	-0.08	2.69	4.3	4.57	-0.19	1.51	0.98
BRAF_intron_129	BRAF	CTCCGGGCTCGGCGGCTGGC	TSS	chr7	140624313	140624332	-	-1.79	-1.13	-2.95	-0.91	-0.12	-0.46	-1.5	-1.55	2.87
BRAF_intron_130	BRAF	CTGGTGTTTATTTTGGAAAG	TSS	chr7	140624294	140624313	-	-2.58	-2.99	-2.99	0.15	-2.6	-0.32	-2.62	-0.65	2.98
BRAF_intron_131	BRAF	GAGTCGGGAGGGCGGCAGGG	TSS	chr7	140624330	140624349	+	0.96	-0.52	0.2	2.7	2.61	1.11	0.42	-0.01	3.6
BRAF_intron_132	BRAF	GTGTTTATTTTGGAAAGAGG	TSS	chr7	140624291	140624310	-	-1.55	-1.8	-1.35	-1.28	-0.71	1.31	-1.84	1.06	-2.4
BRAF_intron_133	BRAF	TTTATTTTGGAAAGAGGCGG	TSS	chr7	140624288	140624307	-	-2.26	-2.67	-2.67	-1.02	0.51	-0.71	-1.39	-1.49	-1.05
BRAF_TSS_10	BRAF	AGCGGGGGGCGCGGGGGGCG	TSS	chr7	140624604	140624623	+	-3.09	0.89	-0.68	1.42	0.25	-0.36	-2.28	0.86	0.18
BRAF_TSS_11	BRAF	AGGCGGAGAGCTGGGGGAGG	TSS	chr7	140624560	140624579	+	1.45	0.85	-2.18	0.46	-0.35	0.45	-1.67	-1.32	-0.89
BRAF_TSS_12	BRAF	AGGCGGAGGAGCGGGGGGCG	TSS	chr7	140624595	140624614	+	3.57	-0.37	-2.76	-0.48	-0.81	0.73	-2.93	-2.18	-0.81
BRAF_TSS_13	BRAF	AGGCGGAGGCGGAGGAGCGG	TSS	chr7	140624589	140624608	+	-2.56	-2.01	-3.98	0.93	0.55	-0.92	-1.57	0.08	3.07
BRAF_TSS_14	BRAF	CATCTTATAACCGAGAGCCG	TSS	chr7	140624501	140624520	+	-0.41	-1.96	-1.96	-0.17	0.72	-0.95	0.6	-0.11	0.06
BRAF_TSS_15	BRAF	CCATCTTATAACCGAGAGCC	TSS	chr7	140624500	140624519	+	0.23	-0.96	-0.71	0.48	0.03	0.03	-1.81	-1.84	-1.8
BRAF_TSS_16	BRAF	CCCGAGCGGCCGCTGTCGGG	TSS	chr7	140624524	140624543	+	-2.79	-2.11	-3.21	2.05	0.04	-1.63	0.5	-1	1.57
BRAF_TSS_17	BRAF	CCCGCCCGACAGCGGCCGCT	TSS	chr7	140624528	140624547	-	-0.66	-2.21	-2.21	0.19	-2.56	-0.27	-1.98	-1.5	-1.81
BRAF_TSS_18	BRAF	CCCGGCTCTCGGTTATAAGA	TSS	chr7	140624503	140624522	-	-1.82	-2.24	-2.24	-1.44	-0.55	-2.22	-0.97	-0.24	-0.95
BRAF_TSS_19	BRAF	CCGAGCGGCCGCTGTCGGGC	TSS	chr7	140624525	140624544	+	0.25	-0.41	-1.23	0.76	1.23	-2.6	-2.14	-2.18	0.08
BRAF_TSS_20	BRAF	CCGCCCGACAGCGGCCGCTC	TSS	chr7	140624527	140624546	-	-0.53	-1.31	-2.12	-0.43	-3.97	-3.97	-3.02	-2.15	-0.99
BRAF_TSS_21	BRAF	CCGGGCGGCGCCGCGGGCGG	TSS	chr7	140624638	140624657	+	-2.05	-2.05	-0.5	-1.49	-2.27	-2.27	0.16	-1.29	0.89
BRAF_TSS_22	BRAF	CCTCCGCCCGCGGCGCCGCC	TSS	chr7	140624641	140624660	-	1.39	-2.53	-4.31	-1.81	-0.52	-0.65	-3.29	-1.97	0.19
BRAF_TSS_23	BRAF	CGAGCGGCCGCTGTCGGGCG	TSS	chr7	140624526	140624545	+	-1.65	-2.07	-2.07	-0.49	-0.01	0.43	0.63	-0.97	0.98
BRAF_TSS_24	BRAF	CGGAGAGCTGGGGGAGGCGG	TSS	chr7	140624563	140624582	+	-0.77	0.03	-3.19	2.15	-0.46	-0.91	1.66	0.8	-0.55
BRAF_TSS_25	BRAF	CGGAGGAGCGGGGGGCGCGG	TSS	chr7	140624598	140624617	+	-0.51	-2.98	-2.53	-0.11	0.16	-1.53	-0.81	-2.78	-0.63
BRAF_TSS_26	BRAF	CGGAGGCGGAGGCGGAGGAG	TSS	chr7	140624586	140624605	+	-2.64	-3.32	-3.32	-1.16	-1.21	-0.11	-2.63	2.76	0.15
BRAF_TSS_27	BRAF	CGGCCGCTGTCGGGCGGGGA	TSS	chr7	140624530	140624549	+	0.45	-1.67	0.11	1.2	2.13	-0.63	0.17	-0.57	0.15
BRAF_TSS_28	BRAF	CGGGCGGCGCCGCGGGCGGA	TSS	chr7	140624639	140624658	+	-1.16	-1.08	-2.18	-0.44	-1.22	0.48	-1.85	-0.98	-1.85
BRAF_TSS_29	BRAF	CGGGCGGGGAGGGGGAAGGG	TSS	chr7	140624540	140624559	+	-2.04	-1.13	-3.92	-2.45	-3.12	-0.83	5.7	3.38	-0.35
BRAF_TSS_30	BRAF	CGGGGGGCGCGGGGGGCGCG	TSS	chr7	140624606	140624625	+	0.06	0.59	-3.24	-0.65	-0.97	-2.63	-3.06	-2.5	-1.99
BRAF_TSS_31	BRAF	CTCCGCCCGCGGCGCCGCCC	TSS	chr7	140624640	140624659	-	4.13	0.63	-1.62	-0.2	0.01	-2.39	2.6	-0.57	-1
BRAF_TSS_32	BRAF	CTGTCGGGCGGGGAGGGGGA	TSS	chr7	140624536	140624555	+	1.3	-0.85	-1.5	-3.07	-0.16	-0.08	-2.54	0.48	3.43
BRAF_TSS_33	BRAF	GAAGGGAGGCGGAGAGCTGG	TSS	chr7	140624554	140624573	+	0.75	-1.66	-0.11	-1.23	-0.75	-2.01	0.32	0.78	1.61
BRAF_TSS_34	BRAF	GACAGCGGCCGCTCGGGCCC	TSS	chr7	140624521	140624540	-	-0.66	-0.19	-4.01	-2.21	-2.23	-1.64	-1.9	-0.73	0.33
BRAF_TSS_35	BRAF	GAGCGGCCCGGGCGGCGCCG	TSS	chr7	140624631	140624650	+	-2.17	-1.05	-3.42	-0.96	-0.68	-0.65	2.51	3.2	3.22
BRAF_TSS_36	BRAF	GAGGCGGAGGCGGAGGAGCG	TSS	chr7	140624588	140624607	+	-0.68	-1.6	-2.23	-2.15	-0.23	-1.58	-1.38	-1.56	-0.32
BRAF_TSS_37	BRAF	GCCATCTTATAACCGAGAGC	TSS	chr7	140624499	140624518	+	-2.72	-2.77	-2.37	1.5	1.52	0.14	-1.46	-0.43	0
BRAF_TSS_38	BRAF	GCCGCTCGGGCCCCGGCTCT	TSS	chr7	140624514	140624533	-	-2.7	-2.45	-3.72	-1.41	0.85	-1.16	-1.59	-2.02	-1.19
BRAF_TSS_39	BRAF	GCCGCTGTCGGGCGGGGAGG	TSS	chr7	140624532	140624551	+	-3.14	-2.45	-2	-1.4	-1.45	-3.59	-2	-2.08	-0.4
BRAF_TSS_40	BRAF	GCGGAGGAGCGGGGGGCGCG	TSS	chr7	140624597	140624616	+	-1.38	-1.84	-2.63	0.16	-0.22	0.15	-0.16	0.67	-0.31
BRAF_TSS_41	BRAF	GCGGCCGCTGTCGGGCGGGG	TSS	chr7	140624529	140624548	+	-0.84	-2.16	-2.36	0.32	0.27	-3.84	-3.3	-1.42	-0.98
BRAF_TSS_42	BRAF	GCGGGGAGGAGCGGCCCGGG	TSS	chr7	140624623	140624642	+	3.94	1.26	0.47	-0.65	-1.8	-0.1	-0.57	-1.75	-1.11
BRAF_TSS_43	BRAF	GCGGGGAGGGGGAAGGGAGG	TSS	chr7	140624543	140624562	+	-2.16	-2.58	-2.58	-2.01	-3.59	-1.89	-3.6	-2.65	-2.67
BRAF_TSS_44	BRAF	GCGGGGGGCGCGGGGAGGAG	TSS	chr7	140624614	140624633	+	-0.52	-2.48	-0.93	0.43	-0.01	-2.93	-2.26	-4.12	-2.81
BRAF_TSS_45	BRAF	GCGGGGGGCGCGGGGGGCGC	TSS	chr7	140624605	140624624	+	0.3	-0.85	0.07	-1.36	-0.85	-2.32	1.02	0.14	-1.02
BRAF_TSS_46	BRAF	GCTGGGGGAGGCGGAGGCGG	TSS	chr7	140624569	140624588	+	-2.31	-1.93	-3.45	-1.66	-1.91	-1.44	-1.74	-3.34	-0.27
BRAF_TSS_47	BRAF	GGAAGGGAGGCGGAGAGCTG	TSS	chr7	140624553	140624572	+	-2.08	-1.43	-2.95	0.99	-0.24	-3.17	-0.01	0.37	-0.99
BRAF_TSS_48	BRAF	GGAGGAGCGGGGGGCGCGGG	TSS	chr7	140624599	140624618	+	-0.24	-2.57	-3.67	-0.1	1.14	-3.78	-2.31	1.33	1.15
BRAF_TSS_49	BRAF	GGAGGCGGAGGCGGAGGAGC	TSS	chr7	140624587	140624606	+	0.06	-1.09	-2.36	-1.65	0.49	-2.43	-0.05	-1.19	-0.19
BRAF_TSS_50	BRAF	GGAGGCGGAGGCGGAGGCGG	TSS	chr7	140624581	140624600	+	-1.34	-0.86	-0.85	-2.17	-2.32	-4.01	-1.43	-1.95	-0.34
BRAF_TSS_51	BRAF	GGCCCGGGCGGCGCCGCGGG	TSS	chr7	140624635	140624654	+	-2.1	-2.78	-1.28	1.7	1.88	-1.05	-0.88	-1.62	-2.49
BRAF_TSS_52	BRAF	GGCCGCTGTCGGGCGGGGAG	TSS	chr7	140624531	140624550	+	-0.41	-1.22	-2.03	-0.98	2.02	1.43	-2.81	-1.02	0.06
BRAF_TSS_53	BRAF	GGCGCGGGGAGGAGCGGCCC	TSS	chr7	140624620	140624639	+	0.22	-1.38	-2.48	3.19	-0.35	-2.31	1.22	2.44	0.75
BRAF_TSS_54	BRAF	GGCGGAGGAGCGGGGGGCGC	TSS	chr7	140624596	140624615	+	-2.83	-1.99	0	-1.55	1.08	-1.79	-2.14	1.87	2.43
BRAF_TSS_55	BRAF	GGCGGAGGCGGAGGAGCGGG	TSS	chr7	140624590	140624609	+	-1.67	-2.92	-2.92	-0.35	1.76	-0.36	0.22	0.33	1.09
BRAF_TSS_56	BRAF	GGCGGAGGCGGAGGCGGAGG	TSS	chr7	140624578	140624597	+	-0.94	-0.73	-1.02	-1.74	0.05	0.21	2	-0.31	0.31
BRAF_TSS_57	BRAF	GGCTCTCGGTTATAAGATGG	TSS	chr7	140624500	140624519	-	-0.85	-0.59	-2.27	-0.56	1.18	-2.92	1.07	0.23	0.05
BRAF_TSS_58	BRAF	GGGAAGGGAGGCGGAGAGCT	TSS	chr7	140624552	140624571	+	-0.73	-0.86	-1.65	4.35	3.35	1.67	2.73	2.96	3.19
BRAF_TSS_59	BRAF	GGGAGGCGGAGAGCTGGGGG	TSS	chr7	140624557	140624576	+	-3.06	-3.29	-3	0.82	0.61	0.96	0.54	-0.58	0.52
BRAF_TSS_6	BRAF	AAGATGGCGGCGCTGAGCGG	TSS	chr7	140624487	140624506	-	-0.92	-1.08	-2.79	-1.43	0.3	-1.03	-0.76	-0.55	-0.25
BRAF_TSS_60	BRAF	GGGCCCGAGCGGCCGCTGTC	TSS	chr7	140624521	140624540	+	-0.37	-2.53	-2.08	0.34	1.07	-0.86	-0.36	-0.74	0.38
BRAF_TSS_61	BRAF	GGGCGCGGGGAGGAGCGGCC	TSS	chr7	140624619	140624638	+	-0.64	-1.76	-2.86	0.59	-1.43	-3.09	-2.47	-1.51	-0.23
BRAF_TSS_62	BRAF	GGGGAAGGGAGGCGGAGAGC	TSS	chr7	140624551	140624570	+	-1.95	-0.33	-2.12	0.44	-3.84	-3.09	6.55	0.72	0.74
BRAF_TSS_63	BRAF	GGGGCCCGAGCGGCCGCTGT	TSS	chr7	140624520	140624539	+	2.46	0.45	-3.22	1.34	-1.2	-1.63	-1.58	-1.47	-3.28
BRAF_TSS_64	BRAF	GGGGCGCGGGGGGCGCGGGG	TSS	chr7	140624609	140624628	+	-0.39	-2.09	-3.19	1.8	-0.37	-3.01	2.58	0.02	-0.68
BRAF_TSS_65	BRAF	GGGGGAGGCGGAGGCGGAGG	TSS	chr7	140624572	140624591	+	-2.72	-0.77	-3.14	1.79	1.51	-1.56	-1.68	-1.94	-0.55
BRAF_TSS_66	BRAF	TATAAGATGGCGGCGCTGAG	TSS	chr7	140624490	140624509	-	-0.01	-0.06	-2.43	0.36	3.31	1.37	-0.39	0.56	2.28
BRAF_TSS_67	BRAF	TCCCCCTCCCCGCCCGACAG	TSS	chr7	140624536	140624555	-	3.25	1.83	0.75	1.82	1.26	0.04	-0.24	4.98	7.58
BRAF_TSS_68	BRAF	TGTCGGGCGGGGAGGGGGAA	TSS	chr7	140624537	140624556	+	-0.31	-0.89	0.27	0.36	-0.39	-1.87	2.62	1.27	3.79
BRAF_TSS_7	BRAF	ACCGAGAGCCGGGGCCCGAG	TSS	chr7	140624510	140624529	+	-1.74	-1.79	-1.38	-0.72	0.19	0.78	-0.03	0.38	-0.67
BRAF_TSS_8	BRAF	AGAGCTGGGGGAGGCGGAGG	TSS	chr7	140624566	140624585	+	-1.47	-0.63	-2.14	-1.62	-1.51	-2.76	-3.07	-2.84	-2.03
BRAF_TSS_9	BRAF	AGCGGCCCGGGCGGCGCCGC	TSS	chr7	140624632	140624651	+	0.63	-2.5	-4.01	-1.71	-0.07	-1.15	-0.36	-1.05	-0.85
BRAF_TSS/exon_1	BRAF	ATGGCGGCGCTGAGCGGTGG	TSS/exon	chr7	140624484	140624503	-	-0.2	-4.03	-2.53	1.88	2.5	1.13	-2.05	-0.38	-0.32
BRAF_TSS/exon_2	BRAF	CGGTGGCGGTGGTGGCGGCG	TSS/exon	chr7	140624470	140624489	-	-0.79	-1.65	-2.75	-0.75	-2.14	-2.14	1.04	-0.83	0.74
BRAF_TSS/exon_3	BRAF	CTGAGCGGTGGCGGTGGTGG	TSS/exon	chr7	140624475	140624494	-	-2.45	-2.45	-0.89	-0.7	-0.59	0.32	1.08	-0.21	-0.24
BRAF_TSS/exon_4	BRAF	GCGCTGAGCGGTGGCGGTGG	TSS/exon	chr7	140624478	140624497	-	-0.61	-1.6	-3.3	0.71	0.8	-3.29	-0.86	0.59	0.87
BRAF_TSS/exon_5	BRAF	GCGGCGCTGAGCGGTGGCGG	TSS/exon	chr7	140624481	140624500	-	-0.73	-2.68	-2.23	-1.19	0.34	2.17	-1.71	-0.05	0.48
CDK4_exon_38	CDK4	AAATTGGTGTCGGTGCCTAT	exon	chr12	58145450	58145469	-	-2.44	3.77	0.12	-0.65	-2.84	-0.55	-1.96	-1.48	-1.35
CDK4_exon_39	CDK4	AAGAGTGTGAGAGTCCCCAA	exon	chr12	58145379	58145398	-	2.6	-2.76	0.36	-3.32	-1.32	-2.43	-2.23	-3.03	2.62
CDK4_exon_40	CDK4	AAGGCCCGTGATCCCCACAG	exon	chr12	58145418	58145437	-	-0.87	-1.56	-2.66	-1.76	-1.65	-2.91	-0.96	-2.3	-0.33
CDK4_exon_41	CDK4	AATGGAGGAGGAGGTGGAGG	exon	chr12	58145361	58145380	-	2.55	-0.82	3.71	6.71	4.91	4.79	2.5	2.07	2.85
CDK4_exon_42	CDK4	ACCTCACGAACTGTGCTGAT	exon	chr12	58145331	58145350	+	-2.4	-1.92	-2.02	3.91	2.38	0.09	-1.66	-2.83	-1.22
CDK4_exon_43	CDK4	AGAGTCCCCAATGGAGGAGG	exon	chr12	58145370	58145389	-	-2.66	-1.18	2.98	5.52	6.26	5.39	2.35	-1.74	2.01
CDK4_exon_44	CDK4	AGCATGTAGACCAGGACCTA	exon	chr12	58145044	58145063	-	0.86	1.71	0.21	-0.11	-0.66	-0.45	-0.71	-1.81	2.72
CDK4_exon_45	CDK4	AGCCACTGGCTCATATCGAG	exon	chr12	58145471	58145490	+	-0.24	-2.65	-2.19	-2.67	-1.76	-4.07	-3.56	-2.91	-1.24
CDK4_exon_46	CDK4	AGTGGCCACTGTGGGGATCA	exon	chr12	58145410	58145429	+	-0.42	-2.47	-1.4	-2.81	-2.51	-2.5	-1.35	2.84	0.55
CDK4_exon_47	CDK4	AGTGTGAGAGTCCCCAATGG	exon	chr12	58145376	58145395	-	-1.81	-2.48	-2.48	-2.66	-0.99	-2.66	3.91	-2.14	1
CDK4_exon_48	CDK4	CACCTCACGAACTGTGCTGA	exon	chr12	58145330	58145349	+	-0.8	-1.51	-3.03	-2.86	-1.33	-4.25	-2.95	-0.92	-1.07
CDK4_exon_49	CDK4	CACGAACTGTGCTGATGGGA	exon	chr12	58145335	58145354	+	-1.13	0.23	0.13	0.09	-0.92	-0.87	1.64	4.13	3.87
CDK4_exon_50	CDK4	CACTCTTGAGGGCCACAAAG	exon	chr12	58145392	58145411	+	-1.99	-0.89	-0.91	-1.76	-1.89	-1.45	-1.43	-2.87	-3.29
CDK4_exon_51	CDK4	CATCAGCACAGTTCGTGAGG	exon	chr12	58145332	58145351	-	-2.29	-2.03	-3.54	-3.09	-0.83	-4.66	-1.57	-2.71	-0.89
CDK4_exon_52	CDK4	CCAGGACCTAAGGACATATC	exon	chr12	58145034	58145053	-	3.73	-0.35	1.13	-2.66	1.91	1.01	-2.34	-2.31	-1.58
CDK4_exon_53	CDK4	CCAGGGTTACCTTGATCTCC	exon	chr12	58145070	58145089	+	-0.36	-1.75	-4.53	-3.69	-1.31	-3.12	-2.87	-1.6	0.07
CDK4_exon_54	CDK4	CCAGTGGCTGAAATTGGTGT	exon	chr12	58145460	58145479	-	1.6	0.52	6.24	3.1	6.34	6.07	2.55	2.3	1.85
CDK4_exon_55	CDK4	CCCAATGGAGGAGGAGGTGG	exon	chr12	58145364	58145383	-	-0.35	-0.8	-1.9	-0.96	-1.74	-1.74	-0.89	-1.3	-1.84
CDK4_exon_56	CDK4	CCGAACTGACCGGGAGATCA	exon	chr12	58145082	58145101	-	0.53	-2.21	-1.76	-2.53	-1.94	-4.1	-1.2	-3.42	-0.28
CDK4_exon_57	CDK4	CCGACACCAATTTCAGCCAC	exon	chr12	58145457	58145476	+	0.01	0.28	-1.22	1.34	0.03	1.04	5.02	7.24	6.17
CDK4_exon_58	CDK4	CCGGGAGATCAAGGTAACCC	exon	chr12	58145073	58145092	-	-0.93	-0.25	-1.34	-1.17	-1.96	-1.96	-1.4	-2.11	-2.11
CDK4_exon_59	CDK4	CCTCCACCTCCTCCTCCATT	exon	chr12	58145361	58145380	+	0.07	-2.38	0.6	2.27	0.56	1.5	0.11	-0.5	-0.2
CDK4_exon_60	CDK4	CCTTGATCTCCCGGTCAGTT	exon	chr12	58145079	58145098	+	2.1	1.09	-0.2	-0.7	-0.71	-0.26	2.83	2.71	2.57
CDK4_exon_61	CDK4	CTCCACCTCCTCCTCCATTG	exon	chr12	58145362	58145381	+	0.03	0.74	4.24	5.63	6.1	4.84	4.66	3.12	4.82
CDK4_exon_62	CDK4	CTCCCGGTCAGTTCGGGATG	exon	chr12	58145086	58145105	+	-2.4	-2.03	-1.06	-2.21	-2.18	0.41	3.47	1.64	2.56
CDK4_exon_63	CDK4	CTTGATCTCCCGGTCAGTTC	exon	chr12	58145080	58145099	+	0	-1	0.16	2.66	2.7	1.27	-1.33	-0.71	0.88
CDK4_exon_64	CDK4	GAAATTGGTGTCGGTGCCTA	exon	chr12	58145451	58145470	-	-1.21	-1.93	-3.44	-0.36	-4.17	0.56	-1.35	0.68	-1.94
CDK4_exon_65	CDK4	GCCACAAAGTGGCCACTGTG	exon	chr12	58145403	58145422	+	-0.78	-0.78	2.04	-1.72	-1.72	-1.72	-1.43	-1.43	-1.43
CDK4_exon_66	CDK4	GGCCACAAAGTGGCCACTGT	exon	chr12	58145402	58145421	+	-1.06	-1.73	-1.73	-1.68	-0.42	2.3	-1.8	0.22	-1.8
CDK4_exon_67	CDK4	GGCCTTGTACACTGTCCCAT	exon	chr12	58145432	58145451	+	1.69	-0.49	-1.42	1.02	-2.46	0.33	-2.47	-1.39	-1.69
CDK4_exon_68	CDK4	GGCTTTACTGAGGCGACTGG	exon	chr12	58145311	58145330	-	-1.46	1.12	0.67	-3.38	0.49	0.94	-1.24	-1.94	-1.08
CDK4_exon_69	CDK4	GGGCCACAAAGTGGCCACTG	exon	chr12	58145401	58145420	+	-1.66	-2.33	-0.78	-2.45	-0.78	-2.45	1.2	-0.37	-2.57
CDK4_exon_70	CDK4	GGGGACTCTCACACTCTTGA	exon	chr12	58145381	58145400	+	-1.12	-1.19	-0.87	0.79	0.03	0.43	-1.49	-2.29	-1.6
CDK4_exon_71	CDK4	GGTCTACATGCTCAAACACC	exon	chr12	58145052	58145071	+	3.36	1.79	2.53	2	-1.12	2.04	5.62	4.08	3.7
CDK4_exon_72	CDK4	GGTGGCTTTACTGAGGCGAC	exon	chr12	58145314	58145333	-	-0.57	-1.12	-3.28	-0.66	-0.46	-2.69	5.72	4.13	1.58
CDK4_exon_73	CDK4	GGTGTTTGAGCATGTAGACC	exon	chr12	58145052	58145071	-	3.87	2	3.27	2.77	-0.49	2.11	5.74	4.18	4
CDK4_exon_74	CDK4	GTCCCCAATGGAGGAGGAGG	exon	chr12	58145367	58145386	-	-1.17	-0.92	-2.18	-1.09	-1.22	-0.31	3.87	2.09	1.33
CDK4_exon_75	CDK4	GTCTACATGCTCAAACACCA	exon	chr12	58145053	58145072	+	-0.4	-1.26	-2.54	-0.73	0.3	0.2	2.81	2.51	1.75
CDK4_exon_76	CDK4	GTGAGAGTCCCCAATGGAGG	exon	chr12	58145373	58145392	-	-1.16	-0.93	-2.03	-0.67	-2.64	-2.64	0.39	-2.16	-0.88
CDK4_exon_77	CDK4	GTGCCACATCCCGAACTGAC	exon	chr12	58145092	58145111	-	-1.26	-1.53	-2.76	-0.1	-1.67	-0.08	3.83	3.03	4.6
CDK4_exon_78	CDK4	GTGGCCACTGTGGGGATCAC	exon	chr12	58145411	58145430	+	-0.55	-2.61	-2.15	1.74	1.66	1.91	-4.44	-2.25	-0.79
CDK4_exon_79	CDK4	TACCTCTCGATATGAGCCAG	exon	chr12	58145476	58145495	-	-0.63	-2.1	-3.19	-1.84	-1.86	-1.85	-2.84	-1.93	0.58
CDK4_exon_80	CDK4	TATGAGCCAGTGGCTGAAAT	exon	chr12	58145466	58145485	-	1.19	3.3	1.27	3.49	-3.13	0.85	-2.16	-2.63	0.16
CDK4_exon_81	CDK4	TCCCATCAGCACAGTTCGTG	exon	chr12	58145335	58145354	-	-1.43	-1.03	-4.15	-0.26	-1.9	-2.38	0.51	3.17	2.49
CDK4_exon_82	CDK4	TCCCCACAGTGGCCACTTTG	exon	chr12	58145407	58145426	-	-1.34	-1.99	-0.86	-0.77	-0.1	0.05	2.69	1.72	3.38
CDK4_exon_83	CDK4	TCCTCCACCTCCTCCTCCAT	exon	chr12	58145360	58145379	+	-1.43	-2.33	-0.79	-1.03	-2.12	-0.37	-2.14	-3.08	0.84
CDK4_exon_84	CDK4	TGCCACATCCCGAACTGACC	exon	chr12	58145091	58145110	-	1.1	-3.05	-3.62	-1.35	-2.34	-3.72	1.65	0.96	1.73
CDK4_exon_85	CDK4	TGCCTATGGGACAGTGTACA	exon	chr12	58145437	58145456	-	-0.13	-0.78	-3.56	-0.11	-2.1	-2.09	-1.25	-1.16	-0.17
CDK4_exon_86	CDK4	TGGGGACTCTCACACTCTTG	exon	chr12	58145380	58145399	+	-1.29	-0.46	0.84	1.29	0.17	-1.89	0.94	2.9	4.3
CDK4_exon_87	CDK4	TTCGTGAGGTGGCTTTACTG	exon	chr12	58145321	58145340	-	-0.57	0.73	-0.41	-0.99	-1.56	-1.34	-0.65	-2.41	-2.15
CDK4_intron_100	CDK4	GTAGAGAAGTGGGGACCCTG	TSS	chr12	58145190	58145209	-	-1.65	-3.07	-1.29	0.42	-0.03	-1.22	-2.21	-2.05	-0.48
CDK4_intron_101	CDK4	GTGAGAAGGTGGTGGAGGGT	TSS	chr12	58145263	58145282	-	-2.96	-0.4	-0.59	-3.68	-1.76	-3.23	-1.58	-2.75	-1.1
CDK4_intron_102	CDK4	GTGATGATCTGTAGAGAAGT	TSS	chr12	58145200	58145219	-	-2.29	-1.14	-2.42	1.46	-0.85	-4.67	-0.6	0.69	-2.44
CDK4_intron_103	CDK4	GTGGTGGAGGGTTGGGCGTG	TSS	chr12	58145255	58145274	-	-1.46	-2.89	-2.91	-0.4	0.3	-2.1	-0.31	2.86	4.23
CDK4_intron_104	CDK4	TGAGAAGGTGGTGGAGGGTT	TSS	chr12	58145262	58145281	-	-2.19	-0.19	-2.92	-3.43	-2.69	-0.38	-2.97	-2.24	-1.37
CDK4_intron_105	CDK4	TGATGATCTGTAGAGAAGTG	TSS	chr12	58145199	58145218	-	-0.95	-2	-3.52	-2.29	-2.6	-2.16	-3.67	-3.23	-1.54
CDK4_intron_106	CDK4	TGGCCTCTCATTATTTCCTC	TSS	chr12	58145171	58145190	+	-2.69	-1.48	-0.3	-1.45	-1.38	0.43	-3.12	-2.1	-0.49
CDK4_intron_107	CDK4	TGTGATGATCTGTAGAGAAG	TSS	chr12	58145201	58145220	-	-2.04	-2.72	-2.72	-2.68	-2.81	-1.91	-0.77	-2.16	0.42
CDK4_intron_88	CDK4	AAAGGGAAAAGACAGCCTAT	TSS	chr12	58145229	58145248	-	2.17	-1.83	-2.93	1.83	-0.47	-0.34	-2.38	-2.17	-2.22
CDK4_intron_89	CDK4	AGGTGGTGGAGGGTTGGGCG	TSS	chr12	58145257	58145276	-	1.54	-1.35	0.01	-0.27	-0.3	0.13	0.75	0.57	0.35
CDK4_intron_90	CDK4	GAAAAGACAGCCTATAGGTG	TSS	chr12	58145224	58145243	-	-2.46	-1.37	-0.24	0.09	-0.98	-3.14	-0.3	-1.14	-1.16
CDK4_intron_91	CDK4	GAAATAATGAGAGGCCATGT	TSS	chr12	58145168	58145187	-	-1.82	-2.24	-2.24	0.26	-3.1	1.37	-2.09	-1.23	-1.48
CDK4_intron_92	CDK4	GACCCTGAGGAAATAATGAG	TSS	chr12	58145177	58145196	-	-0.36	-1.07	-1.09	-3.14	0.26	0.81	-2.27	-0.93	-0.78
CDK4_intron_93	CDK4	GATCATCACACCCCACCTAT	TSS	chr12	58145211	58145230	+	-0.56	-0.38	-0.36	-1.39	-0.73	-0.33	4.56	3.44	1.85
CDK4_intron_94	CDK4	GGAAAAGACAGCCTATAGGT	TSS	chr12	58145225	58145244	-	-0.74	-2.25	4.04	5.33	6.22	5.98	-2.5	-2.19	-1.46
CDK4_intron_95	CDK4	GGCCTCTCATTATTTCCTCA	TSS	chr12	58145172	58145191	+	5.29	1.33	0.2	-0.68	-1.12	-1.28	1.14	0.77	1.35
CDK4_intron_96	CDK4	GGGAAAAGACAGCCTATAGG	TSS	chr12	58145226	58145245	-	-1.18	-0.76	-1.85	-2.42	1.87	-2.42	-1.14	-1.78	-1.27
CDK4_intron_97	CDK4	GGGTTGGGCGTGGGGAGTAA	TSS	chr12	58145247	58145266	-	-3.03	-2.61	-2.21	-2.69	-0.35	-1.31	-0.43	-1.84	-1.15
CDK4_intron_98	CDK4	GGTGGTGGAGGGTTGGGCGT	TSS	chr12	58145256	58145275	-	-2.49	-2	-3.51	0.1	-3.5	-1.8	1.38	-1.61	-2.04
CDK4_intron_99	CDK4	GGTTGGGCGTGGGGAGTAAA	TSS	chr12	58145246	58145265	-	-1.92	-1.23	-2.33	-2.31	0.53	-0.81	-2	-2.74	-0.95
CDK4_TSS_1	CDK4	AAGAGTGTAAGGGGGCGGAG	TSS	chr12	58146251	58146270	+	-2.75	-2.07	-3.17	-0.21	-2.18	-1.74	-2.38	-1.82	-0.26
CDK4_TSS_10	CDK4	CCATGCGCTGAGGGGCGGAC	TSS	chr12	58146203	58146222	+	-0.07	-0.86	-0.13	-0.18	-2.02	0	-2.51	-2.45	-0.16
CDK4_TSS_11	CDK4	CCTGTCCGCCCCTCAGCGCA	TSS	chr12	58146206	58146225	-	-0.69	-3	-2.23	-0.02	-3.46	-3.26	-3.53	-0.35	-1.13
CDK4_TSS_12	CDK4	CGAAGAGTGTAAGGGGGCGG	TSS	chr12	58146249	58146268	+	-2.54	-1.02	3.71	4.05	6.06	5.98	-1.92	-1.92	-1.92
CDK4_TSS_13	CDK4	CGCGCGGAAACTGGGAGGGC	TSS	chr12	58146145	58146164	+	-0.41	-1.7	-3.21	-2.01	-1.49	-3.16	-3.37	-2.01	-3.37
CDK4_TSS_14	CDK4	CGGACAGGAGGTGCTTCGAC	TSS	chr12	58146218	58146237	+	-0.17	-1.04	-1.04	-0.91	-2.05	-0.35	-2.81	-0.6	-2.81
CDK4_TSS_15	CDK4	CTGTCCGCCCCTCAGCGCAT	TSS	chr12	58146205	58146224	-	-0.63	-0.81	-0.7	0.09	1.04	-0.17	4.08	3.84	2.89
CDK4_TSS_16	CDK4	GAAGAGTGTAAGGGGGCGGA	TSS	chr12	58146250	58146269	+	-3.04	-2.64	-2.41	-1.34	-0.4	-1.91	-2.84	-1.81	-0.72
CDK4_TSS_17	CDK4	GACCGCCACCCATGCGCTGA	TSS	chr12	58146194	58146213	+	1.15	-1.07	1.6	4.84	4.46	3.97	-1.08	-2.4	-0.44
CDK4_TSS_18	CDK4	GAGGAGGGCGAAGAGTGTAA	TSS	chr12	58146241	58146260	+	-2.01	-2.42	-0.93	-3.08	-2.61	-3.87	-1	-1.39	-2.28
CDK4_TSS_19	CDK4	GAGGCGCGCGGAAACTGGGA	TSS	chr12	58146141	58146160	+	4.62	1.63	-0.21	-2.17	0.09	0.73	-2.91	-0.47	-1.99
CDK4_TSS_2	CDK4	ACCGCCACCCATGCGCTGAG	TSS	chr12	58146195	58146214	+	-1.69	0.04	-2.37	-2.35	0.31	-4.46	-0.89	-1.02	-2.44
CDK4_TSS_20	CDK4	GAGGTGCTTCGACTGGGAGG	TSS	chr12	58146225	58146244	+	-2.51	-1.87	-1.37	-2.75	-1.23	-2.89	-2.65	-3.64	-2.2
CDK4_TSS_21	CDK4	GCCACCCATGCGCTGAGGGG	TSS	chr12	58146198	58146217	+	-0.94	-2.5	-2.25	-3.15	-0.9	-0.54	-2.23	-3.01	-0.42
CDK4_TSS_22	CDK4	GCCCCTCAGCGCATGGGTGG	TSS	chr12	58146199	58146218	-	-1.06	-0.49	-1.74	-2.11	-0.44	0.64	-1.07	-1.32	-0.12
CDK4_TSS_23	CDK4	GCGCGCGGAAACTGGGAGGG	TSS	chr12	58146144	58146163	+	-0.94	-3.62	-2.07	1.75	2.12	2.98	-0.79	-1.58	-2.02
CDK4_TSS_24	CDK4	GCGCGGAAACTGGGAGGGCG	TSS	chr12	58146146	58146165	+	-1.09	-0.76	-0.43	-3.06	-1.71	-2.19	0.32	-1.01	-2.31
CDK4_TSS_25	CDK4	GGACAGGAGGTGCTTCGACT	TSS	chr12	58146219	58146238	+	-0.62	-1.4	-2.22	-4.11	-3.64	-0.45	-0.76	-2.45	-1.24
CDK4_TSS_26	CDK4	GGAGGAGGGCGAAGAGTGTA	TSS	chr12	58146240	58146259	+	-3.01	-1.22	-4.26	-3.9	-3.79	-0.32	-0.38	-1.62	1.1
CDK4_TSS_27	CDK4	GGAGGGCGAAGAGTGTAAGG	TSS	chr12	58146243	58146262	+	-1.96	-2.82	-1.27	-2.33	-0.98	-1.26	-0.72	-2.75	-2.05
CDK4_TSS_28	CDK4	GGGCGAACGCCGGACGTTCT	TSS	chr12	58146166	58146185	+	-2.19	-2.28	-4.06	-2.34	-0.28	-0.14	-2.52	-0.88	0.77
CDK4_TSS_29	CDK4	GGGCGAAGAGTGTAAGGGGG	TSS	chr12	58146246	58146265	+	-0.37	1.16	1.8	-2.78	-2.92	-4.62	-1.87	2.8	2.34
CDK4_TSS_3	CDK4	AGAGGCGCGCGGAAACTGGG	TSS	chr12	58146140	58146159	+	-3.03	0.76	-0.63	3.12	2.57	0.23	-2.04	-2.99	-1.31
CDK4_TSS_30	CDK4	GGGGCGAACGCCGGACGTTC	TSS	chr12	58146165	58146184	+	-1.18	-3.05	-3.05	-2.61	-2.92	-0.2	-1.73	-0.27	-1.89
CDK4_TSS_31	CDK4	GGTCACGTGCCCAGAACGTC	TSS	chr12	58146178	58146197	-	-0.93	-2.4	-2	-0.38	-1.26	-4.18	-2.2	0.56	-0.43
CDK4_TSS_32	CDK4	GTAAGGGGGCGGAGGGGCGA	TSS	chr12	58146257	58146276	+	-1.02	-0.21	-2.57	-1.27	0.87	-2.05	-2.7	-1.34	-0.94
CDK4_TSS_33	CDK4	TCCGCCCCTCAGCGCATGGG	TSS	chr12	58146202	58146221	-	5.05	0.23	-0.48	0.18	-0.29	-2.09	1	-1.54	-0.98
CDK4_TSS_34	CDK4	TGACCGCCACCCATGCGCTG	TSS	chr12	58146193	58146212	+	-2.41	-0.43	-0.86	-0.68	-0.6	-4.58	-1.68	-2.57	2.1
CDK4_TSS_35	CDK4	TGCGCTGAGGGGCGGACAGG	TSS	chr12	58146206	58146225	+	-0.55	-0.19	-0.3	0.66	-0.51	-0.15	-2.61	-0.05	-1.24
CDK4_TSS_36	CDK4	TGGGAGGGCGGGGCGAACGC	TSS	chr12	58146156	58146175	+	-0.7	-3.11	-4.21	0.87	-0.27	1.04	-1.35	-1.36	0
CDK4_TSS_37	CDK4	TGTGATAGCAACAGATCACG	TSS	chr12	58146286	58146305	-	-2.28	-1.18	-2.69	-2.9	-3.68	-3.68	-2.94	-1.19	-1.9
CDK4_TSS_4	CDK4	AGGAGGGCGAAGAGTGTAAG	TSS	chr12	58146242	58146261	+	-0.21	-2.71	-2.98	-1.2	-0.71	-5	-1.87	-1.23	-2.71
CDK4_TSS_5	CDK4	AGGTGCTTCGACTGGGAGGA	TSS	chr12	58146226	58146245	+	-1.46	-2.47	-4.44	-3.48	-1.49	-3.61	0.4	-0.64	-3.21
CDK4_TSS_6	CDK4	CAAAGAGGCGCGCGGAAACT	TSS	chr12	58146137	58146156	+	-2.74	-0.41	-0.21	-2.79	-0.56	-1.42	-3.84	-1.75	-0.56
CDK4_TSS_7	CDK4	CAGGAGGTGCTTCGACTGGG	TSS	chr12	58146222	58146241	+	-2.35	-2.51	-3.6	-1.64	-0.74	-4.1	-0.14	-2.55	-1
CDK4_TSS_8	CDK4	CCAAAGAGGCGCGCGGAAAC	TSS	chr12	58146136	58146155	+	-2.45	-1.36	-2.45	-3.24	-1.99	-1.54	2.38	-0.08	0.06
CDK4_TSS_9	CDK4	CCAGTTTCCGCGCGCCTCTT	TSS	chr12	58146139	58146158	-	-0.75	1.19	-0.42	-0.64	-0.34	-0.28	-1.08	-1.72	-0.85
control_1	NA	AAAACAGGACGATGTGCGGC	control	NA	NA	NA	NA	-2.66	-4.08	-4.08	0.89	0.81	-0.15	-1.6	-1.52	-1.44
control_10	NA	AAACTGTAGTGCAGGGTCAG	control	NA	NA	NA	NA	2.49	0.84	-0.82	-3.31	-2.77	0.01	-0.94	-0.6	-0.07
control_100	NA	ACTCGAAATCACCTATGGTA	control	NA	NA	NA	NA	2.92	1.36	1.62	0.33	0.33	-1.33	-0.86	-1.44	0.67
control_101	NA	ACTGAGTGGGTAACACGCAT	control	NA	NA	NA	NA	-1.25	-3.41	-2.5	-0.05	-1.99	0.63	2.67	2.11	4.01
control_102	NA	ACTGCGGAGCGCCCAATATC	control	NA	NA	NA	NA	-0.82	-2.03	2.63	5.41	1.96	4.57	-2.6	-2.65	-0.67
control_103	NA	ACTGCTCCCGGTCGCCCCTC	control	NA	NA	NA	NA	2	0.79	1.06	-0.38	-0.18	-2.86	-0.86	-1.65	-0.14
control_104	NA	ACTGCTGCTGACATCTCTTA	control	NA	NA	NA	NA	1.7	0.8	0.02	2.13	0.35	-0.06	-1.65	-1.32	-0.61
control_105	NA	ACTGCTGCTGTCTTCTAAAT	control	NA	NA	NA	NA	1.21	0.59	0.11	3.22	-0.71	1.19	1.6	-0.67	0.8
control_106	NA	ACTGTTGCCGCGCCAACTGC	control	NA	NA	NA	NA	-2.91	-0.14	-2.13	-1.19	-0.9	-0.74	-2.18	0.03	-0.4
control_107	NA	ACTTACGGCACTCGCATGCC	control	NA	NA	NA	NA	2.82	-1.06	-0.3	-0.79	-0.58	-2.7	-1.49	-1.52	-1.26
control_108	NA	ACTTCAGTTCGGCGTAGTCA	control	NA	NA	NA	NA	-2.26	0.11	-2.93	-0.02	0.25	-3.38	-2.39	0.4	-0.61
control_109	NA	ACTTCCCACTTCTTAGGTTG	control	NA	NA	NA	NA	-3.38	-2.28	-3.06	0.38	-0.41	-1.59	-1.66	-0.96	-0.64
control_11	NA	AAAGAAAGAGGAATAGTAGC	control	NA	NA	NA	NA	-1.86	-1.44	-1.04	2.35	1.53	-1.83	-0.61	-1.09	0.43
control_110	NA	AGAAACTGAACTATCCTACT	control	NA	NA	NA	NA	-1.89	-1.49	-2.75	-1.18	-1.07	-0.63	-2.28	-1.37	-1.42
control_111	NA	AGAACCCAGACGCCAGCGGT	control	NA	NA	NA	NA	4.62	0	-0.52	0.88	0.36	0.36	-1.2	7.05	3.59
control_112	NA	AGAAGAAAAAAATGTCTACG	control	NA	NA	NA	NA	0.93	-1.64	-1.64	-2.21	-2.21	-2.21	-1.63	-1.63	-1.63
control_113	NA	AGAAGACCGAGGCGCTTCAA	control	NA	NA	NA	NA	-0.98	3.05	1.57	-1.43	0.12	-3.27	-2.63	-1.13	-0.43
control_114	NA	AGAATGCCATCTAGTTAGTA	control	NA	NA	NA	NA	2.9	1.63	-1.62	-1.35	-0.24	-0.6	-1.93	-2.15	-0.64
control_115	NA	AGACACGTCACCGGTCAAAA	control	NA	NA	NA	NA	-1.57	-0.89	-0.04	-0.72	-0.2	-1.86	-2	-0.38	-2
control_116	NA	AGACCCCGTAGGCAGGACGT	control	NA	NA	NA	NA	-2.6	-1.91	-2.06	0.35	-2.08	-1.17	-0.4	-1	-2.17
control_117	NA	AGACTCGTATTGTCATATTA	control	NA	NA	NA	NA	-2.54	-1.85	-1.4	-2.58	-3.73	-3.73	-0.82	-1.78	-2.1
control_118	NA	AGAGCATGATGACCCGTGAC	control	NA	NA	NA	NA	-1.2	1.46	0.42	-0.03	-0.48	0.01	6.81	4.99	6.42
control_119	NA	AGAGCGTCTTCGTGACAAAC	control	NA	NA	NA	NA	-1.08	-1.72	-3.5	-0.29	-2.13	-0.43	-2.75	-1.93	-2.14
control_12	NA	AAAGACTTGCTCCAAAACAC	control	NA	NA	NA	NA	-1.68	-1	-2.09	-2.55	-0.4	-3.33	-1.42	-1.89	0.46
control_120	NA	AGAGGGATTGGGAGCTTGAC	control	NA	NA	NA	NA	1.24	1.2	-1.45	0.1	-0.71	-0.37	-0.26	1.17	-0.35
control_121	NA	AGATGGTCAGATCTAGTAGT	control	NA	NA	NA	NA	1.13	-0.36	-2.28	-0.69	-1.3	-3.22	1.35	-1.74	1.15
control_122	NA	AGATTCATTCACGAGTTGGG	control	NA	NA	NA	NA	-1.48	0.19	-3.88	-0.53	-1.25	-2.69	-0.15	2.65	2.21
control_123	NA	AGCACGTAATGTCCGTGGAT	control	NA	NA	NA	NA	-1.56	-2.22	-4.58	0.69	-0.96	-2.18	-0.37	-1.61	0.38
control_124	NA	AGCATTCTCACCAAGACCGA	control	NA	NA	NA	NA	0.92	-2.14	-1.85	-3.2	-0.66	-0.92	2.08	-1.29	2
control_125	NA	AGCATTTGCGCGGCAACTGT	control	NA	NA	NA	NA	-1.33	-2.46	-3.35	-0.91	-0.42	-2.83	-2.29	-2.68	-0.7
control_126	NA	AGCCCGCCACAGAATAGCTG	control	NA	NA	NA	NA	-2.3	0.24	0.81	-2.1	-0.56	-1.79	-0.97	-0.26	-0.52
control_127	NA	AGCCGGCTTGTGACAGTGAA	control	NA	NA	NA	NA	-3.37	-3.22	-3.04	-2.86	0.5	-2.81	-1.61	-0.57	-2.7
control_128	NA	AGCGATCTGGACACTCTCCA	control	NA	NA	NA	NA	-1.24	-1.28	1.33	2.82	1.88	1.94	4.1	1.93	-0.12
control_129	NA	AGCGCAGATAGCGCGTATCA	control	NA	NA	NA	NA	0.89	-0.14	-2.67	-1.14	-2.72	-2.72	-0.06	-0.73	0.58
control_13	NA	AAAGATATAGCAAATTATGG	control	NA	NA	NA	NA	-1.29	0.42	-0.39	-1.74	-1.64	-1.61	3.43	1.59	0.98
control_130	NA	AGCGCTCTGGTTGCATCCCT	control	NA	NA	NA	NA	4.39	3.72	2.93	-1	-0.01	-0.02	-1.75	1.29	-0.56
control_131	NA	AGCTAGCGATGGCTCTAAGT	control	NA	NA	NA	NA	1.71	-2.41	-3.5	-1.9	-0.53	-0.98	4.67	4.41	4.01
control_132	NA	AGCTCCATCGCCGCGATAAT	control	NA	NA	NA	NA	-2.02	-0.93	-2.97	3.2	2.72	-0.74	1.54	0.64	-0.56
control_133	NA	AGCTCGCCATGTCGGTTCTC	control	NA	NA	NA	NA	6.27	-1.24	0.26	-3.42	-0.68	-3.37	1.63	-2.14	-0.45
control_134	NA	AGCTGAAAATATACGTATTC	control	NA	NA	NA	NA	-3.16	-4.03	-2.48	-0.92	-2.31	-2.31	-1.18	-2.17	2.59
control_135	NA	AGCTGCGCGCTACTGGATCA	control	NA	NA	NA	NA	-1.17	-2.68	-4.19	-1.06	-0.32	0.79	-1.98	-1.55	-0.23
control_136	NA	AGCTGGACTCTGTAGAAATC	control	NA	NA	NA	NA	-2.79	-0.61	-2.11	-0.09	-0.26	0.86	-2.83	-1.69	-0.59
control_137	NA	AGCTTAATGTGCAGGTCAGA	control	NA	NA	NA	NA	-1.24	-2.71	-3.81	-3.4	-0.47	0.58	-0.61	-0.39	-0.31
control_138	NA	AGCTTTCGAAATTGAGTGTC	control	NA	NA	NA	NA	-0.82	-1.74	-2.52	-2.8	-0.65	-2.08	0.97	0.62	-0.14
control_139	NA	AGGACACAGGATACGCAGCT	control	NA	NA	NA	NA	-3.14	1.36	-2.55	-0.67	-0.78	-2.78	-4.1	-3.07	-0.52
control_14	NA	AAAGCGACGTAGGCATACTT	control	NA	NA	NA	NA	-2.11	-1.69	-2.79	-1.12	-1.01	-0.57	0.25	-2.62	-0.03
control_140	NA	AGGACTAGTGTCGCACTCAG	control	NA	NA	NA	NA	-1.1	-3.12	-3.41	-0.41	-1.06	-2.72	-1.43	-2.48	1.74
control_141	NA	AGGAGTGTTATGAAAAGGCT	control	NA	NA	NA	NA	0.85	-0.28	-3.16	-2.92	-1.59	-2.79	4.73	2.75	4.8
control_142	NA	AGGATCGTGTACCGGGGACG	control	NA	NA	NA	NA	-2.12	0.05	-1.44	-1.39	-0.82	1.94	-1.14	0.94	-1.05
control_143	NA	AGGATGCTGAACAAGTACGT	control	NA	NA	NA	NA	-3.29	-2.19	-4.31	-2.69	-0.34	-1.98	-0.44	-1.45	-0.21
control_144	NA	AGGATGGATTGAGCAGCGGT	control	NA	NA	NA	NA	-0.8	-2.84	-4.36	-2.24	-0.45	-1.53	-1.52	0.64	2.19
control_145	NA	AGGCCACAAATTGTATACAG	control	NA	NA	NA	NA	-2.64	-2.22	-3.32	-3.69	-2.02	-1.99	-0.21	-2.52	-0.51
control_146	NA	AGGCGCCAACATTGACCGTA	control	NA	NA	NA	NA	-1.31	-0.9	-3.27	-1.33	-0.12	-1.35	-0.56	-1.21	-0.2
control_147	NA	AGGCTTAAATGGCGAGATTG	control	NA	NA	NA	NA	-1.03	-1.7	-1.7	-0.13	0.34	-0.92	-1.37	-0.96	-0.1
control_148	NA	AGGGAAACCTCTATGGGTAA	control	NA	NA	NA	NA	-2.93	0.14	-4.07	-0.63	-2.73	-3.98	-2.33	-0.79	-1.28
control_149	NA	AGGGATCGTTAGGAAGGGAA	control	NA	NA	NA	NA	-1.37	-2.79	-0.4	1.75	-1.14	1.48	2.48	-1.34	-0.89
control_15	NA	AAATAATATGCATCTCTCGA	control	NA	NA	NA	NA	-0.46	-1.56	-0.84	0.65	1.17	1.43	-2.31	-1.64	0.33
control_150	NA	AGGGCACCCGGTTCATACGC	control	NA	NA	NA	NA	-2.93	-1.83	-3.34	-1.4	-0.49	-0.02	-1.57	-1.61	-0.97
control_151	NA	AGGGCGAGCAGCAGAGTACG	control	NA	NA	NA	NA	-1.16	-0.72	-1.54	-1.1	-0.67	-2.2	-3.74	-1.53	-0.4
control_152	NA	AGGGGCAGGGCTATCTTATG	control	NA	NA	NA	NA	-1.12	-3.92	-2.39	-0.78	0.41	0.58	-1.29	0.58	2.82
control_153	NA	AGGGTCAGTCTGTCCTTTTT	control	NA	NA	NA	NA	0.71	3.01	1.03	0.03	-0.09	-3.03	2.78	3.12	3
control_154	NA	AGGTAAGCCCCTTAGAACTG	control	NA	NA	NA	NA	4.73	4.04	0.59	-0.88	-0.48	-5.21	2.45	0.95	1.77
control_155	NA	AGGTCAAGCCGACCTCGAAC	control	NA	NA	NA	NA	-1.61	-1.19	-2.28	-1.07	-1.85	-0.15	-0.26	-2.54	-0.34
control_156	NA	AGGTCGGCCGAACATACGGT	control	NA	NA	NA	NA	-0.6	-3.33	0.5	0.46	-2.21	-1.88	2.84	2.74	1.25
control_157	NA	AGGTTGAATACCCCTTACTA	control	NA	NA	NA	NA	0.12	-0.74	-1.1	0.54	-2.57	1.41	-3.12	-1.03	-0.53
control_158	NA	AGTACCCCTAGGTATGGGGA	control	NA	NA	NA	NA	-1.68	-1.73	-1.33	-0.96	-2.68	-2.68	0.96	-2.07	-1.12
control_159	NA	AGTAGACGGACGGTGAGCTG	control	NA	NA	NA	NA	3.69	2.27	0.35	-0.35	-0.58	-0.2	2.71	2.24	0.72
control_16	NA	AAATACAAGCTATAGCGATA	control	NA	NA	NA	NA	-1.03	-1.44	3.48	4.6	6.09	3.9	-0.81	-1.1	-1.52
control_160	NA	AGTATGAGACTCATAGGGTG	control	NA	NA	NA	NA	0.85	0.78	-0.53	0.71	-1.3	1.01	5.65	4.91	4.47
control_161	NA	AGTATTAGGTACCTGCCCTA	control	NA	NA	NA	NA	-2.08	-1.95	-4.97	-2.88	-0.42	-0.54	0.46	0.93	1.19
control_162	NA	AGTATTGTGGTGTCGTCAAC	control	NA	NA	NA	NA	-2.58	0.03	-3.45	-2.06	-1.64	-1.61	-1.03	-1.84	-0.75
control_163	NA	AGTCATAACTGAGTGAATCG	control	NA	NA	NA	NA	-1.76	-1.17	-2.43	-2.41	0.08	-3.55	-2.04	-2.75	-1.82
control_164	NA	AGTCTTAAAGACCCTAAGCT	control	NA	NA	NA	NA	-2.84	-3.26	-1.03	-1.22	1.72	0.28	1.89	-1.38	-1.43
control_165	NA	AGTCTTGGCCAATGTCACGG	control	NA	NA	NA	NA	0.2	-0.78	0.15	-0.64	-0.29	-0.37	2.02	1.86	0.44
control_166	NA	AGTGAGTGACAACCAGATCG	control	NA	NA	NA	NA	-1.94	-3.08	-3.08	-1.95	-2.08	-1.17	-2.05	-0.9	-1.62
control_167	NA	AGTGCTACTGAAACTTGCCT	control	NA	NA	NA	NA	3.19	1.71	0.24	-0.42	0.47	-2.4	-2.92	-1.78	-0.95
control_168	NA	AGTGGGGCGCTAAGTGGGGG	control	NA	NA	NA	NA	3.16	-0.42	-0.92	-0.42	-0.09	0.46	-0.66	-1.51	-1.08
control_169	NA	AGTGTATCTTCCACCTGTCT	control	NA	NA	NA	NA	-2.46	-1.9	-1.63	-2.84	-3.15	-1.76	-3.79	-1.91	-0.89
control_17	NA	AAATGCACAGATCGCTGATC	control	NA	NA	NA	NA	-0.19	-1.8	-2.49	-0.09	-0.43	-4.25	-2.04	-3.9	-0.44
control_170	NA	AGTGTGGAAAAGCTAACAGA	control	NA	NA	NA	NA	-1.48	2.54	1.15	0.63	0.33	0.36	-1.37	-0.96	-0.1
control_171	NA	AGTGTTTGAAAAAAGGGCGG	control	NA	NA	NA	NA	-1.36	-2.03	-2.03	0.19	-1.36	-3.03	-0.74	-0.74	-0.74
control_172	NA	AGTTCCCAGAAATATATTGC	control	NA	NA	NA	NA	2.99	-0.99	0.19	-0.72	-0.8	-2.46	-0.41	-1.12	1
control_173	NA	AGTTCTGTTCGATAGATGCC	control	NA	NA	NA	NA	-1.25	-0.59	-1.34	2.92	4.41	1.83	-2.28	-2.14	-0.87
control_174	NA	AGTTGAATGGACCTCGACTA	control	NA	NA	NA	NA	-2.44	-0.91	-2.19	0.08	-1.06	-0.44	-4.2	-1.76	-2.93
control_175	NA	ATAAGCCACACTACCCGCCT	control	NA	NA	NA	NA	-0.1	-1.36	-0.64	1.42	1.13	1.46	1.54	8.28	1.69
control_176	NA	ATAAGCTACTCTGAGTTCCT	control	NA	NA	NA	NA	-0.35	-0.55	-1.46	-0.62	-0.92	-0.55	1.98	3.84	-0.64
control_177	NA	ATAATCCGGAAACGCTCGAC	control	NA	NA	NA	NA	-1.05	-2.63	-3.73	-1.99	-3.14	-0.7	-0.23	-2.89	3.01
control_178	NA	ATACCAGATGCGTCCGCTTG	control	NA	NA	NA	NA	-0.14	-1.12	-1.92	-2.98	-0.33	-0.27	-0.9	-1.75	0.28
control_179	NA	ATACGAGGCGCTTTTCTTTG	control	NA	NA	NA	NA	-1.16	-2.86	-2.46	-1.06	-0.02	-3	-2.9	-1.83	-1.44
control_18	NA	AAATTGGCTTTCGTTCGTGC	control	NA	NA	NA	NA	-0.83	-1.3	-2.53	-2.37	-1.47	-4.4	-1.36	-1.65	-0.73
control_180	NA	ATACGCATGATTGCAAGAGG	control	NA	NA	NA	NA	-1.92	-1.28	-0.78	0.29	-1.2	-2.46	-0.1	-1.9	0.28
control_181	NA	ATACGGCCGAAGCCCCTTCA	control	NA	NA	NA	NA	-2.93	-0.56	-3.8	-0.87	-0.95	-0.79	-1.66	-1.58	0.14
control_182	NA	ATACTCTCACAGGTACATAA	control	NA	NA	NA	NA	-1.25	-2.15	-3.66	-1	-1.14	-0.69	-2.66	-1.55	-1.8
control_183	NA	ATAGAAGTGTGACCGCTGGG	control	NA	NA	NA	NA	3.77	1.43	0.09	-0.23	-2.1	-2.07	2.86	1.5	3.1
control_184	NA	ATAGCAGGACGAGGTTCCTT	control	NA	NA	NA	NA	-1.75	-1.61	0.54	5.26	4.31	2.98	-1.9	-1.15	-0.36
control_185	NA	ATAGCCGCCGCTCATTACTT	control	NA	NA	NA	NA	-2.38	-2.12	-3.86	-3.07	-2.89	-1.45	-2.11	-1.64	-1.86
control_186	NA	ATAGCGGATGTCCTTGGAAA	control	NA	NA	NA	NA	-2.53	-0.58	-1.4	-1.4	-0.88	-2.55	-0.83	0.23	0.9
control_187	NA	ATAGCTAAAGTTGATGTGTA	control	NA	NA	NA	NA	1.12	0.38	1.16	2.28	0.51	-3.07	4.26	0.54	0.14
control_188	NA	ATAGGCACCTTAAGGGTCTC	control	NA	NA	NA	NA	-2.15	-0.65	-0.73	-1.24	-0.95	1.39	-1.81	-1.83	-1.74
control_189	NA	ATAGGTCATCCACTGGGCGG	control	NA	NA	NA	NA	-0.77	-1.89	2.58	4.1	5.32	1.68	-0.69	0.52	2.17
control_19	NA	AACAGGAAACGTGACTAAAG	control	NA	NA	NA	NA	-1.64	-2.06	-2.06	-0.48	-1.63	-1.63	-0.91	-1.65	-0.79
control_190	NA	ATAGTAACGTCAGGGAGTAA	control	NA	NA	NA	NA	-2.12	-2.79	-0.37	-0.05	-0.35	-0.32	1.66	-1.64	-1.64
control_191	NA	ATATAAACTGTCGCGGTAAA	control	NA	NA	NA	NA	-1.33	-0.23	2.64	4.6	2.31	2.91	0.06	-1.62	-1.57
control_192	NA	ATATGACAGGGCAAACGCAT	control	NA	NA	NA	NA	-0.26	-1.38	-2.48	-1.56	0.22	-2.71	-0.81	-0.86	-1.75
control_193	NA	ATATTTCGGCAGTTGCAGCA	control	NA	NA	NA	NA	-0.03	-0.38	0.87	-0.98	-1.15	0.93	-1.21	-0.98	0.73
control_194	NA	ATATTTTATGACATAAAAAT	control	NA	NA	NA	NA	-1.49	-1.49	-1.49	-0.98	-0.09	-1.76	-1.48	-1.48	-0.21
control_195	NA	ATCAAAGTGTCTGACTTATT	control	NA	NA	NA	NA	-2.76	-2.51	-3.78	-2.91	-0.23	-1.89	-2.82	-1.51	-1.29
control_196	NA	ATCAAGTCAGGTTATGCGGG	control	NA	NA	NA	NA	6.36	2.78	0.14	-2.1	-3.93	0.05	-2.36	-1.2	-0.99
control_197	NA	ATCACGTGATCGGATGGTTC	control	NA	NA	NA	NA	3.41	0.06	-1.01	4.1	0.44	-1.58	-1.52	-1.55	-0.9
control_198	NA	ATCAGCCCATTTCTGCGCAC	control	NA	NA	NA	NA	-1.17	-2.46	-2.42	-2.28	-1	-2.22	3.67	-1.33	-0.61
control_199	NA	ATCAGGCCTTGTCCGTGATT	control	NA	NA	NA	NA	-2.05	-1.48	-4.75	-2.66	-2.09	-2.35	0.25	0.45	-0.04
control_2	NA	AAAACATCGACCGAAAGCGT	control	NA	NA	NA	NA	-0.59	-3.01	-1.46	-1.98	-2.02	-1.99	-1.73	-1.54	-2.44
control_20	NA	AACATCTCGTTAGGGGTATC	control	NA	NA	NA	NA	-2.11	-1.31	1.25	6.49	7.63	6.27	-0.14	-0.94	0.97
control_200	NA	ATCCAGATCACCACGCGTCA	control	NA	NA	NA	NA	-0.43	0.33	-0.44	2.31	-0.18	-0.35	-0.35	1.68	-0.33
control_201	NA	ATCCATGTGGTTACAATATT	control	NA	NA	NA	NA	-3.44	-4.86	-4.86	-0.67	-0.85	-0.5	-3.04	-3.09	-0.58
control_202	NA	ATCCTAGGTACAAAAGGACG	control	NA	NA	NA	NA	-2.21	-2.62	-1.12	0.72	-3.11	-3.11	-2.12	-1.81	-0.19
control_203	NA	ATCGATATACCGCCATAAAA	control	NA	NA	NA	NA	-3.57	-2.47	-2.49	0.65	0.67	-1.46	0.87	-2.62	-0.09
control_204	NA	ATCGGTACCTCTTCACATAT	control	NA	NA	NA	NA	-1.28	-0.25	1.36	1.55	2.23	3.12	-1.07	0.48	-1.37
control_205	NA	ATCGTATCATCAGCTAGCGC	control	NA	NA	NA	NA	3.19	0.51	1.25	2.14	2.47	1.28	-0.16	-2.33	-0.13
control_206	NA	ATCGTTGCTGACAGGATCTA	control	NA	NA	NA	NA	1.43	-1.14	-0.92	-0.69	-0.67	-0.71	-1.34	-0.26	-0.42
control_207	NA	ATCGTTTCCGCTTAACGGCG	control	NA	NA	NA	NA	0.79	2.94	2.86	3.14	0.18	2.69	-3.1	-1.65	3.25
control_208	NA	ATCTACAATCCAGCCCTCTA	control	NA	NA	NA	NA	-2.34	0.04	-1.72	0.38	-1.02	-4.69	-4.28	-1.97	-0.4
control_209	NA	ATCTCGGGTCGACTGCGGAT	control	NA	NA	NA	NA	0.3	-0.32	-1.18	-0.67	0.01	-2.97	-2.37	2.63	0.06
control_21	NA	AACCACGGCATTGAGAGGTG	control	NA	NA	NA	NA	-0.54	-0.45	-0.19	-2.65	-0.96	-0.96	-1.19	-0.66	-0.83
control_210	NA	ATCTCTATACTGTCACTCGC	control	NA	NA	NA	NA	-1.56	-0.51	3.91	7.76	5.89	5.17	0.03	-0.58	-0.93
control_211	NA	ATCTGAGCGTTTTCGGCCGC	control	NA	NA	NA	NA	-3.14	-0.7	-1.52	-0.76	-0.74	-2.39	-2.74	-1.91	-0.71
control_212	NA	ATCTGCCATGGCGTCCTGGC	control	NA	NA	NA	NA	-1.27	-0.87	-3.2	-2.96	-0.89	0.44	-0.54	-1.13	0.07
control_213	NA	ATCTGTCCTAATTCGGATCG	control	NA	NA	NA	NA	-2.23	-2.23	-2.23	-0.57	-0.46	-1.71	-1.78	-1.36	0.86
control_214	NA	ATCTGTGTGACTGCGGTCGG	control	NA	NA	NA	NA	-2.13	-1.07	-0.77	-2.76	-2.46	-1.87	-2.27	-1.07	-0.37
control_215	NA	ATCTTCAGGGTAACTACGAA	control	NA	NA	NA	NA	1.87	0.01	-3.93	-0.21	-0.26	-2.39	-2.9	-2.44	-0.79
control_216	NA	ATCTTCTCGACGAAAATGCG	control	NA	NA	NA	NA	0.52	0.87	0.88	-0.47	-1.66	-1.83	-2.26	-0.5	0.52
control_217	NA	ATGACATTGCGCGTCTACGG	control	NA	NA	NA	NA	-1.23	-0.39	-3.3	0.9	0.42	0.82	0.85	-0.36	2.93
control_218	NA	ATGATATCTGACATGCAGCG	control	NA	NA	NA	NA	-2.53	-0.16	-1.85	0.09	-3.03	-3.03	-0.53	-0.99	0.16
control_219	NA	ATGCAAGACAGCCTCCCAGC	control	NA	NA	NA	NA	-1.01	0.53	1.25	4.21	6.41	4.96	-1.14	-0.79	-0.51
control_22	NA	AACGCGAGTCCGGTGGCTAG	control	NA	NA	NA	NA	-1.28	-0.18	-2.66	-3.08	-0.91	-3.32	-0.18	-1.77	1.21
control_220	NA	ATGCCTTAGACTTAACCTCG	control	NA	NA	NA	NA	-2.41	-2.16	2.62	3.87	4.6	2.39	-1.9	-1.95	-2.19
control_221	NA	ATGCGAAACGACATTTATTA	control	NA	NA	NA	NA	-2.2	-1.1	2.14	0.02	-0.15	-0.12	-0.88	-0.21	0.88
control_222	NA	ATGCGCAGCTCCAGAATTTT	control	NA	NA	NA	NA	3.74	-0.45	0.81	-0.51	-0.8	0.04	0.03	0.54	-1.81
control_223	NA	ATGCGCTTTAATCGCCGTTC	control	NA	NA	NA	NA	-1.5	0.58	-2.64	0.39	0.67	-1.03	-3.77	-2.02	-0.93
control_224	NA	ATGCTGCAGCTTTACGATCA	control	NA	NA	NA	NA	-1.61	-0.04	0.89	0.64	0.21	1.82	-2.26	-1.41	-0.29
control_225	NA	ATGGAAGAGCGTCATGACTT	control	NA	NA	NA	NA	-0.42	-2.36	-1.28	-2.53	-0.01	-4.1	-3.33	-1.35	-1.09
control_226	NA	ATGTAACGAGTTGTAAGTCA	control	NA	NA	NA	NA	-1.63	-1.55	-1.09	-1.33	0.91	-2.48	0.05	-0.4	-3.3
control_227	NA	ATGTCTAGACCTAATCGTTT	control	NA	NA	NA	NA	-0.56	1.09	4.36	3.37	3.77	3.19	-0.94	-1.79	-1.22
control_228	NA	ATGTTATTACAGACGCGTGT	control	NA	NA	NA	NA	-1.66	-0.97	-2.07	0.52	-0.97	-0.53	-1.67	-1.19	-1.54
control_229	NA	ATTAAACGACACCTTATTCT	control	NA	NA	NA	NA	-2.95	-1	-3.36	-3.61	-0.25	-1.91	-2.64	-2.67	-2.42
control_23	NA	AACGCTGTCGTACGTGTATA	control	NA	NA	NA	NA	-1.18	-0.97	-3.75	0.38	-2.59	-1.57	-0.67	-1.03	0.9
control_230	NA	ATTAGCACGGCGACCTTCTA	control	NA	NA	NA	NA	-2.78	-3.25	-1.3	-2.53	-1.44	0.1	-0.37	1.79	0.75
control_231	NA	ATTAGCCGTTGCCATATCAA	control	NA	NA	NA	NA	0.15	-2.75	-4.01	0.21	-1.64	-1.43	0.26	0.26	-1.48
control_232	NA	ATTAGGCCTTTTTCTTAACT	control	NA	NA	NA	NA	2.24	-2.04	-3.58	-0.55	-0.54	-0.38	-1.19	-1.93	-0.66
control_233	NA	ATTCAGCGCGCTCGCCCTGG	control	NA	NA	NA	NA	-3.71	-1.48	2.42	4.37	4.69	3.94	-3.84	-1.62	-1.12
control_234	NA	ATTCATGCGCCGCCTCCTCT	control	NA	NA	NA	NA	-1.49	-1.12	-0.13	-0.72	-0.35	-0.14	4.7	2.87	3.57
control_235	NA	ATTCCTTCGGCGCTCTGCGT	control	NA	NA	NA	NA	-1.68	-1.35	-1.05	2.49	-0.97	-0.16	-2.37	-1.24	-0.26
control_236	NA	ATTGAGAATTCGTTTCAAGG	control	NA	NA	NA	NA	-3.43	-2.06	-4.3	1.54	-2.79	-4.05	1.89	1.44	0.97
control_237	NA	ATTGCTCTGTCGCATCAATC	control	NA	NA	NA	NA	-2.98	-1.06	-1.84	-0.18	-1.73	0.12	-1.11	-1.39	-2.33
control_238	NA	ATTTAAACCGTTACACAGTC	control	NA	NA	NA	NA	-3.27	-0.91	-1.72	-2.17	-0.49	-2.18	-2.4	-1.84	-0.87
control_239	NA	ATTTAGTAATGCACACCCAG	control	NA	NA	NA	NA	1.18	-2.01	-1	3.61	1.96	-0.15	-1.5	-1.14	-1.19
control_24	NA	AACGTGCTGACGATGCGGGC	control	NA	NA	NA	NA	-1.12	-1.42	-0.31	-0.24	-0.25	-0.09	-0.5	-0.91	-0.49
control_240	NA	ATTTAGTAGACATTGGGTCT	control	NA	NA	NA	NA	-1.3	-1.98	-0.43	-2.1	0.83	-0.4	-0.44	-2.73	-1.41
control_241	NA	ATTTATAAACACAGGGTCGC	control	NA	NA	NA	NA	0.74	-0.95	-0.95	-2.2	-0.94	-2.2	-0.53	-1.24	-1.24
control_242	NA	ATTTCCCTACGGAGATATCC	control	NA	NA	NA	NA	3.86	-0.1	-2.97	-2.62	1.01	0.15	-1.26	-2.22	-0.88
control_243	NA	ATTTTCGAAAGCTTAGGCCA	control	NA	NA	NA	NA	-1.52	-3.23	-0.26	-3.1	-0.83	-1.51	3.33	1.91	2.07
control_244	NA	CAAAAAGGCGTTTGAGCGTG	control	NA	NA	NA	NA	-2.58	-2.35	-3.44	0.14	0.31	-0.91	-0.86	-0.62	-1.79
control_245	NA	CAAAAGTCTCGCTTGGTCCT	control	NA	NA	NA	NA	-0.41	2.29	-0.8	-0.45	-0.78	1.39	3.33	1.03	0.5
control_246	NA	CAAAATCTAGCAATTTTTGG	control	NA	NA	NA	NA	-2.91	-0.28	-3.32	-1.93	-1.41	-0.79	-0.09	-0.49	0.58
control_247	NA	CAAACAGTCTAAGGCGACGA	control	NA	NA	NA	NA	1.31	-0.93	-0.76	-2.01	0.48	-1.45	-2.18	-1.1	-2.16
control_248	NA	CAAAGGGGGAAGTGCAGGGA	control	NA	NA	NA	NA	-0.18	-1.8	-1.13	2.08	2.05	1.3	-2.25	-2.22	-1.33
control_249	NA	CAAATGCCATTTAGGTTATC	control	NA	NA	NA	NA	-1.39	-2.77	-1.49	-3.43	-1.89	-2.38	0.69	0.34	-0.08
control_25	NA	AACTACAAGTAAAAGTATCG	control	NA	NA	NA	NA	0.34	-1.88	-1.88	-1.43	-2.21	-2.21	-2.2	-1.78	-0.92
control_250	NA	CAACACCCCGCGTTATGCTA	control	NA	NA	NA	NA	-0.41	-1.34	-4.72	1.15	-2.13	0.36	-0.53	-1.42	1.09
control_251	NA	CAACCGGCGGGCCCCTACAA	control	NA	NA	NA	NA	2.78	2.57	1.44	-1.91	-1.09	-1.74	1.31	-0.4	-2.53
control_252	NA	CAACGACGGGCCTAGTCTCA	control	NA	NA	NA	NA	-0.52	-2.31	-0.2	-0.19	-0.71	-0.36	-1.96	-1.15	0.37
control_253	NA	CAACGGGTTCTCCCGGCTAC	control	NA	NA	NA	NA	-1.57	-2.08	-0.54	0.56	-0.33	-2.02	-2.58	-1.87	2.32
control_254	NA	CAAGACCTTATCGTGCAGCG	control	NA	NA	NA	NA	-1.3	-1.35	-0.67	-0.42	-0.85	-3.78	-2.63	-2.02	-0.03
control_255	NA	CAAGCATTTAGACACCTGTC	control	NA	NA	NA	NA	-2.93	-2.03	-4.28	-0.31	0.41	-2.14	-1.38	1.73	1.4
control_256	NA	CAAGTGAGCATAAGCGATGT	control	NA	NA	NA	NA	0.26	-2.43	-2.43	-2.43	-2.32	-3.58	2.58	5.57	4.41
control_257	NA	CAAGTTTTCTGAAAGGCAAT	control	NA	NA	NA	NA	-1.88	-1.48	-2.74	-1.09	-2.48	-0.78	-2	-0.75	-0.73
control_258	NA	CAATATCGGGTGCTACAGGA	control	NA	NA	NA	NA	1.11	0.76	0.71	0.03	-2.07	-0.56	-1.52	-1.64	-0.89
control_259	NA	CAATCGGCGACGTTTTAAAT	control	NA	NA	NA	NA	-3.26	-3.26	-3.26	0.47	-1.22	-0.73	-1.87	-1.9	-0.67
control_26	NA	AACTAGAATAGGCGGGCTTG	control	NA	NA	NA	NA	-2.49	-2.47	-3.74	1.94	0.56	0.63	-1.73	-3.07	-0.05
control_260	NA	CAATGGCGTGGACATTTGAT	control	NA	NA	NA	NA	4.26	2.37	2.23	-2.07	-0.26	-2.66	-2.59	-1.6	-0.59
control_261	NA	CACATAACATGAGGTATCAG	control	NA	NA	NA	NA	-1.13	-1.99	2.55	3.56	4.72	2.33	-1.93	-0.72	-0.4
control_262	NA	CACATGGGGTACAGCACACC	control	NA	NA	NA	NA	-0.13	1.37	-1.47	-2.85	-0.4	-0.24	1.32	1.06	-2.14
control_263	NA	CACCATAGAACCTGAAATAC	control	NA	NA	NA	NA	-3.26	1.99	0.22	-2.79	-1.25	-1.71	1.54	1.51	3.35
control_264	NA	CACCCGGAACCACTACTGAG	control	NA	NA	NA	NA	-0.75	-2.83	-3.93	-2.97	-0.36	-1.47	-2	-3.42	-1.44
control_265	NA	CACCCTTATATTCAGTAACT	control	NA	NA	NA	NA	-0.92	0.43	4.37	5.85	4.46	6.03	3.36	2.15	3.29
control_266	NA	CACGAACTCACACCGCGCGA	control	NA	NA	NA	NA	-2.79	-1.1	-0.42	-1.48	-1.18	-2.87	-1.26	-0.59	-2.56
control_267	NA	CACGCACAATCCTTCACGCA	control	NA	NA	NA	NA	-1.48	-1.54	-1.74	-0.54	-0.39	0.42	1.54	-1.23	-0.2
control_268	NA	CACGCCAACTAAAACTGCAG	control	NA	NA	NA	NA	-3.02	-1.12	-1.12	1.33	1.38	0.72	-0.36	0.47	2.03
control_269	NA	CACGCTTCTGCCATCACCGG	control	NA	NA	NA	NA	-0.76	-2.04	-2.46	-0.52	-1.48	-3.45	3.17	0.69	-0.78
control_27	NA	AACTAGCCCGAGCAGCTTCG	control	NA	NA	NA	NA	2.76	0.62	0.59	0.43	-1.09	-0.01	0.11	0.09	0.1
control_270	NA	CACGGCCTAACTTGCTGATA	control	NA	NA	NA	NA	2.85	-1.39	-1.15	0.46	-0.1	-1.96	-0.66	1.59	-1.31
control_271	NA	CACTGCAGTATTCGTGGCCT	control	NA	NA	NA	NA	-0.41	0.56	0.7	0.31	-1.28	-0.2	0.94	0.33	-0.61
control_272	NA	CACTTACACATGAGGCGGTA	control	NA	NA	NA	NA	0.04	-2.17	-3.26	-1.68	-1.99	-3.25	-0.89	-0.36	-1.53
control_273	NA	CAGACCCAGTAAAACCACCA	control	NA	NA	NA	NA	-0.47	-2.52	-1.82	3.54	1.71	0.59	-2	-0.56	-0.19
control_274	NA	CAGACCTAGCTCCGCTCCCA	control	NA	NA	NA	NA	-0.62	2.78	3.82	3.92	4.44	5.34	-0.82	-1.01	0.25
control_275	NA	CAGACGGTTGGTAAGGACGC	control	NA	NA	NA	NA	-2.59	-0.24	-1.91	-2.36	-2.67	-1.28	-0.81	-1.82	-0.6
control_276	NA	CAGAGACAATGACATGTAGA	control	NA	NA	NA	NA	-1.05	-2.2	-2.67	-2	0.75	1.03	3.57	-0.85	0.01
control_277	NA	CAGAGCCTTGCGCAATTTTG	control	NA	NA	NA	NA	-1.33	-2.14	-0.35	0.37	-0.19	-0.03	-1.98	-1.3	-0.46
control_278	NA	CAGCCTATTTTGCTACCTAC	control	NA	NA	NA	NA	8.11	5.68	3.93	0.99	1.18	-2.17	2.32	3.68	1
control_279	NA	CAGCGCCGAAACTCTTTCCG	control	NA	NA	NA	NA	-2.38	-0.79	-2.05	-0.8	-0.51	-4.6	-0.02	-1.16	-0.26
control_28	NA	AAGAAGAATTGGGGATGATG	control	NA	NA	NA	NA	0.56	2.14	-0.03	1.01	0.26	0.46	3.53	3.15	5.47
control_280	NA	CAGCGGTGCTATTTGGTCTT	control	NA	NA	NA	NA	-1.75	-3.57	-2.31	-0.6	-0.72	-3.28	1.4	-0.23	-0.72
control_281	NA	CAGGAGTCGCCGATACGCGT	control	NA	NA	NA	NA	2.37	-0.96	-0.41	0.14	-0.85	-0.69	-4.62	-1.42	-0.69
control_282	NA	CAGGCTGCGCTTCGCAAGCT	control	NA	NA	NA	NA	-0.42	-1.89	-2.79	0.39	-2.12	0.45	0.38	3.08	2.19
control_283	NA	CAGGGTTGCGCAGAGGACTC	control	NA	NA	NA	NA	-2.6	-2.65	-1.12	0.65	-0.71	-4.1	-1.83	-1.97	-0.88
control_284	NA	CAGGTTTGCACGCATAGCTA	control	NA	NA	NA	NA	-0.48	-1.65	-3.16	-1.79	-1.31	-0.87	-1.29	-2.48	-0.47
control_285	NA	CAGTAGCGATCGAATGTCAA	control	NA	NA	NA	NA	-0.8	-1.98	-1.71	-0.11	-2.17	0.89	-2.47	-1	-0.3
control_286	NA	CAGTCGTTTCTATGGGATCT	control	NA	NA	NA	NA	-1.2	-2.05	-4.24	-0.92	1.03	0.12	-1.26	-0.19	-0.91
control_287	NA	CAGTGTCCGAGCGATATTTT	control	NA	NA	NA	NA	-1.42	0.04	1.21	-0.31	-0.04	-1.97	0.46	-0.25	-1.14
control_288	NA	CATAAGGTTAACTGCGTGGA	control	NA	NA	NA	NA	-2.8	-0.7	-1.98	-2.13	0.4	-1.54	1.82	0.61	0.5
control_289	NA	CATAGGTCCCTAGCAACTCC	control	NA	NA	NA	NA	-1.32	1.68	-2.56	-0.61	-0.44	0.04	-1.4	-0.85	-0.74
control_29	NA	AAGAAGGGCCGTACCCGAAA	control	NA	NA	NA	NA	-2.41	-1.72	-1.27	-1.84	-1.98	-1.53	1.95	2.28	-0.43
control_290	NA	CATCATAAATGTACAACGGG	control	NA	NA	NA	NA	3.46	1.53	-1.16	-3.18	-1.05	-1.48	-0.9	-0.67	-0.12
control_291	NA	CATCTGTAGGGTTGCAAGCC	control	NA	NA	NA	NA	2.49	-1.48	-1.19	-1.06	-0.98	-0.2	-1.75	-2.33	-0.15
control_292	NA	CATGAGCGCATTGAATAATA	control	NA	NA	NA	NA	1.25	-1.39	-2.48	1.27	-0.83	-2.09	2.35	3.14	4.18
control_293	NA	CATGATAGATCAGTCTTCCC	control	NA	NA	NA	NA	-1.15	-0.08	-0.13	-1.49	-0.65	-1.57	-1.68	-1.49	-1.58
control_294	NA	CATGGCATAAGTATAAGACA	control	NA	NA	NA	NA	-2.92	-3.34	-0.34	2.51	3.65	2.61	-0.86	-0.87	-2.15
control_295	NA	CATGGCCTACGGTGTCTTTG	control	NA	NA	NA	NA	0.96	4.31	4.49	2.29	3.56	2.27	-2.51	-1.5	-0.94
control_296	NA	CATTAAACCTTGCCCCACAA	control	NA	NA	NA	NA	-1.4	-0.78	-3.57	-0.48	-1.52	-3.21	-2.48	-1.81	-1.58
control_297	NA	CATTAGCAGCCCAGCGCCCA	control	NA	NA	NA	NA	0.01	-2.05	-0.52	-2.84	-0.63	-1.83	-2.02	-1.61	-0.4
control_298	NA	CATTAGTCTGATACCTGTGC	control	NA	NA	NA	NA	-2.43	-3.45	-3.45	-1.74	0.36	-0.67	-1.54	-2.62	-1.59
control_299	NA	CATTGCACGCCACAGCATTG	control	NA	NA	NA	NA	-0.29	-1.07	-1.79	4.47	1.05	0.96	-2.16	-1.36	-0.53
control_3	NA	AAAATAGCAGTAAACTCAAC	control	NA	NA	NA	NA	2.46	2.25	-0.61	4.95	1.18	2.4	-0.69	5.04	3.57
control_30	NA	AAGAATTAGGCACGGTTACT	control	NA	NA	NA	NA	-1.93	-2.53	-2.94	-2.57	-0.93	-2.47	-1.52	-1.44	-1.15
control_300	NA	CATTGCACTCGTTGCCAACG	control	NA	NA	NA	NA	-0.21	0.29	-3.21	-3.47	-0.5	-3.55	1.85	-0.56	0.89
control_301	NA	CATTGTATGAACGCAATAGC	control	NA	NA	NA	NA	-0.55	-1.74	-3.7	0.11	-0.21	-1.87	-1.53	-1.45	0.9
control_302	NA	CATTGTTGAGCGGGCGCGCT	control	NA	NA	NA	NA	-3.55	-1	-3.28	2.48	0.64	1.19	-0.47	3.48	0.38
control_303	NA	CCAAAAAGATGAATATCTCG	control	NA	NA	NA	NA	-1.47	-2.34	-3.43	-1.74	-1.87	-3.13	-2.44	0.41	-1.94
control_304	NA	CCAATCTTGAACGTCATGTT	control	NA	NA	NA	NA	-1.69	-0.57	-2.49	-2.31	-1.28	-3.69	-1.65	-1.48	-0.25
control_305	NA	CCAATGATAAGCCCGAACGG	control	NA	NA	NA	NA	2.25	3.29	0.71	-1.7	-1.75	-1.25	-1.97	-1.99	-1.17
control_306	NA	CCACACCTGTCTAGCATGAC	control	NA	NA	NA	NA	-0.95	-1.16	-2.51	-0.58	-0.65	0.08	1.45	-0.8	0.34
control_307	NA	CCACGATGCCACCTCATCCC	control	NA	NA	NA	NA	0.34	2.21	-1.88	-1.41	-1.45	-0.47	-1.31	0.02	-0.16
control_308	NA	CCACTGGTAAAGGCTAGACT	control	NA	NA	NA	NA	1.9	-2.35	-0.55	-0.26	0.57	0.18	3.02	3.58	-0.25
control_309	NA	CCAGAAAGCCTCTCCATTAC	control	NA	NA	NA	NA	4.22	1.45	0.95	0.43	-0.9	-2.55	2.26	1.33	-0.27
control_31	NA	AAGAGATCACATCTAGGCCA	control	NA	NA	NA	NA	4.08	2.28	1.4	-0.03	0.01	-2.2	-1.06	-0.57	0.31
control_310	NA	CCAGAGCCTTGGTTTATATC	control	NA	NA	NA	NA	-1.82	-2.57	-3.44	-0.09	-2.87	-2.35	-2.45	-2.16	-0.74
control_311	NA	CCAGCAATACCCCGGTATGG	control	NA	NA	NA	NA	-2.15	-1.92	-3.02	-2.3	-1.78	-3.44	-3.42	-2.74	-2.49
control_312	NA	CCAGCCAAGAATCCAGCCCC	control	NA	NA	NA	NA	5.53	2.87	1.2	-3.33	-1.15	-2.63	0.79	1.33	1.64
control_313	NA	CCAGGCTGAAGTTCGTACCT	control	NA	NA	NA	NA	-0.99	-0.86	-2.75	-0.34	-2.2	-1.89	-1.26	-1.05	-1.87
control_314	NA	CCAGTGCCCTTTTGTCGCAA	control	NA	NA	NA	NA	0.12	1.38	4.81	9.04	8.33	7.61	-1.09	-1.31	-0.05
control_315	NA	CCAGTTATAATTAGGGGTTT	control	NA	NA	NA	NA	2.98	0.61	1.36	-0.5	-3.86	-1.58	-3.18	-0.72	-0.96
control_316	NA	CCAGTTGCTCTGGGGGAACA	control	NA	NA	NA	NA	-0.05	2.09	-0.64	-2.26	-2.57	-2.13	-4.19	-3.33	-1.35
control_317	NA	CCATAGCTCTAGCGATAAAC	control	NA	NA	NA	NA	-1.77	-1.27	-2.78	-1.04	-1.73	-3.86	-2.65	-2.11	0.37
control_318	NA	CCATATCGGGGCGAGACATG	control	NA	NA	NA	NA	-1.92	-0.27	-3.48	-2.58	-2.06	-2.03	-2.05	-1.46	-0.63
control_319	NA	CCATCACCGATCGTGAGCCT	control	NA	NA	NA	NA	-3.17	-0.9	-2.99	-0.89	1.84	1.81	2.9	1.8	2.45
control_32	NA	AAGAGCGAATCGATTTCGTG	control	NA	NA	NA	NA	-1.02	-3.71	-3.71	-2.44	-1.54	-1.71	-0.53	-2.84	3.62
control_320	NA	CCATTCACAATCCCACTACA	control	NA	NA	NA	NA	0.04	1.05	1.73	1.61	1.37	3.15	-0.64	-0.31	0.04
control_321	NA	CCATTCCGTAAGGGCTTGGA	control	NA	NA	NA	NA	-1.84	-2.62	-1.43	0.14	-0.29	-1.52	-1.56	-1.6	-2.44
control_322	NA	CCATTCTCAACCGGTCCAAT	control	NA	NA	NA	NA	-3.19	-0.95	2.02	5.24	3.9	0.93	0.66	-1.15	-0.93
control_323	NA	CCCAATGGCTTCTGCGTGAC	control	NA	NA	NA	NA	-3.18	-0.66	1.4	0.72	-1.84	3.33	1.35	-2.76	-0.6
control_324	NA	CCCAGGTGTATAATGAAACG	control	NA	NA	NA	NA	-2.39	-1.71	-2.81	-1.79	-0.01	0.98	-1.23	1.08	-1.02
control_325	NA	CCCCAACTTTCGCGACTCCG	control	NA	NA	NA	NA	-1.34	-1.02	-3.81	-0.56	0.13	0.15	1.69	0.28	-0.34
control_326	NA	CCCCGTAGCTCATTAGTCTG	control	NA	NA	NA	NA	-0.82	0.1	0.9	-3.72	-0.34	-0.95	6.37	4.39	5.29
control_327	NA	CCCCTATGCAGACTACAATT	control	NA	NA	NA	NA	-3.4	-3.03	-3.05	-0.49	-4.51	0.91	-0.92	-1.59	-2.79
control_328	NA	CCCGATGGACTATACCGAAC	control	NA	NA	NA	NA	-2.23	0.14	-3.48	0.08	0.64	-3.46	-2.33	-2.45	-0.36
control_329	NA	CCCGCCGAAGACCCTGCTTG	control	NA	NA	NA	NA	-1.08	0.39	-4.76	-2.73	-0.69	0.72	-2.04	-1.26	-0.24
control_33	NA	AAGAGTAGTAGACGCCCGGG	control	NA	NA	NA	NA	-2.76	-3.63	-3.63	-2.01	-0.22	-3.58	-3.2	-1.84	-1.93
control_330	NA	CCCGCTAACAGCCTAGATCA	control	NA	NA	NA	NA	-1.85	-3.12	-1.1	-2.74	-0.48	-2.6	2.72	1.15	3.72
control_331	NA	CCCGGACGTCAAAGCTGGAT	control	NA	NA	NA	NA	-0.62	-0.59	-4.24	-2.13	-1.46	-2.37	-0.96	-1.12	-0.31
control_332	NA	CCCGTGGCGTGCGCACCTGT	control	NA	NA	NA	NA	-2.23	-3.13	0.48	3.19	3.26	2.42	-0.68	1.13	1.88
control_333	NA	CCCTACCTATCCGGTGCTTT	control	NA	NA	NA	NA	4.12	0.89	0.09	-0.52	0.53	0.78	-1.05	-1.23	-0.86
control_334	NA	CCCTCAGGAGCTACTAAGGT	control	NA	NA	NA	NA	-2.11	-1.84	-3.36	-1.74	-0.2	-3.13	0.64	3.73	2.4
control_335	NA	CCCTGTGAAGGAGGCGTAAG	control	NA	NA	NA	NA	-0.53	1.67	1.31	-3.06	-0.45	-3.84	-0.9	-3.23	-0.03
control_336	NA	CCCTTCTGGCGGGCCAAACA	control	NA	NA	NA	NA	-0.99	-1.85	2.23	4.61	2.5	2.14	-2	-2	-2
control_337	NA	CCGCGCATTTCAGAGCACAA	control	NA	NA	NA	NA	-0.66	0.77	0.22	3.67	1.08	-1.09	-1.21	-1.45	-1.76
control_338	NA	CCGCTATTGAAACCGCCCAC	control	NA	NA	NA	NA	-3.06	-2.11	-4.08	1.06	0.74	-1.87	-2.88	-2.22	-2.01
control_339	NA	CCGCTGTCTCACTAATCTCA	control	NA	NA	NA	NA	0.61	2.51	1	-0.76	-0.66	0.38	1.16	2.62	0.92
control_34	NA	AAGCACTAGTCCGTATGATG	control	NA	NA	NA	NA	0.52	0.38	-2.59	0.43	-0.05	0.88	5.29	4.68	4.2
control_340	NA	CCGGCAAGAAACTATACTTG	control	NA	NA	NA	NA	2.32	2.66	-2.63	0.07	-0.4	-2.99	-0.36	-1.47	0.33
control_341	NA	CCGGGAGATTAACGTTAATT	control	NA	NA	NA	NA	-1.32	-1.6	-0.38	-2.36	0.05	0.82	4.07	2.68	2.93
control_342	NA	CCGTCTCCGCATCGTCTTTT	control	NA	NA	NA	NA	-0.75	-0.75	-0.75	-1.07	-1.07	-1.07	-0.35	-0.35	-0.35
control_343	NA	CCGTGTTCCACAACTACCCT	control	NA	NA	NA	NA	-1.03	0.61	-1.72	-0.56	-0.39	-1.35	0.96	-0.95	-0.54
control_344	NA	CCGTTGATCCCCAGGCGTGC	control	NA	NA	NA	NA	4.03	1.02	0.38	0.02	0.33	-4.13	-1.61	-1.7	-0.62
control_345	NA	CCGTTGGACTATGGCGGGTC	control	NA	NA	NA	NA	4.61	3.52	-0.45	-0.35	-0.06	-0.36	3.25	3.24	3.81
control_346	NA	CCTAAACTCAGACGCACTAC	control	NA	NA	NA	NA	-1.25	-1.37	-0.85	-2.95	-0.78	-5.06	2.86	2.11	3.08
control_347	NA	CCTAACCCCTGGCCAGGAAG	control	NA	NA	NA	NA	1.32	1.16	-2.69	0.6	0.6	-0.48	-3.16	-3.59	-0.56
control_348	NA	CCTAAGGGGTACCACCATGG	control	NA	NA	NA	NA	3.54	1.14	-0.34	-1.85	0.84	0.56	-1.22	-0.83	-0.79
control_349	NA	CCTACGCGGTAGGGAACTTT	control	NA	NA	NA	NA	-1.89	-1.89	-1.89	-0.87	0.48	-1.65	-1.73	-1.06	-0.42
control_35	NA	AAGCCATTGTATAACTCCAG	control	NA	NA	NA	NA	4.94	-0.16	-0.57	0.25	-1.73	-2.05	-1.1	-1.91	-2.29
control_350	NA	CCTACTCCCGTGTGTTATCC	control	NA	NA	NA	NA	3.67	-3.03	0.7	-0.54	0	-0.19	1.98	-1.71	-0.36
control_351	NA	CCTAGAGGTCCCAAGGCGTG	control	NA	NA	NA	NA	-3.1	-2.47	-1.39	2.29	-0.26	-0.38	-1.48	1.37	2.32
control_352	NA	CCTAGTTCATAAGCTACGCC	control	NA	NA	NA	NA	-1.19	-1.59	-3.48	-0.47	-0.5	-0.02	-1.8	-1.76	-0.45
control_353	NA	CCTCCGTGCTAACGCGGACG	control	NA	NA	NA	NA	-1.36	-2.11	-4.23	-0.24	0.05	-2.35	-1.74	-1.57	0.22
control_354	NA	CCTCGATGGTCACCTGTAGC	control	NA	NA	NA	NA	-1.26	-1.4	-1.57	-0.14	0.46	-2.3	-2.44	-1.55	-1.04
control_355	NA	CCTCGGGCGTAAATACTCAT	control	NA	NA	NA	NA	-3.21	-2.11	-1.6	-1.73	-2.17	0.61	2.31	3.26	-2.75
control_356	NA	CCTCGTCCAGATTCCGGCGG	control	NA	NA	NA	NA	-3.62	-4.48	-1.43	-0.17	-2.91	0.28	-1.33	-1.35	-1.35
control_357	NA	CCTCTCACCGACTCTGTGTC	control	NA	NA	NA	NA	-1.18	0.8	0.35	-0.58	-0.71	-0.4	-1.35	-1.68	-0.66
control_358	NA	CCTCTCCCAATCTACAGCTC	control	NA	NA	NA	NA	1.78	-0.31	-2.37	-0.69	-0.17	0.21	-0.23	-0.36	0.73
control_359	NA	CCTCTGGAAGGACACTTCTG	control	NA	NA	NA	NA	-1.99	-2.89	-2.4	-2.78	-0.95	-0.64	-3.36	-3.3	-1.2
control_36	NA	AAGCGGGCACACATGACAAG	control	NA	NA	NA	NA	-0.94	-0.4	-1.91	-1.78	-0.63	-2.32	-3.06	-1.3	-0.2
control_360	NA	CCTGCGCGTAGAACAGTGGT	control	NA	NA	NA	NA	-2.02	-2.89	-2.89	-1.85	-3.24	-1.54	-2.72	-1.1	-0.82
control_361	NA	CCTGCGGTGCACGGCTAGCC	control	NA	NA	NA	NA	-1.35	0.03	2.35	3.66	2.89	0.62	-1.63	-1.59	-0.46
control_362	NA	CCTGTCGCTATCGTTAGAGA	control	NA	NA	NA	NA	-0.3	-2.45	-2	-2.29	-0.94	0.6	0.82	1.9	1.7
control_363	NA	CCTTATGGAATCAGACCGTT	control	NA	NA	NA	NA	-0.06	-1.54	2.57	4.8	5.27	4.5	6.33	0.3	-0.41
control_364	NA	CCTTGAAATCAAATCAAACC	control	NA	NA	NA	NA	-1.76	-1.98	-3.49	2.19	-2.1	-2.1	-2.5	0.15	-0.1
control_365	NA	CCTTGGCGAGACGGAGGTAC	control	NA	NA	NA	NA	-0.17	-0.17	-0.17	0	0	0	-1.2	-1.2	-1.2
control_366	NA	CGAAACCCTCTTAAGTTAAC	control	NA	NA	NA	NA	-1.18	-1.86	-1.86	1.07	-0.62	-2.28	-2.31	-2.31	-0.6
control_367	NA	CGAAACCTCCTAACTGAGAG	control	NA	NA	NA	NA	-1.37	1.99	0.78	-1.41	-2.19	-2.19	1.68	-2.06	-1.13
control_368	NA	CGAACTTAATCCCGTGGCAA	control	NA	NA	NA	NA	-0.62	-0.62	-0.62	-1.41	0.26	0.29	-0.77	-0.14	-0.55
control_369	NA	CGAACTTCTGGCTGCAGTTT	control	NA	NA	NA	NA	2.01	1.69	1.55	-0.21	-0.86	-2.52	-1.47	-0.07	1.49
control_37	NA	AAGGACTGGAATATGGAGAG	control	NA	NA	NA	NA	-2.53	-1.81	-2.28	-1.96	-0.17	0.94	-1.19	-2.25	-1.03
control_370	NA	CGAAGTCTTTCTTAGATGGT	control	NA	NA	NA	NA	-0.24	-1.87	-1.87	-0.76	-1.91	-0.21	-0.98	-2.43	-1.92
control_371	NA	CGAATATTATTTCTATCGGG	control	NA	NA	NA	NA	-1.68	-2.36	-2.36	-1.99	-0.73	-0.29	-2.58	-1.64	-2.58
control_372	NA	CGAATCGGAACTTTGTACCG	control	NA	NA	NA	NA	-1.63	-2.97	-0.42	3.65	1.25	-1.03	-3.92	-2.21	-0.27
control_373	NA	CGACAACGTGCAGGTGTATC	control	NA	NA	NA	NA	-0.98	-1.36	-1.64	3.23	-1.16	-2.08	-1.59	-3.03	-0.1
control_374	NA	CGACCCATGGATGTGAACCC	control	NA	NA	NA	NA	1.2	-0.26	-2.25	-0.42	-2.41	-0.89	-1.99	-1.94	-0.76
control_375	NA	CGACGCTAGGTAACGTAGAG	control	NA	NA	NA	NA	-1.03	-2.31	-3.83	0	-1.7	-1.73	-1.23	-0.92	-0.31
control_376	NA	CGACGGTAATGCACCTACTA	control	NA	NA	NA	NA	-2.36	-0.85	-2.36	-1.04	0.74	-2.19	-1.26	-0.34	-1.04
control_377	NA	CGACTAACCGGAAACTTTTT	control	NA	NA	NA	NA	-1.95	-2.36	-2.36	-2.09	0.84	-2.09	0.69	-0.79	-1.93
control_378	NA	CGACTGACCCCTGGGTGAAG	control	NA	NA	NA	NA	-1.41	-1.03	-0.02	4.65	4.78	4.67	-0.46	-3.99	-0.23
control_379	NA	CGAGCAAAGATTGTTGGATA	control	NA	NA	NA	NA	1.43	-2.44	-3.53	-2.5	-0.73	-1.49	-1.57	-0.18	-1.17
control_38	NA	AAGGCAATTTACTGGATCCT	control	NA	NA	NA	NA	2.08	0.37	-1.57	0.51	-0.14	-0.36	-1.95	-1.89	-0.61
control_380	NA	CGAGTGGGAAACGGGAATCA	control	NA	NA	NA	NA	-0.99	0.43	-3.13	0.2	-0.97	-0.62	-2.19	-1.85	-0.23
control_381	NA	CGAGTGTTATACGCACCGTT	control	NA	NA	NA	NA	1.15	1.74	-1.27	0.03	-0.4	-0.79	-1.25	-2.25	0.29
control_382	NA	CGATGCCCGTCTATGGCCCG	control	NA	NA	NA	NA	-0.47	-1.07	-1.49	-0.29	-1.96	-2.4	-2.53	-2.48	-0.79
control_383	NA	CGATGGATCCCTAGTTCCTG	control	NA	NA	NA	NA	3.04	2.36	-1.32	3.2	-0.02	-0.2	1.36	-2.23	1.95
control_384	NA	CGCAAGGTGTCGGTAACCCT	control	NA	NA	NA	NA	-1.15	-1.23	-3.17	-3.16	-0.91	-3.03	1.96	-0.6	0.36
control_385	NA	CGCAATCCCTTAGGATAGCC	control	NA	NA	NA	NA	-2.08	-2.13	-1.73	-2.51	-1.99	-1.96	-2.51	-0.74	0.07
control_386	NA	CGCACATCTAAAGTTACTAC	control	NA	NA	NA	NA	-2.98	-1.22	-0.95	-1.64	0.63	-1.19	1.57	3.1	3.17
control_387	NA	CGCACGACCATTGCTGCTGC	control	NA	NA	NA	NA	-2.83	-2.07	-3.85	0.64	0.46	-0.73	-2.91	2.43	-0.59
control_388	NA	CGCAGGCTAGATGACACCAG	control	NA	NA	NA	NA	-1.03	-2.09	-3.64	-0.22	-1.5	-0.41	1.3	1.95	1.86
control_389	NA	CGCAGTACGTATAGACTTAA	control	NA	NA	NA	NA	0.13	-2.56	2.17	3.17	4.21	2.66	-2.11	-1.19	-0.07
control_39	NA	AAGGCGCGCGAATGTGGCAG	control	NA	NA	NA	NA	-1.91	-2.5	0.46	3.09	3.68	2.21	0.34	0.54	-1.23
control_390	NA	CGCAGTCATTCGATAGGAAT	control	NA	NA	NA	NA	-2.01	-2.46	-5.24	1.36	-0.2	0.73	-1.68	-1.8	-0.7
control_391	NA	CGCATAAGTCGATAGACACA	control	NA	NA	NA	NA	-1.43	-1.9	-3.13	0.36	-2.86	-2.42	1.54	3.59	0.97
control_392	NA	CGCCCGTTTATGTGGCTACC	control	NA	NA	NA	NA	-2.18	1.18	-0.03	-2.34	-2.66	-3.92	-3.11	-1.06	-0.8
control_393	NA	CGCCGGGACCGTTAGGGAAT	control	NA	NA	NA	NA	-1.1	-2.02	-0.74	-0.41	0.97	0.63	-1.98	-1.9	-1.09
control_394	NA	CGCCGGGCTGACAATTAACG	control	NA	NA	NA	NA	-3.34	1.74	5.92	7.57	7.85	7.46	-2.07	-1.64	-0.13
control_395	NA	CGCCGTTCCGAGATACTTGA	control	NA	NA	NA	NA	-3.24	-1.59	-4.26	-2.7	-0.03	-1.41	-1.98	-1.23	0.19
control_396	NA	CGCCTAATTTCCGGATCAAT	control	NA	NA	NA	NA	-0.54	0.81	-1.24	-0.1	-0.7	0.79	-1.96	-1.77	-0.29
control_397	NA	CGCCTCTCACGTGTAGGCTT	control	NA	NA	NA	NA	3.9	1.54	-2.38	-0.88	-0.59	0.17	-0.97	1.85	1.13
control_398	NA	CGCGACGACTCAACCTAGTC	control	NA	NA	NA	NA	4.88	2.94	0.43	-0.45	-0.09	-2.02	-0.99	-0.66	-0.3
control_399	NA	CGCGCACCACGGGCGCGCAC	control	NA	NA	NA	NA	-0.45	-0.45	-0.45	-0.2	-0.2	1.5	0.74	-0.83	-0.83
control_4	NA	AAAATCGATGGGCTGAATCT	control	NA	NA	NA	NA	1.65	-1.15	3.31	5.44	3.92	4.87	-1.77	-1.02	-0.22
control_40	NA	AAGGGCGTGCCCTGCGTTGT	control	NA	NA	NA	NA	-1.15	2.09	2.44	0.54	-0.04	-2.1	3.55	-2.21	-0.57
control_400	NA	CGCGCAGAAGGCAAGCAGGG	control	NA	NA	NA	NA	-3.2	-2.84	-4.54	-2.57	0.23	-1.38	-2.15	-2.5	-0.59
control_401	NA	CGCGGAAATTTTACCGACGA	control	NA	NA	NA	NA	-2.17	-0.9	-2.17	-1.38	-1.38	-1.38	-1.66	-1.66	-1.66
control_402	NA	CGCGGCCCACGCGTCATCGC	control	NA	NA	NA	NA	-1.4	-2.68	-3.48	-1.17	-0.66	-0.66	-1.58	-2.1	-0.64
control_403	NA	CGCGTGCATCTGCCGAAGGC	control	NA	NA	NA	NA	-0.96	-0.45	-4.39	-0.26	-0.34	-2	-2.25	-1.94	-0.94
control_404	NA	CGCGTGTAGCTGGAGACAAG	control	NA	NA	NA	NA	-0.36	-1.68	-2.78	-1.27	-1.32	-0.82	-1.22	-2.56	-0.4
control_405	NA	CGCTAAATTGTCACACGTTT	control	NA	NA	NA	NA	-2.08	-0.75	-0.37	-0.3	0	0.84	-1.95	-1.91	-0.5
control_406	NA	CGCTAGGTCCGGTAAGTGCG	control	NA	NA	NA	NA	-1.81	-3.93	-2.38	-2.43	-2.11	-1.82	-2.5	-2.78	-1.9
control_407	NA	CGCTAGGTTATTTCGTGGCC	control	NA	NA	NA	NA	-1.04	-0.47	1.77	4.05	4.31	2.85	-1.03	-0.63	-1.55
control_408	NA	CGCTAGTACGCTCCTCTATA	control	NA	NA	NA	NA	-0.95	-1.79	-1.33	-1.24	-1.69	-1.09	1.57	-3.71	1.48
control_409	NA	CGCTTCCGCGGCCCGTTCAA	control	NA	NA	NA	NA	1.19	-0.39	0.49	-0.97	-0.83	-2.95	-1.4	-1.37	0.02
control_41	NA	AAGTGACAGATGGGCAGGCG	control	NA	NA	NA	NA	2.94	-0.51	-0.03	1.39	-0.2	-0.26	-1.53	-1.28	-0.47
control_410	NA	CGGAGCTTAGCGTGGGGGCG	control	NA	NA	NA	NA	-0.93	-2.52	-2.12	-1.25	0.27	-0.92	-1.63	-1.71	-0.46
control_411	NA	CGGAGTAACAAGCGGACGGA	control	NA	NA	NA	NA	-0.4	-1.81	-0.03	1.19	-2.83	-0.66	-0.78	-1.94	-1.3
control_412	NA	CGGAGTTAACCTGGAACCTT	control	NA	NA	NA	NA	-0.77	-4.03	-0.53	0.27	1.02	-1.57	-0.98	-0.24	0.51
control_413	NA	CGGCACACCAATGCGTTCGT	control	NA	NA	NA	NA	1.91	-1.01	-3.79	0.24	-1.25	-1.28	-2.75	-2.23	-1.76
control_414	NA	CGGCACCTGTTAGGCTATTC	control	NA	NA	NA	NA	1.59	1.63	-1.27	-1.74	-1.89	-1.4	-3.01	-2.27	-0.51
control_415	NA	CGGCACTAGAAGTTTTTGAA	control	NA	NA	NA	NA	-2.36	-0.34	-1.88	-0.11	-0.73	-1.96	-1.33	-1.03	-0.95
control_416	NA	CGGCCAAAGAATTAGAAGTT	control	NA	NA	NA	NA	-0.65	2.54	3.69	-1.97	-1.4	-1.08	-1.83	-1.72	-0.78
control_417	NA	CGGCCGCATCCTGTTATATT	control	NA	NA	NA	NA	1.15	3.82	1.47	-1.4	-1.23	-4.15	-3.08	-2.92	-2.08
control_418	NA	CGGCTCGTTCTACGCACTGA	control	NA	NA	NA	NA	-0.68	-0.73	-1.55	-0.17	-0.49	-2	4.34	3	0.2
control_419	NA	CGGCTGAGGCACCTGGTTTA	control	NA	NA	NA	NA	-1.64	-2.17	-2.98	0	-0.66	0.16	-1.68	-0.58	-0.44
control_42	NA	AAGTGACGGTGTCATGCGGG	control	NA	NA	NA	NA	-3.08	-2.45	2.68	4.56	5.11	4.15	1.94	-2.35	3.87
control_420	NA	CGGCTTTGTTGCCCGTAAGC	control	NA	NA	NA	NA	-2.25	1.49	0.22	-2.28	-0.14	-3.06	-2.5	-3.23	-1.45
control_421	NA	CGGGACGTCGCGAAAATGTA	control	NA	NA	NA	NA	-1.43	-1.35	-0.95	-2.35	-1.88	-1.43	-3.03	-0.93	0.27
control_422	NA	CGGGATGCAGCTGGAGAGGA	control	NA	NA	NA	NA	-3.77	-1.56	-5.5	-1.3	-0.82	-1.05	-0.25	-0.36	-1.45
control_423	NA	CGGGATGGTCCCTGCCGAGA	control	NA	NA	NA	NA	-2.87	-3.54	-3.54	-1.48	0.73	-0.93	-0.1	-0.55	-1.39
control_424	NA	CGGGCCTATAACACCATCGA	control	NA	NA	NA	NA	-3.82	-1.96	-4.69	-2.63	0.85	-2.5	4.45	2.62	-0.05
control_425	NA	CGGGGAATTGCACGGCGGAA	control	NA	NA	NA	NA	-0.68	-2.05	-2.28	1.42	-0.97	1.06	-2.23	-1.73	-0.36
control_426	NA	CGGGTCTCCAAAGATCGCTT	control	NA	NA	NA	NA	1.57	-0.77	-0.46	-1.62	-1.76	-3.01	-3.3	-1.09	-2.38
control_427	NA	CGGGTTATGTGATGCCATCT	control	NA	NA	NA	NA	-1.36	-2.74	-0.85	1.91	-0.51	-0.08	3.01	1.19	2.62
control_428	NA	CGGTAGTATTAATCGCTGAC	control	NA	NA	NA	NA	-2.09	-1.86	-1.46	0.39	-1.1	-2.36	0.06	-0.47	-1.76
control_429	NA	CGGTGAGCCACACGAAGGAA	control	NA	NA	NA	NA	0.19	-1.74	-2.83	0.45	-0.95	-1.39	-1.55	-2.46	-2.13
control_43	NA	AAGTGTGTGCATAGCAGGGT	control	NA	NA	NA	NA	-1.84	-2.97	-2.56	-2.17	-1.58	-3.74	-2.8	-2.95	-0.36
control_430	NA	CGGTGCTGTGAAAGCCGAGC	control	NA	NA	NA	NA	-2.65	-3.33	-3.33	-2.14	-0.36	-1.59	-3.63	-0.95	-1.73
control_431	NA	CGGTGTGCCCCCAAATATTG	control	NA	NA	NA	NA	0.25	-2.02	-2.83	-2.82	-3.18	-0.87	-2.98	-1.93	-1.5
control_432	NA	CGGTTTACATCTGCCCATCG	control	NA	NA	NA	NA	3.45	0.63	2.34	1.94	4.98	4.06	3.03	4.86	5.14
control_433	NA	CGTAATTTTGTAATCGCTTC	control	NA	NA	NA	NA	-1.87	0.46	-3.21	-3.12	-3.91	-1.26	-1.87	-1.24	-1.53
control_434	NA	CGTAGTAAATATCTAGCTAA	control	NA	NA	NA	NA	-3.45	-1.08	-3.86	0.22	1.58	-2.53	-1.44	-1.65	-0.39
control_435	NA	CGTATTCGACTCTCAACGCG	control	NA	NA	NA	NA	-3.07	-1.97	-0.79	-1.82	-2.97	-0.8	-0.79	-2.37	0.38
control_436	NA	CGTCAAGTATTAAGCTGCTT	control	NA	NA	NA	NA	0.36	0.61	-1.07	-0.04	-0.69	-2.16	-0.06	-2.24	-0.71
control_437	NA	CGTCATATACACAAACGCCC	control	NA	NA	NA	NA	-0.64	-1.43	-1.71	-1.43	-1.7	-1.21	-0.41	-1.06	0
control_438	NA	CGTCCAGAAGAACGGCCCCT	control	NA	NA	NA	NA	-1.56	-0.91	-2.42	-1.75	0.95	-1.44	-1.7	-1.22	-0.65
control_439	NA	CGTCCCTTCGTCTCTGCTTA	control	NA	NA	NA	NA	-0.39	-0.8	3.63	5.4	7.76	5.78	-0.63	-0.22	-0.63
control_44	NA	AATATTTGGCTCGGCTGCGC	control	NA	NA	NA	NA	-0.48	-1.02	1.49	6.23	7.01	5.05	0.93	1.33	-0.31
control_440	NA	CGTCGAGTGCTCGAACTCCA	control	NA	NA	NA	NA	-3.3	2.91	1.77	-2.11	-2.89	-1.19	-1.46	-0.96	-0.73
control_441	NA	CGTCGCCATATGCCGGTGGC	control	NA	NA	NA	NA	1.83	1.31	-0.69	-0.33	-1.4	-0.78	2.66	-2.16	-0.31
control_442	NA	CGTCGGGTAGCTATTTCTTT	control	NA	NA	NA	NA	-2.96	-2.27	-0.32	0.16	-1.53	-3.2	-2.96	0.64	-0.76
control_443	NA	CGTGCCTTTACATTCACTTT	control	NA	NA	NA	NA	-2.66	-0.63	-1.67	0.19	0.94	1.58	-2.94	-1.46	-2.08
control_444	NA	CGTGCGGTAAATACGAAATA	control	NA	NA	NA	NA	-1.07	-1.94	-1.94	-1.98	-1.98	-0.28	-2.04	-2.04	0.77
control_445	NA	CGTGCGTGAAATCGCTAGCT	control	NA	NA	NA	NA	3.67	0.1	0.39	0.31	0.42	-1.09	-0.58	-1.06	-1
control_446	NA	CGTGGCCGGAACCGTCATAG	control	NA	NA	NA	NA	-0.77	-2.8	-1.72	-0.91	-0.89	0.04	-1.57	-2.13	-0.69
control_447	NA	CGTGGTAGGGGTTTCCTCAA	control	NA	NA	NA	NA	-3.1	-2.51	-3.77	-1.4	-1.3	-2.55	1.91	-2.84	-2.43
control_448	NA	CGTGTAAAAATACCTTTCTA	control	NA	NA	NA	NA	-3.2	0.28	-1.65	-1.76	-1.89	-0.87	-2.47	-1.71	-1.96
control_449	NA	CGTGTGTGGGTAAACGGAAA	control	NA	NA	NA	NA	-1.74	-0.9	0.64	-0.34	-1.91	-1.91	-1.58	-1.62	0.99
control_45	NA	AATCGACTCGAACTTCGTGT	control	NA	NA	NA	NA	-0.82	-0.47	0.6	-0.48	-0.4	0.26	-0.48	-1.47	-0.11
control_450	NA	CGTGTTTGGAATTTGCCGCG	control	NA	NA	NA	NA	-2.35	-1.59	-3.37	-2.77	0.59	1.21	-0.61	4.57	0.9
control_451	NA	CGTTAAGACTAGCTCGGTTT	control	NA	NA	NA	NA	-1.97	-2.68	-4.19	-2.33	-2.9	-1.88	-1.33	-0.87	-2.91
control_452	NA	CGTTGGGCATAGCGAACACT	control	NA	NA	NA	NA	2.38	3.85	2.52	-1.44	-0.23	-1.46	-1.16	-2.57	-1.53
control_453	NA	CGTTGTAGGGTCTTTCTTGA	control	NA	NA	NA	NA	-0.87	-4.22	-2.72	-2.46	-1.1	-2.33	-1.02	-2.24	0.24
control_454	NA	CTAACATGAGTACATAGATA	control	NA	NA	NA	NA	-2.78	-3.65	-3.65	-1.66	-1.38	-3.05	-0.7	-1.17	-1.42
control_455	NA	CTAACGGACTGCAGAACGGA	control	NA	NA	NA	NA	-2.89	-1.66	-0.98	-2.72	-0.72	0.35	-3.13	1.52	-1.58
control_456	NA	CTAAGTTTGTTAATGGGCCA	control	NA	NA	NA	NA	2.26	3.95	2.69	-1.88	-0.43	-1.62	0.63	0.97	0.03
control_457	NA	CTAATCACGACCTCACCCTA	control	NA	NA	NA	NA	-0.42	-0.08	-2.09	0.24	0.6	0.28	-1.03	-0.77	0.16
control_458	NA	CTAGAGGGGTATAGCAACAA	control	NA	NA	NA	NA	-2.13	-0.43	-2.54	-1.59	-2.37	-2.37	-1.86	-2.15	-0.37
control_459	NA	CTAGCCGCCCAGATCGAGCC	control	NA	NA	NA	NA	2.1	-1.12	-0.08	-0.58	-0.41	-3.16	0.86	1.97	2.96
control_46	NA	AATCGCAGGTATCCCAGAGC	control	NA	NA	NA	NA	-0.54	-2.25	-3.34	-0.27	-2.38	-2.37	-0.42	-1.46	0.29
control_460	NA	CTATAACCGAATCAAAGGGT	control	NA	NA	NA	NA	-0.77	-1.06	2.21	5.08	4.61	3.03	5.02	1.54	0.86
control_461	NA	CTATATTGTCGCGCAGTGGA	control	NA	NA	NA	NA	-0.8	-3.13	-1.7	3.13	2.08	-0.33	5.27	1.12	-0.91
control_462	NA	CTATCTCGAGTGGTAATGCG	control	NA	NA	NA	NA	-2.44	-2.89	-4.66	-2.97	-2.54	-0.42	-1.46	0.85	-2.01
control_463	NA	CTCAACCGACCGTATGGTCA	control	NA	NA	NA	NA	-2.83	2.84	2.95	4.85	2.83	2.38	-0.64	-1.76	-1.32
control_464	NA	CTCACGGGGACATACAGGGC	control	NA	NA	NA	NA	-1.58	-1.02	-3.8	-0.43	-0.13	-1.83	-2.06	-2.45	-0.99
control_465	NA	CTCAGTGGATACGATTTGCT	control	NA	NA	NA	NA	1.76	-0.19	-0.23	-1.01	-0.93	0.07	1.36	1.66	3.73
control_466	NA	CTCATGAGTCGTTTCTTTCA	control	NA	NA	NA	NA	2.06	0.01	-2.56	0.92	1.6	2.49	1.63	0.97	2.64
control_467	NA	CTCCCAGTACCAGTCAGTTC	control	NA	NA	NA	NA	2.81	1.19	0.4	-0.61	-0.2	-0.24	-0.97	-1.22	-0.4
control_468	NA	CTCCCATTGATCTACGATGG	control	NA	NA	NA	NA	-0.8	-0.71	-1.94	-1.95	0.05	-3.34	-1.65	0.59	-0.84
control_469	NA	CTCCCTGCCGGCCGGGTTAG	control	NA	NA	NA	NA	-0.83	-1.96	-3.05	-0.38	-0.99	0.53	4.33	2.53	-0.22
control_47	NA	AATCTTACTCGTCCTCCTTG	control	NA	NA	NA	NA	4.82	1.2	0.61	0.38	-0.96	0.86	-0.04	0.42	1.64
control_470	NA	CTCCGTTATGTGGCATGAGA	control	NA	NA	NA	NA	2.22	-0.85	-0.67	1.29	0.31	-0.14	2.68	0.08	0.22
control_471	NA	CTCCTTACGTCGGGCATTAA	control	NA	NA	NA	NA	-1.37	-2.28	-3.79	-0.23	0.74	-1.07	-1.67	-1.39	-1.66
control_472	NA	CTCGACAGTTCGTCCCGAGC	control	NA	NA	NA	NA	-1.37	-2.88	-4.4	-2.19	-0.63	-2.14	-3.97	-1.68	-2.07
control_473	NA	CTCGCACCATTGAGGGTAGT	control	NA	NA	NA	NA	-1.03	-3.59	-3.59	0.18	-0.23	-3.9	-2.9	-1.03	-2.21
control_474	NA	CTCGGAATACTCCTATTACA	control	NA	NA	NA	NA	0.02	-0.84	-0.39	-0.73	0.3	-2.12	-0.42	-0.92	-1
control_475	NA	CTCGGCCCACTTGCGTTATA	control	NA	NA	NA	NA	-3.33	-1.43	-4.47	0.97	1.1	1.13	-3.1	-2.43	1.18
control_476	NA	CTCGGGACTAACGTGAGAGC	control	NA	NA	NA	NA	4.04	-1.74	2.21	1.72	2.89	2.83	4.65	3.51	3.31
control_477	NA	CTCTCTCCTACCTGTCCACC	control	NA	NA	NA	NA	0.57	1.12	-0.65	0.94	-0.1	-0.16	2.15	2.52	0.74
control_478	NA	CTCTGTGAGATGTCCCGAAA	control	NA	NA	NA	NA	0.37	-1.78	3.78	7.8	7.32	4.94	-0.62	2.23	2.69
control_479	NA	CTCTTTTGAGATTGACAAGT	control	NA	NA	NA	NA	-1.53	-1.27	-5.22	-0.61	-0.95	-2.11	-2.05	-2.12	-0.67
control_48	NA	AATGCGAGTGTATCCGCAGT	control	NA	NA	NA	NA	0.36	-2.79	1.16	-2.56	-1.02	-3.95	-2.4	-1.25	-0.83
control_480	NA	CTGAAGGTGTCTGGCAGAGC	control	NA	NA	NA	NA	2.34	2.38	3.22	-2.59	-1.23	-4.16	2.55	-1.04	-1.48
control_481	NA	CTGACGTGTCTGAAATGAGT	control	NA	NA	NA	NA	-2.15	0.1	3.43	3.28	3.51	4.4	-1.71	-1.89	-0.42
control_482	NA	CTGAGTGAAAAATAAAAGTT	control	NA	NA	NA	NA	-2.72	-1.2	-1.17	1.39	-1.03	-2.29	2.76	-1.94	-1.96
control_483	NA	CTGCACTGTGGAGACGCCCG	control	NA	NA	NA	NA	-1.46	-0.6	-1.87	-1.9	-0.65	-1.9	0.46	-0.99	-1.4
control_484	NA	CTGCCCCAGGCGTAATCCTC	control	NA	NA	NA	NA	2.4	2.05	1.59	-1.5	0.34	0.11	3.49	1.58	3.22
control_485	NA	CTGCCCTCTTGAAATAGCCA	control	NA	NA	NA	NA	-1.16	3.06	0.41	-2.62	0.27	-1.12	-2.53	-0.94	-2.02
control_486	NA	CTGCGTGTCTTGCTCGCATG	control	NA	NA	NA	NA	-2.43	-2.68	2.04	3.27	2.89	-0.75	-2.92	-2.3	-0.24
control_487	NA	CTGGATCGCCCGCAGAAATA	control	NA	NA	NA	NA	-3.31	-2.29	-4.65	-1.67	-0.33	-1.53	-0.43	-1.19	-0.76
control_488	NA	CTGGCCGAATCTCACTATGT	control	NA	NA	NA	NA	-0.48	-0.03	-3.81	-0.16	-0.03	0.4	3.03	3.18	-0.64
control_489	NA	CTGGCTTATTAGCTATAAAG	control	NA	NA	NA	NA	-2.52	-1.84	-2.94	1.54	-1.24	-1.23	-2.77	-1.34	-1.45
control_49	NA	AATGGGTTGCCGGGAGTAAA	control	NA	NA	NA	NA	-1.73	-3.06	0.8	-2.74	0.74	0.39	-2.42	-0.14	0.2
control_490	NA	CTGGTGACCGACAATTACAC	control	NA	NA	NA	NA	3.51	0.2	-0.59	-0.26	-0.83	-0.41	-1.8	-3.54	-1.49
control_491	NA	CTGTATTAACGAACCTTGTG	control	NA	NA	NA	NA	0.71	-1.29	-1.5	-0.27	0.22	0.51	4.26	4.59	5.48
control_492	NA	CTGTCCACCTACAGCGATGT	control	NA	NA	NA	NA	2.17	-0.89	-0.85	-0.27	-0.89	0.17	-2.19	-0.39	-0.02
control_493	NA	CTGTGTTGCTCCCCTCCCCT	control	NA	NA	NA	NA	-0.41	-0.01	1.55	0.64	2.12	2.16	2.24	1.69	2.14
control_494	NA	CTTAACACTTTAGTGCGTCA	control	NA	NA	NA	NA	2.34	-2.97	0.24	-0.32	0.34	-1.78	0.21	2.39	0.29
control_495	NA	CTTAAGCTTATCAACATCCG	control	NA	NA	NA	NA	1.3	2.93	0.09	-0.7	0.4	1.24	0.58	0.74	0.03
control_496	NA	CTTAAGGCGAGAAAAATTAG	control	NA	NA	NA	NA	4.94	0.25	-1.45	0.19	-0.6	-0.6	-1.42	-1.42	-1.42
control_497	NA	CTTAAGTCATGAGCAAAGAT	control	NA	NA	NA	NA	1.51	-1.19	-2.57	0.72	0	-1.97	-1.21	-1.79	-0.8
control_498	NA	CTTACAATCGTCGGTCCAAT	control	NA	NA	NA	NA	0.35	1.79	-4.88	-0.27	-0.44	0.95	2.96	3.73	3.79
control_499	NA	CTTACCCCTATTATAATGAA	control	NA	NA	NA	NA	-3.46	-3.46	-1.9	-2.93	-0.01	-2.93	-1.61	-2.51	-1.87
control_5	NA	AAAATTATCGGAAACGGTAG	control	NA	NA	NA	NA	0.2	-2.02	-2.02	-1.59	-1.59	0.11	-2.05	-1.18	-0.73
control_50	NA	AATTTAAGCTTCGTAACTGG	control	NA	NA	NA	NA	-0.58	-0.98	-2.08	-2.48	-0.79	-0.78	-1.78	-0.02	-0.46
control_500	NA	CTTACGCGCCTGGTCAAAAG	control	NA	NA	NA	NA	-1.21	-2.71	-1.16	0.2	-1.83	-1.83	-0.85	-1.58	-2
control_501	NA	CTTAGCTGACCGACAAGGTG	control	NA	NA	NA	NA	-2.3	-2.98	0.07	0.08	0.79	-0.75	-0.5	-0.75	0.58
control_502	NA	CTTAGGATTCCGAGGTATCT	control	NA	NA	NA	NA	-1.2	-0.99	-3.77	-0.6	-4.14	-2.44	-2.29	-1.82	-0.6
control_503	NA	CTTATTACTCCAGTATAAGA	control	NA	NA	NA	NA	-1.79	-2.2	-0.65	-2.47	-2.47	-2.47	-1.33	-2.04	-2.04
control_504	NA	CTTCCGTTATTCGGAAGTGA	control	NA	NA	NA	NA	-1.84	-3.16	-2.3	-2.85	-1.32	0.04	-2.46	-1.83	-1.47
control_505	NA	CTTCCTGCGTGGCTTTAAAC	control	NA	NA	NA	NA	3.68	-0.12	-0.34	0.83	-0.24	-0.69	-0.36	-1.19	-0.38
control_506	NA	CTTCGACGCCATCGTGCTCA	control	NA	NA	NA	NA	0.01	-1.18	-4.41	-2.33	-0.15	0.59	3.83	-0.92	3.3
control_507	NA	CTTCTAGCTGGTTCATTGCT	control	NA	NA	NA	NA	-0.5	-0.5	-5.99	0.05	0.36	-0.24	-0.97	-0.31	-0.31
control_508	NA	CTTGTTGCGTATACGAGACT	control	NA	NA	NA	NA	-2.39	-2.16	-1.76	-2.61	-0.37	-1.47	-3.31	-1.5	-1.74
control_509	NA	CTTTATCTGGCGTGGGGTAT	control	NA	NA	NA	NA	-0.65	1.4	-1.18	-0.09	0.2	0.21	2.18	3.35	1.51
control_51	NA	AATTTATCGTCAACATTAAT	control	NA	NA	NA	NA	0.4	-0.8	-0.35	-1.72	-2.5	-2.5	-2.34	-1.66	-1.07
control_510	NA	CTTTGATAACGTGGGCGGTA	control	NA	NA	NA	NA	-2.45	-2.85	-2.4	-2.72	-0.48	0.33	-2.51	-1.68	-1.74
control_511	NA	CTTTTCAGCTGAGACGTACG	control	NA	NA	NA	NA	-0.84	-0.84	-0.84	2.56	-1.56	-1.56	-0.66	-0.66	-0.66
control_512	NA	CTTTTTTTATTTATCGATCG	control	NA	NA	NA	NA	0.43	-0.49	-3.97	-3.24	0.08	-1.57	-0.14	-1.45	-0.29
control_513	NA	GAAAACACGATGACGTCTCT	control	NA	NA	NA	NA	-0.15	-0.15	-0.15	-0.4	0.85	-0.4	-0.12	-0.12	-0.12
control_514	NA	GAAACGAGAAGTTTGTACTA	control	NA	NA	NA	NA	-1.73	-1.48	-2.74	-1.82	-0.94	-2.61	-0.83	-2.13	-2.13
control_515	NA	GAAATGCTATGCTTCGGTTC	control	NA	NA	NA	NA	-3.01	-0.85	-1.94	-0.35	-1.18	0.83	-0.8	-1.98	0
control_516	NA	GAACCCAACCTTTTACCGCA	control	NA	NA	NA	NA	3.03	1.91	1.22	2.02	-0.34	-0.46	-0.55	-1.67	-0.04
control_517	NA	GAACCGACTTGAAGGGGGCT	control	NA	NA	NA	NA	3.11	-0.12	-1.49	0.02	-1.11	-2.41	6.47	3.7	-0.39
control_518	NA	GAACCTCCCCGAATATCTGG	control	NA	NA	NA	NA	-2.71	-0.68	4.31	5.87	6.8	5.58	-1.9	-2.01	-1.2
control_519	NA	GAACGCCGCTCAAGTTGATA	control	NA	NA	NA	NA	-1.77	-1.4	-2.87	0.45	-0.19	-0.52	3.6	1.49	0.85
control_52	NA	ACAAAAAACTACGGTGATTA	control	NA	NA	NA	NA	-2	-2	0.29	-1.4	3.19	2.28	-2.59	-1.64	-2.59
control_520	NA	GAACGTAGAAATTCCCATTT	control	NA	NA	NA	NA	1.39	3.49	-0.34	3.1	2.39	1	-0.41	-2.44	-3.46
control_521	NA	GAACGTCCAAGCAAGGGAGC	control	NA	NA	NA	NA	-2.77	-1.51	-2.77	-0.52	1.01	-0.21	-3.18	-1.84	-1.48
control_522	NA	GAACTCAACCAGAGGGCCAA	control	NA	NA	NA	NA	-0.94	-1.39	-0.99	-0.17	2.04	0.38	-1.1	-1.38	-1.48
control_523	NA	GAACTGGCAAACAGGCGTGG	control	NA	NA	NA	NA	-1.29	-1.06	-0.66	-1.27	-2.42	-2.42	-0.7	-1.2	-1.63
control_524	NA	GAAGCGATCCGAGAGTGTAT	control	NA	NA	NA	NA	-1.23	-2.54	-4.51	-3.15	-0.9	-2.44	-1.42	-0.42	-2.16
control_525	NA	GAAGCGGGACCGTGTCTCAC	control	NA	NA	NA	NA	-0.02	0.6	0.39	0.69	2.51	2.04	-1.48	-1.34	-0.14
control_526	NA	GAATAGATTTGTCAGTTAGG	control	NA	NA	NA	NA	1.26	1.44	2.23	2.69	-2.81	2.41	1.99	1.46	0.58
control_527	NA	GAATCGACCGACACTAATGT	control	NA	NA	NA	NA	-1.06	-1.39	1.94	2.71	4.84	2.72	0.04	-1.45	-1.95
control_528	NA	GACAATCATGGTGAAAGCGG	control	NA	NA	NA	NA	-2.69	-2.46	-0.83	0.7	-2.11	2.15	-0.77	-3.41	-0.08
control_529	NA	GACACTATCCAACCCAAGAG	control	NA	NA	NA	NA	-2.59	-2	-3.26	-0.97	-0.69	-2.36	-1.44	-0.37	-1.73
control_53	NA	ACAAAATGCCGTGCGTCAAT	control	NA	NA	NA	NA	-0.75	2.13	-0.31	-0.8	-2.75	-0.73	0.47	1.18	-0.22
control_530	NA	GACAGATCACGTATCAGGGC	control	NA	NA	NA	NA	-3.16	-0.99	1.93	5.21	5.83	5.32	-2.8	-1.32	-0.05
control_531	NA	GACAGTGAAATTAGCTCCCA	control	NA	NA	NA	NA	-0.3	-1.45	0.98	-2.39	1.71	1.69	-0.5	-0.35	-0.81
control_532	NA	GACCCCCGATAACTTTTGAC	control	NA	NA	NA	NA	-2.78	-0.8	-2.48	-2.06	-2.83	-1.92	-3.45	-0.76	-1.57
control_533	NA	GACCGCAAAGTGGTCCGAAG	control	NA	NA	NA	NA	-0.84	-1.12	-2.39	-2.79	-0.65	-3.58	-0.19	-2.21	-1.92
control_534	NA	GACCGCGTGAGATAACGTCA	control	NA	NA	NA	NA	-2.89	-2.44	-4.14	-2.47	-0.36	0.54	-1.49	-1.85	-1.13
control_535	NA	GACCTATGCCAGAAAGTTCG	control	NA	NA	NA	NA	-2.23	-2.91	-1.41	-2.72	-0.58	-3.5	0.54	-0.97	-0.3
control_536	NA	GACCTTCATTGAAGAAAAGC	control	NA	NA	NA	NA	-1.06	-2.05	-2.25	-2.71	-0.49	0.87	-2.57	-1.81	-1.04
control_537	NA	GACGAGGGCGGCAGAGCAGT	control	NA	NA	NA	NA	-1.38	-2.24	-0.03	0.12	1.31	1.26	-0.2	-1.9	0.09
control_538	NA	GACGCCCTAATGCCCATCGT	control	NA	NA	NA	NA	0	-3.61	-3.21	-2.53	1.08	0.2	-2.92	-1.87	-0.85
control_539	NA	GACGCCTTGCCCGGCTCACA	control	NA	NA	NA	NA	3.08	-2.44	-0.22	-2.33	0.03	0.24	-0.3	-1.87	1.55
control_54	NA	ACAAACGACCTTGAGCAGGG	control	NA	NA	NA	NA	-2.98	-2.96	-2.92	0.76	-1.66	0.96	-1.72	-2.39	-1.2
control_540	NA	GACGTAGCCTTCCGAAATAT	control	NA	NA	NA	NA	-2.73	-2.77	-2.37	-2.53	-1.28	-0.66	-1.12	-2.03	-1.97
control_541	NA	GACTGAAATCCAAGGACTGT	control	NA	NA	NA	NA	-0.57	-0.73	-2.47	-0.82	-1.11	-2.06	-1.38	-1.47	-2.55
control_542	NA	GACTTCTAGAATATAAAAGA	control	NA	NA	NA	NA	-1.58	-0.48	-0.44	-1.25	-0.34	-2.03	-2.55	-1.68	-2.55
control_543	NA	GACTTTGGTTGAGCTTCAAT	control	NA	NA	NA	NA	-0.49	-1.19	2.85	1.62	2.7	5.1	-0.54	0.84	-0.15
control_544	NA	GAGAAGGATGGAAATTAGAA	control	NA	NA	NA	NA	0.16	-2.26	-2.26	-2.39	-2.39	-2.39	-0.85	-1.24	0.28
control_545	NA	GAGACCACTTTCGTGCAAGC	control	NA	NA	NA	NA	-3.2	-2.1	-3.62	-0.15	-3.83	0.15	-1.91	-1.39	0.57
control_546	NA	GAGAGCGTTAGCGTGGGATG	control	NA	NA	NA	NA	-0.57	-1.08	1.02	-0.13	3.43	2.82	-0.96	-1.23	-0.22
control_547	NA	GAGAGTGCGCCTTGATAGTA	control	NA	NA	NA	NA	-0.5	-0.39	-4.71	-2.87	-2.55	-2.54	4.96	1	-1.18
control_548	NA	GAGATGATAACTTAATTTGT	control	NA	NA	NA	NA	-0.4	-1.64	-3.42	-2.18	-0.97	-1.45	2.26	1.29	1.07
control_549	NA	GAGCAATCCAAAGTTAACGG	control	NA	NA	NA	NA	-1.33	-0.23	-4.02	-2.67	-2.43	-2.23	-1.19	-3.29	-2.53
control_55	NA	ACAAAGATCGCATGGCATAC	control	NA	NA	NA	NA	-1.32	-0.96	-2.65	-3.24	-0.98	-0.98	-2.26	-0.58	0.58
control_550	NA	GAGCAGCTGTCAGGTCTTGT	control	NA	NA	NA	NA	-1.65	-1.31	3.46	6.17	3.81	4.79	2.05	-1.92	1.06
control_551	NA	GAGCTTAGCAAAGGGTTGGG	control	NA	NA	NA	NA	1.47	0.12	-2.37	-0.31	-0.87	0.72	-2.01	0.79	0.86
control_552	NA	GAGGACCTTAAGGTGACATG	control	NA	NA	NA	NA	-2.61	-3.07	-0.67	-0.71	-0.69	-2.34	-3.45	-0.57	0.04
control_553	NA	GAGGGGGCTTCAAACATGTG	control	NA	NA	NA	NA	-3.99	-2.08	-0.4	-0.17	0.81	-0.26	-2.12	-3.07	-1.3
control_554	NA	GAGGTATGTCATCGCCATGA	control	NA	NA	NA	NA	2.86	0.19	-0.84	-0.97	-0.94	0.12	-1.09	-2.56	-1.73
control_555	NA	GAGTAATTTCGAACGTATTG	control	NA	NA	NA	NA	-0.97	-3.06	-3.06	-0.69	-1.05	1.73	0.1	-0.86	0.09
control_556	NA	GAGTACAGCGATTCCTCATG	control	NA	NA	NA	NA	1.68	1.86	1	0.41	-0.92	-1.05	-2.52	-1.67	-0.32
control_557	NA	GAGTCGAAGATGGTCTAGGA	control	NA	NA	NA	NA	0.05	1.71	2.27	0.13	1.82	1.96	-2.19	-1.33	2.73
control_558	NA	GAGTGATGCTTAGACTCCGT	control	NA	NA	NA	NA	-2.13	-0.61	-2.8	-2.83	-2.44	-0.42	-1.83	-2.42	-0.2
control_559	NA	GAGTGTAAGCTAACACTCTG	control	NA	NA	NA	NA	-2.33	-2.1	-3.19	-2.72	-1.46	-2.72	-2.44	-2.03	-1.52
control_56	NA	ACACCCATTCTCATAACGGA	control	NA	NA	NA	NA	-2.58	-1.36	-2.23	0.56	-1.47	-1.16	-2.83	-0.99	-0.59
control_560	NA	GAGTTATTTATTCTCTCGAG	control	NA	NA	NA	NA	-3.52	-2.42	-2.38	-3.06	-2.17	-1.68	-1.52	-1.71	0.28
control_561	NA	GAGTTTCTAGTAGTGGTAGG	control	NA	NA	NA	NA	-3.14	1.9	-0.41	-2.17	-2.75	-0.02	0.85	-1.2	-0.52
control_562	NA	GATATCCCGCGAAAAAATCT	control	NA	NA	NA	NA	-1.22	-0.75	-2.24	-2.01	-3.16	-1.46	-2.57	-0.66	-1.08
control_563	NA	GATCATAATCGCTTCAAGCA	control	NA	NA	NA	NA	1.64	2.1	0.54	-2.08	-1.8	-1.77	-2.08	-1.14	-0.2
control_564	NA	GATCCAGCAATATTTCTTAA	control	NA	NA	NA	NA	-1.52	-2	-3.23	0.4	0.84	-1.08	2.03	1.5	3.03
control_565	NA	GATCCAGGAGTGATCGAGTA	control	NA	NA	NA	NA	-3.64	-1.12	-2.96	-0.46	-0.17	0.46	0.5	-0.27	0.14
control_566	NA	GATCCTTCTCTTTTTGGTTT	control	NA	NA	NA	NA	1.35	0.21	-1.5	1.85	2.11	1.14	3.17	2.23	2.02
control_567	NA	GATCTAGTCCTCTAATCGAT	control	NA	NA	NA	NA	-1.82	-0.72	-0.97	0.03	-0.49	-2.61	-2.18	-2.28	-1.15
control_568	NA	GATGGCGCGCAGTTGAGTCA	control	NA	NA	NA	NA	1.29	-2.55	-1.06	-1.01	-0.64	-0.58	1.72	0.65	1.5
control_569	NA	GATGGCGCTTCAGTCGTCGG	control	NA	NA	NA	NA	1.97	-3.86	-1.95	-2.91	-0.65	-0.44	-2.5	0.57	-0.29
control_57	NA	ACACCGAAGCACCTGTACGT	control	NA	NA	NA	NA	-1.35	-1.51	-1.02	3.31	4.14	2.92	-1.52	-2.28	-0.8
control_570	NA	GATGTGATCTATGGTTGCGA	control	NA	NA	NA	NA	5.14	2.67	2.18	-0.42	-0.95	-0.43	4.65	0.27	5.49
control_571	NA	GATTCATACTAAACACTCTA	control	NA	NA	NA	NA	3.74	2.93	0.93	-0.7	-0.4	-2.81	4.12	5.31	2.93
control_572	NA	GATTGTGGTCGCTCAAAACC	control	NA	NA	NA	NA	-0.99	-1.8	-3.96	-0.19	-2.47	-2.03	2.83	0.84	2.78
control_573	NA	GATTTTAGCTTAGGTCTTAC	control	NA	NA	NA	NA	1.63	0.66	0.79	-0.25	-1.71	0.52	-1.9	2.69	-0.17
control_574	NA	GCAAAAACCCAACGCTATTC	control	NA	NA	NA	NA	-1.64	-1.83	-0.56	-0.78	0.25	1.31	-0.3	-0.95	-2.12
control_575	NA	GCAAAAGTGGCATAAAACCG	control	NA	NA	NA	NA	-1.34	-0.69	0.84	-0.36	-1.75	-1.75	-0.84	-0.18	0.6
control_576	NA	GCAAACCCGAGTGACACGTC	control	NA	NA	NA	NA	-0.79	-1.31	-2.54	-1.58	0.06	-1.02	-1.19	-1.13	-2.25
control_577	NA	GCAAATTCAGACAGCTAATT	control	NA	NA	NA	NA	-2.58	-1.48	-3.26	-2.62	-1.36	-0.33	-1.36	-0.74	-1.51
control_578	NA	GCAAGGTCATGAAACCAAGC	control	NA	NA	NA	NA	-2.27	-1.59	-2.68	-3.1	-1.84	-3.1	-1.51	2.42	-2.81
control_579	NA	GCAATGCAATCGCAGGAGCA	control	NA	NA	NA	NA	0.38	0.22	-1.71	-0.18	-0.28	-0.67	6.45	9.83	8.18
control_58	NA	ACAGCCCTCACGAGCCCGAA	control	NA	NA	NA	NA	1.9	1.65	-2.33	0.08	-0.1	-2.23	-1.51	-2.27	-0.63
control_580	NA	GCACAAAACCAGCAATGGTC	control	NA	NA	NA	NA	5.06	2.64	0.37	0.81	0.95	-0.07	-1.33	-1.85	-0.17
control_581	NA	GCACATCGTTATATACCAGA	control	NA	NA	NA	NA	1.51	-0.6	1.65	2.46	5.88	4.59	2.12	1.58	0.93
control_582	NA	GCACGAGGTGAACAGCCGCT	control	NA	NA	NA	NA	0.23	-3.61	-0.25	-3.01	-0.64	-1.93	-1.58	-1.51	-0.61
control_583	NA	GCACGCTGTACAGACGACAA	control	NA	NA	NA	NA	-3.34	-0.88	-4.36	-1.36	0.9	1.54	-1.32	-1.78	-0.75
control_584	NA	GCACTTTGTTTGGCCTACTG	control	NA	NA	NA	NA	-1.33	-2.06	-2.72	-0.24	-0.62	0.28	1.55	-0.99	1.74
control_585	NA	GCAGCGAGATAACTTGACTC	control	NA	NA	NA	NA	-3.43	-3.58	-3.12	-0.69	-2.53	-2.33	-2	1.04	-1.07
control_586	NA	GCAGTACTACTGAGTTTTTC	control	NA	NA	NA	NA	2.05	0.73	-0.53	0.94	0.78	0.64	7.12	3.66	6.05
control_587	NA	GCCAACAAGAATCGGATCCC	control	NA	NA	NA	NA	-0.3	0.33	-1.49	-0.18	0.83	-0.4	-1.74	1.09	1.48
control_588	NA	GCCAGGGTATGGGCATCTCG	control	NA	NA	NA	NA	4.42	2.64	1.96	-2.49	-0.58	-1.76	2.52	4.28	2.4
control_589	NA	GCCAGGGTTCTTGGTCCCGA	control	NA	NA	NA	NA	-1.32	-1.71	1.11	2.56	1.55	2.07	-0.18	-1.55	-0.41
control_59	NA	ACAGCGCTCTCGTGTACTAT	control	NA	NA	NA	NA	-2.33	-2.37	-1.93	-0.29	-1.05	0.95	-2.7	-2.05	-1.51
control_590	NA	GCCATTCTAGTCCCGGCATA	control	NA	NA	NA	NA	5.17	1.86	0.05	-0.32	0.88	-0.72	-2.08	-1.68	-1.06
control_591	NA	GCCCCAAGCTAGAACTCAGC	control	NA	NA	NA	NA	-3.39	-1.02	0.88	-1.08	-0.7	2.79	2.73	3.32	3.12
control_592	NA	GCCCCGCCGCCCTCCCCTCC	control	NA	NA	NA	NA	-1.2	1.43	0.99	-0.49	-0.44	-0.03	-1.7	-1.3	-0.25
control_593	NA	GCCCCGTAAATCTCATTACA	control	NA	NA	NA	NA	-1.35	-1.99	-2.27	-0.84	-0.81	-4.2	-1.09	-1.25	3.47
control_594	NA	GCCCCTTATGATTGTTATAG	control	NA	NA	NA	NA	-1.36	-0.73	-3.52	-0.39	-0.45	0.39	-0.02	0.33	1.43
control_595	NA	GCCCTTCAATGCGTTCCGTA	control	NA	NA	NA	NA	-1.71	-0.3	-1.9	-0.41	-0.73	-3.6	-0.05	0.72	-0.33
control_596	NA	GCCGCCGATTTCATAAGTAA	control	NA	NA	NA	NA	1.15	-2.64	0.41	-1.17	2.02	3.32	1.29	0.93	2.17
control_597	NA	GCCGTGGTATCAAGTCGGTA	control	NA	NA	NA	NA	-3.28	-4.84	-2.84	2.52	1.24	-0.19	-2.33	-1.46	-1.21
control_598	NA	GCCGTGTTGCTGGATACGCC	control	NA	NA	NA	NA	-0.44	1.31	0.4	-0.68	-0.12	-0.76	1.37	0.97	2.33
control_599	NA	GCCTAGTCTCGGTAAGAGTG	control	NA	NA	NA	NA	-0.7	-0.15	-0.8	-0.82	-0.4	-2.8	-1.9	-2.61	-0.24
control_6	NA	AAACCCTATGCCCAAATGAG	control	NA	NA	NA	NA	-1.34	-1.11	-2.21	-0.94	-2.51	-2.51	-0.87	-0.11	-1.41
control_60	NA	ACAGGTTCTTATTCATTGAC	control	NA	NA	NA	NA	1.47	0.32	-0.23	-0.23	-0.21	-0.06	-2.56	-1.52	-0.72
control_600	NA	GCCTATCGGCATTCCCACTG	control	NA	NA	NA	NA	4.99	-0.24	-3.05	0.17	-0.87	-1.94	3.57	1.05	0.35
control_601	NA	GCCTGCCCTAAACCCCGGAA	control	NA	NA	NA	NA	-3.33	0.15	-3.33	0.69	-1.18	1.6	-0.87	-2.48	0.24
control_602	NA	GCCTGGGTTTTGGTGCATAC	control	NA	NA	NA	NA	0.41	1.24	-3.33	-0.91	-0.88	0.33	0.51	-0.38	1.5
control_603	NA	GCGAACCCCGTAGCCAGGCT	control	NA	NA	NA	NA	-1.28	-2.41	-1.49	-2.34	-0.2	-2.01	0.49	0.09	2.84
control_604	NA	GCGAATGCCTGAAAGTATAA	control	NA	NA	NA	NA	-1.85	-2.53	-0.97	-1.18	-1.18	0.52	-1.73	-1.73	-0.02
control_605	NA	GCGATCGGAGTGCCACGATA	control	NA	NA	NA	NA	-4.03	-2.94	-2.48	-0.14	0.19	-1.23	-3.32	-2.36	-0.37
control_606	NA	GCGGCGTCATCCACGCGTGC	control	NA	NA	NA	NA	-0.47	-0.77	-4.59	-0.07	-0.65	-0.3	-3.54	-1.74	-1.1
control_607	NA	GCGGCGTCTGGGAATCGTTC	control	NA	NA	NA	NA	-1.82	1.63	-0.18	-0.72	-0.4	-0.76	0.01	-1.65	-1.08
control_608	NA	GCGGGCAGAACGACCCTGAC	control	NA	NA	NA	NA	-0.49	-2.04	-0.54	-0.73	-1.88	-1.88	-0.2	-1.12	-2.06
control_609	NA	GCGGGGCGGTGACTTTCAAG	control	NA	NA	NA	NA	-2.72	-2.72	-0.49	-1.23	-2.38	-2.38	0.1	-2.45	-1.13
control_61	NA	ACATACCCCCCTGGTTCAGA	control	NA	NA	NA	NA	-2.04	0.59	-1.48	-1.24	0.12	-1.21	-1.09	-1.7	-0.93
control_610	NA	GCGGTTCCGGGAGCACATTT	control	NA	NA	NA	NA	-3.2	-2.1	-3.61	0.23	-1.46	-1.43	-3.76	-2.82	-0.92
control_611	NA	GCGTGCGTCCCGGGTTACCC	control	NA	NA	NA	NA	-2.16	-3.58	-0.53	-2.21	-0.54	0.52	-1.4	-1.67	-1.01
control_612	NA	GCGTTCCCCCACTGACGGGG	control	NA	NA	NA	NA	-0.71	-2.71	-1.18	-0.31	-0.56	-2.56	-2.62	-1.52	-1.49
control_613	NA	GCTAAGGTCATGTTTGCAAT	control	NA	NA	NA	NA	-0.84	0.51	-0.62	-0.56	-2.32	-2.97	-1.91	-2.12	-1.39
control_614	NA	GCTAGTGTCGTGGGGGATGA	control	NA	NA	NA	NA	-1.17	-2.09	3.16	6.1	5.11	4.67	0.51	-0.11	0.4
control_615	NA	GCTAGTTTCTGTTAGCTCCT	control	NA	NA	NA	NA	-2.62	-2.09	-0.08	0.56	0.8	-1.13	-0.51	-1.34	0.2
control_616	NA	GCTCCCATCCATAGTAAAAA	control	NA	NA	NA	NA	2.09	1.95	-4.72	-0.73	0.04	0.66	-2.01	-1.98	-1.53
control_617	NA	GCTCGCAAGTATTTAAGGAC	control	NA	NA	NA	NA	-0.02	-1.57	3.43	0.55	1.28	0.25	-2.45	-1.78	-0.26
control_618	NA	GCTGAACGCCGACAGGACGG	control	NA	NA	NA	NA	-0.45	4.26	4.37	2.15	0.7	0.8	3.27	2.36	-1.95
control_619	NA	GCTGATATATACGACAAGCC	control	NA	NA	NA	NA	-2.63	-2.63	2.44	6.53	7.07	3.98	-2.69	-1.33	-2.69
control_62	NA	ACATAGTCGACGGCTCGATT	control	NA	NA	NA	NA	-1.64	-1.69	-1.98	-1.05	-1.08	-2.94	-1.3	-1.72	-1.25
control_620	NA	GCTGCGGCGAGATCACATAA	control	NA	NA	NA	NA	-0.12	4.6	-0.54	-1.24	-1.29	-2.27	-2.72	-1.64	-0.86
control_621	NA	GCTGGAGAGACAATTCTACT	control	NA	NA	NA	NA	-1.49	-2.51	-2.74	-2.54	0.67	-4.25	-3.29	-1.55	-2.68
control_622	NA	GCTGTTCCGAAGTTGAGAAT	control	NA	NA	NA	NA	-1.25	0	-3.22	0.11	-1.58	-3.25	-1.29	-0.39	-2.76
control_623	NA	GCTGTTGTAACGGTAGATAT	control	NA	NA	NA	NA	2.46	2.84	0.05	-0.65	-2.76	0.77	1.92	1.69	0.4
control_624	NA	GCTTAACCTATCCGCCAGTA	control	NA	NA	NA	NA	-1.3	-0.94	-1.08	4.87	2.18	2.24	-2.18	-3.02	-0.76
control_625	NA	GCTTAAGTCACGGCTTTCCA	control	NA	NA	NA	NA	0.87	2.22	-0.58	-1.11	-0.76	-0.6	-0.62	-2.34	-0.28
control_626	NA	GCTTCGCTGGCAGGACCTCA	control	NA	NA	NA	NA	3.29	3.59	-0.6	1.14	-0.58	0.35	-1.46	-1.96	-1.37
control_627	NA	GCTTGCATAATTCTGGCCAG	control	NA	NA	NA	NA	-0.46	-1.61	-2.88	-2.02	-3.17	-3.17	-0.45	0.72	-2.23
control_628	NA	GCTTGCTATATGGGTGCGAG	control	NA	NA	NA	NA	-1.75	-0.42	-0.91	-2.94	-2.84	0.42	-2.39	-1.15	0.08
control_629	NA	GCTTTCAATTGCAAAAATAC	control	NA	NA	NA	NA	-1.05	-2.23	-3.75	-2.33	-1.77	-1.62	2.54	3.55	2.67
control_63	NA	ACCACTAATGAGATTCTTGT	control	NA	NA	NA	NA	3.08	1.99	-1.58	-0.21	-1.76	0.55	-2.94	-1.69	-1.9
control_630	NA	GCTTTTTCCAGCGAGAGCAA	control	NA	NA	NA	NA	0.22	-1.55	-2.12	-2.08	-2.23	-1.63	-3.07	-1.39	-1.29
control_631	NA	GGAAACTGGGTTTCATCGTC	control	NA	NA	NA	NA	-2.66	-0.17	-2.51	-2.27	-0.85	-0.54	5.3	-1.24	-0.63
control_632	NA	GGAACCCTCCCTGCGATAGA	control	NA	NA	NA	NA	0.35	0.37	1.87	0.21	0.76	-1.36	-1.22	-2.49	1.73
control_633	NA	GGAACGAGGCAGTGACAGGG	control	NA	NA	NA	NA	-3.17	-1.73	-2.96	-0.4	-0.42	0.53	0.62	-2.24	-0.42
control_634	NA	GGAATCCGGAGCTCATGAGG	control	NA	NA	NA	NA	-0.6	-0.42	-4.51	-1.62	-2.07	0.41	-0.53	0.32	1.55
control_635	NA	GGAATGTCCTAGGTTACTGA	control	NA	NA	NA	NA	4.54	2.71	4.87	5.15	5.05	4.84	2.38	4.26	3.09
control_636	NA	GGAATTACGACTAACCGATT	control	NA	NA	NA	NA	-0.97	-0.49	1.42	6	2.06	3.76	-1.08	-1.5	0.43
control_637	NA	GGACCAACTCCCCTGCCCAC	control	NA	NA	NA	NA	-3.37	-1.38	0.71	6.78	3.05	1.6	3.56	2.68	-1.21
control_638	NA	GGACGCACCATTCCGGGTGA	control	NA	NA	NA	NA	3.62	0.48	4.58	3.5	4.94	6.17	-2.42	-1.97	-0.65
control_639	NA	GGACTATCCACCGTTTACTC	control	NA	NA	NA	NA	1.76	-1.2	-3.42	1.05	0.26	0.9	-1.74	1.07	0.11
control_64	NA	ACCCAATGTGGCGGAGCCGA	control	NA	NA	NA	NA	-0.96	-3.48	-4.75	-0.21	-2.72	-0.89	-1.58	-2.27	-0.68
control_640	NA	GGACTTTAGTTCCAGTGGTT	control	NA	NA	NA	NA	3.79	4.57	-0.37	-1.44	-1	-1.45	0.47	-0.97	-0.6
control_641	NA	GGAGAGGAAAATCGGCACAG	control	NA	NA	NA	NA	-3.27	-2.4	-3.21	-2.82	-0.35	-2.38	2.28	3.06	2.22
control_642	NA	GGAGAGGGCCCGCGAACTCA	control	NA	NA	NA	NA	-0.28	1.31	-0.62	-2.85	-1.6	-2.85	-2.74	-0.96	-1.7
control_643	NA	GGAGATGCGGCCTTCTCAAA	control	NA	NA	NA	NA	-2.87	-2.79	-2.34	0.21	-0.58	-2.24	-3.68	-2.33	-0.4
control_644	NA	GGAGTGGTCCCGTACGCAAC	control	NA	NA	NA	NA	3.63	1.81	1.85	-2.37	0.06	-2.06	-0.96	-0.45	0.21
control_645	NA	GGATACCTGGGCCGACTTTC	control	NA	NA	NA	NA	0.97	-0.11	-1.2	0.1	-1.93	-2.65	-2.54	-1.1	-2.83
control_646	NA	GGATATTGAGTAAACCCGAT	control	NA	NA	NA	NA	-2.7	-3.11	-1.56	-1.83	-2.55	-2.1	-0.51	-1.87	0.3
control_647	NA	GGATCTAGCTACCTCAAAAG	control	NA	NA	NA	NA	-2.11	1.47	-0.97	-0.2	-0.63	-1.86	-0.42	-2.22	-1.31
control_648	NA	GGATGTTTCTGTGCGCACAT	control	NA	NA	NA	NA	-1.44	-0.86	-0.67	2.45	2.09	3.1	-1.04	-1.35	-1.03
control_649	NA	GGATTAATTCGCTAAATGAT	control	NA	NA	NA	NA	-0.89	-2.82	-0.54	1.02	1.13	2	-2.17	-1.54	-0.91
control_65	NA	ACCCATATATGCTGCCGCAC	control	NA	NA	NA	NA	2.83	2.2	1.97	-0.49	-0.35	-0.99	-0.34	-0.9	0.65
control_650	NA	GGATTGAATGGCTAACGCGG	control	NA	NA	NA	NA	-1.5	-2.84	-1.34	-1.34	0.63	-2.73	-0.19	-1.91	0.83
control_651	NA	GGATTTGTCGCTTGCCACAC	control	NA	NA	NA	NA	-0.92	-0.59	-0.56	3.24	1.53	1	1.5	2.38	-0.99
control_652	NA	GGCACTCCGAAAGACCTTAT	control	NA	NA	NA	NA	-2.18	-2.59	-2.59	-1.7	-0.79	-2.49	-0.64	0.11	-1.7
control_653	NA	GGCCACAAAAACTCGCTAAG	control	NA	NA	NA	NA	-2.92	0.4	-2.05	-1.46	1.12	-0.09	-3.09	-1.66	2.78
control_654	NA	GGCCACGAAGGGCGAAAAGG	control	NA	NA	NA	NA	-0.29	-0.74	-0.34	2.25	1.77	0.83	-0.62	-1.35	-1.77
control_655	NA	GGCCCTCTAGAAAAGTCTCG	control	NA	NA	NA	NA	-0.32	-2.33	-2.33	-1.14	-2.53	-2.53	-0.71	0.45	1.02
control_656	NA	GGCCGTCGTATTCCCCCAAG	control	NA	NA	NA	NA	-1	1.25	0.17	1.33	1.11	1.71	2.19	1.06	0.89
control_657	NA	GGCGATTCGGGTGGAGGTCG	control	NA	NA	NA	NA	1.68	-1.07	-0.93	3.25	2.23	2.53	-2.05	0.27	-0.56
control_658	NA	GGCGCATTAAAGTCGAGAGC	control	NA	NA	NA	NA	-1.77	-1.52	-3.89	0.2	0.03	-3.6	-1.58	-2.77	-0.05
control_659	NA	GGCGTCAAAATTAGAAGCCG	control	NA	NA	NA	NA	-1.15	-0.3	-1.56	-0.72	-1.5	-1.5	-1.81	-1.13	-0.89
control_66	NA	ACCCATGAGTTAAGTTTTCT	control	NA	NA	NA	NA	-2.04	-3.09	1.98	2.17	2.86	1.22	-1.4	2.64	-0.83
control_660	NA	GGCGTTAATTAAACTGTTTT	control	NA	NA	NA	NA	0.53	0.01	0.93	-0.67	-2.22	-0.37	-1.73	-2.04	-1.31
control_661	NA	GGCTCTGGGGCTCACGGACG	control	NA	NA	NA	NA	2.52	2.21	0.48	-2.43	-0.3	0.32	-2.85	-0.21	0.21
control_662	NA	GGCTGGTTGACCTTCCCGCT	control	NA	NA	NA	NA	-1.21	-1.66	1.24	2.09	-1.02	3.74	-1.72	-1.83	0.36
control_663	NA	GGCTGGTTGACGACTCCTGA	control	NA	NA	NA	NA	-1.35	-3.1	-2.87	-1.84	-0.45	1	0.36	1.19	0.86
control_664	NA	GGCTTACGTGGGGGGCAAAA	control	NA	NA	NA	NA	-1.18	-2.82	-4.33	-2.83	-1.29	1	0.34	-1.38	-1.05
control_665	NA	GGGACATCCTTGCCGTCTCA	control	NA	NA	NA	NA	0	0	0	0	0	0	-0.65	-0.23	-0.65
control_666	NA	GGGACGCGAAAGAAACCAGT	control	NA	NA	NA	NA	2.85	2.36	2.13	1.1	0.22	-2.71	-1.54	-0.2	-0.38
control_667	NA	GGGACTGATATATGGCGAAC	control	NA	NA	NA	NA	-1.48	-3.6	-3.16	1.49	0.37	-4.59	-1.09	0.84	1.21
control_668	NA	GGGACTGTAGGAACATCCGC	control	NA	NA	NA	NA	-2.39	-2.8	-2.8	-1.78	-2.56	-2.56	-1.57	-0.93	-1.4
control_669	NA	GGGAGTTGATTGTTTCGAGA	control	NA	NA	NA	NA	2.72	2.22	0.84	1.44	1.67	-0.21	-1.48	0.98	2.05
control_67	NA	ACCCATTGAGAGTCGCCTGA	control	NA	NA	NA	NA	-3.58	-2.71	-4.83	-0.94	-0.85	-1.83	-1.47	-1.87	-1.06
control_670	NA	GGGATGCGTCTTGCTAAACC	control	NA	NA	NA	NA	2.62	-0.68	0.31	-2.39	0.12	0.62	-1.2	-0.79	2.05
control_671	NA	GGGCAGAAGTTGCTGTCCTG	control	NA	NA	NA	NA	-1.1	-3.01	-3.29	0	-2.41	-0.1	-1.69	-1.68	-0.84
control_672	NA	GGGCCCGCATAGGATATCGC	control	NA	NA	NA	NA	-1.22	-1.26	1.26	2.73	4.57	3.87	-1.89	-0.77	-1.02
control_673	NA	GGGCCTACGATCAGAGGTGT	control	NA	NA	NA	NA	-3.75	-1.74	-3.12	-0.81	-0.63	-3.49	-2.81	-1.31	-1.65
control_674	NA	GGGCGCTAAGATATATGCCC	control	NA	NA	NA	NA	-1.9	-2.31	-0.82	-0.97	-0.49	0.42	-2.16	-0.8	-1.24
control_675	NA	GGGCGGTCAGGTCGCTCCGA	control	NA	NA	NA	NA	-2.97	-3.65	-2.1	-2.37	-3.94	0.51	1.21	-0.61	-2.79
control_676	NA	GGGCGTGTATGTTCGTATTG	control	NA	NA	NA	NA	-1.67	-2	-3.66	-3.29	-0.75	-3.16	-2.03	-1.55	-2.38
control_677	NA	GGGGAAACAAGTAGGCTTTG	control	NA	NA	NA	NA	-1.74	-2.65	-4.16	-1.97	-1.16	-2.1	-0.82	-1.93	-2.26
control_678	NA	GGGGCAGGGACCGAGTATCC	control	NA	NA	NA	NA	-3.29	-2.9	-3.07	2.98	-0.74	1.66	-1.25	-1.79	-0.73
control_679	NA	GGGGCTTACGTGAAGGGCGG	control	NA	NA	NA	NA	-0.35	-2.46	-0.64	-1.3	-0.26	0.12	-1.89	-1.15	-0.66
control_68	NA	ACCCGATAATAGCTACTGGT	control	NA	NA	NA	NA	2.83	3.14	-0.34	-0.25	-0.43	-2.94	-1.94	-1.25	0.16
control_680	NA	GGGTATAGACGCGATCCTCA	control	NA	NA	NA	NA	2.65	0.2	-2.92	-0.4	-1.02	-1.88	-1.87	-2.3	-1.22
control_681	NA	GGGTCGAGGACTAATAGATT	control	NA	NA	NA	NA	-3.41	-3.14	-1.15	-2.64	-2.35	-2.04	-2.13	-0.04	-0.52
control_682	NA	GGGTGCCCACTAATAGCCGC	control	NA	NA	NA	NA	-2.95	-2.13	-4.5	-2.48	0.04	-2.35	-2.91	-1.6	-0.51
control_683	NA	GGGTGGTCATTCTCTACTTG	control	NA	NA	NA	NA	1.1	0.72	0.07	-0.27	-0.25	-2.57	0.91	0.28	-1.11
control_684	NA	GGTACCTGAACAACGGCACC	control	NA	NA	NA	NA	-1.95	-1.27	-0.81	-0.07	2.07	-0.85	-2.53	-2.12	-1.61
control_685	NA	GGTAGACGGGGCATCTCAGC	control	NA	NA	NA	NA	-0.51	-0.26	-1.27	0.15	-0.87	-2.74	-2.55	-1.67	-0.4
control_686	NA	GGTATTCCGAAGTCCTCCGC	control	NA	NA	NA	NA	1.14	2.53	0.19	3.88	1.39	1.36	-0.44	-1.34	-0.54
control_687	NA	GGTCACCGATCGAGAGCTAG	control	NA	NA	NA	NA	-2.44	-1.75	-1.9	-1.58	-0.82	-1.27	-1.92	-1.05	-0.48
control_688	NA	GGTCCCTCAGGGTGCAACTT	control	NA	NA	NA	NA	-1.49	0.83	-4.38	-2.18	-3.9	0.83	-2.93	-0.97	-0.71
control_689	NA	GGTCCCTCTGGCTGGGTTAA	control	NA	NA	NA	NA	2.78	1.83	2.18	4.77	4.13	3.55	-1.69	-2.5	-0.86
control_69	NA	ACCCTCCGAATCGTAACGGA	control	NA	NA	NA	NA	-0.96	-0.6	-1.37	-2.25	-1.97	-1.36	-1.81	-2.01	0.86
control_690	NA	GGTCCGCGCACAAGAGCAGG	control	NA	NA	NA	NA	-1.28	-0.02	0.91	3.82	3.85	3.41	-1.01	-1.45	-2.33
control_691	NA	GGTCGCCTGTGCGACATGCT	control	NA	NA	NA	NA	-2.21	-1.05	-1.51	-1.2	3.94	-0.67	3.74	3.63	3.87
control_692	NA	GGTCTCACCTGCACCCCGAA	control	NA	NA	NA	NA	-0.4	0.75	-4.14	-0.14	-0.18	-2.35	-1.1	-1.52	-2.64
control_693	NA	GGTCTCTGTACGGGCCGCCC	control	NA	NA	NA	NA	-1.86	-1.95	-3.2	-1.85	-1.03	0.02	3.78	4.09	3.27
control_694	NA	GGTCTGCTCCAATGGGAACC	control	NA	NA	NA	NA	-2.78	-2.52	-2.48	-0.53	0.37	1.34	-0.34	-0.45	0.62
control_695	NA	GGTGCGGTCTGCTTGTAGAT	control	NA	NA	NA	NA	-2.56	-0.79	0.03	3.49	0.55	2.04	-1.77	0.47	-0.75
control_696	NA	GGTGCTTAGCTCTGCGCACA	control	NA	NA	NA	NA	-1.25	-2.95	-4.05	0.82	0.86	-3.51	0.72	-1.39	0.67
control_697	NA	GGTGTCACCACCGCTTACCA	control	NA	NA	NA	NA	-1.99	-1.32	-1.51	-0.31	-0.59	-4.22	2.34	0.57	1.56
control_698	NA	GGTTAACATCGCCACTCTGA	control	NA	NA	NA	NA	-1.95	0.96	3.31	3.81	2.95	1.91	-1.88	-1.71	-0.75
control_699	NA	GGTTAGAGACTAGGCGCGCG	control	NA	NA	NA	NA	5.93	2.66	-3.15	0.93	-0.94	-0.91	-1.71	-0.91	-3.01
control_7	NA	AAACCTAGCCCCAATACTTA	control	NA	NA	NA	NA	1.8	0.11	0.1	-2.28	-2.07	-0.24	1.32	1.15	1.61
control_70	NA	ACCGCTCATATAGGTAAAAA	control	NA	NA	NA	NA	-2.42	-1.74	-0.88	-1.45	-0.57	-2.24	-1.96	-1.49	-1.54
control_700	NA	GGTTCGAGACCTACTTAAGT	control	NA	NA	NA	NA	-2.55	-1.45	-2.97	-0.06	0.31	-3.32	-0.46	-2.08	-0.51
control_701	NA	GGTTGCTGTGACGAACGGGG	control	NA	NA	NA	NA	-3.43	-2.75	-2.35	-1.12	-0.23	-0.99	-2.18	-2.02	-1.37
control_702	NA	GGTTTCACTTCGAGACCGGC	control	NA	NA	NA	NA	-2.23	-1.37	-2.64	-1.56	-3.13	-3.13	-2.7	-0.42	0.14
control_703	NA	GGTTTTATAAGGGTGGGCCT	control	NA	NA	NA	NA	-1.43	0.41	1.09	3.52	3.09	2.69	1.71	3.64	-3.27
control_704	NA	GTAAACTTTGTCTGGAGTAT	control	NA	NA	NA	NA	-2.48	-1.79	-2.89	-2.17	0.75	-2.17	-1.73	-2.44	-0.87
control_705	NA	GTAAAGAAGCGGAAAGGTCC	control	NA	NA	NA	NA	-1.42	-0.46	-3.25	-2.39	-1.41	-1.84	-1.83	-3.25	-1.03
control_706	NA	GTAAATTAATGTAACTACCG	control	NA	NA	NA	NA	-1.14	0.21	-2.16	-0.51	-1.9	-1.9	-2.6	-1.93	-0.4
control_707	NA	GTAAGGCCCGCGTACGAGCT	control	NA	NA	NA	NA	-1.04	2.24	-2.06	-1.53	-1.29	-1.08	0.03	-1.86	-1.85
control_708	NA	GTAATTTTATGAGTTAAGTG	control	NA	NA	NA	NA	-1.73	-3.7	-3.7	-0.9	-1.05	-2.74	-0.79	1.35	0.12
control_709	NA	GTACACACTTATGCCATCAC	control	NA	NA	NA	NA	-1.25	0.1	-1.7	-0.19	-1.16	-0.21	-1.1	1.9	1.52
control_71	NA	ACCTATAATCGACCACATTT	control	NA	NA	NA	NA	0.72	1.97	0.34	-0.82	-0.53	-1.69	2	2.02	0.94
control_710	NA	GTACATTCCAGTATTCACGC	control	NA	NA	NA	NA	-2.51	-1.1	-2.71	-0.87	-0.47	0.02	0.97	1.66	1.92
control_711	NA	GTACCATACCGCGTACCCTT	control	NA	NA	NA	NA	-1.35	-2.77	0.88	-0.28	2.72	2.27	-1.34	-2.15	-0.41
control_712	NA	GTACCATTGCCGGCTCCCTA	control	NA	NA	NA	NA	-0.15	-1.9	3.17	4.2	4.8	5.38	-2.5	-2.76	-0.4
control_713	NA	GTACCCCTATGGCCGTTCTA	control	NA	NA	NA	NA	-1.58	-1.8	2.24	4.61	1.97	5.26	1.95	1.32	1.82
control_714	NA	GTACGGGGCGATCATCCACA	control	NA	NA	NA	NA	-3.12	-2.86	-2.82	-1.18	0.18	-4.54	-0.81	-1.04	-0.48
control_715	NA	GTAGACGTCGTGAGCTTCAC	control	NA	NA	NA	NA	-2.83	-1.61	-2.48	-2.48	-0.69	-1.88	-1.98	-1.5	-1.01
control_716	NA	GTAGCTGCTGTAAATCGCAT	control	NA	NA	NA	NA	-2.72	-4.22	-2.67	0.55	0.96	-0.86	2.98	2.34	3.39
control_717	NA	GTAGGCGCGCCGCTCTCTAC	control	NA	NA	NA	NA	-1.15	1.24	2.2	3.72	2.03	2.52	0.5	-2.61	-0.64
control_718	NA	GTAGGGTACAGCGTCAGCTT	control	NA	NA	NA	NA	-1.29	-2.82	-2.59	-0.33	-2.54	-2.54	-2.12	-2.99	-0.87
control_719	NA	GTATCCCATATCGGCACAGG	control	NA	NA	NA	NA	-1.62	1.95	-1.54	-2.9	0.1	-1.34	2	3.56	-1.14
control_72	NA	ACCTATTGTCCCTTCAAGCT	control	NA	NA	NA	NA	-2.15	0.8	0.11	1.6	-0.36	-0.31	-1.87	-2.23	-0.52
control_720	NA	GTATTAAGATGCGTCTTAGA	control	NA	NA	NA	NA	-2.27	-2.69	-2.69	-1.45	-0.1	0.96	-0.26	-1.79	-1.58
control_721	NA	GTATTACTGATATTGGTGGG	control	NA	NA	NA	NA	-1.66	1.94	0.4	-1.3	0.59	0.75	-1.61	-3.12	0.93
control_722	NA	GTCAAGAGATTATGAGATTC	control	NA	NA	NA	NA	-1.18	-1.23	5.41	7.06	6.67	7.34	2.32	4.92	-0.33
control_723	NA	GTCAGGTAATAGTCGGACTC	control	NA	NA	NA	NA	-1.55	1.83	3.02	0.04	-0.57	-2.69	-0.23	3.62	3.07
control_724	NA	GTCATCAGCGATTTGACGAG	control	NA	NA	NA	NA	-1.19	-1.1	-2.38	-1.63	0.28	-1.07	-0.61	-2.67	-0.45
control_725	NA	GTCCAATAAAAAGTGCCACT	control	NA	NA	NA	NA	-1.46	-2.78	-2.98	-1.94	-2.62	-3.88	-2.56	1.13	-0.41
control_726	NA	GTCCCGTGATTTTAGCCAGG	control	NA	NA	NA	NA	2.26	0.45	1.58	-0.89	-0.78	0.35	-0.73	-1.29	0.41
control_727	NA	GTCCTCATCCGGTCAGGCTG	control	NA	NA	NA	NA	-1.36	-1.01	-1.8	-0.34	-0.04	-2.77	2.28	1.52	2.82
control_728	NA	GTCGCTGCGCCAGTGAGAAC	control	NA	NA	NA	NA	-0.48	-0.03	-3.5	0.78	0.49	-1.21	-2.68	-2.59	-0.13
control_729	NA	GTCGTCCGGGATTACAAAAT	control	NA	NA	NA	NA	-0.77	-2.73	-1.24	-0.67	-1.25	-2.5	-1.66	-1.71	-0.53
control_73	NA	ACCTTACAATAAGTTATATT	control	NA	NA	NA	NA	-2	-0.9	-2	-0.27	-2.24	-2.24	-2.2	-1.25	-0.88
control_730	NA	GTCTTCACAGGGTGCAACGA	control	NA	NA	NA	NA	0.31	-1.38	0.22	1.08	-2.23	1.9	0.94	4.13	-0.75
control_731	NA	GTGAAACAGAGGGTCCATCA	control	NA	NA	NA	NA	-1.3	-2.68	-4.19	-0.1	-0.73	-1.84	-2.4	-3.12	-2.69
control_732	NA	GTGAACTGCAATCTTATTAT	control	NA	NA	NA	NA	0.39	-0.13	1.32	3.43	2.5	2.16	-1.77	-0.57	-0.07
control_733	NA	GTGAGATGCACCTTTTGGCC	control	NA	NA	NA	NA	-1.31	-1.64	0.02	-0.1	-1.14	-0.78	1.35	-0.28	-0.08
control_734	NA	GTGATAATGATGTATTCTCG	control	NA	NA	NA	NA	-2.97	-2.48	-0.21	-2.02	-1.58	-2.04	-0.22	-0.9	-0.23
control_735	NA	GTGCGACGAATTGTCCTGAG	control	NA	NA	NA	NA	-2.19	-0.55	-3.33	0.13	-1.72	-3.41	-0.74	-2.53	0.23
control_736	NA	GTGCGATGTCGCTTCAACGT	control	NA	NA	NA	NA	-0.02	-3.68	-2.77	-0.45	-4.83	0.26	-0.38	-1.24	-0.25
control_737	NA	GTGCGCATGGGCTGATGTTA	control	NA	NA	NA	NA	1.69	0.47	-2.56	-0.18	-1.48	-0.24	3.84	3.35	1.29
control_738	NA	GTGCGTGAGTATTAACGCTC	control	NA	NA	NA	NA	-0.73	-0.64	-1.41	2.39	0.09	-2.95	-0.62	-1.16	-0.66
control_739	NA	GTGGGGTAGTCTGTTGCTCG	control	NA	NA	NA	NA	0.66	0.48	2.99	4.71	5.15	4.79	0.04	1.08	-0.48
control_74	NA	ACGATCGGTAATGGTCTGTT	control	NA	NA	NA	NA	-2.99	-1.65	-4.01	0.29	-0.24	-2.63	-3.07	-1.34	-0.53
control_740	NA	GTGTAAATCTGTCCAAGTAG	control	NA	NA	NA	NA	-1.9	-2.32	-0.82	-1.14	-0.05	-0.81	3.06	2.77	0.06
control_741	NA	GTGTAGTCCTAGCCATGGGG	control	NA	NA	NA	NA	3.06	2.37	-2.77	0.64	1.82	0.33	1.1	-1.37	-0.83
control_742	NA	GTGTATGAATGTTAATTCCG	control	NA	NA	NA	NA	-2.06	-4.02	-4.02	-0.11	0.37	-1.47	-2.41	-1.25	-2.14
control_743	NA	GTGTATGATGCTTCGACTTA	control	NA	NA	NA	NA	-0.36	-0.88	-4.28	-1.01	-0.97	-0.92	-0.52	-1.43	-1.3
control_744	NA	GTGTCGGATTCCGCCGCTTA	control	NA	NA	NA	NA	2.69	-1.36	-4.14	-1.68	-0.84	-1.55	2.36	0.51	2.37
control_745	NA	GTTACCTGCTACGAAAACGA	control	NA	NA	NA	NA	0.86	0.68	4.36	3.8	2.38	0.27	-0.32	-0.47	-0.23
control_746	NA	GTTACGTACCCTCCAACTTC	control	NA	NA	NA	NA	-1.11	-2.9	-0.91	-2.1	-1.74	-1.83	-0.39	-0.85	3.03
control_747	NA	GTTAGGAATAAAAGCTTTGA	control	NA	NA	NA	NA	-2.15	-2.15	-2.15	-0.93	-0.41	-2.08	-2.37	-1.95	-1.05
control_748	NA	GTTATCCTGTCGAAGTAAAG	control	NA	NA	NA	NA	-2.96	-3.37	-3.37	-3.18	-1.93	-3.18	2.18	-0.41	2.49
control_749	NA	GTTATTGACCCGTCGGGAGT	control	NA	NA	NA	NA	-2.95	-0.72	4.55	4.05	4.51	4.17	0.23	1.77	-1.48
control_75	NA	ACGCATGCTTCCCAAAGCGT	control	NA	NA	NA	NA	-2.27	-0.97	-2.27	-3.01	0.3	0.67	-1	3.42	-0.71
control_750	NA	GTTCATTTCCAAGTCCGCTG	control	NA	NA	NA	NA	-0.39	-3.01	-0.55	0.12	-0.26	-0.4	1.29	0.51	0.02
control_751	NA	GTTCCCCGGGAAGTCTATGC	control	NA	NA	NA	NA	-0.31	-2.64	-1.73	0.08	0.37	-2.02	-0.17	1.32	1.16
control_752	NA	GTTCCGTGAGGGTTACTTCA	control	NA	NA	NA	NA	-1.82	0.97	2.3	3.62	3.36	3.06	2.51	0.11	0.11
control_753	NA	GTTCGCTTCGTAACGAGGAA	control	NA	NA	NA	NA	-2.35	-0.33	-3.37	-0.46	0.49	-2.9	2.8	1.83	3.17
control_754	NA	GTTCTGCCACCGACTTGGCC	control	NA	NA	NA	NA	3.24	-2.11	3.29	4.83	6.31	4.88	1.72	0.65	0.03
control_755	NA	GTTGATCGAAAATGGGAGAA	control	NA	NA	NA	NA	-1.13	-2.72	-2.32	0.81	-3.02	0.96	-1.9	-2.14	-0.92
control_756	NA	GTTGCGAGTTACTATTGGTT	control	NA	NA	NA	NA	0.8	0.14	1.49	3.19	2.35	1.4	-2.03	-1.4	-1.3
control_757	NA	GTTGGCATATTGGCCCAGAC	control	NA	NA	NA	NA	-2.26	-3.13	-1.58	-2.6	-1.34	-2.6	-1.25	-2.31	-0.43
control_758	NA	GTTTAAAGAAAGGGGCTAAG	control	NA	NA	NA	NA	-1.73	-0.88	-2.15	-1.44	0.23	0.84	-2.24	-1.29	-1.31
control_759	NA	GTTTACTCATATCCAGTCAC	control	NA	NA	NA	NA	1.78	0.15	-1.33	2.24	2.26	1.61	-2.5	-1.43	-2.96
control_76	NA	ACGCCATATTTCTGGCTCTA	control	NA	NA	NA	NA	-1.18	-1.37	-0.1	-1.95	-0.6	-1.82	-3.62	-0.77	-1.03
control_760	NA	GTTTCGAAACTTGAAGTAAG	control	NA	NA	NA	NA	-3.41	-1.04	-4.27	-2.44	-4.27	-1.99	-3.04	-1.79	-0.91
control_761	NA	GTTTCTCTTGAACCCCGCGA	control	NA	NA	NA	NA	4.57	2.94	2.03	0.15	0.07	1.95	-0.21	0.21	0.2
control_762	NA	GTTTTCAGTTGCCCAACAGC	control	NA	NA	NA	NA	1.72	-0.4	-3.51	-0.83	-0.67	0.33	1.69	0.2	-0.42
control_763	NA	GTTTTTGGTTAATTGCCTAC	control	NA	NA	NA	NA	-2.67	1.56	1.32	-0.16	0.01	-2.58	0.63	2.67	3.44
control_764	NA	TAAACAAAAAGGAAATAGTT	control	NA	NA	NA	NA	-1.35	-1.77	-1.77	-0.94	-2.09	-2.09	-1.75	-1.07	-1.75
control_765	NA	TAAACCCTTGGCGCCCTCAC	control	NA	NA	NA	NA	-0.67	-1.65	1.21	0.99	1.66	1.48	-1.54	1.31	0.06
control_766	NA	TAAAGCAGAAGAATATACAG	control	NA	NA	NA	NA	-1.29	-2.16	-2.16	-0.46	-1.6	-1.6	-1.38	-0.75	-2.09
control_767	NA	TAAATTCAGACCACAGCTAA	control	NA	NA	NA	NA	-1.32	-4	-2.5	-1.38	1.14	-1.26	-2.54	-1.43	-1.02
control_768	NA	TAACCCAGAAGCCCATTCAG	control	NA	NA	NA	NA	-3.05	0.46	0.92	-1.16	0.19	-1.04	-0.38	0.57	-1.66
control_769	NA	TAACCGATACTCCCCACATT	control	NA	NA	NA	NA	-2.08	0.18	0.23	-0.3	-1.45	0.12	-1.82	-1.84	-0.58
control_77	NA	ACGCCTCCTCAAATTAGCTC	control	NA	NA	NA	NA	1.7	2.63	0.29	-2.98	-0.59	-2.72	-0.25	1.14	2.53
control_770	NA	TAACGCGCATATCTGAACAC	control	NA	NA	NA	NA	-2.83	-1.73	-1.33	-1.19	-1.08	-2.34	-1.53	-2.41	-1.9
control_771	NA	TAAGATCCGCGGGTGGCAAC	control	NA	NA	NA	NA	-1.65	-0.74	-3.18	-1.98	-1.02	-2.95	-2.87	-1.87	-0.4
control_772	NA	TAAGCCTCATGAAGGAGGGG	control	NA	NA	NA	NA	-2.95	-1.43	-2.95	-0.2	-0.86	-3.79	-3.21	-1.96	-1.89
control_773	NA	TAAGGCGACCTGCGCTTGTG	control	NA	NA	NA	NA	-0.59	-2.75	-2.81	-1.48	-0.66	-2.74	-1.35	-1.19	-0.12
control_774	NA	TAATCACATTGCTTAACCGG	control	NA	NA	NA	NA	4.04	0.83	1.84	-0.36	-0.65	-2.57	2.75	1.77	5.73
control_775	NA	TAATCATGCACATTCGGGAC	control	NA	NA	NA	NA	-1.73	-2.79	-4.3	0.03	-0.18	-1.6	1.15	0.56	1.91
control_776	NA	TAATGCTGCACACGCCGAAT	control	NA	NA	NA	NA	2.15	-2.21	0.93	4.96	4.3	3.27	-0.96	-1.63	3.39
control_777	NA	TACATGGTATAGTGTTTATT	control	NA	NA	NA	NA	-0.64	-0.8	-0.25	-0.98	-0.14	-0.11	3.41	2.57	3.25
control_778	NA	TACCCACGCGTATTCCATCT	control	NA	NA	NA	NA	1.74	1.65	1.18	0.74	-0.42	-3.61	-1.22	-1.86	-1.13
control_779	NA	TACCCTCCGGATACGGACTG	control	NA	NA	NA	NA	5.59	0.55	0.04	-1.8	-0.2	-1.66	-1.09	-1.45	0.21
control_78	NA	ACGCTCAGCACCCGCTATGC	control	NA	NA	NA	NA	-2.99	-1.46	-2.69	0.74	-2.81	-2.37	-2.04	-2.46	-1.79
control_780	NA	TACCCTGGATTGTCCTTGCG	control	NA	NA	NA	NA	1.96	0.74	0.99	6.47	2.95	1.82	3.01	2.19	1.84
control_781	NA	TACGAAACATCATGGGTTCC	control	NA	NA	NA	NA	-0.91	-3.45	-2.6	-2.94	-0.35	-2.96	-2.64	-1.31	-1.82
control_782	NA	TACGCTTGCGTTTAGCGTCC	control	NA	NA	NA	NA	-1.64	-2.6	-3.87	-1.72	0.54	-3.44	-2.33	2.16	1.37
control_783	NA	TACGGATCACCAAATCTTAG	control	NA	NA	NA	NA	-1.26	-3.49	-3.49	-1.49	-2.48	-1.46	-2.55	-0.42	-1.69
control_784	NA	TACGGGTGTCTCCATCTTGC	control	NA	NA	NA	NA	-0.39	-0.13	-0.11	1.42	-1.73	-4.81	1.24	-0.92	0.03
control_785	NA	TACGTAAGTGACGACAGGAA	control	NA	NA	NA	NA	-2.04	-1.62	-2.72	-2.86	0.07	-1.16	-1.73	-2.21	-1.57
control_786	NA	TACGTCATTAAGAGTTCAAC	control	NA	NA	NA	NA	-3.13	-2.02	-4.14	-0.33	-1.09	-2.31	-1.17	-2.17	-2.23
control_787	NA	TACTAACGCCGCTCCTACAG	control	NA	NA	NA	NA	-0.79	-1.7	-4.5	-1	0.21	-2.08	3.94	1.76	1.87
control_788	NA	TACTGGAGTTTGCGACTCGG	control	NA	NA	NA	NA	1.86	-0.64	1.11	-1	-0.58	-0.7	-0.89	-1.1	-2.56
control_789	NA	TACTTTTTGGAATCCGTCTA	control	NA	NA	NA	NA	-1.39	-4.09	-2.53	-2.12	-1.14	-2.36	0	-0.95	0.84
control_79	NA	ACGCTCTCCTGGCAACAAGT	control	NA	NA	NA	NA	3.08	-1.62	-3.47	-0.88	-0.41	0.01	-1.3	-0.89	-0.26
control_790	NA	TAGAATTTGACCAAAGGCAC	control	NA	NA	NA	NA	-0.67	-1.99	-3.09	-1.96	-1.42	-1.41	-0.68	-1.82	-0.37
control_791	NA	TAGACAACCGCGGAGAATGC	control	NA	NA	NA	NA	-1.39	-0.71	-1.8	-1.67	1.37	-2.46	-3.04	-3.04	-2.11
control_792	NA	TAGAGATATCCGATCGTGGT	control	NA	NA	NA	NA	-1.47	-3.44	-3.44	-1.82	0.15	-3.21	-1.5	-1.54	-3.36
control_793	NA	TAGAGTGCATAAGAGAACCA	control	NA	NA	NA	NA	-0.8	-1.66	-2.76	-2.42	-1.07	-1.51	-3.82	-2.2	-2.25
control_794	NA	TAGATCGAGTTTATTTTCCT	control	NA	NA	NA	NA	-3.78	-3.36	-2.91	0.15	-0.08	-1.56	-3.36	-0.05	-0.49
control_795	NA	TAGATTGGCCCCACAAAGCG	control	NA	NA	NA	NA	-2.72	-1.44	-2.27	-0.12	1.59	-2.03	-2.26	-1.67	-0.69
control_796	NA	TAGCTCGAGTCATTTCTCTA	control	NA	NA	NA	NA	5.3	4.2	2.13	0.05	0.59	0.31	-0.34	-0.38	-0.64
control_797	NA	TAGGAGCTGTATCTAGTGGC	control	NA	NA	NA	NA	2.9	-2.19	-0.2	-2.74	-2.61	-1.99	-1.39	-1.97	-0.72
control_798	NA	TAGGCGCCCGTAGCATTGGA	control	NA	NA	NA	NA	-1.51	-1.26	-2.65	-2.89	0.04	-4.92	-1.12	-2.11	-1.64
control_799	NA	TAGGGGATTAGCTGACAGTC	control	NA	NA	NA	NA	-1.55	-2.89	-3.17	-0.54	-1.05	-0.89	-2.63	-1.92	-1.64
control_8	NA	AAACGAGATCGAGAAAGGTA	control	NA	NA	NA	NA	1.54	-0.42	-0.42	-1.96	-0.7	-1.96	-1.49	-1.49	-0.22
control_80	NA	ACGCTGACGAGTAAAAGCGG	control	NA	NA	NA	NA	-2.09	-1.24	-2.51	-2.6	-0.93	-2.6	-1.62	-1.15	-1.46
control_800	NA	TAGTACATGTGTGGTATTTA	control	NA	NA	NA	NA	-3.05	-0.98	0.19	0.34	-0.75	-1.97	0.96	-0.87	-1.2
control_801	NA	TAGTCAACATTCGCAAGAGG	control	NA	NA	NA	NA	-0.58	-1.03	-2.13	1	0.42	1.52	-1.67	-0.28	-2.38
control_802	NA	TAGTCCTTAGGGTGGGCTGA	control	NA	NA	NA	NA	-1.51	0.13	1.44	1.78	2.42	2.64	0.99	0.81	1.49
control_803	NA	TAGTCTCACCTGATGGCGTG	control	NA	NA	NA	NA	-1.59	-3.05	-3.02	-0.43	-1.63	-1.01	0.98	-1.86	2.55
control_804	NA	TAGTGGAAAATGAATATTGA	control	NA	NA	NA	NA	-0.32	-0.32	-0.32	-0.11	-0.11	-0.11	0	0	0
control_805	NA	TAGTGGGAATGGTCGCGTAG	control	NA	NA	NA	NA	3.57	-2.03	0.26	-1.83	-0.48	-3.4	-1.65	-0.65	0.41
control_806	NA	TAGTTACAGACTCAGCGGGT	control	NA	NA	NA	NA	0.61	0.25	1.87	-0.47	-2.04	1.94	-1.85	-0.96	0.12
control_807	NA	TAGTTCTAATCGTTCCTTGA	control	NA	NA	NA	NA	1.18	-0.2	-3.05	1.07	0.86	1.18	-1.15	2.61	0.67
control_808	NA	TATAACGGTAATGGGATTCC	control	NA	NA	NA	NA	0.26	1.89	-0.79	-1.48	-0.74	-0.59	-0.44	-2.06	-0.05
control_809	NA	TATACCAGACCACAGCGCCG	control	NA	NA	NA	NA	-0.68	-0.61	-0.6	-0.31	-1.29	-2.52	-0.89	-1.66	0.01
control_81	NA	ACGGAAAGACCTCGCTATTC	control	NA	NA	NA	NA	3.07	-1.13	-3.49	-1.24	-1.26	1.02	5.11	5.69	3.13
control_810	NA	TATACTGCGGATCAATCTGA	control	NA	NA	NA	NA	5.04	1.46	1.47	1.04	-0.24	-1.93	-0.9	-0.69	-2.07
control_811	NA	TATAGACCTCCCAAATACAT	control	NA	NA	NA	NA	-1.61	-3.24	-3.24	-2.4	-1.93	-3.19	-2.54	-3.43	-1
control_812	NA	TATAGCTGTTTCGAAGGCGC	control	NA	NA	NA	NA	-3.24	-2.34	-2.56	-0.61	-0.76	-4.15	-3.39	-1.41	-0.8
control_813	NA	TATCAATCGTCCGGGTCACT	control	NA	NA	NA	NA	-0.75	-0.92	-2.98	-3.04	-1.22	-2.45	-2.05	-2.06	-0.65
control_814	NA	TATCGCTTCCGATTAGTCCG	control	NA	NA	NA	NA	-2.25	-2.92	-2.92	-1.15	-0.76	-0.56	-2.15	2.92	-1.22
control_815	NA	TATCTCTGCATAAAAGTGCC	control	NA	NA	NA	NA	2.62	-3.57	-2.02	-3.01	0.66	-1.31	-2.13	-1.45	0.46
control_816	NA	TATGACCCTGTTACATTGCC	control	NA	NA	NA	NA	-1.15	0.05	-1.79	0.8	-0.93	-0.07	-1.23	-1.6	0.05
control_817	NA	TATTTATACACTATGCGGCA	control	NA	NA	NA	NA	-3.2	-3.2	3.82	0.49	-1.84	3.06	0.46	0.73	-0.43
control_818	NA	TATTTCTCCTAAGTCTAGCG	control	NA	NA	NA	NA	1.11	3.48	-1.97	-3	-1.21	-2.41	-3.02	-1.87	-1.41
control_819	NA	TATTTTGACTTGACGCAGGC	control	NA	NA	NA	NA	2.38	-0.74	-0.18	1.17	0.47	-2.68	-1.97	-1.82	-1.01
control_82	NA	ACGGAGGCTAAGCGTCGCAA	control	NA	NA	NA	NA	3.71	-0.38	1.34	0.07	-0.82	-1.77	0.85	2.85	0.18
control_820	NA	TCAACCCCAGCGCACCGTTG	control	NA	NA	NA	NA	-1.13	-0.88	-0.4	-0.71	1.57	2.02	0.33	-1.71	-0.19
control_821	NA	TCAAGGAGCCTTATTTCTTG	control	NA	NA	NA	NA	-1.98	-0.98	3.82	1.34	3.76	5.22	-2.54	-1.53	-1.1
control_822	NA	TCAATTCTCACTCACGACCA	control	NA	NA	NA	NA	1.28	0.19	1.8	2.85	2.73	2.01	-2.04	-1.59	-0.49
control_823	NA	TCACCTCCGAACGAACACCT	control	NA	NA	NA	NA	-2.79	-1.25	-0.31	-0.1	-0.57	-0.16	-1	-1.36	-0.38
control_824	NA	TCACTTGTCTATACGGGGTA	control	NA	NA	NA	NA	-0.56	1.19	0.44	-1	-1.39	-0.76	-0.03	1.79	3.06
control_825	NA	TCACTTTACACTTGTAGTGT	control	NA	NA	NA	NA	1.43	0.67	0.15	-0.99	0.2	-2.76	-1.9	-0.41	-0.95
control_826	NA	TCAGATTCCGCAAGGGTCCA	control	NA	NA	NA	NA	2.82	2.07	0.71	-2.22	-2.9	-0.18	-1.5	-2.78	-0.62
control_827	NA	TCAGCAAAGGACGAAACAAA	control	NA	NA	NA	NA	-2.51	0.01	1.81	-1.77	4.45	3.19	-0.85	-1.69	-0.51
control_828	NA	TCAGGATCAGGGTGTATGGC	control	NA	NA	NA	NA	1.09	0.65	-0.35	-1.26	-0.44	-0.64	-3.26	-0.37	0.14
control_829	NA	TCATCTTACATCTGGGAGAC	control	NA	NA	NA	NA	-1.39	-0.96	-2.06	1.09	-0.4	-1.66	-1.62	-0.28	-0.69
control_83	NA	ACGGGCGGCTATCGCTGACT	control	NA	NA	NA	NA	-2.55	-3.97	-3.97	-2.01	-2.26	0.03	3.05	5.16	5.99
control_830	NA	TCATGCTTGCTTGGGCAAAA	control	NA	NA	NA	NA	-1.06	-2.2	-2.2	0.72	0.29	-2.64	-2.57	-2.15	-1.25
control_831	NA	TCCAGCGCGAGCTTACTCGT	control	NA	NA	NA	NA	-1.13	-1.5	-0.81	2.74	-0.34	-0.46	0.79	-0.73	-0.61
control_832	NA	TCCCAAGGGTTTAAGTCGGG	control	NA	NA	NA	NA	-2.03	-4.45	-0.31	0.38	-0.54	0.09	-0.26	-1.25	-2.94
control_833	NA	TCCCCGAGACCATCTTAGGG	control	NA	NA	NA	NA	-2.59	-1.57	-2.43	0.58	-0.63	2.15	-1.16	-1.02	-2.64
control_834	NA	TCCCGGTTGGTGAACGATAC	control	NA	NA	NA	NA	-0.15	-0.34	-3.57	-1.83	1.5	-0.91	-0.18	-2.21	1.08
control_835	NA	TCCCTCCTAGTCAAGAAGAG	control	NA	NA	NA	NA	-3.19	-3.1	-2.61	-2.45	-0.42	-0.31	-1.42	-1.94	-0.54
control_836	NA	TCCCTGCATTCATGGTTTTA	control	NA	NA	NA	NA	-0.87	-0.92	3.39	4.09	4.29	3.59	1.43	0.19	-0.26
control_837	NA	TCCGGAGGCTCAAACCAAGT	control	NA	NA	NA	NA	-3.46	-2.2	-1.97	-1.74	-0.65	-1.29	-1.35	-1.74	-0.24
control_838	NA	TCCGTCTGCTTCATGAGCGG	control	NA	NA	NA	NA	-0.37	-3.05	-1.79	-0.97	-0.47	-2.12	1.35	2.2	1.62
control_839	NA	TCCTCACCTAAAGTGCAATA	control	NA	NA	NA	NA	0.91	-0.76	-3.65	-0.12	-0.31	-1.97	2.64	5.36	0.77
control_84	NA	ACGGGGTGAAACCATGTCGT	control	NA	NA	NA	NA	0.43	-0.17	-2.53	-2.11	-1.59	-3.26	-2.2	-0.9	-1.99
control_840	NA	TCCTCGATAGCTGGAATCCA	control	NA	NA	NA	NA	2.22	2.61	2.57	3.54	3.08	2.55	-1.69	-1.46	-0.47
control_841	NA	TCCTGCCAAGAAACACCCTT	control	NA	NA	NA	NA	3.28	0.34	0.1	-2.14	-0.93	0.59	-4.25	-2.05	-0.16
control_842	NA	TCCTGGATACCGCGTGGTTA	control	NA	NA	NA	NA	-1.3	-3.22	-1.68	1.66	-1.24	-2.46	-1.83	-1.88	-0.65
control_843	NA	TCGAGAGGAAAAACACACTG	control	NA	NA	NA	NA	0.02	-0.84	-0.39	-1.56	1.48	-2.34	-1.44	-1.92	-1.08
control_844	NA	TCGAGATGCGCAGCAGATGA	control	NA	NA	NA	NA	4.69	-1.33	-1.29	-0.4	-0.59	-1.81	-2.11	-0.31	-0.23
control_845	NA	TCGATCGAGGTTGCATTCGG	control	NA	NA	NA	NA	-1.7	1.27	0	-1.28	-1.69	-0.15	-1.48	-1.12	-0.31
control_846	NA	TCGATGTAGCCCCGCCCAAG	control	NA	NA	NA	NA	-1.32	-0.94	-2.12	-0.93	-3.12	-1.1	-2.41	-0.82	0.86
control_847	NA	TCGCAAGGAAGCCAGCTAAG	control	NA	NA	NA	NA	-0.86	-0.52	-1.19	-1.46	-1.77	-0.87	-0.69	-0.46	0.48
control_848	NA	TCGCAGCGGCGTGGGATCGG	control	NA	NA	NA	NA	-1.1	-1.34	-2.95	-0.58	-1.31	-1.17	-1.18	-1.71	-0.64
control_849	NA	TCGCGCTTGGGTTATACGCT	control	NA	NA	NA	NA	-1.66	1.08	1.74	2.96	2.45	2.49	-1.82	-2.44	-0.27
control_85	NA	ACGGTGGGGATGGACCTACT	control	NA	NA	NA	NA	3.45	2.93	-0.18	-0.51	-0.9	-1.03	-2.82	0.55	-1.28
control_850	NA	TCGCGGACATAGGGCTCTAA	control	NA	NA	NA	NA	-2.54	-3.97	-2.42	-0.3	-2.54	0.52	-1.36	-2.29	-0.24
control_851	NA	TCGGAAGCAAACTTCTGGAG	control	NA	NA	NA	NA	-1.15	2.97	0.51	-1.64	-1.44	0.98	-1.5	0.1	1.08
control_852	NA	TCGGCATACGGGACACACGC	control	NA	NA	NA	NA	-3.24	-2.14	-0.86	-2.11	-4.05	-1.77	-2.69	-0.55	0.5
control_853	NA	TCGGCTACAATCTTTGGCAT	control	NA	NA	NA	NA	-0.35	-1.5	-0.38	-2.7	1.18	-0.13	-0.75	-0.9	0.1
control_854	NA	TCGGCTACGGCGTGGAGAAG	control	NA	NA	NA	NA	-1.02	-3.33	-2.56	-1.79	0.31	-0.27	0.7	2.53	-0.38
control_855	NA	TCGGCTCCTGAAGCCAGTAT	control	NA	NA	NA	NA	-1.84	-1.57	-3.31	0.01	-1.08	0.46	-1.75	-1.8	-1.17
control_856	NA	TCGGGCAGTGAGTACAATAC	control	NA	NA	NA	NA	-0.52	-1.18	-2.05	-2.46	0.11	-0.96	-1.88	-1.14	-0.56
control_857	NA	TCGGGGACCACCCACGATCC	control	NA	NA	NA	NA	0.74	1.89	0.95	-4.15	-2.89	-4.15	-2.32	-1.42	-0.35
control_858	NA	TCGTAAACACACGACCAAGT	control	NA	NA	NA	NA	-2.21	-0.75	1.62	4.32	6.3	4.65	-1.68	-1.27	-0.93
control_859	NA	TCTAAAGCCGTCCTGATGTT	control	NA	NA	NA	NA	-3.95	0.62	-0.19	2.12	1.23	-1.43	-2.16	-1.82	-0.47
control_86	NA	ACGGTTATGGTCTCATGGGG	control	NA	NA	NA	NA	1.4	1.46	-0.78	-0.42	-0.83	-3.4	-1.43	-2.65	-0.79
control_860	NA	TCTACCTATTGTGGAATTTG	control	NA	NA	NA	NA	3	2.19	0.84	-0.39	-0.77	-1.76	-0.98	-2.45	-0.4
control_861	NA	TCTACGTGTAGTTGTACATA	control	NA	NA	NA	NA	0.23	2.01	2.64	-1.75	-1.18	-3.14	-0.83	-0.79	0.73
control_862	NA	TCTATTTTGTCTGCGCAGAA	control	NA	NA	NA	NA	-1.56	-3.2	-2.67	1.03	2.99	-1.89	-3.38	1.69	-1.14
control_863	NA	TCTCGTAGCCTAATGCGCCA	control	NA	NA	NA	NA	1.49	-0.31	0.09	1.32	-1.23	-1.23	-2.39	-2.39	-1.47
control_864	NA	TCTCTCGGAGTGGAGCAACA	control	NA	NA	NA	NA	2.21	-0.74	0.93	-0.5	0.39	-1.28	-1.72	-1.72	-0.8
control_865	NA	TCTGAAAAATAGGCCCAACC	control	NA	NA	NA	NA	-1.56	-3.48	-2.51	-2.22	0.49	1.41	-3.25	1.27	-0.46
control_866	NA	TCTGACGATTAATGCTTCTA	control	NA	NA	NA	NA	-1.93	-2.09	-4.25	0.17	-1.1	-2.67	3.54	0.92	2.26
control_867	NA	TCTGGCTTGACACGACCGTT	control	NA	NA	NA	NA	-1.04	-1.43	-3.27	-3.3	-0.3	-0.29	-2.15	-1.61	-0.14
control_868	NA	TCTGGCTTGCACCGTGTCAT	control	NA	NA	NA	NA	1.26	-1.29	-3.66	-1.56	-0.58	0.11	-0.91	-1.34	-1.1
control_869	NA	TGAACGCGTGTTTCCTTGCA	control	NA	NA	NA	NA	-0.34	-1.92	-4.04	-1.68	-0.42	-2.09	3.45	-0.54	3.18
control_87	NA	ACGTCAACTGCTGGAGTGGG	control	NA	NA	NA	NA	-0.3	-1.09	1.15	0.86	1.57	0.75	-2.27	-1.04	2.12
control_870	NA	TGAACGGTGAAGAGATAGGG	control	NA	NA	NA	NA	0.41	1.33	-1.37	0.45	0.52	-0.08	-3.12	-1.74	-3.13
control_871	NA	TGAAGTGGGGCGTCGGACAC	control	NA	NA	NA	NA	-2.06	-3.65	-4.75	2.86	0.67	-0.52	-1.88	-1.7	-0.65
control_872	NA	TGAATCGAATACAAACGATG	control	NA	NA	NA	NA	-1.34	-2.21	-1.75	-2.37	-2.09	-3.76	-2.49	-1.18	-1
control_873	NA	TGAATCGTAACCTCGCCATT	control	NA	NA	NA	NA	3.42	2.66	-1.7	-0.19	-0.32	0.52	-0.89	2.88	-0.12
control_874	NA	TGACACATTGGCTGGGTGTT	control	NA	NA	NA	NA	0.1	-2.4	-1.63	0.97	0.84	-1.28	-2	-1.69	2.72
control_875	NA	TGACCTCTGAGGAATTCACA	control	NA	NA	NA	NA	-0.42	-0.87	-2.38	-0.77	-1.07	-0.45	-2.13	-0.83	0
control_876	NA	TGACGCGATAGAGTTGGCTT	control	NA	NA	NA	NA	-2.69	-2.74	-3.84	-2.39	-0.79	0.51	-3.14	-2.24	-0.35
control_877	NA	TGACGCTCCACGTCCGGACC	control	NA	NA	NA	NA	-2.21	-0.25	-3.46	-0.04	-2.33	-1.14	-3.01	-0.78	0.01
control_878	NA	TGACTAGCTCTTACATATTC	control	NA	NA	NA	NA	3.26	0.72	-1.58	-1.02	-0.46	-0.1	-1.11	-0.65	-0.25
control_879	NA	TGACTCGGGCAATATCGGTT	control	NA	NA	NA	NA	3.79	1.38	-0.01	-0.22	-2.7	-2.67	-3.29	-3.01	-0.62
control_88	NA	ACGTCCATACTGTCGGCTAC	control	NA	NA	NA	NA	-1.45	-0.65	-4.13	0.36	-0.8	0.29	2.94	-1.41	-1.05
control_880	NA	TGAGCATGTCGGGAGTAACT	control	NA	NA	NA	NA	-1.35	-3.06	-1.92	-0.47	-0.79	-3.07	2.91	5.07	5.13
control_881	NA	TGAGCATTCGTAGCCCAGCA	control	NA	NA	NA	NA	-2.81	-1.12	-1.2	-1.11	-1.73	-2.16	-1.95	0.67	-0.91
control_882	NA	TGAGCGGCCTCTAATTAATC	control	NA	NA	NA	NA	-0.36	-1.69	4.38	3.67	3.81	4.5	-1.61	-2.21	-0.24
control_883	NA	TGAGGATCATGTCGAGCGCC	control	NA	NA	NA	NA	-0.75	-2.73	-2.73	-1.78	-0.24	-3.17	-1.18	-1.22	-1.47
control_884	NA	TGAGTCTTACTAGGTCCTGT	control	NA	NA	NA	NA	-3.83	0.24	-2.77	-1.18	-1.58	-3.09	-0.33	-1.95	-0.48
control_885	NA	TGCAACCTTCCTTTTCAGGA	control	NA	NA	NA	NA	-1.69	-0.94	-0.39	-0.97	-1	-0.02	2.23	1.52	-2.16
control_886	NA	TGCAAGGACCTGGTATGAAC	control	NA	NA	NA	NA	-1.79	-2.31	-1.59	-0.43	0.14	-4.42	-1.52	-2.54	-0.75
control_887	NA	TGCAGGTCTAGGTCCCAAAG	control	NA	NA	NA	NA	-0.79	-1.7	-3.47	-2.25	0.55	-1.06	-2.63	-2	-0.31
control_888	NA	TGCAGTCGCGCTGAGCGTCA	control	NA	NA	NA	NA	-1.31	2.72	2.55	-1.63	2.36	0.59	-1.72	1.95	-0.31
control_889	NA	TGCATGCCGAGCATTTTCAA	control	NA	NA	NA	NA	-1.46	-1.53	0.71	0.56	1.93	-0.3	-1.3	-3.43	-1.04
control_89	NA	ACGTCGTTTAGCACCCGGCT	control	NA	NA	NA	NA	-0.52	-2.93	-2.53	0.16	0.64	0.33	-1.79	-1.55	-0.45
control_890	NA	TGCCCACTTAGCAACACTCT	control	NA	NA	NA	NA	-2.45	-0.59	0.49	1.94	-1.92	1.38	-1.72	-1.44	-0.35
control_891	NA	TGCCCCACCCCAGTGCTCAG	control	NA	NA	NA	NA	-1.55	-1.46	-1.17	-3.13	-0.65	-0.3	-0.48	-1.11	2.28
control_892	NA	TGCCGCTATACTAAAACCTT	control	NA	NA	NA	NA	2.75	0.41	-2.61	0.46	-0.38	0.86	-0.19	-1.94	-0.94
control_893	NA	TGCCGTGAAAAGACGCTGCG	control	NA	NA	NA	NA	-2.72	-2.35	-0.98	2.21	0.65	-1.64	-1.03	-2.93	-1.24
control_894	NA	TGCCGTTAGCATGCGATCCC	control	NA	NA	NA	NA	2.35	-0.73	0.01	0.99	-0.22	-1.28	4.14	2.97	3.18
control_895	NA	TGCCTATGACCTAGGTACCA	control	NA	NA	NA	NA	-3.3	-2.52	-1.13	-0.78	-3.02	-1.89	-0.48	-0.85	-0.8
control_896	NA	TGCCTCTCCCTTACCCGGAC	control	NA	NA	NA	NA	4.75	3.62	2.4	-0.27	-0.41	-0.78	2.58	3.33	0.26
control_897	NA	TGCGCCTTACTCGTTAACTG	control	NA	NA	NA	NA	-1.94	0	-1.88	-0.56	-0.79	-3.04	-1.76	-1.53	-0.74
control_898	NA	TGCGGCGTAATGCTTGAAAG	control	NA	NA	NA	NA	0.82	0.25	-1.46	-2.79	-0.48	-0.53	-4.07	-1.3	-0.14
control_899	NA	TGCGGGGAGCTCTCTTAATG	control	NA	NA	NA	NA	-1.62	2.52	1.52	0.69	0.45	0.45	-1.94	1.33	1.8
control_9	NA	AAACGGTACGACAGCGTGTG	control	NA	NA	NA	NA	-0.83	-0.92	-2.15	-0.88	-1.29	-2.4	-1.53	-1.45	-0.51
control_90	NA	ACGTGGGGACATATACGTGT	control	NA	NA	NA	NA	1.33	3.53	-0.83	-2.59	-0.43	-4.53	-2.26	-3.46	-1.23
control_900	NA	TGCTACCTTCGGGACCACCA	control	NA	NA	NA	NA	1.24	-0.07	-3.92	-0.8	-1.27	-3.27	0.45	1.46	0.69
control_901	NA	TGCTCACTCCACTCCTCAAC	control	NA	NA	NA	NA	-0.88	0.18	1.69	2.12	2.83	2.89	-1.83	-0.05	0.12
control_902	NA	TGGAAAGCGAGCACACCGTC	control	NA	NA	NA	NA	-0.22	-2.07	-2.04	-0.75	-0.63	-1.02	-1.82	-1.35	-0.22
control_903	NA	TGGAAATCGACTGTGCGCTT	control	NA	NA	NA	NA	-1.8	-2.86	0.03	1.53	1.08	-0.79	-0.59	-1.43	0.05
control_904	NA	TGGAGAAACGAGGTGTAATA	control	NA	NA	NA	NA	-1.87	-0.61	-0.38	-1.81	-0.55	-0.11	-2.64	-1.96	-1.71
control_905	NA	TGGAGTGCACGCGAAAAGAA	control	NA	NA	NA	NA	-0.98	-1.84	-1.84	-0.5	-0.38	0.21	-1.7	-2.09	-1.84
control_906	NA	TGGATCGGCAGTGGTACTGG	control	NA	NA	NA	NA	0.01	-0.48	2.87	3.18	3.87	2.96	2.77	-1.19	1.17
control_907	NA	TGGCAGTGGAAAATCTGCGG	control	NA	NA	NA	NA	-0.22	-1.35	5.55	7.96	6.95	7.71	0.41	-0.96	-2.78
control_908	NA	TGGCCACGAATTCCGCCGCC	control	NA	NA	NA	NA	4.03	1.75	1.36	-0.59	0.58	0.06	0.54	0.75	-0.01
control_909	NA	TGGCGGCCCAAACTTAACAC	control	NA	NA	NA	NA	-0.79	-0.67	-0.46	-1.08	-1.07	-2.72	-2.34	-0.06	-1.62
control_91	NA	ACGTTCGAGTACGACCAGCT	control	NA	NA	NA	NA	2.59	-1.56	-5.04	-0.04	1.75	2.92	-1.52	-0.96	1.83
control_910	NA	TGGGAATTCCTCGGCCGATT	control	NA	NA	NA	NA	-1.42	1.17	-1.93	0.77	-1.12	-0.29	-4.32	-1.44	-1.96
control_911	NA	TGGGGACGTTTATCAATATA	control	NA	NA	NA	NA	-3.09	-3.09	1.18	2.93	3.13	1.32	3.81	0.59	3.3
control_912	NA	TGGTTCCGTAGGTCGGTATA	control	NA	NA	NA	NA	1.22	-1.43	-0.82	-0.15	-0.91	-4.3	-0.38	-0.25	-1.85
control_913	NA	TGTAGATATAGGGTGTCTAC	control	NA	NA	NA	NA	-2.14	-3.13	-0.59	-0.15	2.01	0.2	2.95	0.33	-1.12
control_914	NA	TGTAGCTAAGTGAGTATGCC	control	NA	NA	NA	NA	-2.48	0.49	0.2	-1.04	-1.57	-2.18	-1.44	-1.14	-0.83
control_915	NA	TGTAGTCTGGGGTAGACTCC	control	NA	NA	NA	NA	-0.86	-2.51	-4.29	1.19	0.78	-0.88	-0.75	-0.95	-0.09
control_916	NA	TGTCAGTAGTCAGGACCCCG	control	NA	NA	NA	NA	1.7	-1.53	1.74	0.61	2.3	0.46	-2.56	-2	-0.89
control_917	NA	TGTCATGCGTCACTTAGTGC	control	NA	NA	NA	NA	-3.76	-2.74	-3.1	1.05	-0.98	-0.39	-1.3	-1.55	0.04
control_918	NA	TGTCATTAGCGTAACGATAT	control	NA	NA	NA	NA	-2.62	-0.44	-3.48	-2.61	-1.43	-1.69	-1.64	-2.38	-1.22
control_919	NA	TGTCCCTTGCAACCTCCGTT	control	NA	NA	NA	NA	4.38	2.78	1.47	1.55	2.7	0.48	5.7	5.63	5.54
control_92	NA	ACTACTCCGGCAAATACTCG	control	NA	NA	NA	NA	-1.35	-1.39	1.25	-1.9	-0.99	-0.99	-1.12	-2.3	-2.05
control_920	NA	TGTCTTCGGATAGGCGGCTT	control	NA	NA	NA	NA	-2.56	-1.94	-1.71	-0.58	-0.44	-3.34	-0.6	-2.21	0.18
control_921	NA	TGTCTTTAAACACGCCATCG	control	NA	NA	NA	NA	-2.5	-2.06	-3.84	4.01	3.63	1.2	-1.02	-0.95	-2.01
control_922	NA	TGTGAAAGTTTATGGTGTTA	control	NA	NA	NA	NA	2.74	1.84	3.96	3.86	2.65	3.63	0.01	-1.35	-1.57
control_923	NA	TGTGCACAAGTCGCAACGAA	control	NA	NA	NA	NA	-2.87	-2.92	-4.01	-2.58	0.46	-3.36	-1.16	-2.01	-1.41
control_924	NA	TGTGTTAGCCGAGATCTCTG	control	NA	NA	NA	NA	-2.7	-0.35	-2.3	-1.32	-0.74	-3.12	-1.49	-0.97	0.24
control_925	NA	TGTTCTACTTTCGAAGTTAA	control	NA	NA	NA	NA	-0.24	1.1	-1.05	-1.85	-3.56	-1.86	-0.25	-1.37	-0.29
control_926	NA	TGTTTTGCATGTTGCATAGG	control	NA	NA	NA	NA	0.75	-0.45	-0.45	-0.53	-0.55	0.66	3.75	1.77	0.45
control_927	NA	TTAACGCCTTATTTTTATGT	control	NA	NA	NA	NA	0.1	-1.14	-3.12	-0.95	-0.41	-0.34	-1.81	-1.89	0.37
control_928	NA	TTAACTCGAACGCTCGAAAG	control	NA	NA	NA	NA	-1.08	0.02	-1.08	-0.59	1.08	1.69	-0.73	-0.49	-1.44
control_929	NA	TTAATTTGGGTGGGCCCTGC	control	NA	NA	NA	NA	-2.93	-2.7	-3.8	-2.04	-0.49	-2.18	-1.61	-2.7	-0.51
control_93	NA	ACTACTGGCTATCCGCGCCA	control	NA	NA	NA	NA	2.89	0.32	0	-2.07	0.41	-3.46	-0.63	-0.38	-0.23
control_930	NA	TTAGCCAGTAGTGCATATGA	control	NA	NA	NA	NA	-1.69	-2.98	-2.99	0.6	-0.24	-4.07	-2.18	-3.37	-1.32
control_931	NA	TTAGCCCTCGATTGGTTGCG	control	NA	NA	NA	NA	-1.58	-1.92	-3.2	-0.73	-0.95	-3	1.35	1.28	2.7
control_932	NA	TTATATGGTTTTAAACGGCT	control	NA	NA	NA	NA	-1.13	-2.38	-2.38	3.21	3.1	1.18	-2.12	-1.71	-2.12
control_933	NA	TTATGTGAGCACGCCATTAC	control	NA	NA	NA	NA	-0.48	0.59	-1.14	-2.39	-0.19	-0.52	-0.62	-0.29	0.01
control_934	NA	TTCAATCACCTCACGGTAAG	control	NA	NA	NA	NA	-2.46	-0.93	-3.21	0.12	-0.22	-0.06	5.24	4.69	3.56
control_935	NA	TTCAATTCACCGAGGGCGCA	control	NA	NA	NA	NA	-1.07	-2.48	-1.68	-2.64	0.13	1.52	-0.4	0.3	2.38
control_936	NA	TTCACCGTCCACGTGCGCAT	control	NA	NA	NA	NA	-0.91	-3.49	-0.9	-0.96	-0.26	-0.87	-2	1.39	-0.61
control_937	NA	TTCACGTCGTCTCGCGACCA	control	NA	NA	NA	NA	0	0	0	0	0	0	0	0	0
control_938	NA	TTCAGCGAGTGTGACTAAGC	control	NA	NA	NA	NA	-2.62	-0.25	-3.49	-3.41	0.21	-4.56	-0.8	-1.78	-0.54
control_939	NA	TTCCACGGTAAAATCGGTCA	control	NA	NA	NA	NA	-0.91	-1.36	-2.87	1.23	-3.67	-3.67	2.6	1.93	2.89
control_94	NA	ACTAGAGTCATGATCAGCGA	control	NA	NA	NA	NA	-2.83	-2.76	-2.3	-3.16	-2.88	-4.55	-2.75	-2.19	-0.08
control_940	NA	TTCCATTGGCTGGAATCTGA	control	NA	NA	NA	NA	-3.39	-1.41	-4.64	-3.1	0.03	-0.27	-0.45	1.06	1.58
control_941	NA	TTCCTAAGATTTTTAAGACT	control	NA	NA	NA	NA	1.04	-1.25	-2.48	0.06	-0.06	-2.19	-0.29	-1.27	-0.24
control_942	NA	TTCCTAGAGTTGGCAGACGC	control	NA	NA	NA	NA	-1.02	-2.38	-3.89	-0.61	-3.16	-1.97	-3.05	-0.99	-2.29
control_943	NA	TTCCTGCCCGAACTGCAGAA	control	NA	NA	NA	NA	-3.43	-1.23	-0.94	2.35	0.8	-0.78	-0.83	-1	-0.93
control_944	NA	TTCGAGGTCCGGACAGGTCG	control	NA	NA	NA	NA	-2.75	-1.99	-3.76	-2.52	0.8	1.16	-1.63	-1.67	-2.07
control_945	NA	TTCGCACGATTGCACCTTGG	control	NA	NA	NA	NA	0.7	-1.34	-5.01	1.6	-0.59	-0.08	2.17	1.64	0.21
control_946	NA	TTCGGAACTTACTCAGGGTA	control	NA	NA	NA	NA	-1.78	0.51	-0.79	-1.22	0.02	-2.74	-1.73	1.22	2.56
control_947	NA	TTCGTAGGAACTAAACTGTA	control	NA	NA	NA	NA	-2.28	-0.51	-3.3	-1.9	0.48	-1.91	-2.17	-0.54	-1.66
control_948	NA	TTCGTGGTAGGTATAACTAT	control	NA	NA	NA	NA	-1.48	-4.5	-1.45	-0.83	-1	-2.47	-4.82	-2.37	-1.79
control_949	NA	TTCTAAGCCACGTGTGGTAC	control	NA	NA	NA	NA	0.35	-2.75	-4.02	-1.09	-1.71	-0.17	-2.62	-4.06	-0.27
control_95	NA	ACTAGCCTGTTCGCGAGTAG	control	NA	NA	NA	NA	-3.26	-2.67	-3.94	-1.58	-1.72	-1.72	-2.54	-1.51	0.71
control_950	NA	TTCTAAGCGCCCTGGGGACA	control	NA	NA	NA	NA	-1.44	-0.94	-1.99	0.16	-0.27	0.58	1.57	-0.79	1.7
control_951	NA	TTCTTAGAAGTTGCTCCACG	control	NA	NA	NA	NA	-0.76	-0.76	-1.52	-0.58	-1.15	-1.74	-1.86	1.12	0.53
control_952	NA	TTCTTCGGCCTACACCCGGT	control	NA	NA	NA	NA	3.15	1.95	0.44	0.36	0.74	-1.18	-2.8	1.08	0.31
control_953	NA	TTGCAAAGCTGATCGGCTGT	control	NA	NA	NA	NA	-3.16	2.58	-4.18	-0.07	-2.36	-2.22	-0.89	-2.25	-1.95
control_954	NA	TTGCAATGCTGCTATAGAAG	control	NA	NA	NA	NA	-3.1	-4.35	1.56	4.84	5.05	5.34	-2.25	-0.75	-0.95
control_955	NA	TTGCAGCCACTCCTGCAATA	control	NA	NA	NA	NA	4.53	0.64	0.33	0.81	-2.31	-0.02	3.08	-0.82	0.54
control_956	NA	TTGCGTCAGCGCTGCACATC	control	NA	NA	NA	NA	1.33	-0.51	-1.33	-1.3	-1.22	0.83	-1.72	-1.59	-0.87
control_957	NA	TTGGATATTAATTAGACATG	control	NA	NA	NA	NA	-2.16	-3.41	-3.41	-0.47	-2.04	-2.04	-2.21	-2.25	-1.61
control_958	NA	TTGGCCTGGAATTTAGGATC	control	NA	NA	NA	NA	-1.77	-1.01	1.71	3.26	3.36	1.8	-1.58	-0.54	0.05
control_959	NA	TTGGGGATTAACCCAGAGCC	control	NA	NA	NA	NA	-3.11	-2.88	-3.98	-2.62	0.32	-1.49	-1.29	-1.88	-2.18
control_96	NA	ACTAGGGCAGTGTGTCTGCA	control	NA	NA	NA	NA	-1.37	-2.02	-4.8	1.93	0.24	-2.03	0.58	0.04	0.08
control_960	NA	TTGGTCCGAGTCTGGAGAAA	control	NA	NA	NA	NA	-2.4	0.89	-0.2	-0.95	-0.31	0.96	0.71	2.34	2.46
control_961	NA	TTGTACGGTACTGGCTTTGT	control	NA	NA	NA	NA	-0.7	-2.5	-1.76	0.11	-0.17	0.37	4.24	4.08	3.68
control_962	NA	TTGTCCCTGAGAAAACGCGG	control	NA	NA	NA	NA	-1	-1.5	-3.87	-1.51	-1.49	-3.45	-0.1	3.44	1.99
control_963	NA	TTGTCCGTGACCCTGATTAA	control	NA	NA	NA	NA	-2.53	-3.87	-2.32	-3.1	-0.61	-2.54	3.17	1.76	2.96
control_964	NA	TTTAACTGTCCCGGTGTGCA	control	NA	NA	NA	NA	-0.75	-1.44	-1.16	1.28	-0.82	-2.08	1.84	-1.6	1.71
control_965	NA	TTTACGAAGTATACCAGGTC	control	NA	NA	NA	NA	-1.79	-2.21	0.67	-0.13	1.58	1.63	-2.09	-0.73	-0.77
control_966	NA	TTTACGATCTAGCGGCGTAG	control	NA	NA	NA	NA	-2.57	-0.42	-0.73	-2.06	-1.49	-1.28	3.72	-1.02	-0.36
control_967	NA	TTTATGCATTTAATACGCCG	control	NA	NA	NA	NA	-1.33	-1.1	-2.2	-2.8	-2.8	-2.8	2.84	-0.42	-0.96
control_968	NA	TTTCAGGCTACGGGCGCGGG	control	NA	NA	NA	NA	-2.03	-1.4	-4.44	-1.96	0.08	0.83	4.55	2.59	1.74
control_969	NA	TTTCCCATGATCATTTAGTG	control	NA	NA	NA	NA	2.04	-0.71	-4.03	-0.97	-1.25	-0.28	1.2	0.16	0.36
control_97	NA	ACTATCATGGCACCCAATTG	control	NA	NA	NA	NA	-1.38	-0.8	-5.02	-1.56	-1.12	-0.01	-1.86	-1.07	0.16
control_970	NA	TTTCGCCCAAGAGGCTTGGG	control	NA	NA	NA	NA	0.08	-0.3	0.54	5	5.84	4.61	3.21	-0.85	-1.98
control_971	NA	TTTCGTGCCGATGTAACACA	control	NA	NA	NA	NA	-1.89	-1.94	1.43	4.85	5.5	1.82	-0.19	-1.64	-1.18
control_972	NA	TTTCTAGTTACTACTGGACG	control	NA	NA	NA	NA	2.99	-0.86	0.11	0.51	-1.82	-0.92	-2.06	-1.42	-0.79
control_973	NA	TTTGGCAGTACCTTTTATTA	control	NA	NA	NA	NA	-0.74	-0.8	-3.16	0.05	0.32	-3.31	-2.25	-0.87	-1.39
control_974	NA	TTTGGGTTTATCCGCCCCCA	control	NA	NA	NA	NA	-3.55	-0.29	-2.21	0.91	0.06	-2.51	0.58	-1.34	-0.13
control_975	NA	TTTGGTCAACGCATAGCTTG	control	NA	NA	NA	NA	-1.24	-1.08	0.37	3.52	1.41	2.01	-3.3	-2.4	-0.71
control_976	NA	TTTTACCTTGTTCACATGGA	control	NA	NA	NA	NA	-2.84	-1.14	-4.18	-2.25	-0.36	-1.39	-1.25	-1.7	-0.45
control_977	NA	TTTTGACTCTAATCACCGGT	control	NA	NA	NA	NA	-2.12	-1.53	-2.8	-1.26	-0.37	-2.04	-1.55	-1.13	-0.62
control_978	NA	TTTTTAATACAAGGTAATCT	control	NA	NA	NA	NA	-2.94	-1.68	-2.94	-1.76	-1.24	-1.21	-0.91	-2.77	-2.77
control_979	NA	TTTTTCTCACCCGATGAATC	control	NA	NA	NA	NA	-1.06	-1.08	-0.54	0.03	-1.62	-1.61	-0.89	-1.39	-0.61
control_98	NA	ACTATTTAATATTGGTAAGT	control	NA	NA	NA	NA	-1.95	-1.53	-1.08	2.79	-1.29	0.41	-0.88	-0.36	-2.17
control_99	NA	ACTCAGCCATTTTATTAGAA	control	NA	NA	NA	NA	4.1	-1.64	0.47	-1.23	-0.93	1.66	-2.54	-2	-0.62
CTNNB1_exon_34	CTNNB1	ACCACAGCTCCTTCTCTGAG	exon	chr3	41266124	41266143	+	-0.84	-0.76	2.69	3.39	3.75	2.67	7.27	3.03	5.36
CTNNB1_exon_35	CTNNB1	ACCACTCAGAGAAGGAGCTG	exon	chr3	41266128	41266147	-	-1.17	-4.06	-1.01	-1.66	-1.15	-1.6	2.15	3.21	2.61
CTNNB1_exon_36	CTNNB1	AGAACGCATGATAGCGTGTC	exon	chr3	41266883	41266902	-	0.55	-0.48	0.9	-2.22	-2.09	0.39	3.44	1.3	3.06
CTNNB1_exon_37	CTNNB1	AGCCAAACGCTGGACATTAG	exon	chr3	41266562	41266581	-	-1.84	-1.09	-2.86	-2.87	-0.3	0.79	-2.78	-1.28	0.07
CTNNB1_exon_38	CTNNB1	AGCTACTTGTTCTTGAGTGA	exon	chr3	41266224	41266243	-	-1.69	0.25	4.84	4.81	2.1	3.13	-2.29	-2.24	-0.99
CTNNB1_exon_39	CTNNB1	AGTCCTGTATGAGTGGGAAC	exon	chr3	41266186	41266205	+	-0.39	0.65	-3.1	-1.35	0.14	-3.53	2.21	-2.58	-0.88
CTNNB1_exon_40	CTNNB1	ATCCCTGTTCCCACTCATAC	exon	chr3	41266192	41266211	-	-1.27	-0.1	0.6	3.16	1.74	0.82	-1.19	-1.9	-0.45
CTNNB1_exon_41	CTNNB1	ATGCAATGACTCGAGCTCAG	exon	chr3	41266460	41266479	+	-1.46	-0.94	-2.6	-3.39	-0.76	-0.87	3.1	0.93	-0.52
CTNNB1_exon_42	CTNNB1	ATGCCCTCATCTAATGTCTC	exon	chr3	41266504	41266523	-	2.56	2.43	1.12	0.29	-1.14	0.62	1.72	0.75	0.92
CTNNB1_exon_43	CTNNB1	CAACAGTCTTACCTGGACTC	exon	chr3	41266082	41266101	+	-1.27	-0.18	-1.22	-1.33	-0.35	0	-3.17	-1.87	-2.32
CTNNB1_exon_44	CTNNB1	CAATCCTGAGGAAGAGGATG	exon	chr3	41266153	41266172	+	-0.88	-0.39	0.05	-1.23	0.12	0.44	1.04	0.59	0.11
CTNNB1_exon_45	CTNNB1	CAGAATGGATTCCAGAGTCC	exon	chr3	41266096	41266115	-	-3.03	1.7	0.28	-0.45	-0.45	-1.04	-1.47	-1.03	0.43
CTNNB1_exon_46	CTNNB1	CAGAGAAGGAGCTGTGGTAG	exon	chr3	41266122	41266141	-	6.09	2.13	3.23	0.78	0.7	0.47	2.18	6.59	5.9
CTNNB1_exon_47	CTNNB1	CAGCATCAAACTGTGTAGAT	exon	chr3	41266533	41266552	-	1	0.81	-2.27	-0.46	-0.91	-4.54	-3.1	-3.72	-0.12
CTNNB1_exon_48	CTNNB1	CAGTTCAGGGATTGCACGTG	exon	chr3	41266652	41266671	-	-2.01	-1.64	-1.61	-0.52	-0.28	-3.64	-3.65	-1.32	-2.33
CTNNB1_exon_49	CTNNB1	CATGGAACCAGACAGAAAAG	exon	chr3	41266042	41266061	+	1.77	0.89	-0.03	-2.62	-0.19	-2.32	1.05	0.94	4.09
CTNNB1_exon_50	CTNNB1	CCACTCATACAGGACTTGGG	exon	chr3	41266182	41266201	-	4	1.04	2.34	-0.36	-1.55	0.29	1.47	3.93	1.23
CTNNB1_exon_51	CTNNB1	CCTCCCAAGTCCTGTATGAG	exon	chr3	41266179	41266198	+	0.65	-0.59	-3.1	1.92	-0.88	-0.4	1.18	1.46	2.31
CTNNB1_exon_52	CTNNB1	CGCTTTTCTGTCTGGTTCCA	exon	chr3	41266044	41266063	-	0.56	-0.09	-0.29	0.5	0.84	1.71	2.4	2.84	2.37
CTNNB1_exon_53	CTNNB1	CTAACAGCCGCTTTTCTGTC	exon	chr3	41266052	41266071	-	1.12	1.39	-1.38	3.99	-3.15	-2.71	-1.69	-1.19	-0.73
CTNNB1_exon_54	CTNNB1	CTCCCAAGTCCTGTATGAGT	exon	chr3	41266180	41266199	+	-0.52	-0.54	-2.3	-3.3	-1.45	-0.82	-1.78	-1.57	-1.1
CTNNB1_exon_55	CTNNB1	CTGGACTCTGGAATCCATTC	exon	chr3	41266094	41266113	+	-0.44	-2.22	-3.31	-2.12	-2.17	0.14	-2.22	-1.01	-0.78
CTNNB1_exon_56	CTNNB1	CTGGCAGCAACAGTCTTACC	exon	chr3	41266075	41266094	+	-1.6	0.4	6.52	5.47	6.32	7.1	-1.28	-0.39	-0.02
CTNNB1_exon_57	CTNNB1	CTGTGGTAGTGGCACCAGAA	exon	chr3	41266111	41266130	-	-1.58	-2.29	-1.52	-1.9	-0.91	-1.56	-1.39	-1.16	-0.79
CTNNB1_exon_58	CTNNB1	CTTCCTTTTTAGAAAGCTGA	exon	chr3	41266857	41266876	-	2.07	-0.26	0.75	1.28	0.14	0.17	-1.08	-1.15	-0.07
CTNNB1_exon_59	CTNNB1	GAAAAGCGGCTGTTAGTCAC	exon	chr3	41266056	41266075	+	-2.3	-0.28	-3.32	-2.12	-3.52	-1.82	-2.18	-1.62	-2.89
CTNNB1_exon_60	CTNNB1	GACAAAACTGCTAAATGACG	exon	chr3	41266671	41266690	+	0.76	-0.44	-3.83	-0.86	-1.04	0.05	-2	-2.26	-2.41
CTNNB1_exon_61	CTNNB1	GAGTGGTAAAGGCAATCCTG	exon	chr3	41266141	41266160	+	-1.91	-1.49	-2.59	-2.11	0.32	-3.5	-0.31	-0.23	2.05
CTNNB1_exon_62	CTNNB1	GATGGAGTTGGACATGGCCA	exon	chr3	41266024	41266043	+	-2.91	-1.42	-2.23	0.95	-1.4	-3.07	0.51	-3.05	0.42
CTNNB1_exon_63	CTNNB1	GCAGCATCAAACTGTGTAGA	exon	chr3	41266534	41266553	-	-0.32	-0.57	-2.96	-0.37	-1.09	0.26	-2.13	-1.41	-2.69
CTNNB1_exon_64	CTNNB1	GCATGTTTCAGCATCTGTGA	exon	chr3	41266588	41266607	-	-1.81	-1.26	-3.38	0.08	-0.17	-1.35	-0.78	2.41	-1.25
CTNNB1_exon_65	CTNNB1	GCCAAACGCTGGACATTAGT	exon	chr3	41266561	41266580	-	-1.75	-0.48	-1.75	-0.18	-2.15	-2.15	0.15	-1.88	0.55
CTNNB1_exon_66	CTNNB1	GCTCCTTCTCTGAGTGGTAA	exon	chr3	41266130	41266149	+	0.83	-2.52	-0.98	-2.83	-0.35	-0.96	-1.79	-3.13	-1.41
CTNNB1_exon_67	CTNNB1	GGTCCATCAGCTTTCTAAAA	exon	chr3	41266851	41266870	+	1.87	2.44	-0.98	1.36	0.08	-1.84	-1.89	-2.18	-0.98
CTNNB1_exon_68	CTNNB1	GGTTAATAAGGCTGCAGTTA	exon	chr3	41266830	41266849	+	-2.14	-1.7	-1.98	-1.39	0.4	0.56	2.09	1.84	3.11
CTNNB1_exon_69	CTNNB1	GTATCCACATCCTCTTCCTC	exon	chr3	41266160	41266179	-	4.98	1.59	3.11	1.09	4.65	3.14	0.06	-0.44	2.18
CTNNB1_exon_70	CTNNB1	GTCCTGTATGAGTGGGAACA	exon	chr3	41266187	41266206	+	-0.14	-0.5	2.02	-2.58	-2.3	-3.97	-1.28	-2.58	-2.24
CTNNB1_exon_71	CTNNB1	GTGATGGTTCAGCCAAACGC	exon	chr3	41266572	41266591	-	-2.38	-2.12	-1.68	-2.6	-2.92	-4.17	-3.35	-1.53	-0.76
CTNNB1_exon_72	CTNNB1	GTTCCCACTCATACAGGACT	exon	chr3	41266186	41266205	-	0.94	-0.77	-3.55	-1.29	-1.4	0.76	2.09	-1.77	-0.5
CTNNB1_exon_73	CTNNB1	GTTCCCTGAGACATTAGATG	exon	chr3	41266497	41266516	+	-1.78	-1.35	-5.02	-2.65	0.25	-2.02	-1.88	-1.67	-1.94
CTNNB1_exon_74	CTNNB1	TAAAGGCAATCCTGAGGAAG	exon	chr3	41266147	41266166	+	-1.7	-1.28	-0.88	-1.81	-1.7	-1.26	-3.03	-0.93	0.59
CTNNB1_exon_75	CTNNB1	TCCCACTAATGTCCAGCGTT	exon	chr3	41266557	41266576	+	-0.66	-1.24	-2.27	-2.34	-0.74	0.1	-3.49	-1.86	-1.08
CTNNB1_exon_76	CTNNB1	TGATTTGATGGAGTTGGACA	exon	chr3	41266018	41266037	+	-1.27	-1.38	-1.67	-0.33	-1.7	-0.47	-2.71	-0.25	-0.7
CTNNB1_exon_77	CTNNB1	TGCAATGACTCGAGCTCAGA	exon	chr3	41266461	41266480	+	2.62	-2.29	-3.95	-2.94	-1.54	-1.19	-1.71	-1.52	-1.27
CTNNB1_exon_78	CTNNB1	TGCCCTCATCTAATGTCTCA	exon	chr3	41266503	41266522	-	0.89	-1.45	-1.41	0.11	0.34	1.29	-1.78	-1.62	-0.11
CTNNB1_exon_79	CTNNB1	TTAGCAGTTTTGTCAGTTCA	exon	chr3	41266665	41266684	-	-1.39	-2.19	0.63	1.02	1.68	2.05	-1.66	-1.37	-0.63
CTNNB1_exon_80	CTNNB1	TTCCCACTCATACAGGACTT	exon	chr3	41266185	41266204	-	-0.32	-0.14	-2.16	0.19	2.39	2.97	-0.48	1.4	-0.77
CTNNB1_exon_81	CTNNB1	TTCCCTGAGACATTAGATGA	exon	chr3	41266498	41266517	+	-1.15	-1.16	-2.39	-0.24	-2.44	0.32	-1.26	0.05	-0.42
CTNNB1_exon_82	CTNNB1	TTGCCTTTACCACTCAGAGA	exon	chr3	41266136	41266155	-	0.18	1.07	1.91	2.92	2.71	2.38	-1.82	-0.97	-3.02
CTNNB1_exon_83	CTNNB1	TTTAGCAGTTTTGTCAGTTC	exon	chr3	41266666	41266685	-	3.52	-0.19	3.56	4.41	4.8	4.49	-1.69	-1.12	-0.53
CTNNB1_intron_100	CTNNB1	TGACAAGTAAGCAGGGAGAG	TSS	chr3	41265660	41265679	-	-0.31	-1.31	-0.17	-2.38	-0.25	-1.75	1.64	-2.33	1.14
CTNNB1_intron_101	CTNNB1	TGAGCAGAAAATGGAGCAAA	TSS	chr3	41265688	41265707	-	-1.61	-1.19	-2.29	-0.77	1.37	0.73	-0.43	0.48	0.13
CTNNB1_intron_102	CTNNB1	TGCTATTTCACCAAGCCATT	TSS	chr3	41265716	41265735	-	3.75	1.52	0.19	-0.29	0.53	0.76	-1.13	-1.27	-0.57
CTNNB1_intron_103	CTNNB1	TTTCTGCTCACTCCTCCTAA	TSS	chr3	41265698	41265717	+	1.94	2.63	0.66	-0.74	-0.8	-0.21	1.96	0.78	2.7
CTNNB1_intron_84	CTNNB1	AAATCTTTAGTTACTGAATT	TSS	chr3	41265585	41265604	+	-1.85	-1.28	-2.58	-0.66	-0.53	-2.5	3.76	4.92	5.77
CTNNB1_intron_85	CTNNB1	AAGCAGGGAGAGAGGAAAGC	TSS	chr3	41265652	41265671	-	-0.64	0.21	0.5	-3.73	-1.77	-3.73	-1.65	-1.78	-1.04
CTNNB1_intron_86	CTNNB1	AATCTTTAGTTACTGAATTG	TSS	chr3	41265586	41265605	+	-1.36	-1.4	-2.91	-2.05	-0.79	0.23	-2.64	-1.96	0.21
CTNNB1_intron_87	CTNNB1	AGCAGGGAGAGAGGAAAGCA	TSS	chr3	41265651	41265670	-	-1.57	-2.25	-2.25	0.45	-2.78	-2.78	-2.09	0.86	-1.58
CTNNB1_intron_88	CTNNB1	AGGTAGCCTGACAAGTAAGC	TSS	chr3	41265668	41265687	-	-1.3	-4.09	-2.6	-1.73	-0.21	-1.29	-1.68	0.47	-0.28
CTNNB1_intron_89	CTNNB1	CAGGGAGAGAGGAAAGCAGG	TSS	chr3	41265649	41265668	-	-0.74	-3.21	-2.76	-1.16	-0.58	-3.46	-2.83	-2.84	-0.84
CTNNB1_intron_90	CTNNB1	CAGGGGGATCTCAGCCAGAC	TSS	chr3	41265633	41265652	-	2.47	6.13	3.72	-1.92	0.36	-1.82	-2.45	-1.03	-0.05
CTNNB1_intron_91	CTNNB1	GCAGGGAGAGAGGAAAGCAG	TSS	chr3	41265650	41265669	-	-2.07	-2.22	-3.32	-1.33	-1.04	-0.67	-3.43	-4.23	-2.53
CTNNB1_intron_92	CTNNB1	GCTCACTCCTCCTAATGGCT	TSS	chr3	41265703	41265722	+	0.29	0.15	-0.89	5.74	1.98	1.4	2.47	1.59	1.22
CTNNB1_intron_93	CTNNB1	GGTAGCCTGACAAGTAAGCA	TSS	chr3	41265667	41265686	-	0.65	1.24	1.56	-3.01	1.38	2.24	-1.16	3.7	2.67
CTNNB1_intron_94	CTNNB1	TAAATCTTTAGTTACTGAAT	TSS	chr3	41265584	41265603	+	-1.74	-3.08	-3.08	-2.53	-1.65	1.13	-1.25	0.25	-2.22
CTNNB1_intron_95	CTNNB1	TAGGAGGAGTGAGCAGAAAA	TSS	chr3	41265697	41265716	-	-2.41	-0.91	-3.27	-1.87	-3.26	-0.49	-1.34	1.12	2
CTNNB1_intron_96	CTNNB1	TATTTCACCAAGCCATTAGG	TSS	chr3	41265713	41265732	-	-3.42	-3.21	-2.98	-0.72	-0.75	0.44	1.46	1.43	0.57
CTNNB1_intron_97	CTNNB1	TCGTTGCCATTAAGCCAGTC	TSS	chr3	41265616	41265635	+	-0.17	-2.22	-3.02	0.33	-0.54	0.1	-3.78	-2	-0.26
CTNNB1_intron_98	CTNNB1	TCTCAGCCAGACTGGCTTAA	TSS	chr3	41265625	41265644	-	-0.3	-0.71	-0.71	-0.09	-0.09	-0.09	-1.33	0.03	-0.4
CTNNB1_intron_99	CTNNB1	TCTCTCCCTGCTTACTTGTC	TSS	chr3	41265659	41265678	+	-1.97	-1.97	-1.97	-1.22	-2.01	-2.01	-1.23	-1.23	-1.23
CTNNB1_TSS_1	CTNNB1	AACGCTCCGCGCTGCGCCGG	TSS	chr3	41240915	41240934	+	-3.14	-1.04	-0.75	-2.89	-2.91	-3.37	2.54	2.31	1.3
CTNNB1_TSS_10	CTNNB1	CCCCGCCCCTTGTCCTCGCG	TSS	chr3	41240889	41240908	+	-0.36	-1.53	-4.33	0.23	0.8	0.71	-2.57	3.11	2.08
CTNNB1_TSS_11	CTNNB1	CCGCGCGAGGACAAGGGGCG	TSS	chr3	41240892	41240911	-	-2.78	-3.46	-3.46	0.19	-2.03	-3.29	2.32	0.19	2.17
CTNNB1_TSS_12	CTNNB1	CCGCTGTATCCTGCCGCCAC	TSS	chr3	41240934	41240953	-	-1.31	0.92	1.39	-0.6	-0.65	-0.23	3.22	-1.18	2.36
CTNNB1_TSS_13	CTNNB1	CCGGTGGCGGCAGGATACAG	TSS	chr3	41240931	41240950	+	-2.79	-0.84	-3.2	-1.48	-0.27	0.79	3.33	2.7	2.97
CTNNB1_TSS_14	CTNNB1	CGCCCCTTGTCCTCGCGCGG	TSS	chr3	41240892	41240911	+	-0.55	-1	-2.77	2.2	-0.81	-0.78	3.45	-0.86	3.02
CTNNB1_TSS_15	CTNNB1	CGCCGCGCGAGGACAAGGGG	TSS	chr3	41240894	41240913	-	4.22	2.28	3.21	6.28	1.04	0.45	4.69	-1.11	-0.07
CTNNB1_TSS_16	CTNNB1	CGCGCTGCGCCGGTGGCGGC	TSS	chr3	41240922	41240941	+	-0.72	-2.38	-2.35	-2.34	-0.15	0.2	5.17	2.76	2.22
CTNNB1_TSS_17	CTNNB1	CGCTGCTGCCACAGACCGAG	TSS	chr3	41241002	41241021	-	0.74	-1.93	-4.71	-1.5	-1.08	0.32	-2.26	0.56	-0.47
CTNNB1_TSS_18	CTNNB1	CGGAACGCTCCGCGCTGCGC	TSS	chr3	41240912	41240931	+	-2.46	-1.87	-0.09	-3.2	0.23	-3.98	-1.81	-1.72	-0.28
CTNNB1_TSS_19	CTNNB1	CGGCGCCATTTTAAGCCTCT	TSS	chr3	41240984	41241003	+	-0.36	-0.69	0.51	0.98	-0.54	-1.6	5.79	6.58	3.92
CTNNB1_TSS_2	CTNNB1	ACAAGGGGCGGGGCGCGAGG	TSS	chr3	41240882	41240901	-	-0.07	-0.77	-0.76	0.71	0.08	0.5	1.91	1.92	3.49
CTNNB1_TSS_20	CTNNB1	CGTTCCGCCGCGCGAGGACA	TSS	chr3	41240899	41240918	-	-3.18	0.15	-0.05	2.97	3.26	1.95	6.08	1.66	4.92
CTNNB1_TSS_21	CTNNB1	CTGCCGCCACCGGCGCAGCG	TSS	chr3	41240924	41240943	-	3.9	2.08	2.25	-0.05	1.62	-0.05	-0.37	-0.37	-0.37
CTNNB1_TSS_22	CTNNB1	CTGTGGCAGCAGCGTTGGCC	TSS	chr3	41241008	41241027	+	-0.85	0.52	-1.79	0.67	-0.72	-1.11	4.72	3.2	2.8
CTNNB1_TSS_23	CTNNB1	GACAAGGGGCGGGGCGCGAG	TSS	chr3	41240883	41240902	-	-2.63	-1.54	-1.08	-1.26	-2.98	-1.28	-1.14	-2.21	-2.43
CTNNB1_TSS_24	CTNNB1	GCAGACTGCTGGGCGGCGCG	TSS	chr3	41240842	41240861	+	-1.9	-1.13	-3.58	0.1	-1.63	-0.73	-2.29	-1.44	-2.61
CTNNB1_TSS_25	CTNNB1	GCCGCGCGAGGACAAGGGGC	TSS	chr3	41240893	41240912	-	-0.95	-2.36	-2.32	-0.96	-0.77	-3.17	-0.92	-1.96	-0.85
CTNNB1_TSS_26	CTNNB1	GCGGAGCGTTCCGCCGCGCG	TSS	chr3	41240905	41240924	-	-2.62	-0.71	-1.94	-0.05	-1.69	-3.65	-1.5	-1.9	-2.79
CTNNB1_TSS_27	CTNNB1	GCTCCGCGCTGCGCCGGTGG	TSS	chr3	41240918	41240937	+	-0.21	-1.02	-1.89	-1.99	-1	1	-2.47	-1.36	-0.55
CTNNB1_TSS_28	CTNNB1	GCTTAAAATGGCGCCGCACA	TSS	chr3	41240980	41240999	-	-0.77	-2.73	-2.73	-0.01	-0.73	-1.98	-2.47	0.02	-0.27
CTNNB1_TSS_29	CTNNB1	GGACAAGGGGCGGGGCGCGA	TSS	chr3	41240884	41240903	-	-1.25	-2.4	-2.17	-0.81	-2.67	-2.22	-1.18	-0.69	-2.15
CTNNB1_TSS_3	CTNNB1	ACAGACCGAGAGGCTTAAAA	TSS	chr3	41240992	41241011	-	-0.11	-1.29	-2.8	-1.79	-1.22	-3.18	-1.4	2.59	-0.31
CTNNB1_TSS_30	CTNNB1	GGCGGGGCGCGAGGGGGCGG	TSS	chr3	41240876	41240895	-	1.22	-1.68	-1.95	-1.99	-2.62	-2.61	-1.57	-1.57	-1.05
CTNNB1_TSS_31	CTNNB1	GTTCCGCCGCGCGAGGACAA	TSS	chr3	41240898	41240917	-	-0.59	-3	-4.09	-0.86	-1.85	-1.34	-2.44	-2.08	-0.16
CTNNB1_TSS_32	CTNNB1	TCGGTCTGTGGCAGCAGCGT	TSS	chr3	41241003	41241022	+	-1.42	-1.54	-1.43	-0.55	2.39	3.01	0.32	-0.56	-0.74
CTNNB1_TSS_33	CTNNB1	TTCCGCCGCGCGAGGACAAG	TSS	chr3	41240897	41240916	-	-2.36	-0.49	-0.65	0.84	-0.56	-2.22	-1.41	-0.46	-1.73
CTNNB1_TSS_4	CTNNB1	ACTTATAAGAGCTCCTTGTG	TSS	chr3	41240964	41240983	+	-1.08	0.6	-4.06	-0.36	-2.89	-1.93	-1.71	-1.78	-2.82
CTNNB1_TSS_5	CTNNB1	AGCAGCGTTGGCCCGGCCCC	TSS	chr3	41241015	41241034	+	-0.42	-1.28	-1.28	-1.12	1.03	-1.9	-0.84	-1.75	-1.38
CTNNB1_TSS_6	CTNNB1	AGGACAAGGGGCGGGGCGCG	TSS	chr3	41240885	41240904	-	-3.33	-2.23	-2.7	-2.55	-2.86	-0.14	1.72	0.16	2.65
CTNNB1_TSS_7	CTNNB1	AGGGGCGGGGCGCGAGGGGG	TSS	chr3	41240879	41240898	-	-2.46	-2.19	-3.71	-0.79	-2.2	0.11	2.74	1.35	3.09
CTNNB1_TSS_8	CTNNB1	ATTTTAAGCCTCTCGGTCTG	TSS	chr3	41240991	41241010	+	-1.69	-0.87	-0.87	-2.18	-0.76	-2.42	-1.86	-2.01	-1.28
CTNNB1_TSS_9	CTNNB1	CAGCAGCGTTGGCCCGGCCC	TSS	chr3	41241014	41241033	+	-2.04	-1.61	-2.71	-1.82	-1.71	-0.8	-2.39	-2.43	0.17
DHPS_exon_100	DHPS	GTATTGGTGACCACAGCTGG	exon	chr19	12790711	12790730	-	0.05	-0.79	-1.36	3.04	-1.35	-4.28	-1.47	-0.21	-0.95
DHPS_exon_101	DHPS	GTGCCTGGCGCCCACATACT	exon	chr19	12790667	12790686	-	-2.88	-0.96	-3.16	-1.01	-0.57	0.21	-1.35	-1.73	-0.5
DHPS_exon_102	DHPS	GTGCTGCACAAGGTAGCGAA	exon	chr19	12790981	12791000	+	-1.07	-1.98	-3.76	-0.72	-2.45	-2.71	-0.77	-2.33	-0.53
DHPS_exon_103	DHPS	GTGGGCGGCGGCTCTGGGTC	exon	chr19	12791067	12791086	+	-1.58	0.16	-5.22	-0.16	-0.66	-0.84	-3.06	0.29	2.07
DHPS_exon_104	DHPS	TACCAGCTGCACCATTTTCC	exon	chr19	12791046	12791065	-	-1.36	-1.7	-1.54	-2.97	-0.4	0.97	-1.38	-1.6	0.22
DHPS_exon_105	DHPS	TCCCAGGAAAATGGTGCAGC	exon	chr19	12791041	12791060	+	-1.09	-3.66	-0.61	0.68	-2.26	-1.78	-2.7	-0.83	-1.83
DHPS_exon_106	DHPS	TCTGGGTCAGGTCCGCGTGC	exon	chr19	12791079	12791098	+	-0.26	-0.75	-1.14	-3.87	-0.83	-0.34	-2.77	-0.72	-1.15
DHPS_exon_107	DHPS	TGAGAATTACTGCAAGTTTG	exon	chr19	12790490	12790509	-	-1.12	-1.83	-1.85	-0.13	-0.41	-1.87	-3.3	-2.64	-3.53
DHPS_exon_108	DHPS	TGAGGTTGGATGTATATCCC	exon	chr19	12791025	12791044	+	0.7	-1.53	-1.53	-0.5	-0.39	-1.65	-2.39	-3.1	0.44
DHPS_exon_109	DHPS	TGCAGCTGGTAAGTGGGCGG	exon	chr19	12791055	12791074	+	-1.89	-3.08	-2.91	-1.09	-1.37	-0.79	-2.53	-2.77	-2.24
DHPS_exon_110	DHPS	TGCCTGGCGCCCACATACTT	exon	chr19	12790666	12790685	-	-0.03	-2.24	-2.01	-1.24	-1.52	-2.5	-0.2	-4.01	-0.74
DHPS_exon_111	DHPS	TGGGCGAGTTTAGCCTCAGG	exon	chr19	12790647	12790666	-	-0.25	-2.65	-3.75	-2.66	-0.83	-0.03	-0.92	-2.04	-0.88
DHPS_exon_112	DHPS	TGGGCGCCAGGCACTTGATG	exon	chr19	12790673	12790692	+	-0.77	-0.51	-2.51	-4.11	-1.73	-1.37	-1.45	-2.67	-0.6
DHPS_exon_113	DHPS	TGGTAAGTGGGCGGCGGCTC	exon	chr19	12791061	12791080	+	2.82	2.48	-1.01	-1.19	-1.23	-0.25	-0.46	0.25	3.14
DHPS_exon_114	DHPS	TGGTCTTCATCCTGTGACAG	exon	chr19	12791099	12791118	+	-1.12	-0.4	-1.31	-1.05	-0.65	-1.03	-2.34	-2.06	-0.37
DHPS_exon_115	DHPS	TGGTGCAGCTGGTAAGTGGG	exon	chr19	12791052	12791071	+	-0.72	-2.93	-0.31	-0.08	0.14	-0.67	-2.65	-2.37	-3.32
DHPS_exon_116	DHPS	TTCCTCCACGCCGCCAGCTG	exon	chr19	12790698	12790717	+	-0.44	-0.28	-1.09	1.23	0.77	0.38	5.2	4.36	4.51
DHPS_exon_117	DHPS	TTGGGCGAGTTTAGCCTCAG	exon	chr19	12790648	12790667	-	-0.13	0.03	-2.33	-2.31	-3.09	-0.93	-2.72	-1.97	-0.94
DHPS_exon_68	DHPS	AAAATGGTGCAGCTGGTAAG	exon	chr19	12791048	12791067	+	-0.76	-2.23	-3.32	-0.6	-1.36	-2.58	1.7	0.74	0.14
DHPS_exon_69	DHPS	AAACTTGCAGTAATTCTCAT	exon	chr19	12790491	12790510	+	-2.76	-0.22	-0.55	-2.53	-2.06	-1.61	-2.06	-1.5	0.81
DHPS_exon_70	DHPS	AAATGGTGCAGCTGGTAAGT	exon	chr19	12791049	12791068	+	-1.2	-2.55	-2.55	0.2	-0.41	-3.34	-2.63	-2.35	-1.79
DHPS_exon_71	DHPS	AACTTGCAGTAATTCTCATT	exon	chr19	12790492	12790511	+	-1.2	-0.57	-4.17	-2.77	-2.4	-0.73	2.86	2.73	3.79
DHPS_exon_72	DHPS	AATTCTCATTGGGCACCAGC	exon	chr19	12790502	12790521	+	-2.69	-1.79	-2.06	-0.43	-0.39	-1.62	-2.27	1.52	2.51
DHPS_exon_73	DHPS	ACAGGATGAAGACCAGCACG	exon	chr19	12791094	12791113	-	-2.4	-1.91	-1.92	-2.52	-1.98	-1.97	-1.47	-1.8	-1.42
DHPS_exon_74	DHPS	ACATCCAACCTCATCAGTTC	exon	chr19	12791018	12791037	-	-1.48	-0.24	-0.29	-1.01	0	0.11	2.64	4.16	3.09
DHPS_exon_75	DHPS	ACCAGCTGCACCATTTTCCT	exon	chr19	12791045	12791064	-	2.39	2.12	0.74	0.68	-0.94	-0.69	2.35	1.41	0.12
DHPS_exon_76	DHPS	ACTTGGGCGAGTTTAGCCTC	exon	chr19	12790650	12790669	-	-1.11	-0.67	-0.84	-3.38	0.21	-2	2.06	-3.77	1.36
DHPS_exon_77	DHPS	ATTACTGCAAGTTTGAGGAC	exon	chr19	12790485	12790504	-	-1.2	-1.9	-1.61	-2.44	0.19	-4.38	-1.54	0.05	-1.25
DHPS_exon_78	DHPS	CAAGGTAGCGAATGGTCTCA	exon	chr19	12790989	12791008	+	1.1	-0.69	-2.2	-0.86	-2.96	-4.21	-2.85	-1.59	-1.99
DHPS_exon_79	DHPS	CACGGATGCCTGAACTGATG	exon	chr19	12791007	12791026	+	-1.12	-0.28	-1.53	-1.97	-1.23	-1.08	-3.71	-2.79	-0.68
DHPS_exon_80	DHPS	CCCGGAGCTCCTTCCCCCTG	exon	chr19	12790631	12790650	+	-0.5	-0.09	-0.24	-0.78	-0.37	-0.35	-1.82	-2.23	2.04
DHPS_exon_81	DHPS	CCTCAGGGGGAAGGAGCTCC	exon	chr19	12790634	12790653	-	-3.23	-2.41	-2.85	-1.38	-0.61	-1.21	-0.96	-1.95	-0.57
DHPS_exon_82	DHPS	CGAGTTTAGCCTCAGGGGGA	exon	chr19	12790643	12790662	-	-1.03	-1.31	-1.02	-0.74	-0.79	-2.45	-1.86	0.34	-1.44
DHPS_exon_83	DHPS	CGCCCAAGTATGTGGGCGCC	exon	chr19	12790661	12790680	+	3.7	1.32	-0.87	-1.57	0.1	-1.57	0.1	-1.69	-2.11
DHPS_exon_84	DHPS	CTAAACTCGCCCAAGTATGT	exon	chr19	12790654	12790673	+	-1.5	-1.14	-0.45	-0.78	-1.07	-2.15	-3.4	-2.51	-0.79
DHPS_exon_85	DHPS	CTTGGGCGAGTTTAGCCTCA	exon	chr19	12790649	12790668	-	4.54	6.19	0.65	0.84	1.05	-1.46	-0.73	-0.16	-0.93
DHPS_exon_86	DHPS	GAAGCTGGAACCACTGTCAC	exon	chr19	12791112	12791131	-	0.17	-0.24	-3.46	-2.74	-1.66	-0.58	-1.82	-1.16	-2.34
DHPS_exon_87	DHPS	GACCACAGCTGGCGGCGTGG	exon	chr19	12790703	12790722	-	-0.07	-0.64	-2.76	-2.52	-4.36	-2.19	-1.27	-2.77	-1.49
DHPS_exon_88	DHPS	GACGTATTGGTGACCACAGC	exon	chr19	12790714	12790733	-	-1.15	-1.25	-1.43	0.01	-1.14	-2.52	0.4	2.61	3.91
DHPS_exon_89	DHPS	GATGCCCATTCTGGACCAGA	exon	chr19	12790460	12790479	-	-1.27	-0.45	-2	-0.52	-0.39	-4.06	1.3	-0.93	-2.46
DHPS_exon_90	DHPS	GATGCCTGAACTGATGAGGT	exon	chr19	12791011	12791030	+	-0.3	0.32	0.13	0.59	-1.57	-0.92	-1.65	-0.35	-1.08
DHPS_exon_91	DHPS	GCCTCAGGGGGAAGGAGCTC	exon	chr19	12790635	12790654	-	-0.77	-1.21	-2.99	-0.22	-0.19	-1.29	-0.84	-3.74	0.09
DHPS_exon_92	DHPS	GCTAAACTCGCCCAAGTATG	exon	chr19	12790653	12790672	+	-2.52	-1.57	-1.99	-2.68	-0.1	-1.76	-2.98	-2.11	-1.09
DHPS_exon_93	DHPS	GGAAGACCTCATCAAGTGCC	exon	chr19	12790682	12790701	-	0.28	0.98	-3.07	-2.23	-0.68	-0.09	0.94	1.14	-1.37
DHPS_exon_94	DHPS	GGAAGGAGCTCCGGGAGAAC	exon	chr19	12790626	12790645	-	-0.54	-2.09	-2.09	0.36	0.63	-3	3.57	3.43	-0.39
DHPS_exon_95	DHPS	GGACTGGCTGATGCCCATTC	exon	chr19	12790469	12790488	-	3.19	-0.83	-1	-0.41	-0.01	-2.88	-0.93	-1.51	-0.96
DHPS_exon_96	DHPS	GGATGTATATCCCAGGAAAA	exon	chr19	12791032	12791051	+	-1.85	-0.59	-1.85	-0.85	-2	-2	1.56	-0.64	-2.4
DHPS_exon_97	DHPS	GGGAAGGAGCTCCGGGAGAA	exon	chr19	12790627	12790646	-	-2.07	-2.75	-2.75	-1.58	-0.62	-3.55	-2.95	-2.31	-2.34
DHPS_exon_98	DHPS	GGTAAGTGGGCGGCGGCTCT	exon	chr19	12791062	12791081	+	-1.17	-1.82	-0.81	-2.95	-1.63	-2.81	2.42	-2.49	-0.4
DHPS_exon_99	DHPS	GGTGACCACAGCTGGCGGCG	exon	chr19	12790706	12790725	-	0.13	-2.47	-2.21	3.48	3.97	1.52	7.18	7.16	4.97
DHPS_intron_118	DHPS	AATCGCTTGAACCCGCGAGG	TSS	chr19	12791735	12791754	-	0.09	-2.47	-2.47	0.13	-1.84	-0.82	-3.94	2.55	-2.62
DHPS_intron_119	DHPS	CACTGCAACCTCCACCTCGC	TSS	chr19	12791721	12791740	+	-0.5	-2.3	-1.4	-1.86	-2.23	-1.42	3.53	2.36	3.07
DHPS_intron_120	DHPS	CAGGCGCGCAACACCATGCC	TSS	chr19	12791788	12791807	+	-0.32	-0.37	3.92	0.93	4.05	2.1	-2.06	-2.48	-0.66
DHPS_intron_121	DHPS	CCCAGCTACTCGGGAGGCTG	TSS	chr19	12791764	12791783	-	-2.15	-1.5	-1.01	-2.07	0.18	-3.65	-2.05	-1.96	-1.39
DHPS_intron_122	DHPS	CCTCAGCCTCCCGAGTAGCT	TSS	chr19	12791761	12791780	+	0.1	-2.05	1.23	-4.14	-2.35	-0.96	-3.46	-2.67	-0.45
DHPS_intron_123	DHPS	CGCCTGTAGTCCCAGCTACT	TSS	chr19	12791774	12791793	-	0.06	-0.13	-0.36	-3.12	-3.01	-1.98	-2.86	-2.25	-2.3
DHPS_intron_124	DHPS	CGCTTGAACCCGCGAGGTGG	TSS	chr19	12791732	12791751	-	-1.72	-1.22	-1.24	-3.75	-1.79	-3.75	0.47	-2.26	-1.32
DHPS_intron_125	DHPS	CTAAAATGCAAAAAATTAGC	TSS	chr19	12791810	12791829	-	-0.99	-1.66	-0.11	-0.37	-0.95	-2.21	2.08	1.21	3
DHPS_intron_126	DHPS	GAGAATCGCTTGAACCCGCG	TSS	chr19	12791738	12791757	-	-1.32	-0.63	-0.23	-1.99	-1.47	-3.14	-2.51	-2.81	-0.2
DHPS_intron_127	DHPS	GCCTCAGCCTCCCGAGTAGC	TSS	chr19	12791760	12791779	+	-1.75	-1.74	2.06	0.74	1.29	2.36	0.29	-3.19	-2.17
DHPS_intron_128	DHPS	GCCTGTAGTCCCAGCTACTC	TSS	chr19	12791773	12791792	-	-0.5	-1.79	2.73	3.59	3.18	0.13	-1.53	-2.52	-2.7
DHPS_intron_129	DHPS	GCTACTCGGGAGGCTGAGGC	TSS	chr19	12791760	12791779	-	0.08	-0.44	4.05	1.75	2.47	0.47	1.03	-3.05	-1.3
DHPS_intron_130	DHPS	TAAAATGCAAAAAATTAGCC	TSS	chr19	12791809	12791828	-	-1.4	0.29	-2.08	-0.05	-1.13	-2.8	-1.8	-2.69	-1.83
DHPS_intron_131	DHPS	TCACTGCAACCTCCACCTCG	TSS	chr19	12791720	12791739	+	-0.43	0.09	-1.01	-1.22	-2.91	-0.49	3.63	3.19	1.75
DHPS_intron_132	DHPS	TCCCGAGTAGCTGGGACTAC	TSS	chr19	12791769	12791788	+	-0.15	-1.62	0.33	-1.5	-0.52	0.54	-0.24	1.17	2.26
DHPS_intron_133	DHPS	TGCAAAAAATTAGCCGGGCA	TSS	chr19	12791804	12791823	-	-1.02	0.08	-1.43	0.31	0	-1.26	-1.78	-1.13	-1.21
DHPS_intron_134	DHPS	TGCGCCACTGCACTCCAGCC	TSS	chr19	12791692	12791711	-	-0.4	-0.88	0.1	-2.32	-1.3	-3.65	6.06	0.95	-0.5
DHPS_intron_135	DHPS	TGTAGTCCCAGCTACTCGGG	TSS	chr19	12791770	12791789	-	-0.81	-0.21	0.16	5.92	5.6	2.02	-4.02	-2.24	-0.11
DHPS_intron_136	DHPS	TTTGCATTTTAGTAGAGACA	TSS	chr19	12791818	12791837	+	-1.69	-0.97	-0.93	0.53	0.69	-3.84	-1.52	-1.71	-2.87
DHPS_intron_137	DHPS	TTTTGCATTTTAGTAGAGAC	TSS	chr19	12791817	12791836	+	0	0	1.55	0	0	0	0	0	0
DHPS_TSS_1	DHPS	AAATTAAGGGAGGATATGGG	TSS	chr19	12792055	12792074	-	-1.46	-2.33	-1.42	0.04	-0.66	-1.89	0.01	-2.94	-1.79
DHPS_TSS_10	DHPS	ATGCTCTCTGATTCCTAAAA	TSS	chr19	12791957	12791976	-	3.89	0.99	-0.11	-1.5	-1.38	-0.43	0.17	-1.49	-1.37
DHPS_TSS_11	DHPS	ATGGCGGCGACCTGGTTTAC	TSS	chr19	12792750	12792769	-	-1.06	-0.93	-2.4	-0.1	0.53	0.13	2.27	0.98	1.6
DHPS_TSS_12	DHPS	ATTCCTAAAAGGGTGGGGGC	TSS	chr19	12791947	12791966	-	3.36	0.47	-0.85	-0.24	-0.63	-1.69	-1.32	-1.3	0.32
DHPS_TSS_13	DHPS	ATTTTTAGCCCCTGTAAACC	TSS	chr19	12792737	12792756	+	0.2	-1.47	-2.57	-1.18	-1.32	0.19	-2.92	-0.63	-0.72
DHPS_TSS_14	DHPS	CAGCCAGCCCCCACCCTTTT	TSS	chr19	12791941	12791960	+	3.92	3.24	-0.14	2.73	3.73	4.32	-1.55	-1.11	1.28
DHPS_TSS_15	DHPS	CATTTAAAGCTTTCTGGAAT	TSS	chr19	12792096	12792115	-	-0.59	-0.44	-3.48	-0.69	-0.25	0.22	2.15	2.93	2.43
DHPS_TSS_16	DHPS	CCCCTAGGCCGGGCTTACGG	TSS	chr19	12792612	12792631	+	0.42	-0.71	-1.81	-0.95	-2.89	-0.61	-1.39	-3.18	-0.32
DHPS_TSS_17	DHPS	CCCTACTTCCTGTGCTCTTG	TSS	chr19	12792672	12792691	-	0.02	-1.09	0.77	5.54	2.32	2.06	1.55	1.92	4.83
DHPS_TSS_18	DHPS	CCCTTAATTTGTCTTGCCCC	TSS	chr19	12792065	12792084	+	-1.63	-0.37	-2.03	0.34	1.37	1.55	0.9	0.67	1.43
DHPS_TSS_19	DHPS	CCGCAAGAGCACAGGAAGTA	TSS	chr19	12792669	12792688	+	-2.44	-2.48	-3.58	0.04	-0.45	-2.14	-1.83	0.44	-2.79
DHPS_TSS_2	DHPS	ACATTTAAAGCTTTCTGGAA	TSS	chr19	12792097	12792116	-	-2.44	-2.32	-3.58	0.38	-0.66	0.92	2.95	0.16	3.01
DHPS_TSS_20	DHPS	CCGCCGTAAGCCCGGCCTAG	TSS	chr19	12792615	12792634	-	-0.72	-1.19	-0.19	-0.74	-3.69	-2.79	-1.32	-1.44	-0.01
DHPS_TSS_21	DHPS	CCTGGGGCAAGACAAATTAA	TSS	chr19	12792068	12792087	-	0.11	-2.17	-2.17	-1.75	-2.53	-2.53	-2.51	-2.51	-1.59
DHPS_TSS_22	DHPS	CTAAAAGGGTGGGGGCTGGC	TSS	chr19	12791943	12791962	-	-0.79	-1.74	-1.46	0.48	0.28	0.63	-1.75	-0.58	-0.58
DHPS_TSS_23	DHPS	CTCTCTGATTCCTAAAAGGG	TSS	chr19	12791954	12791973	-	0.22	-1.14	-2	0.13	0.02	-2.07	-1.57	-1.49	-1.66
DHPS_TSS_24	DHPS	CTCTGATTCCTAAAAGGGTG	TSS	chr19	12791952	12791971	-	0.29	0.54	1.86	5.74	7.15	3.01	-2.71	-0.99	-2.28
DHPS_TSS_25	DHPS	CTGCCCCTAGGCCGGGCTTA	TSS	chr19	12792609	12792628	+	3.7	-0.68	-0.3	-0.67	-2.34	-2.77	-1.52	-1.19	2.33
DHPS_TSS_26	DHPS	GAACACACGCACAAAAATGG	TSS	chr19	12792766	12792785	-	7.05	2.03	0.43	0.85	-0.42	1.97	0.3	-0.35	-0.99
DHPS_TSS_27	DHPS	GACAAATTAAGGGAGGATAT	TSS	chr19	12792058	12792077	-	-1.28	-1.95	-1.95	0.56	-1.41	-1.41	-2.66	-2.66	-1.09
DHPS_TSS_28	DHPS	GATCCGGTCCCTTCCCCGCT	TSS	chr19	12791986	12792005	+	-0.14	-0.03	-1.17	-0.74	-1.22	-0.31	0.06	0.29	0.54
DHPS_TSS_29	DHPS	GATGCTCTCTGATTCCTAAA	TSS	chr19	12791958	12791977	-	-1.9	-1.19	2.11	-2.53	4.87	4.96	-2.2	-2.44	-2.04
DHPS_TSS_3	DHPS	ACGGAACACACGCACAAAAA	TSS	chr19	12792769	12792788	-	-1.99	-0.63	-2.41	-1.05	1.56	-1.83	-2.9	-2.9	-0.31
DHPS_TSS_30	DHPS	GCACAAAAATGGCGGCGACC	TSS	chr19	12792758	12792777	-	-2	-1.41	-2.67	-1.42	-0.21	-1.44	-1.19	-0.25	-0.14
DHPS_TSS_31	DHPS	GCCGCCGTAAGCCCGGCCTA	TSS	chr19	12792616	12792635	-	-1.63	-1.21	-2.31	0.5	0.2	0.23	-1.17	-2.74	-2.74
DHPS_TSS_32	DHPS	GCCTGGGGCAAGACAAATTA	TSS	chr19	12792069	12792088	-	-2.81	-2.16	-3.68	0.73	-2.38	0.8	-3.8	-2.37	-0.07
DHPS_TSS_33	DHPS	GGAAGTAGGGAACGTGCTTT	TSS	chr19	12792682	12792701	+	-0.51	0.38	4.4	1.77	4.76	5.23	-2.92	-1.5	-0.77
DHPS_TSS_34	DHPS	GGCCGCCGTAAGCCCGGCCT	TSS	chr19	12792617	12792636	-	-1.83	-1.07	-2.85	-1.95	-2.08	-3.34	-1.46	-0.9	-1.59
DHPS_TSS_35	DHPS	GGCGGCGACCTGGTTTACAG	TSS	chr19	12792748	12792767	-	-0.82	-4.15	1.59	3.18	2.37	0.09	-1.89	-1.67	-1.34
DHPS_TSS_36	DHPS	GGGAAGGGACCGGATCTGAA	TSS	chr19	12791982	12792001	-	-0.06	0.85	-0.07	3.08	-0.73	-1.45	3.51	2.3	-0.91
DHPS_TSS_37	DHPS	GGGAGGAGGAGCCTAAGTCT	TSS	chr19	12792038	12792057	-	-0.48	-1.16	1.07	0.09	1.09	1.35	-1.16	-1.85	-0.65
DHPS_TSS_38	DHPS	GGGGCAAGACAAATTAAGGG	TSS	chr19	12792065	12792084	-	0.42	1.37	1.51	2.61	3.89	3.39	2.82	2.1	3.42
DHPS_TSS_39	DHPS	GGGTGGGGGCTGGCTGGGCG	TSS	chr19	12791937	12791956	-	-0.3	-0.69	-2.81	-0.27	-0.2	-0.12	3.11	0.95	-0.73
DHPS_TSS_4	DHPS	ACGTGCTTTGGGCGAAAGAC	TSS	chr19	12792693	12792712	+	-1.55	-2	-3.51	2.15	-3.61	-1.33	-2.68	-2.72	0.07
DHPS_TSS_40	DHPS	GTCAAAGCTGCCCCTAGGCC	TSS	chr19	12792602	12792621	+	-2.82	-2.54	0.21	-2.44	0	-0.4	-1.95	-1.85	-0.7
DHPS_TSS_41	DHPS	GTCGGGGTTTAACGCGTTTC	TSS	chr19	12792639	12792658	-	-1.51	-0.03	-2.04	-0.89	-1.53	-0.55	1.14	1.82	2.32
DHPS_TSS_42	DHPS	TAAAAGGGTGGGGGCTGGCT	TSS	chr19	12791942	12791961	-	5.56	1.73	2.56	-0.42	-0.24	-3.11	-3.11	1.48	-0.64
DHPS_TSS_43	DHPS	TAGATTTGCTTTTCCCAGCG	TSS	chr19	12792002	12792021	-	1.15	-2.46	0.89	5.08	5.05	1.76	-1.48	-2.15	-0.04
DHPS_TSS_44	DHPS	TAGGTACATTTAAAGCTTTC	TSS	chr19	12792102	12792121	-	-0.47	-1.69	-1.05	0.03	-1.4	3.11	-3.41	-1.65	-2.8
DHPS_TSS_45	DHPS	TCACGTGATAAACCAACTTC	TSS	chr19	12792715	12792734	-	3.52	2.85	1.1	-0.45	-1.17	-0.08	-0.61	-1.42	-0.86
DHPS_TSS_46	DHPS	TCCGCAAGAGCACAGGAAGT	TSS	chr19	12792668	12792687	+	0.39	0.95	-0.54	0.36	0.38	-1	2.24	-3.09	-1.08
DHPS_TSS_47	DHPS	TCGGGGTTTAACGCGTTTCT	TSS	chr19	12792638	12792657	-	-3.03	-1.42	-1.86	-0.12	0.17	1.36	-2.05	-1.32	-0.4
DHPS_TSS_48	DHPS	TCTCTGATTCCTAAAAGGGT	TSS	chr19	12791953	12791972	-	0	0	0	0	0	0	-0.12	-0.12	-0.12
DHPS_TSS_49	DHPS	TCTGATTCCTAAAAGGGTGG	TSS	chr19	12791951	12791970	-	-1.52	-1.12	-2.39	3.44	0.08	-1.42	-3.06	-1.72	-0.43
DHPS_TSS_5	DHPS	AGACAAATTAAGGGAGGATA	TSS	chr19	12792059	12792078	-	-0.55	-1.68	-1.22	-1.6	-0.61	-1.05	-0.87	-0.98	-1.42
DHPS_TSS_50	DHPS	TCTGGAATGGGCGGAGCCTG	TSS	chr19	12792084	12792103	-	-1.12	-0.33	-3	-1.43	2.3	-2.67	-3.61	-2.06	-0.48
DHPS_TSS_51	DHPS	TGGCGGCGACCTGGTTTACA	TSS	chr19	12792749	12792768	-	-2.03	-2.26	-2.22	1.28	1.27	1.7	1.79	1.2	-2.77
DHPS_TSS_52	DHPS	TGGGAGGAGGAGCCTAAGTC	TSS	chr19	12792039	12792058	-	-0.89	-1.79	-2.59	-2.45	-1.64	-0.12	-1.58	-1.22	-0.25
DHPS_TSS_53	DHPS	TGGGGGCTGGCTGGGCGCGG	TSS	chr19	12791934	12791953	-	-1.16	-0.49	1.92	2.27	4.03	0.11	0.94	-1.35	-1.99
DHPS_TSS_54	DHPS	TGGTTTACAGGGGCTAAAAA	TSS	chr19	12792738	12792757	-	-0.3	-0.3	-0.3	0.65	-0.13	-0.13	-0.16	2.47	-0.87
DHPS_TSS_55	DHPS	TGTGCGTGTGTTCCGTAATA	TSS	chr19	12792773	12792792	+	-2.76	-0.23	-2.35	-2.03	-2.35	0.38	5.21	0.76	2.22
DHPS_TSS_56	DHPS	TTAAAGCTTTCTGGAATGGG	TSS	chr19	12792093	12792112	-	-1.29	-0.92	-0.89	0.02	0.27	-1.39	2.55	5.37	-0.77
DHPS_TSS_57	DHPS	TTAAGGGAGGATATGGGAGG	TSS	chr19	12792052	12792071	-	-0.51	-2.06	-2.25	-0.03	-0.41	-0.42	5.87	4.61	3.36
DHPS_TSS_58	DHPS	TTAGATTTGCTTTTCCCAGC	TSS	chr19	12792003	12792022	-	4.2	-2.02	-1.58	-0.58	-3.4	-2.21	0.18	-0.95	-0.15
DHPS_TSS_59	DHPS	TTCAAGAACCGCCCAGACTT	TSS	chr19	12792024	12792043	+	-1.05	-0.02	-3.74	-1.83	0.8	0.68	0.28	1.16	-0.15
DHPS_TSS_6	DHPS	AGAGCATCTCCTTTCAGATC	TSS	chr19	12791970	12791989	+	-2.19	-0.84	-3.21	-2.79	-2.2	0.27	-1.37	-1.89	-2.69
DHPS_TSS_60	DHPS	TTCTGGAATGGGCGGAGCCT	TSS	chr19	12792085	12792104	-	1.81	0.99	4.78	3.03	2.68	3.68	-1.97	-0.39	1.98
DHPS_TSS_61	DHPS	TTGCTTTTCCCAGCGGGGAA	TSS	chr19	12791997	12792016	-	-0.65	0.13	2.56	0.2	0.94	2.39	0.18	0.72	1.64
DHPS_TSS_62	DHPS	TTGGGCGAAAGACCGGAAGT	TSS	chr19	12792700	12792719	+	-2.87	-2.12	-2.39	-1.83	-1.7	-1.7	-2.62	-2.25	0.33
DHPS_TSS_63	DHPS	TTTAGATTTGCTTTTCCCAG	TSS	chr19	12792004	12792023	-	0.59	-0.54	-1.35	-0.4	-0.19	-2.78	-0.87	1.3	1.92
DHPS_TSS_64	DHPS	TTTCCCAGCGGGGAAGGGAC	TSS	chr19	12791992	12792011	-	-2.19	-3.06	-1.5	-2.67	-2.71	-2.1	0	-0.34	-1.99
DHPS_TSS_65	DHPS	TTTCTGGAATGGGCGGAGCC	TSS	chr19	12792086	12792105	-	-0.43	-0.87	-2.19	1.19	-2.73	0.3	1.17	1.32	1.66
DHPS_TSS_66	DHPS	TTTCTGGGCCGCCGTAAGCC	TSS	chr19	12792623	12792642	-	-3.1	-2.68	-3.78	-1.08	-0.81	-1.43	-2.76	-1.62	-0.45
DHPS_TSS_67	DHPS	TTTGCTTTTCCCAGCGGGGA	TSS	chr19	12791998	12792017	-	-1.54	-3.3	-3.01	0.17	-0.14	0.48	1.76	0.82	3.84
DHPS_TSS_7	DHPS	AGATCCGGTCCCTTCCCCGC	TSS	chr19	12791985	12792004	+	-3.26	-0.14	-2.27	-0.52	-0.9	-2.34	-2.29	-1.97	-1.79
DHPS_TSS_8	DHPS	AGGAAGTAGGGAACGTGCTT	TSS	chr19	12792681	12792700	+	-2.69	-2.43	-2.39	-0.92	-3.2	-2.29	-2.69	-1.94	-2.33
DHPS_TSS_9	DHPS	AGGAGGAGCCTAAGTCTGGG	TSS	chr19	12792035	12792054	-	3.93	1.35	-1.46	-0.79	-1.09	0.24	-1.52	-1.08	0.57
EGFR_exon_100	EGFR	TGAACCGCACGGCGCCATGC	exon	chr7	55214306	55214325	-	-1.48	1	-2.01	-2.69	-0.96	-2.66	2.28	3.03	2.68
EGFR_exon_101	EGFR	TGAGCTTGTTACTCGTGCCT	exon	chr7	55209986	55210005	-	2.07	1.18	-0.22	0.1	2.3	-0.13	3.9	2.59	1.71
EGFR_exon_102	EGFR	TGAGGTGGTCCTTGGGAATT	exon	chr7	55210064	55210083	+	-0.59	-2.59	-1.51	-0.99	-1.5	-0.17	-2.07	-1.95	-0.35
EGFR_exon_103	EGFR	TGCAAATAAAACCGGACTGA	exon	chr7	55211135	55211154	+	-1.87	-1.18	-0.6	2.58	1.56	1.17	-1.17	-1.71	-1.9
EGFR_exon_104	EGFR	TGCGACCCTCCGGGACGGCC	exon	chr7	55086972	55086991	+	-2.32	-0.2	-3.81	-0.64	-0.14	-0.46	-2.41	-2.89	-1.11
EGFR_exon_105	EGFR	TGCGCTCTGCCCGGCGAGTC	exon	chr7	55087018	55087037	+	2.18	-0.73	-0.86	1.19	2.02	-0.55	-3.62	-2.4	-1.02
EGFR_exon_106	EGFR	TGGAAATTACCTATGTGCAG	exon	chr7	55210084	55210103	+	-0.27	-0.41	-1.81	-1.02	-0.64	0.57	-1.1	-1.59	-1.73
EGFR_exon_57	EGFR	AAATCCTGCATGGCGCCGTG	exon	chr7	55214299	55214318	+	4.43	0.43	-3.02	0.31	-0.29	0.82	-1.69	-1.76	-0.68
EGFR_exon_58	EGFR	AACTATGATGCAAATAAAAC	exon	chr7	55211127	55211146	+	-2.39	-1.13	-2.39	-1.45	-0.98	-2.24	-2.66	-2.25	-1.09
EGFR_exon_59	EGFR	AATAACTGTGAGGTGGTCCT	exon	chr7	55210056	55210075	+	-0.93	-0.24	2.27	0.67	2.34	1.09	-1.82	-1.32	-1.27
EGFR_exon_60	EGFR	AATTCGCTCCACTGTGTTGA	exon	chr7	55211035	55211054	-	-0.4	-1.59	-1.55	-2.04	-1.76	-1.73	-1.81	-0.13	0.53
EGFR_exon_61	EGFR	AGAGCGCAGCCAGCAGCGCC	exon	chr7	55087006	55087025	-	-0.44	-2.07	-3.59	-2.34	-0.24	0.53	-0.42	-0.65	-0.43
EGFR_exon_62	EGFR	AGATAAGACTGCTAAGGCAT	exon	chr7	55211107	55211126	-	-2.03	-0.73	-2.7	-3.39	-1.72	1.06	-1.81	-2.28	-1.39
EGFR_exon_63	EGFR	AGGGTTGTTGCTGAACCGCA	exon	chr7	55214317	55214336	-	-3.09	-3.34	-2.94	0.33	1.11	0.59	-1.09	-1.99	-0.98
EGFR_exon_64	EGFR	AGGTAATTTCCAAATTCCCA	exon	chr7	55210076	55210095	-	1.04	-2.68	-2.68	-2.43	-1.17	-0.26	-2.58	-1.63	-1.26
EGFR_exon_65	EGFR	AGTAACAAGCTCACGCAGTT	exon	chr7	55209993	55210012	+	-1.01	-2.19	-2.16	-0.53	-3.88	-1.72	-1.6	-2.59	-2.19
EGFR_exon_66	EGFR	AGTTATTGAACATCCTCTGG	exon	chr7	55210043	55210062	-	0.52	-0.11	-2.29	0.73	-2.02	-1.89	-1.73	-2.03	-1.59
EGFR_exon_67	EGFR	ATAACCAGCCACCTCCTGGA	exon	chr7	55211002	55211021	-	-0.9	-1.16	-1.58	-0.14	-1.41	0.16	-1.06	-1.49	-1.37
EGFR_exon_68	EGFR	ATAACTGTGAGGTGGTCCTT	exon	chr7	55210057	55210076	+	-1.41	-0.42	-1.7	0.77	-1.69	-3.38	-2.75	-2.1	-1.16
EGFR_exon_69	EGFR	ATAGTTAGATAAGACTGCTA	exon	chr7	55211113	55211132	-	-0.58	-0.37	-1.65	-2.08	-3.47	-3.47	-0.51	-0.94	-1.57
EGFR_exon_70	EGFR	ATCATAATTCCTCTGCACAT	exon	chr7	55210096	55210115	-	1.19	0.71	-0.81	-0.85	-0.71	0.97	-1.41	-2.75	0.08
EGFR_exon_71	EGFR	ATCATTTTCTCAGCCTCCAG	exon	chr7	55210027	55210046	+	-0.95	0.85	-0.25	2.39	-0.05	-0.59	-2.02	-1.28	-0.11
EGFR_exon_72	EGFR	ATGATCTGCAGGTTTTCCAA	exon	chr7	55211058	55211077	-	1.2	2.87	1.51	-3.2	-0.33	-0.3	0.11	-1.9	0.31
EGFR_exon_73	EGFR	ATGCGACCCTCCGGGACGGC	exon	chr7	55086971	55086990	+	-1.79	-1.85	-1.35	-3.04	-1.71	-0.13	2.73	-0.48	-0.83
EGFR_exon_74	EGFR	CACAGTGGAGCGAATTCCTT	exon	chr7	55211039	55211058	+	-3.2	-3.16	-0.5	-2.86	-1.41	-2.87	1.18	0.71	-0.95
EGFR_exon_75	EGFR	CACAGTTATTGAACATCCTC	exon	chr7	55210046	55210065	-	-2.11	-1.6	-0.86	0.98	-0.69	1.26	-2.69	-2.36	-3.57
EGFR_exon_76	EGFR	CAGCGCCAGGAGCGCTGCCC	exon	chr7	55086993	55087012	-	0.27	-1.09	-2.61	-0.96	-1.53	-1.09	4.41	7.59	6.98
EGFR_exon_77	EGFR	CATGGGCAGCTCCTTCAGTC	exon	chr7	55211149	55211168	-	-1.34	-0.78	-0.52	-2.89	-3.21	-2.18	-1.7	-1.88	-1.4
EGFR_exon_78	EGFR	CCACTGTGTTGAGGGCAATG	exon	chr7	55211027	55211046	-	-0.97	-3.07	-3.03	-0.34	0.34	-2.17	3.05	3.48	2.38
EGFR_exon_79	EGFR	CCCGGCGAGTCGGGCTCTGG	exon	chr7	55087027	55087046	+	-1.32	-2.69	-1.92	1.85	-2.1	-1.87	-0.8	-1.38	-0.45
EGFR_exon_80	EGFR	CCTCATTGCCCTCAACACAG	exon	chr7	55211024	55211043	+	-1.68	-0.33	-3.94	1.43	-0.09	1	-1.61	-1.5	-0.07
EGFR_exon_81	EGFR	CCTCCAGAGCCCGACTCGCC	exon	chr7	55087030	55087049	-	-1.37	0.47	-3.24	-1.01	-0.89	-0.24	0.28	-0.98	0.36
EGFR_exon_82	EGFR	CGCTGCCCCGGCCGTCCCGG	exon	chr7	55086981	55087000	-	-1.06	-0.85	-2.72	-0.22	0.47	-2.53	-2.15	-1.4	-0.95
EGFR_exon_83	EGFR	CTGCCCGGCGAGTCGGGCTC	exon	chr7	55087024	55087043	+	-0.11	0.65	-0.23	-2.38	-0.28	-3.95	1.48	2.53	-1.61
EGFR_exon_84	EGFR	CTGCGCTCTGCCCGGCGAGT	exon	chr7	55087017	55087036	+	1.5	-1.74	1.02	1.78	2.71	1.32	-2.38	-1.24	-1.24
EGFR_exon_85	EGFR	GAAAACCTGCAGATCATCAG	exon	chr7	55211061	55211080	+	-1.15	-0.46	1.27	5.1	6.47	3.94	-0.21	-2.43	-2.85
EGFR_exon_86	EGFR	GAATTCGCTCCACTGTGTTG	exon	chr7	55211036	55211055	-	2.29	1.71	4.57	2.41	1.72	3.34	-1.36	2.53	1.68
EGFR_exon_87	EGFR	GACGGCCGGGGCAGCGCTCC	exon	chr7	55086985	55087004	+	-3.79	-1.83	-2.24	-0.32	-2.16	-0.14	-3.17	-2.09	-1.85
EGFR_exon_88	EGFR	GAGCGCTGCCCCGGCCGTCC	exon	chr7	55086984	55087003	-	-1.06	-2.8	-2.31	-2.65	-0.39	-0.78	-0.97	-1.49	-2.47
EGFR_exon_89	EGFR	GAGGATGTTCAATAACTGTG	exon	chr7	55210046	55210065	+	0.29	0.71	4.01	3.86	1.06	5.09	1.16	1.05	2.17
EGFR_exon_90	EGFR	GAGTAACAAGCTCACGCAGT	exon	chr7	55209992	55210011	+	-2.29	-2.96	-2.96	-1.69	3.66	2.26	-1.71	-2	-0.22
EGFR_exon_91	EGFR	GATGTTCAATAACTGTGAGG	exon	chr7	55210049	55210068	+	-1.82	0.06	1.08	1.48	3.04	3.94	-1.62	-1.44	-0.86
EGFR_exon_92	EGFR	GCGACCCTCCGGGACGGCCG	exon	chr7	55086973	55086992	+	-0.38	-0.79	-0.79	-1.16	0.51	0.54	-1.3	-0.88	-1.3
EGFR_exon_93	EGFR	GCTGCCCATGAGAAATTTAC	exon	chr7	55211159	55211178	+	-1.95	-1.13	-4.36	-1.88	0	-3.82	-2.68	-0.93	-0.86
EGFR_exon_94	EGFR	GCTGCCCCGGCCGTCCCGGA	exon	chr7	55086980	55086999	-	-1.03	-1.23	0.88	0.48	0.92	-1.64	-0.6	1.91	1.93
EGFR_exon_95	EGFR	GCTGCTGGCTGCGCTCTGCC	exon	chr7	55087009	55087028	+	1.3	-2.25	-3.06	-2.83	-0.83	-3.24	-1.58	0.97	-0.49
EGFR_exon_96	EGFR	GGACATAACCAGCCACCTCC	exon	chr7	55211006	55211025	-	2.73	2.04	0.23	-2.98	-0.72	-0.37	-1.17	-2.13	-0.26
EGFR_exon_97	EGFR	GGCAGCGCTCCTGGCGCTGC	exon	chr7	55086994	55087013	+	0.58	-0.52	-0.31	-1.59	-0.69	-1.92	-1.54	-0.91	-1.6
EGFR_exon_98	EGFR	TATTTCCTCTGATGATCTGC	exon	chr7	55211069	55211088	-	0.35	-0.88	0.13	-0.44	-0.3	-0.4	-1.76	0.44	-0.95
EGFR_exon_99	EGFR	TCCTCCAGAGCCCGACTCGC	exon	chr7	55087031	55087050	-	3.69	-0.58	-1.38	-2.74	-0.57	-0.23	-1.55	-1.58	-0.78
EGFR_intron_107	EGFR	CAGCCCGCCCAACCGCGCAC	TSS	chr7	55087115	55087134	+	2.35	2.45	2.86	-0.86	-0.58	-3.97	0.51	1.88	4.09
EGFR_intron_108	EGFR	CCAACCGCGCACCGGCGCAC	TSS	chr7	55087123	55087142	+	-0.98	-1.79	-2.13	-0.86	0.45	0.49	-1.28	-1.61	-0.14
EGFR_intron_109	EGFR	CGGGGTCCGGGGCGCGATCC	TSS	chr7	55087095	55087114	-	-0.95	-0.77	-2.17	-1.02	-2	-2.49	-1.1	-2.38	-1.25
EGFR_intron_110	EGFR	GCCGCCCCCGGATCGCGCCC	TSS	chr7	55087086	55087105	+	-2.65	-1.1	-3.07	-1.2	-1.98	-1.98	-1.34	-0.45	-1.99
EGFR_intron_111	EGFR	GCCGGCTCCCGCGCCGCCCC	TSS	chr7	55087074	55087093	+	-0.94	-0.78	-2.48	1.02	-2.69	-2.69	-1.17	-1.41	-0.44
EGFR_intron_112	EGFR	GCGCCGGTGCGCGGTTGGGC	TSS	chr7	55087121	55087140	-	-0.58	-2.74	-0.79	-2.73	-2.16	-1.35	-1.4	-1.68	-2.88
EGFR_intron_113	EGFR	GCGCGATCCGGGGGCGGCGC	TSS	chr7	55087084	55087103	-	-0.72	-1.23	-3.6	-2.93	-4.77	-2.6	-1.81	-0.61	-0.83
EGFR_intron_114	EGFR	GCGCGGTTGGGCGGGCTGCG	TSS	chr7	55087113	55087132	-	-0.39	-0.03	-3.42	-0.3	0.11	0.95	2.65	-1.88	2.32
EGFR_intron_115	EGFR	GCGGGGTCCGGGGCGCGATC	TSS	chr7	55087096	55087115	-	-1.8	-3.88	-3.6	1.95	0.49	-1.74	0.07	0.14	-0.89
EGFR_intron_116	EGFR	GGCGCGATCCGGGGGCGGCG	TSS	chr7	55087085	55087104	-	-2.47	-2.04	-3.81	-0.91	1.63	1.04	-0.87	-1.97	-0.53
EGFR_intron_117	EGFR	GGGGTCCGGGGCGCGATCCG	TSS	chr7	55087094	55087113	-	0.79	1.33	-0.28	-0.19	-1.58	-1.85	-2.45	-0.96	-0.57
EGFR_intron_118	EGFR	GGGTCCGGGGCGCGATCCGG	TSS	chr7	55087093	55087112	-	-0.86	-2.46	1.73	3.7	1.9	2.93	-2.61	-2.09	-2.34
EGFR_intron_119	EGFR	GTGCGCGGTTGGGCGGGCTG	TSS	chr7	55087115	55087134	-	0.87	0.78	0.67	-0.65	-0.49	-2.67	-3.01	0.43	2.27
EGFR_intron_120	EGFR	GTTGGGCGGGCTGCGGGGTC	TSS	chr7	55087108	55087127	-	2.47	0.53	0.95	-0.07	-0.35	-0.29	1.7	0.19	2.77
EGFR_intron_121	EGFR	TCCGGGGCGCGATCCGGGGG	TSS	chr7	55087090	55087109	-	-2.52	-1.93	-3.2	-0.91	-1.83	1.37	-0.93	-2.27	-1.57
EGFR_intron_122	EGFR	TCCGGGGGCGGCGCGGGAGC	TSS	chr7	55087078	55087097	-	-1.41	-0.16	-2.28	-3.65	-4.43	-1.98	-1.47	-1.24	-0.49
EGFR_intron_123	EGFR	TGCGCCGGTGCGCGGTTGGG	TSS	chr7	55087122	55087141	-	0.79	-1.18	-3.85	0.08	-0.1	1.48	-0.62	-0.02	-0.32
EGFR_intron_124	EGFR	TGCGCGGTTGGGCGGGCTGC	TSS	chr7	55087114	55087133	-	0.04	1.36	-0.33	-0.68	-0.61	0.45	2.12	1.2	1.3
EGFR_intron_125	EGFR	TGGGCGGGCTGCGGGGTCCG	TSS	chr7	55087106	55087125	-	1.13	-1.1	-2.35	-3.27	-0.78	-0.55	3.42	2.45	2.55
EGFR_intron_126	EGFR	TTGGGCGGGCTGCGGGGTCC	TSS	chr7	55087107	55087126	-	1.06	-0.14	-0.56	2.11	0.52	0	-1.59	1.47	0.17
EGFR_TSS_1	EGFR	AGCAGCCTCCGCCCCCCGCA	TSS	chr7	55086745	55086764	+	-0.61	-1.29	-0.3	-1.04	-0.49	-0.13	-0.99	0.74	3.05
EGFR_TSS_10	EGFR	CCCGGACGTCTAGCTCGCGC	TSS	chr7	55086701	55086720	-	-1.67	-3.35	-1.85	-2.69	-2.74	-2.7	-2.66	-2.04	-0.64
EGFR_TSS_11	EGFR	CCGATCCCTCCTCCGCCGCC	TSS	chr7	55086639	55086658	+	0.28	2.68	4.66	3.89	4.41	4.41	5.49	1.41	3.16
EGFR_TSS_12	EGFR	CCGGAGTCCCGAGCTAGCCC	TSS	chr7	55086795	55086814	+	2.16	0.1	-0.77	3.8	3.75	2.9	-0.03	-1.55	-0.39
EGFR_TSS_13	EGFR	CCGGCCGCCTCGGCCGCGTC	TSS	chr7	55086779	55086798	-	-1.22	-0.94	-3.18	-1.62	-0.41	-1.64	-1.83	-1.21	-2.03
EGFR_TSS_14	EGFR	CCGGGGCTAGCTCGGGACTC	TSS	chr7	55086798	55086817	-	-1.91	-2.63	-2.17	0.03	-0.62	-0.47	0.64	3.5	3.77
EGFR_TSS_15	EGFR	CGAGGCGCGGGGAGGCAGGG	TSS	chr7	55086677	55086696	-	-0.73	-3.11	-2.6	1.1	0.63	-3.04	0.55	2.16	1.09
EGFR_TSS_16	EGFR	CGCCCTGCCTCCCCGCGCCT	TSS	chr7	55086675	55086694	+	-1.17	-2.56	-1.15	2.6	2.7	2.57	2.03	-0.72	1.93
EGFR_TSS_17	EGFR	CGCTCACACCGTGCGGGGGG	TSS	chr7	55086756	55086775	-	-0.99	-1.29	-1.63	-0.15	-0.76	-0.12	-1.49	-2	-0.92
EGFR_TSS_18	EGFR	CGGGAGGAGGAGGGACCAGG	TSS	chr7	55086657	55086676	-	0.05	-1.41	-1.37	-2.9	-1.88	-0.31	-2.28	-3.9	-2.01
EGFR_TSS_19	EGFR	CGGGCGCTCACACCGTGCGG	TSS	chr7	55086760	55086779	-	-0.44	-0.55	-2.22	-0.38	-1.57	-2.16	-1.18	-1.5	-0.01
EGFR_TSS_2	EGFR	AGCGCCCGACGCGGCCGAGG	TSS	chr7	55086772	55086791	+	-2.41	-1.99	-3.08	-1.05	1.19	-0.16	1.21	-0.59	-2.08
EGFR_TSS_20	EGFR	CGGGGAGGCAGGGCGGGAGG	TSS	chr7	55086670	55086689	-	-0.12	-0.45	-2.81	0.1	-2.65	-0.95	-2.97	-2.73	-1.65
EGFR_TSS_21	EGFR	CGTCGGGCGCTCACACCGTG	TSS	chr7	55086763	55086782	-	0.53	0.49	1.42	0.11	-1.91	-1.88	-1.18	-0.78	-0.44
EGFR_TSS_22	EGFR	CGTCTAGCTCGCGCGGGCCG	TSS	chr7	55086695	55086714	-	0.51	-0.17	1.38	0.04	-1.11	0.59	-1.99	-1.99	-0.72
EGFR_TSS_23	EGFR	CTAGACGTCCGGGCAGCCCC	TSS	chr7	55086708	55086727	+	-2.79	-0.43	-3.47	0.13	-0.33	-2.74	-3.62	-1.97	-1.16
EGFR_TSS_24	EGFR	CTCGCGCGGGCCGAGGCGCG	TSS	chr7	55086688	55086707	-	-1.32	-2.18	-2.18	-2.16	-2.16	-2.16	-2.89	-2.22	-1.14
EGFR_TSS_25	EGFR	CTGCGGCCGCGCTGCGCCGG	TSS	chr7	55086727	55086746	-	-0.64	0.24	-0.47	0.47	0.7	-1.71	-0.53	-2.24	-0.97
EGFR_TSS_26	EGFR	CTGCTGCGGCCGCGCTGCGC	TSS	chr7	55086730	55086749	-	-3.2	-1.27	-4.07	-2.35	-0.43	1.02	2.77	2.45	3.67
EGFR_TSS_27	EGFR	GAGGAGGAGGGACCAGGCGG	TSS	chr7	55086654	55086673	-	-1.06	-2.21	0.03	1.76	2.3	3.86	-2.29	-1.9	1.25
EGFR_TSS_28	EGFR	GAGGAGGGACCAGGCGGCGG	TSS	chr7	55086651	55086670	-	-0.93	-1	-1.16	-1	-1.98	-0.93	-0.95	-2.61	-0.33
EGFR_TSS_29	EGFR	GAGGCAGGGCGGGAGGAGGA	TSS	chr7	55086666	55086685	-	-1.13	-0.57	-3.36	0.89	2.96	1.31	-2.65	-2.63	-2.48
EGFR_TSS_3	EGFR	AGCTCGCGCGGGCCGAGGCG	TSS	chr7	55086690	55086709	-	-1.35	0.98	1.62	3.34	-1.01	0.1	-0.17	-1.07	-0.54
EGFR_TSS_30	EGFR	GAGGCGCGGGGAGGCAGGGC	TSS	chr7	55086676	55086695	-	-1.02	-1.27	-3.71	-0.06	-0.05	-1.03	0.02	0.58	-1.14
EGFR_TSS_31	EGFR	GAGGGACCAGGCGGCGGAGG	TSS	chr7	55086648	55086667	-	-1.05	-1.19	-3.12	-1.55	0.97	-3.49	2.55	-1.24	-1.83
EGFR_TSS_32	EGFR	GAGTCCCGAGCTAGCCCCGG	TSS	chr7	55086798	55086817	+	-2.93	-3.26	-0.22	-0.46	-1.7	-2.31	0.52	3.43	3.58
EGFR_TSS_33	EGFR	GCCCGCGCGAGCTAGACGTC	TSS	chr7	55086697	55086716	+	4.18	-0.08	-1.63	-2.26	0.26	1.8	-1.92	-3.34	-1.08
EGFR_TSS_34	EGFR	GCCCGGACGTCTAGCTCGCG	TSS	chr7	55086702	55086721	-	-1.07	-0.51	-0.41	2.83	1.48	2.12	-2.95	-2.31	0.27
EGFR_TSS_35	EGFR	GCGCGGGCCGAGGCGCGGGG	TSS	chr7	55086685	55086704	-	-1.55	-2.46	-3.97	-0.73	-3.24	-3.24	-0.46	-1.94	0.36
EGFR_TSS_36	EGFR	GCGCGGGGAGGCAGGGCGGG	TSS	chr7	55086673	55086692	-	-0.86	-2	0	-0.66	-0.39	-2.08	-2.27	-1.09	-2.81
EGFR_TSS_37	EGFR	GCGCTGCGCCGGGGGCTGCC	TSS	chr7	55086719	55086738	-	1.94	0.68	-1.3	-2.44	-0.52	-0.82	-2.11	-2.04	-0.63
EGFR_TSS_38	EGFR	GCGGCCGCCGGGGCTAGCTC	TSS	chr7	55086805	55086824	-	-2.4	-1.56	-3.08	0.7	-0.45	-3.38	-1.87	-1.48	-2.12
EGFR_TSS_39	EGFR	GCGGCGGAGGAGGGATCGGG	TSS	chr7	55086638	55086657	-	-0.67	-1	-1.81	-2.38	-0.59	0.5	-2.96	-3	-0.5
EGFR_TSS_4	EGFR	AGGGACCAGGCGGCGGAGGA	TSS	chr7	55086647	55086666	-	-2.14	-1.89	-0.11	-3.05	-1.42	-1.19	-2.31	-2.7	-0.35
EGFR_TSS_40	EGFR	GCGGGGGGCGGAGGCTGCTG	TSS	chr7	55086744	55086763	-	-0.57	-2.18	-3.44	-2.63	-3.41	-3.41	-1.08	-3.98	-2.23
EGFR_TSS_41	EGFR	GCTCGCGCGGGCCGAGGCGC	TSS	chr7	55086689	55086708	-	-1.29	-0.66	-2.43	-1.11	-2.68	-2.68	0.66	-0.55	-1.32
EGFR_TSS_42	EGFR	GCTCGGGACTCCGGCCGCCT	TSS	chr7	55086789	55086808	-	-0.04	-2.65	1.03	1.73	2.92	1.31	-2.11	-2.03	-0.74
EGFR_TSS_43	EGFR	GCTGCGGCCGCGCTGCGCCG	TSS	chr7	55086728	55086747	-	-2.15	-0.46	-2.82	-1.56	-1.26	-0.67	-2.2	-1.78	-0.71
EGFR_TSS_44	EGFR	GGAGGCAGGGCGGGAGGAGG	TSS	chr7	55086667	55086686	-	-1.93	-0.24	-2.6	-0.79	-0.68	-1.94	-2.76	-1.84	-1.71
EGFR_TSS_45	EGFR	GGAGGGATCGGGAGGAGCAG	TSS	chr7	55086630	55086649	-	-1.15	-2.86	-3.95	-1.41	-0.43	-1.19	-1.28	-1.97	-1.08
EGFR_TSS_46	EGFR	GGCCGAGGCGCGGGGAGGCA	TSS	chr7	55086680	55086699	-	2.07	-0.48	-1.67	-0.28	0.08	-0.02	-1.38	0.95	2.01
EGFR_TSS_47	EGFR	GGGCAGCCCCCGGCGCAGCG	TSS	chr7	55086718	55086737	+	1.06	-1.45	0.96	2.69	2.45	2.19	-1.76	-2.21	-0.64
EGFR_TSS_48	EGFR	GGGCCGAGGCGCGGGGAGGC	TSS	chr7	55086681	55086700	-	-1.26	-1.09	-1.73	-0.14	-0.76	-2.85	-1.31	2.65	2.51
EGFR_TSS_49	EGFR	GGGCGCTCACACCGTGCGGG	TSS	chr7	55086759	55086778	-	0.9	0.45	-0.78	0.02	-0.23	-0.37	-1.64	-2.64	3.98
EGFR_TSS_5	EGFR	CACGGTGTGAGCGCCCGACG	TSS	chr7	55086763	55086782	+	-0.31	-0.29	-0.95	-1.77	-1.47	-1	-0.18	-1.01	-1.65
EGFR_TSS_50	EGFR	GGGCGGGAGGAGGAGGGACC	TSS	chr7	55086660	55086679	-	-2.08	-1.68	-1.44	-2.51	-1.99	-3.66	-1.72	-3.58	-0.99
EGFR_TSS_51	EGFR	GTCGGGCGCTCACACCGTGC	TSS	chr7	55086762	55086781	-	-0.82	-0.82	1.03	3.58	3.76	2.72	1.07	-1.2	-0.58
EGFR_TSS_52	EGFR	GTGAGCGCCCGACGCGGCCG	TSS	chr7	55086769	55086788	+	2.5	0.5	-3.6	-2.56	-3.24	-2.8	-0.76	-1.64	-0.39
EGFR_TSS_53	EGFR	TCACACCGTGCGGGGGGCGG	TSS	chr7	55086753	55086772	-	-0.74	-2.79	-1.66	3.38	2.04	0.16	-0.17	-1.07	0.72
EGFR_TSS_54	EGFR	TCCGGCCGCCTCGGCCGCGT	TSS	chr7	55086780	55086799	-	-1.34	-1.88	-1.12	2.38	-0.27	-4.49	0.88	3.45	1.61
EGFR_TSS_55	EGFR	TCGGGCGCTCACACCGTGCG	TSS	chr7	55086761	55086780	-	-0.29	-0.28	-0.47	-2.39	-0.09	-3.35	3.03	-1.18	1.28
EGFR_TSS_56	EGFR	TGCTGCGGCCGCGCTGCGCC	TSS	chr7	55086729	55086748	-	-0.82	-2.78	-2.06	0.61	0.74	0.02	-0.53	-1.49	0.01
EGFR_TSS_6	EGFR	CAGGCGGCGGAGGAGGGATC	TSS	chr7	55086641	55086660	-	-2.35	-0.66	-3.03	-0.4	1.85	0.31	-0.95	3.03	-0.75
EGFR_TSS_7	EGFR	CCAGGCGGCGGAGGAGGGAT	TSS	chr7	55086642	55086661	-	0.15	-1.19	-1.66	-1.53	0.02	-3.37	-0.03	-2.66	-1.96
EGFR_TSS_8	EGFR	CCCGACGCGGCCGAGGCGGC	TSS	chr7	55086776	55086795	+	-1.38	-0.19	2.49	4.27	2.95	2.94	-1.33	-0.77	0.64
EGFR_TSS_9	EGFR	CCCGCGCGAGCTAGACGTCC	TSS	chr7	55086698	55086717	+	0.35	-0.56	2.24	4.13	3.96	2.14	-1.51	-1.51	-0.91
EP300_exon_46	EP300	AAAAGCCCAATGACACAGGC	exon	chr22	41513463	41513482	+	-2.22	-1.12	-2.63	1.9	0.2	-0.23	-0.23	-2.07	-0.79
EP300_exon_47	EP300	AACCTCAATATGGGAGTTGG	exon	chr22	41513370	41513389	+	-1.19	-1.51	-3.76	-0.49	-1.25	0.55	1.35	1.05	1.3
EP300_exon_48	EP300	AACTCCCATATTGAGGTTAG	exon	chr22	41513368	41513387	-	-0.65	-2.39	-3.91	-1.97	-1.87	0.44	2.65	-1.18	-1.97
EP300_exon_49	EP300	AATATGGGAGTTGGTGGCCC	exon	chr22	41513376	41513395	+	-1.35	-2.4	-2.37	-0.19	-0.94	1.06	-0.49	-2.91	-1.19
EP300_exon_50	EP300	AATCAGCTTCAGACAAGTCT	exon	chr22	41513280	41513299	+	-1.04	3.07	-1.13	-2.36	-1.27	-2.03	-2.1	-2.5	-0.59
EP300_exon_51	EP300	ACAGAATTGGGACTAACCAA	exon	chr22	41513247	41513266	+	-2.47	-2.39	-3.49	0.33	-0.28	-3.21	-2.71	-3.42	-1.22
EP300_exon_52	EP300	ACTCTCATCTCCGGCCCTCT	exon	chr22	41489059	41489078	+	-2.87	-3.39	-1.36	2.51	2.62	0.9	-2.23	-2	-0.94
EP300_exon_53	EP300	ACTGCTCTGTTGGGCCTGGC	exon	chr22	41513413	41513432	-	-3.83	1.01	3.76	4.68	5.12	4.64	1.93	2.86	2.82
EP300_exon_54	EP300	AGATGAGAGTTTAGGCCGCT	exon	chr22	41489049	41489068	-	-1.63	-1.74	-2.3	-0.76	-3.08	-0.11	0.81	-0.96	0.01
EP300_exon_55	EP300	AGGGCCGGAGATGAGAGTTT	exon	chr22	41489057	41489076	-	-2.37	-2.76	-4.73	-0.7	-0.93	-2.9	-1.05	-0.64	-0.49
EP300_exon_56	EP300	AGGTCAAGTCATGGCCAGCC	exon	chr22	41513396	41513415	+	2.95	-0.27	-1.77	1.52	-1.17	-0.1	0.89	0.02	1.76
EP300_exon_57	EP300	AGTTCCCCTAACCTCAATAT	exon	chr22	41513361	41513380	+	-2.72	-1.9	1	-2.55	-0.56	-0.4	-0.89	-1.93	-0.28
EP300_exon_58	EP300	AGTTTAGGCCGCTTGGCTGA	exon	chr22	41489042	41489061	-	1.54	1.82	1.01	0.35	-0.6	0.52	4.88	2.16	-1
EP300_exon_59	EP300	ATCGCTGGCGGACGCCGAGA	exon	chr22	41489076	41489095	-	0.78	-0.5	-0.93	-2.13	-1.08	-2.16	-1.39	-1.97	-0.86
EP300_exon_60	EP300	ATTAATCAACTCTACAGAAT	exon	chr22	41513234	41513253	+	0.85	-1.42	-0.41	-2.12	-0.43	-2.12	1.63	0.26	-0.39
EP300_exon_61	EP300	ATTAGGTTTGATAAATAGCA	exon	chr22	41513438	41513457	+	1.16	1.47	0.8	4.53	3.55	1.15	-2.58	-2.42	-2.36
EP300_exon_62	EP300	CAACAGAGCAGTCCTGGATT	exon	chr22	41513421	41513440	+	2.65	1.61	-4.02	0.01	0.02	-1.82	3.32	2.1	1.6
EP300_exon_63	EP300	CAACTCCCATATTGAGGTTA	exon	chr22	41513369	41513388	-	-1.69	-1.8	-0.27	-2.46	-2.34	-2.33	-2.7	-1.48	-0.69
EP300_exon_64	EP300	CAGGACTGCTCTGTTGGGCC	exon	chr22	41513417	41513436	-	-1.54	-1.18	-1.36	-2.7	-0.04	-2.13	-1.9	-1.88	0.2
EP300_exon_65	EP300	CAGGCCCAACAGAGCAGTCC	exon	chr22	41513415	41513434	+	0.19	-1.96	-4.41	-0.31	-2.28	-0.53	-1.46	-2.76	-1.63
EP300_exon_66	EP300	CATCGCTGGCGGACGCCGAG	exon	chr22	41489077	41489096	-	-1.36	-2.85	-5.09	-1.11	-1.63	-3.32	-1.64	-1.79	-0.41
EP300_exon_67	EP300	CCAACTCCCATATTGAGGTT	exon	chr22	41513370	41513389	-	-2.69	0.12	-0.6	-3.37	-2.11	0.21	0.74	0.43	1.21
EP300_exon_68	EP300	CCCCGGTTCCACCACATTCT	exon	chr22	41489016	41489035	-	8.63	5.06	3.5	0.2	5.02	4.89	6.24	2.82	4.03
EP300_exon_69	EP300	CCGAGAATGTGGTGGAACCG	exon	chr22	41489013	41489032	+	-1.28	-0.8	-2.29	-2.31	-0.95	-2.18	-2.87	-3.6	-2.45
EP300_exon_70	EP300	CCTAACCTCAATATGGGAGT	exon	chr22	41513367	41513386	+	-0.4	-2.96	-1.69	0.22	-0.25	-3.12	-1.64	-1.69	-0.41
EP300_exon_71	EP300	CGCTTGGCTGAAGGCGGCCC	exon	chr22	41489033	41489052	-	-3.38	-3.15	-2.69	-0.71	-3.93	-1.65	-3.11	-0.62	-2.18
EP300_exon_72	EP300	CGGGGCCGCCTTCAGCCAAG	exon	chr22	41489031	41489050	+	-1.28	-3.2	-4.71	-2.66	-0.81	-0.18	-1.53	-1.3	-3.08
EP300_exon_73	EP300	CTAATCCAGGACTGCTCTGT	exon	chr22	41513423	41513442	-	0.46	-0.4	-2.51	-1.34	-1.88	-1.26	-1.16	-1.6	0.56
EP300_exon_74	EP300	CTATTTATCAAACCTAATCC	exon	chr22	41513436	41513455	-	-1.53	-1.45	-0.99	-3.14	-1.47	-3.14	-2.54	-2.57	-0.62
EP300_exon_75	EP300	CTCTCGGCGTCCGCCAGCGA	exon	chr22	41489075	41489094	+	4.49	3.68	5.92	2.23	4.36	3.58	-1.5	-1.16	-0.08
EP300_exon_76	EP300	CTGATTAATATCACCACCAT	exon	chr22	41513266	41513285	-	-1.29	0.91	-2.31	-1.12	0.09	-1.14	0.7	-0.36	0.13
EP300_exon_77	EP300	CTGGCGGACGCCGAGAGGGC	exon	chr22	41489072	41489091	-	-3.55	0.21	1.86	-0.07	-1.4	-4.76	-1.82	-2.23	-0.5
EP300_exon_78	EP300	CTGTCAGAATTGCTGCGATC	exon	chr22	41513337	41513356	+	-0.41	-2.24	-3.76	-1.75	-0.37	-2.5	-1.22	-1.77	-2.5
EP300_exon_79	EP300	GAATTGGGACTAACCAATGG	exon	chr22	41513250	41513269	+	-0.49	-1.4	-2.91	0.01	-1.65	-1.65	1.77	-0.05	3.07
EP300_exon_80	EP300	GCCGAGAATGTGGTGGAACC	exon	chr22	41489012	41489031	+	-1.26	-1.97	-3.48	-2.37	-1.93	-4.09	-1.04	-1.85	-2.35
EP300_exon_81	EP300	GCGGCCTAAACTCTCATCTC	exon	chr22	41489050	41489069	+	-0.66	-1.23	3.89	4.53	5.42	5.04	3.51	2.06	2.93
EP300_exon_82	EP300	GCTTCAGACAAGTCTTGGCA	exon	chr22	41513285	41513304	+	-1.65	-1.95	-2.52	-2.46	-3.6	-0.84	-1.31	-1.73	-0.14
EP300_exon_83	EP300	GGCCACCAACTCCCATATTG	exon	chr22	41513375	41513394	-	-3.24	-2.83	-4.8	-0.92	-0.35	0.36	-0.66	-2.91	2.07
EP300_exon_84	EP300	GGCCGAGAATGTGGTGGAAC	exon	chr22	41489011	41489030	+	-2.12	-0.32	-0.45	-3.27	-0.66	-1.14	0.34	1.32	1.71
EP300_exon_85	EP300	GGCTGGCCATGACTTGACCT	exon	chr22	41513396	41513415	-	2.22	-4.26	-1.21	-2.46	-0.01	-2.13	-0.51	-2.25	1.65
EP300_exon_86	EP300	GGTCAAAAGCCCAATGACAC	exon	chr22	41513459	41513478	+	-1.85	0.1	0.78	-2.18	0.23	-2.18	2	-1.82	-0.47
EP300_exon_87	EP300	GTAGAGTTGATTAATTCATC	exon	chr22	41513229	41513248	-	-2.55	-1.7	-2.97	-2.25	-3.39	-1.69	-1.82	-2.11	-1.22
EP300_exon_88	EP300	TAATCCAGGACTGCTCTGTT	exon	chr22	41513422	41513441	-	-1.41	-1.68	-3.42	-0.96	-2.03	-0.95	-1.97	-2.26	-1.08
EP300_exon_89	EP300	TAGTTCCCCTAACCTCAATA	exon	chr22	41513360	41513379	+	-2.4	-0.69	-2.81	-3.07	-1.38	-0.79	-1.35	-1.13	-2.5
EP300_exon_90	EP300	TCAAGCCTGCCTGTGTCATT	exon	chr22	41513471	41513490	-	-1.7	-1.63	-0.89	-1.2	-0.92	-0.76	-1.93	-0.03	0.03
EP300_exon_91	EP300	TGGCTGGCCATGACTTGACC	exon	chr22	41513397	41513416	-	7.5	2.38	1.75	0.23	0.92	0.26	-0.38	-2.11	-0.35
EP300_exon_92	EP300	TGGTGGCCCAGGTCAAGTCA	exon	chr22	41513387	41513406	+	-1.19	-2.24	1.81	2.25	4.78	4.79	-0.14	-2.77	-0.06
EP300_exon_93	EP300	TTAATCAACTCTACAGAATT	exon	chr22	41513235	41513254	+	-2.56	-0.8	-0.32	-1.83	-0.05	1	-1.71	-1.47	-0.72
EP300_exon_94	EP300	TTAGGCCGCTTGGCTGAAGG	exon	chr22	41489039	41489058	-	-0.7	0.05	-2.58	-1.2	-1.52	-0.9	3.43	2.36	1.85
EP300_exon_95	EP300	TTTTGGCTCTCTATTTGACT	exon	chr22	41513192	41513211	+	0.22	-0.33	2.79	7.52	5.77	5.72	4.11	1.33	1.7
EP300_intron_100	EP300	AATACCTTTAAAATTAATTA	TSS	chr22	41489212	41489231	-	-0.36	-0.36	-0.36	-0.8	-0.8	-0.8	-0.98	-0.98	-0.98
EP300_intron_101	EP300	ACCGAGTAGAAAAGATTAAA	TSS	chr22	41489137	41489156	-	-2.81	-2.81	-2.81	-1.36	-0.82	-2.51	-2.45	-1.8	-1.85
EP300_intron_102	EP300	AGAAAAGATTAAAGGGAACG	TSS	chr22	41489130	41489149	-	-2.32	-2.32	-0.77	-2.38	-0.69	2.06	-1.21	-0.57	-0.99
EP300_intron_103	EP300	AGAGAGGAAGAAAAAAAAAA	TSS	chr22	41489174	41489193	-	-0.24	-0.24	-0.24	-0.54	-0.54	-0.54	-1.69	-1.69	-1.69
EP300_intron_104	EP300	AGGAGGCAAAGAAAATGGTT	TSS	chr22	41489264	41489283	-	-1.07	-0.34	-0.99	-0.6	-1.05	-2.13	-0.97	0.26	0.09
EP300_intron_105	EP300	ATACCTTTAAAATTAATTAA	TSS	chr22	41489211	41489230	-	-1.02	-1.48	-2.57	-0.55	-2.51	-2.51	-2.31	-2.31	-0.12
EP300_intron_106	EP300	CACCGAGTAGAAAAGATTAA	TSS	chr22	41489138	41489157	-	-0.57	-2.53	-2.53	-1.4	-2.98	-2.98	-2.14	-2.14	-3.29
EP300_intron_107	EP300	GGGCAGGGAACTAGAGAGAG	TSS	chr22	41489190	41489209	-	0.6	0.27	-1.42	-2.67	-2.2	-2.91	2.56	-3.05	-1.25
EP300_intron_108	EP300	TAAAGGGAACGTGGAAGGCC	TSS	chr22	41489121	41489140	-	-2.56	-1.06	-3.43	-1.17	-3.8	-1.63	-2.35	-2.02	-2.08
EP300_intron_109	EP300	TACCTTTAAAATTAATTAAG	TSS	chr22	41489210	41489229	-	-0.41	-1.96	-1.96	-2.68	-2.68	-0.98	-2.03	-1.62	-2.03
EP300_intron_110	EP300	TCCCTTTAATCTTTTCTACT	TSS	chr22	41489133	41489152	+	-0.92	-0.81	-1.98	1.82	2.04	2.66	2.45	-1.84	2.48
EP300_intron_111	EP300	TGCCCCTTAATTAATTTTAA	TSS	chr22	41489205	41489224	+	-2.95	-2.42	-1.38	-3.18	-2.66	-1.56	-3.34	-3.47	-3.57
EP300_intron_112	EP300	TTAAAATTAATTAAGGGGCA	TSS	chr22	41489205	41489224	-	-0.48	0.43	1.08	0.26	3.48	-0.89	-0.74	0.93	0.31
EP300_intron_113	EP300	TTAAAGGGAACGTGGAAGGC	TSS	chr22	41489122	41489141	-	-1.9	-1.21	-2.31	-2.18	-3.57	-3.57	-1.73	-1.6	0.15
EP300_intron_114	EP300	TTAAAGGTATTTGAATGAGC	TSS	chr22	41489221	41489240	+	-0.85	-0.16	-1.26	-1.26	-0.37	-2.04	-1.91	-1.91	-0.6
EP300_intron_115	EP300	TTTAAAATTAATTAAGGGGC	TSS	chr22	41489206	41489225	-	1.66	0.61	0.31	1.17	-2.39	-2.39	-0.14	-0.6	-0.95
EP300_intron_96	EP300	AAAAAAAAATGGAAGAATAA	TSS	chr22	41489163	41489182	-	0	0	0	-0.42	-0.42	-0.42	-0.81	-0.81	-0.81
EP300_intron_97	EP300	AAAGAAAATGGTTGGGCTAC	TSS	chr22	41489257	41489276	-	5.47	1.63	2.63	-0.19	-0.74	-1.2	-2.06	0.01	1.48
EP300_intron_98	EP300	AAAGGGAACGTGGAAGGCCG	TSS	chr22	41489120	41489139	-	-1.75	-2.43	-0.88	-3.28	-4.06	-4.06	-1.54	-1.59	-2.48
EP300_intron_99	EP300	AAGATTAAAGGGAACGTGGA	TSS	chr22	41489126	41489145	-	-1.25	-1.92	-1.92	-2.77	-2.77	-0.61	-0.21	-1.5	0.07
EP300_TSS_1	EP300	AAGAGACACTCACCTCCTCC	TSS	chr22	41488528	41488547	-	-2.5	-1.57	0.35	2.27	2.59	2.78	-1.48	-1.73	0.07
EP300_TSS_10	EP300	CCTGCCCAGCCGAGGTCTCT	TSS	chr22	41488653	41488672	-	-0.93	-1.25	-1.14	-2	-1.81	0.69	0.89	-1.87	-0.56
EP300_TSS_11	EP300	CGAAAAGGGGGGAGAGGAGG	TSS	chr22	41488555	41488574	-	-0.83	-2.01	-2.03	-2.74	-0.48	0.16	1.22	-1.4	-0.02
EP300_TSS_12	EP300	CGAGAGACCTCGGCTGGGCA	TSS	chr22	41488651	41488670	+	-2.48	0.32	-3.5	-0.39	0.54	-1.58	-1.6	-1.83	-1.84
EP300_TSS_13	EP300	CGGGGGCGAAAAGGGGGGAG	TSS	chr22	41488561	41488580	-	-0.34	3.82	-3.39	-0.38	-0.78	-0.32	-1.13	-2.61	-0.12
EP300_TSS_14	EP300	CTCATCGCCACAAGGAGGCG	TSS	chr22	41488579	41488598	-	-1.94	-0.44	-2.81	-1.76	-1.29	-0.38	-2.55	-1.6	1.19
EP300_TSS_15	EP300	GAAGAGGTTGATGGCGGCGG	TSS	chr22	41488623	41488642	+	1.36	-0.24	-1.6	-3.65	-2.28	-1.35	5.85	5.93	6.13
EP300_TSS_16	EP300	GAAGGAGGAGGACAGCGCCG	TSS	chr22	41488598	41488617	+	-1.24	-1.95	-3.47	-1.35	-1.26	-2.92	-0.68	-2.48	-0.81
EP300_TSS_17	EP300	GACCTCGGCTGGGCAGGGGC	TSS	chr22	41488656	41488675	+	-1.92	-1.54	-4.34	0.59	0	-2.28	-2	-2.12	-1.84
EP300_TSS_18	EP300	GAGAGACCTCGGCTGGGCAG	TSS	chr22	41488652	41488671	+	-1.75	-0.65	-2.42	-3.24	-2.35	-4.02	-2.38	-2.88	-2.48
EP300_TSS_19	EP300	GAGCTCCGAGAGACCTCGGC	TSS	chr22	41488645	41488664	+	-0.88	-2.85	-2.85	-1.6	-0.18	-3.57	-2.39	-0.76	-1.46
EP300_TSS_2	EP300	AAGGAGGCGGGGGCGAAAAG	TSS	chr22	41488568	41488587	-	-0.2	1.26	-4.11	-2.37	-2.65	-2.91	-1.52	-1.86	-1.2
EP300_TSS_20	EP300	GAGGAAGAGGTTGATGGCGG	TSS	chr22	41488620	41488639	+	-0.22	-2.21	0.54	-0.69	-0.27	-1.8	2.07	-1.56	-3.24
EP300_TSS_21	EP300	GAGGAGGAAGAGGTTGATGG	TSS	chr22	41488617	41488636	+	-0.01	0.8	0.52	-0.99	1.28	-0.74	-2.66	-2.57	0.07
EP300_TSS_22	EP300	GCCATCAACCTCTTCCTCCT	TSS	chr22	41488618	41488637	-	5.12	2.92	1.13	-0.07	0.77	-0.13	0.91	1.14	3.19
EP300_TSS_23	EP300	GCCGAGGAGGAAGAGGTTGA	TSS	chr22	41488614	41488633	+	-2.31	-1.66	-3.18	-0.12	-1.52	-1.78	-2.02	-2.47	-1.39
EP300_TSS_24	EP300	GCCTCCTTGTGGCGATGAGA	TSS	chr22	41488580	41488599	+	-0.89	-1.64	-4.87	-3.57	-1.78	-3.72	-3.22	-2.46	-1.35
EP300_TSS_25	EP300	GCGCAGTCCCCGGCCCGCCA	TSS	chr22	41488682	41488701	-	-0.7	0.28	-2.84	-0.92	-0.62	-2.12	-1.73	-2.48	-1.67
EP300_TSS_26	EP300	GGACAGCGCCGAGGAGGAAG	TSS	chr22	41488607	41488626	+	-2.02	-2.49	-3.58	-3.47	-2.29	-4.25	-0.99	-1.38	-0.69
EP300_TSS_27	EP300	GGAGGAGGACAGCGCCGAGG	TSS	chr22	41488601	41488620	+	-0.8	-1.95	-3.21	-2.41	-2.46	-1.36	5.89	2.41	2.79
EP300_TSS_28	EP300	GGAGGCGGGGGCGAAAAGGG	TSS	chr22	41488566	41488585	-	0.24	-1.23	-2.33	-1.53	-1.66	-2.92	-0.91	-2.6	-2.23
EP300_TSS_29	EP300	GGCCGGCCCCTGCCCAGCCG	TSS	chr22	41488661	41488680	-	-3.16	-3.16	-1.61	-1.35	0.01	-1.22	-1.88	-1.96	-2.15
EP300_TSS_3	EP300	ACAAGGAGGCGGGGGCGAAA	TSS	chr22	41488570	41488589	-	-2.17	-1.67	-1.64	-2.76	-2.24	-3.91	-0.77	-0.7	2.15
EP300_TSS_30	EP300	GGCGGAGCTCCGAGAGACCT	TSS	chr22	41488641	41488660	+	-3.16	-1.89	-3.16	-3.07	-2.79	-2.18	-3.88	-2.06	-2.31
EP300_TSS_31	EP300	GGCTCTAGAGGCGCAGTCCC	TSS	chr22	41488692	41488711	-	0.51	-0.8	-0.78	2.27	1.27	1.28	5.73	6.95	8.79
EP300_TSS_32	EP300	GGCTGGGCAGGGGCCGGCCG	TSS	chr22	41488662	41488681	+	0.27	-2.15	0.9	-0.82	-1.97	-1.97	-2.57	-1.89	0.07
EP300_TSS_33	EP300	GGGCAGGGGCCGGCCGTGGC	TSS	chr22	41488666	41488685	+	0.17	-0.03	-2.39	1.31	-0.83	-3.14	-2.27	-3.15	0.64
EP300_TSS_34	EP300	GGGCCGGCCGTGGCGGGCCG	TSS	chr22	41488672	41488691	+	-2.11	-2.98	-2.98	-1	0.39	-2.97	-1.25	-0.04	0.32
EP300_TSS_35	EP300	GGGCGAAAAGGGGGGAGAGG	TSS	chr22	41488558	41488577	-	-2.28	-0.51	-1.74	-1.39	0.14	-1.08	-2.44	-1.99	-2.25
EP300_TSS_36	EP300	GGGGCCGGCCGTGGCGGGCC	TSS	chr22	41488671	41488690	+	0.3	-2.1	-2.07	-0.61	-0.09	0.26	-1.25	-0.78	-0.6
EP300_TSS_37	EP300	TCATCGCCACAAGGAGGCGG	TSS	chr22	41488578	41488597	-	-2.47	-2.05	-0.1	-0.93	-0.97	-0.36	-1.44	0.26	-1.27
EP300_TSS_38	EP300	TCCTCCTTCTCATCGCCACA	TSS	chr22	41488587	41488606	-	0.06	-0.06	2.39	4.02	4.78	4.33	2.5	3.02	2.01
EP300_TSS_39	EP300	TCCTTCTCATCGCCACAAGG	TSS	chr22	41488584	41488603	-	0.29	0.71	-0.09	-0.12	-1.5	0.61	-0.7	-1.86	-0.37
EP300_TSS_4	EP300	AGCTCCGAGAGACCTCGGCT	TSS	chr22	41488646	41488665	+	-0.53	-0.98	-2.5	-2.41	-0.27	-3.2	-1.5	-1.43	-1.47
EP300_TSS_40	EP300	TCCTTGTGGCGATGAGAAGG	TSS	chr22	41488583	41488602	+	-0.68	-1.75	-2.56	-2.37	-2.27	-1.78	-2.02	-2.47	-0.49
EP300_TSS_41	EP300	TCTCATCGCCACAAGGAGGC	TSS	chr22	41488580	41488599	-	2.42	1.51	0	2.65	1.62	4.68	2.9	2.59	2.84
EP300_TSS_42	EP300	TGGGCAGGGGCCGGCCGTGG	TSS	chr22	41488665	41488684	+	-2.74	-2.51	-2.11	-0.29	-1.96	-1.49	-0.95	-1.8	-2.9
EP300_TSS_43	EP300	TTCTCATCGCCACAAGGAGG	TSS	chr22	41488581	41488600	-	2.78	0.74	-1	0.36	0.05	-0.56	-1.04	-2.24	-1.34
EP300_TSS_44	EP300	TTGTGGCGATGAGAAGGAGG	TSS	chr22	41488586	41488605	+	-2.52	-2.26	-3.77	-2.26	0.68	0.57	-0.85	-1.14	-0.71
EP300_TSS_45	EP300	TTTTCGCCCCCGCCTCCTTG	TSS	chr22	41488569	41488588	+	-3.07	-1.55	-3.3	0.41	-1.16	-0.33	-2.66	-2.32	-1.22
EP300_TSS_5	EP300	AGGAGGCGGGGGCGAAAAGG	TSS	chr22	41488567	41488586	-	-1.34	-2.75	-2.07	-0.59	-0.32	-2.91	-3.35	-2.44	-2.19
EP300_TSS_6	EP300	AGGGGCCGGCCGTGGCGGGC	TSS	chr22	41488670	41488689	+	-1.16	-1.8	-2.26	-0.72	0.54	-0.4	2.26	-2.13	1.23
EP300_TSS_7	EP300	AGTCCCCGGCCCGCCACGGC	TSS	chr22	41488678	41488697	-	-1.13	-3.25	-2.18	-1.67	-0.56	-0.06	-2.47	-2.06	-2.43
EP300_TSS_8	EP300	CAAGGAGGCGGGGGCGAAAA	TSS	chr22	41488569	41488588	-	0.08	-0.2	-1.42	1.56	0.36	-4.1	-0.41	-0.59	1.3
EP300_TSS_9	EP300	CCGAGAGACCTCGGCTGGGC	TSS	chr22	41488650	41488669	+	4.44	2.69	-0.16	-1.45	-2.22	-1.31	-0.93	-2.96	0.09
ERBB2_exon_100	ERBB2	GAGCATGTCCAGGTGGGTCT	exon	chr17	37863288	37863307	-	-2.92	-0.4	-2.79	-1.13	-3.55	-0.37	3.13	0.23	0
ERBB2_exon_101	ERBB2	GCACGTAGCCCTGCACCTCC	exon	chr17	37864582	37864601	-	-0.41	-1.09	-0.55	-0.49	-0.54	-2.31	2.4	1.08	5.62
ERBB2_exon_102	ERBB2	GCAGTGGGACCTGCCTCACT	exon	chr17	37864618	37864637	-	-1.26	-1.62	-3.28	-2.99	-1.1	-2.64	-2.11	-0.99	-0.67
ERBB2_exon_103	ERBB2	GCCCTGGCCGTGCTAGACAA	exon	chr17	37864685	37864704	+	-0.77	-1.9	1.64	-0.8	0.99	-2.37	-3.72	-2.77	-2.8
ERBB2_exon_104	ERBB2	GCGAGGCACCCAGCTCTTTG	exon	chr17	37864654	37864673	+	-0.59	0.21	-1.96	-1.28	-0.2	-1.86	-1.02	-1.98	-0.39
ERBB2_exon_105	ERBB2	GCTGGCATTGGTGGGCAGGT	exon	chr17	37863360	37863379	-	0.64	-1.42	-2.05	-0.79	-1.2	-0.07	-2.27	0.69	0.75
ERBB2_exon_106	ERBB2	GGAGGCCCCTGTGACAGGGG	exon	chr17	37864728	37864747	-	-0.85	-3.01	-2.73	-3.27	-1.27	-0.68	-1.69	0.09	-2.8
ERBB2_exon_107	ERBB2	GGCAGCCCTGGTAGAGGTGG	exon	chr17	37863310	37863329	-	3.3	1.93	1.79	5.43	4.37	3.63	1.5	0.27	-1
ERBB2_exon_108	ERBB2	GGTGGCGGAGCATGTCCAGG	exon	chr17	37863295	37863314	-	2.06	-3.13	0.86	-3.54	-2.08	-0.71	-1.83	-0.18	-0.68
ERBB2_exon_109	ERBB2	GGTGGGTCTCGGGACTGGCA	exon	chr17	37863277	37863296	-	-3	-2.45	1.72	0.21	1.67	2.8	-3.08	-1.46	-1.06
ERBB2_exon_110	ERBB2	GTCCAGGTGGGTCTCGGGAC	exon	chr17	37863282	37863301	-	-2.76	-3.17	-1.62	-2.71	-0.19	-2.16	-3.44	-1.56	-2.25
ERBB2_exon_111	ERBB2	GTGGCGGAGCATGTCCAGGT	exon	chr17	37863294	37863313	-	-2.92	-1.14	-2.76	0.02	-2.52	-2.49	4.94	4.39	-2.44
ERBB2_exon_112	ERBB2	TCATCGCTCACAACCAAGTG	exon	chr17	37864602	37864621	+	2.25	-1.41	-1.84	-1.07	-0.14	-0.34	-2.8	-1.77	-0.87
ERBB2_exon_113	ERBB2	TCCATTGTCTAGCACGGCCA	exon	chr17	37864689	37864708	-	1.91	1.21	-2.87	-1.61	-2.22	-2.22	1.31	2.98	4.59
ERBB2_exon_114	ERBB2	TGAGGCAGGTCCCACTGCAG	exon	chr17	37864620	37864639	+	-0.98	-2.04	-2	-0.63	-2.04	-2.01	-1.86	-2.09	-1.28
ERBB2_exon_115	ERBB2	TGCCAGTCCCGAGACCCACC	exon	chr17	37863277	37863296	+	-2.82	-2.36	0.25	1.11	0.63	2	-3.4	-2.42	-2.03
ERBB2_exon_116	ERBB2	TGGGCAGGTAGGTGAGTTCC	exon	chr17	37863349	37863368	-	-2.15	-1.84	0.23	2.98	2.48	1.64	-1.98	0.78	-0.63
ERBB2_exon_67	ERBB2	AACAATACCACCCCTGTCAC	exon	chr17	37864718	37864737	+	0.81	0.18	-0.78	-3.65	-0.9	-3.39	-1.88	-1.8	-0.82
ERBB2_exon_68	ERBB2	AAGGACAGGCTGGCATTGGT	exon	chr17	37863368	37863387	-	-3.06	-1.85	-3.08	-1.16	0.25	-1.08	0.52	1.02	-2.7
ERBB2_exon_69	ERBB2	ACAATACCACCCCTGTCACA	exon	chr17	37864719	37864738	+	-1.37	-0.39	-1.99	-2.32	-2.45	-2.01	-1.28	-2.84	-0.25
ERBB2_exon_70	ERBB2	ACAATCCGCAGCCTCTGCAG	exon	chr17	37864634	37864653	-	-3.07	-1.15	-2.62	-0.61	-0.86	-2.04	-0.75	0.58	1.73
ERBB2_exon_71	ERBB2	ACAGGCTGGCATTGGTGGGC	exon	chr17	37863364	37863383	-	-1.1	-0.84	-0.78	-0.16	0.67	-1.41	0.23	-0.81	0.19
ERBB2_exon_72	ERBB2	ACAGGGGTGGTATTGTTCAG	exon	chr17	37864715	37864734	-	-3.64	-1.88	0.35	-0.73	1.35	-0.37	0.63	0.19	2.1
ERBB2_exon_73	ERBB2	AGAGGTGGCGGAGCATGTCC	exon	chr17	37863298	37863317	-	-1.37	-0.27	-1.78	-1.37	-1.35	-3.31	2.66	3	-0.62
ERBB2_exon_74	ERBB2	AGCATGTCCAGGTGGGTCTC	exon	chr17	37863287	37863306	-	1.97	-2.62	-0.35	0.23	-0.69	-2.16	2.56	-1.47	-0.01
ERBB2_exon_75	ERBB2	AGGTCCCACTGCAGAGGCTG	exon	chr17	37864626	37864645	+	-1.17	-2.32	-2.09	-1.93	-2.85	0.34	-1.44	-1.48	-0.67
ERBB2_exon_76	ERBB2	AGGTGGGTCTCGGGACTGGC	exon	chr17	37863278	37863297	-	4.96	2.22	0.95	-1.21	-0.9	-0.28	2.92	-1.24	0.33
ERBB2_exon_77	ERBB2	ATAGTTGTCCTCAAAGAGCT	exon	chr17	37864665	37864684	-	-1.84	-2.29	-3.39	-1.96	0.03	0.19	3.36	-1.46	-1.44
ERBB2_exon_78	ERBB2	ATGCTCCGCCACCTCTACCA	exon	chr17	37863302	37863321	+	5.28	2.52	0.64	-0.49	-0.72	-0.48	1.69	-2.27	1.18
ERBB2_exon_79	ERBB2	CAATACCACCCCTGTCACAG	exon	chr17	37864720	37864739	+	-1.37	-0.78	2.47	3.75	3.58	4.17	0.76	1.9	1.14
ERBB2_exon_80	ERBB2	CAATCCGCAGCCTCTGCAGT	exon	chr17	37864633	37864652	-	-1.01	-1.82	-3.5	-0.71	-1.02	-3.76	-1.63	-2.18	-1.46
ERBB2_exon_81	ERBB2	CAGAGGCTGCGGATTGTGCG	exon	chr17	37864637	37864656	+	-3.01	-2	3.5	6.77	6.95	6.02	-1.16	-1.02	-1.11
ERBB2_exon_82	ERBB2	CAGGAAGGACAGGCTGGCAT	exon	chr17	37863372	37863391	-	-0.33	-1.62	-1.58	-1.49	-1.25	0.32	2.5	1.82	3.11
ERBB2_exon_83	ERBB2	CAGGGCTGCCAGGTGGTGCA	exon	chr17	37863320	37863339	+	-0.75	-1.9	0.39	3.95	3.17	3.48	-0.05	-1.82	-0.12
ERBB2_exon_84	ERBB2	CAGGGGTGGTATTGTTCAGC	exon	chr17	37864714	37864733	-	-0.28	-3.16	-3.27	-1.81	-0.65	-1.06	2.14	-0.07	-0.52
ERBB2_exon_85	ERBB2	CATAGTTGTCCTCAAAGAGC	exon	chr17	37864666	37864685	-	-0.69	-2.66	-0.23	-2.11	-2	-0.98	-1.1	-1.14	-1.39
ERBB2_exon_86	ERBB2	CATGCTCCGCCACCTCTACC	exon	chr17	37863301	37863320	+	0.15	-1.12	3.46	4.43	2.35	4.52	2.16	-1.48	1.41
ERBB2_exon_87	ERBB2	CCACCTCTACCAGGGCTGCC	exon	chr17	37863310	37863329	+	0.98	1.76	1.98	4.93	3.98	3.07	1.31	0.59	-0.8
ERBB2_exon_88	ERBB2	CCACCTGGCAGCCCTGGTAG	exon	chr17	37863316	37863335	-	-2.52	-2.29	-3.39	0.63	-1.8	-0.61	-2.89	-1.57	0.07
ERBB2_exon_89	ERBB2	CCAGGGCTGCCAGGTGGTGC	exon	chr17	37863319	37863338	+	-0.63	1.39	-0.37	-0.17	0.87	1.68	-2.85	-1.63	-1.22
ERBB2_exon_90	ERBB2	CCAGGTGGTGCAGGGAAACC	exon	chr17	37863328	37863347	+	-0.56	-0.47	-2.54	-2.79	-2.32	-0.16	-1.42	-0.65	-0.17
ERBB2_exon_91	ERBB2	CCAGGTTTCCCTGCACCACC	exon	chr17	37863331	37863350	-	-1.14	-1.02	1.42	2.04	0.9	1.49	2.51	-1.12	3.82
ERBB2_exon_92	ERBB2	CCTCTACCAGGGCTGCCAGG	exon	chr17	37863313	37863332	+	-2.14	-2.85	-1.32	-3	-2.26	-1.95	-2.06	-1.21	-0.96
ERBB2_exon_93	ERBB2	CCTGCACCACCTGGCAGCCC	exon	chr17	37863322	37863341	-	-1.14	-1.12	-0.66	-0.26	-1.19	-0.5	-1.88	-1.97	-0.51
ERBB2_exon_94	ERBB2	CCTGGCAGCCCTGGTAGAGG	exon	chr17	37863313	37863332	-	0.09	0.68	-1.16	-1.31	0.61	0.96	-0.82	-0.55	-0.07
ERBB2_exon_95	ERBB2	CGCTCACAACCAAGTGAGGC	exon	chr17	37864606	37864625	+	-2.08	-3.1	-1.09	-1.94	0.21	-2.72	-1.48	0.44	-2.02
ERBB2_exon_96	ERBB2	CGGGTCTCCATTGTCTAGCA	exon	chr17	37864695	37864714	-	1.28	0.32	-3.66	0.61	-1.79	-3.32	1.87	0.28	-1.5
ERBB2_exon_97	ERBB2	CTCCATTGTCTAGCACGGCC	exon	chr17	37864690	37864709	-	1.91	-1.31	1.5	0.33	2.27	1.33	2.81	1.25	-0.52
ERBB2_exon_98	ERBB2	CTTTGAGGACAACTATGCCC	exon	chr17	37864669	37864688	+	-1.11	-2.16	-0.63	-2.2	-3.59	-0.82	-3.58	-1.51	-0.14
ERBB2_exon_99	ERBB2	GAAGGACAGGCTGGCATTGG	exon	chr17	37863369	37863388	-	-2.44	-1.62	-0.54	-0.84	-0.46	-0.02	-2.05	-2.41	-0.88
ERBB2_intron_117	ERBB2	AACAGAGGGCTCAGCCCAGC	TSS	chr17	37863433	37863452	-	3.59	-0.1	-2.48	1.54	0.18	0.77	-0.95	-1.2	0.02
ERBB2_intron_118	ERBB2	AGAGAGGAAACAGAAGGGCA	TSS	chr17	37863481	37863500	-	0.93	0.48	-0.62	-1.22	0.04	-1.22	-0.14	-0.88	0.46
ERBB2_intron_119	ERBB2	AGAGGGCTCAGCCCAGCTGG	TSS	chr17	37863430	37863449	-	-1.79	-0.97	-3.75	-2.51	-2.23	-2.2	-2.11	-3.3	-1.95
ERBB2_intron_120	ERBB2	AGCCAGGCCCTGCCTCCAGC	TSS	chr17	37863415	37863434	+	3.8	2.95	1.59	0.53	2.55	0.66	-0.46	-1.17	0.64
ERBB2_intron_121	ERBB2	AGCTGGAGGCAGGGCCTGGC	TSS	chr17	37863416	37863435	-	0.36	2.87	1.69	1.89	4.16	1.39	-0.25	2.57	2.28
ERBB2_intron_122	ERBB2	CTGAGCCCTCTGTTTACAGG	TSS	chr17	37863439	37863458	+	0.53	0.24	-0.34	-2.36	-1.3	-2.84	5.58	1.51	2.33
ERBB2_intron_123	ERBB2	GCCACCCACCTGTAAACAGA	TSS	chr17	37863447	37863466	-	3.76	1.81	-3.26	-0.17	-0.85	-0.87	5.1	3.92	1.74
ERBB2_intron_124	ERBB2	GCCAGGCCCTGCCTCCAGCT	TSS	chr17	37863416	37863435	+	-3.3	1.77	0.88	-0.25	2.21	0.28	-0.63	2.75	2.77
ERBB2_intron_125	ERBB2	GCCCAGCTGGAGGCAGGGCC	TSS	chr17	37863420	37863439	-	-0.12	0.3	-0.79	0.82	-0.57	-0.57	-0.47	-0.47	-0.47
ERBB2_intron_126	ERBB2	GCCCTCTGTTTACAGGTGGG	TSS	chr17	37863443	37863462	+	-0.4	-3.08	-3.08	-2.13	-0.48	-2.14	-1.59	-3.16	-2.27
ERBB2_intron_127	ERBB2	GCTCAGCCCAGCTGGAGGCA	TSS	chr17	37863425	37863444	-	-0.57	-0.66	-3.1	0.24	-0.07	-2.23	-0.29	-2.41	0.88
ERBB2_intron_128	ERBB2	GCTGGAGGCAGGGCCTGGCT	TSS	chr17	37863415	37863434	-	4.4	3.38	2.14	-0.06	1.67	3.35	-1.82	-3.4	-1.91
ERBB2_intron_129	ERBB2	GGCCCGTGGGCAACCCAGCC	TSS	chr17	37863399	37863418	+	-2.92	-0.23	-0.39	-2.79	0.06	-4.51	4.93	3.5	3.5
ERBB2_intron_130	ERBB2	GGCCTGGCTGGGTTGCCCAC	TSS	chr17	37863404	37863423	-	-1.34	-1.36	-3.29	-2.77	-1.05	-0.15	3.42	2.31	0.47
ERBB2_intron_131	ERBB2	GGCTCAGCCCAGCTGGAGGC	TSS	chr17	37863426	37863445	-	4.02	1.87	4.19	4.27	3.76	5.83	-2.56	-2.99	-2.94
ERBB2_intron_132	ERBB2	GGGCCTGGCTGGGTTGCCCA	TSS	chr17	37863405	37863424	-	-0.13	1.51	-1.86	1.97	-2.86	0.64	-0.88	-1.49	-0.74
ERBB2_intron_133	ERBB2	GGGCTGAGCCCTCTGTTTAC	TSS	chr17	37863436	37863455	+	0.59	1.22	-3.61	-2.22	-0.22	0.84	0.21	-0.65	-1.07
ERBB2_intron_134	ERBB2	TACAGGTGGGTGGCAGAAGA	TSS	chr17	37863453	37863472	+	-2.6	-3.85	-3.85	-2.86	-2.76	-2.73	3.04	2.97	1.58
ERBB2_intron_135	ERBB2	TGAGCCCTCTGTTTACAGGT	TSS	chr17	37863440	37863459	+	3.25	-1.37	-2.88	-3.07	-0.72	0.49	-1.9	-1.48	-1.57
ERBB2_intron_136	ERBB2	TGCCACCCACCTGTAAACAG	TSS	chr17	37863448	37863467	-	-1.78	-1.1	-1.53	-2.78	-1.32	-2.98	-1.9	0.66	-1.24
ERBB2_TSS_1	ERBB2	AACTGCATTCCAACAAGTCT	TSS	chr17	37856189	37856208	-	-1.93	-1.02	-2.79	-0.41	-1.88	-3.14	0.03	-0.01	-2.34
ERBB2_TSS_10	ERBB2	AGAAAGGATGGCCGGCCTGG	TSS	chr17	37844255	37844274	-	-0.81	-1.47	-3.84	0.05	-0.56	-1.79	-2.61	-1.55	-2
ERBB2_TSS_11	ERBB2	AGAGAGGGAGAAAGTGAAGC	TSS	chr17	37856152	37856171	+	-2.15	-2.15	-2.15	-2.11	-1.64	-1.2	-1.85	-1.1	-1.59
ERBB2_TSS_12	ERBB2	AGCCAGGGAGAAAGGATGGC	TSS	chr17	37844263	37844282	-	-2.65	-1.97	-3.07	-0.59	-2.56	-3.82	-0.06	-1.83	-1.74
ERBB2_TSS_13	ERBB2	AGCTGAGATTCCCCTCCATT	TSS	chr17	37856307	37856326	+	-0.26	-1.28	-0.78	1.48	0.48	0.67	-0.31	1.27	-0.24
ERBB2_TSS_14	ERBB2	AGGGGGACGAGGGGCGGGGC	TSS	chr17	37844417	37844436	-	-0.95	-1.63	-2.2	3.32	0.25	-2.24	-2.44	2.01	-0.17
ERBB2_TSS_15	ERBB2	ATAAAGAACACAGGAACTTC	TSS	chr17	37844336	37844355	-	-1.3	-1.72	-1.72	-0.19	-1.68	-2.94	-0.21	-2.42	-2.42
ERBB2_TSS_16	ERBB2	ATACTCCTAAGCTCCTCCCC	TSS	chr17	37844291	37844310	-	-1.12	0.36	-2.89	-1.28	-0.62	-2.28	-2.78	-2.13	-0.73
ERBB2_TSS_17	ERBB2	ATCACAGGAGAAGGAGGAGG	TSS	chr17	37856242	37856261	+	3.5	4.44	2.28	3.43	3.94	4.19	5.44	5.88	6.05
ERBB2_TSS_18	ERBB2	CAACTGCATTCCAACAAGTC	TSS	chr17	37856190	37856209	-	-1.29	-1.52	-0.56	-0.74	-3.18	-3.18	0.83	0.05	-0.81
ERBB2_TSS_19	ERBB2	CAGACTTGTTGGAATGCAGT	TSS	chr17	37856188	37856207	+	-2.45	-1.61	-1.57	-2.41	-1.94	-1.03	0.35	1.01	-0.49
ERBB2_TSS_2	ERBB2	AAGCTGAGATTCCCCTCCAT	TSS	chr17	37856306	37856325	+	-1.14	2.3	4.71	4.13	3.93	3.83	1.58	1.41	3.2
ERBB2_TSS_20	ERBB2	CATTCCAACAAGTCTGGGAG	TSS	chr17	37856184	37856203	-	-1.35	-0.79	-3.57	-2.07	-2.24	0.85	-1.44	-2.02	-1.4
ERBB2_TSS_21	ERBB2	CCAATCACAGGAGAAGGAGG	TSS	chr17	37856239	37856258	+	-0.94	-0.08	0.2	1.4	1.64	-1.72	-3.04	-2.36	-1.47
ERBB2_TSS_22	ERBB2	CCCAGGCCTGCGCGAAGAGA	TSS	chr17	37856137	37856156	+	-1.25	-1.62	-4.4	0.02	-0.48	-0.12	5.28	5.47	6.33
ERBB2_TSS_23	ERBB2	CCCTCTCTTCGCGCAGGCCT	TSS	chr17	37856140	37856159	-	-1.03	-2.26	-4.38	-0.74	-1.35	-0.09	-2.28	-1.98	-0.35
ERBB2_TSS_24	ERBB2	CCCTGGCTCGCCGCCGGGGG	TSS	chr17	37844275	37844294	+	-2.84	-0.85	-2.54	1.2	0.7	-3.87	-0.75	-0.45	-1.71
ERBB2_TSS_25	ERBB2	CCTCCCCCGGCGGCGAGCCA	TSS	chr17	37844278	37844297	-	-1.54	-2.37	-0.74	0.18	-0.33	-3.72	-0.84	-3.2	-0.88
ERBB2_TSS_26	ERBB2	CCTCCTCCTTCTCCTGTGAT	TSS	chr17	37856242	37856261	-	-1.51	-0.69	-3.14	-1.57	-1.25	-1.06	1.75	2.11	2.33
ERBB2_TSS_27	ERBB2	CGCCGCCGGGGGAGGAGCTT	TSS	chr17	37844283	37844302	+	1.63	2.69	2.35	-2.43	-1.52	-3.21	-2.24	-1.94	-1.39
ERBB2_TSS_28	ERBB2	CGGCGGCGAGCCAGGGAGAA	TSS	chr17	37844271	37844290	-	4.31	3.88	0.63	3.61	2.48	3.24	2.35	1.67	0.33
ERBB2_TSS_29	ERBB2	CTCCCAATCACAGGAGAAGG	TSS	chr17	37856236	37856255	+	-2.35	-1.67	-2.77	-0.66	-2.07	-1.05	-0.33	-1.67	-1.04
ERBB2_TSS_3	ERBB2	AAGGAGGAGGTGGAGGAGGA	TSS	chr17	37856252	37856271	+	0.25	-0.17	-0.17	-2.02	-2.02	-2.02	-2.92	-0.72	-1.99
ERBB2_TSS_30	ERBB2	CTCCTAAGCTCCTCCCCCGG	TSS	chr17	37844288	37844307	-	-1.14	-1.01	-1.56	1.42	0.11	0.18	0.94	-0.83	1.56
ERBB2_TSS_31	ERBB2	CTCCTCCTTCTCCTGTGATT	TSS	chr17	37856241	37856260	-	1.6	1.18	2.95	5.19	4.57	3.69	-0.07	1.68	1.76
ERBB2_TSS_32	ERBB2	CTTGTTGGAATGCAGTTGGA	TSS	chr17	37856192	37856211	+	-0.28	-1.67	-1.02	0.77	1.52	2.27	4.94	2.37	-0.37
ERBB2_TSS_33	ERBB2	CTTTCTCCCTCTCTTCGCGC	TSS	chr17	37856146	37856165	-	1.23	-0.49	4.35	3.23	2.97	4.83	2.47	0.96	4
ERBB2_TSS_34	ERBB2	CTTTCTCCCTGGCTCGCCGC	TSS	chr17	37844269	37844288	+	2.66	0.29	1.09	-1.07	-0.93	-0.67	-0.8	-1.82	-0.07
ERBB2_TSS_35	ERBB2	GAACTTTAATTTAAACTGTG	TSS	chr17	37844377	37844396	-	0.05	0.19	-2.17	0.51	-2.85	-2.85	-1.57	-2.04	-1.79
ERBB2_TSS_36	ERBB2	GAAGGAGGAGGTGGAGGAGG	TSS	chr17	37856251	37856270	+	-1.26	-1.94	-0.44	-3.09	-0.95	-3.88	-2.91	-3.98	-3.98
ERBB2_TSS_37	ERBB2	GACCAACCGCGCCGCCAGGC	TSS	chr17	37844241	37844260	+	-0.27	-1.13	-2.23	-1.47	-1.78	-3.04	-2.69	-2.03	-2.12
ERBB2_TSS_38	ERBB2	GAGAGGGAGAAAGTGAAGCT	TSS	chr17	37856153	37856172	+	-1.79	-2.21	-2.21	-0.41	-1.84	-3.53	-0.74	-0.3	0.28
ERBB2_TSS_39	ERBB2	GAGAGTAGAATAAAGAACAC	TSS	chr17	37844345	37844364	-	0.8	-0.75	-0.75	-0.28	-0.28	-0.28	0	0	0
ERBB2_TSS_4	ERBB2	ACAGGAACTTCCGGTTACTC	TSS	chr17	37844327	37844346	-	-0.68	-1.68	-2.33	-3.04	-0.93	-2.31	-2.67	-1.37	-2.12
ERBB2_TSS_40	ERBB2	GAGTATGAAGCTTCCACTTC	TSS	chr17	37844305	37844324	+	-1.77	-0.65	-3.02	-0.86	-0.05	-3.78	4.48	2.55	6.52
ERBB2_TSS_41	ERBB2	GCAGGACCAACCGCGCCGCC	TSS	chr17	37844237	37844256	+	1.4	-0.57	-0.34	-1.54	-0.45	-3.37	-2.9	-2.49	0.12
ERBB2_TSS_42	ERBB2	GCAGGCGCCCACAAAAATCC	TSS	chr17	37844399	37844418	-	3.31	2.44	0.64	1.6	-0.68	-0.09	1.33	1.68	1.75
ERBB2_TSS_43	ERBB2	GCAGTTGGAGGGGGCGAGCT	TSS	chr17	37856203	37856222	+	-0.85	-0.68	-1.43	-1.47	-2.45	-0.92	-1.85	-1.43	1.87
ERBB2_TSS_44	ERBB2	GCGCGCTTGCTCCCAATCAC	TSS	chr17	37856227	37856246	+	-1.96	0.39	-2.82	2.6	0.51	-1.64	-2.14	-1.77	-1.85
ERBB2_TSS_45	ERBB2	GCTTCCACTTCCGGAGTAAC	TSS	chr17	37844314	37844333	+	-2.47	-2.24	-1.79	-1.29	-2.07	0.09	-1.41	0.21	2.93
ERBB2_TSS_46	ERBB2	GGAGAAGGAGGAGGTGGAGG	TSS	chr17	37856248	37856267	+	-3.08	-2.39	-3.49	-0.48	0.73	1.32	-1.89	-2.26	-0.59
ERBB2_TSS_47	ERBB2	GGATGGCCGGCCTGGCGGCG	TSS	chr17	37844250	37844269	-	-0.75	-1.83	-4.01	-0.19	-0.46	0.48	-1.05	-1.13	-1.03
ERBB2_TSS_48	ERBB2	GGCAGGCGCCCACAAAAATC	TSS	chr17	37844400	37844419	-	0.31	-1.58	-1.29	-0.05	0.39	-0.07	5.59	4.69	4.67
ERBB2_TSS_49	ERBB2	GGCCGGCCATCCTTTCTCCC	TSS	chr17	37844258	37844277	+	-0.64	-1.29	-1.03	-0.89	0.16	-0.91	-1.8	-0.66	-1.25
ERBB2_TSS_5	ERBB2	ACAGGAGAAGGAGGAGGTGG	TSS	chr17	37856245	37856264	+	-1.94	-0.84	-1.94	-0.32	-1.71	-1.71	-1.03	-2.89	-2.89
ERBB2_TSS_50	ERBB2	GGCCGGCCTGGCGGCGCGGT	TSS	chr17	37844246	37844265	-	-0.74	-1.87	-1.41	-2.13	-2.13	0.15	-1.96	-1.48	-0.26
ERBB2_TSS_51	ERBB2	GGCGAGCCAGGGAGAAAGGA	TSS	chr17	37844267	37844286	-	-0.58	-0.99	-0.99	-0.78	-0.78	-0.78	-2.03	-1.62	-2.03
ERBB2_TSS_52	ERBB2	GGGAGAAAGGATGGCCGGCC	TSS	chr17	37844258	37844277	-	-2.67	-1.81	-1.69	-0.48	-2.33	-2.32	-2.7	-1.09	-3.6
ERBB2_TSS_53	ERBB2	GTTGCCACTCCCAGACTTGT	TSS	chr17	37856177	37856196	+	-2.16	-1.57	-4.96	-2.67	-1.15	-2.13	1.81	1.05	-2.02
ERBB2_TSS_54	ERBB2	TAAAGTTCCCGGATTTTTGT	TSS	chr17	37844389	37844408	+	1.08	0.47	0.98	-0.51	1.86	1.78	2.33	0.68	2.38
ERBB2_TSS_55	ERBB2	TCCCTCTCTTCGCGCAGGCC	TSS	chr17	37856141	37856160	-	1.63	-0.11	2.12	2.36	2.7	2.57	-2.02	-1.94	-0.24
ERBB2_TSS_56	ERBB2	TCCTCCCCCGGCGGCGAGCC	TSS	chr17	37844279	37844298	-	-0.38	-0.61	-0.43	-0.15	1.24	0.97	-0.59	-1.81	-0.5
ERBB2_TSS_57	ERBB2	TCTCCCTGGCTCGCCGCCGG	TSS	chr17	37844272	37844291	+	-0.15	-0.15	-0.15	0.8	-0.59	-0.59	-0.37	-0.57	-0.59
ERBB2_TSS_58	ERBB2	TGCAGTTGGAGGGGGCGAGC	TSS	chr17	37856202	37856221	+	-2.88	-2.17	-2.13	0.68	-2.63	-0.61	-1.4	-1.26	-1.06
ERBB2_TSS_59	ERBB2	TGGAGGAGGAGGGCTGCTTG	TSS	chr17	37856262	37856281	+	-0.13	-1.17	-0.88	-0.87	-0.44	-4.05	-2.72	-1.82	-0.7
ERBB2_TSS_6	ERBB2	ACAGTTTAAATTAAAGTTCC	TSS	chr17	37844378	37844397	+	3.63	0.11	-0.5	-2.02	-3.17	-3.17	-3.28	0.43	1.76
ERBB2_TSS_60	ERBB2	TGTTGGAATGCAGTTGGAGG	TSS	chr17	37856194	37856213	+	3.4	-1.63	-1.59	0.77	-0.62	-0.59	1.83	0.6	2.75
ERBB2_TSS_61	ERBB2	TTAAACTGTGTGGACTTCAG	TSS	chr17	37844367	37844386	-	0.7	-2.29	-1.01	-0.42	0.07	-2.52	-0.61	3.14	4.75
ERBB2_TSS_62	ERBB2	TTAAAGTTCCCGGATTTTTG	TSS	chr17	37844388	37844407	+	-1.54	0.08	0.75	5.71	5.11	3.92	-0.76	-0.22	-1.24
ERBB2_TSS_63	ERBB2	TTCTCCCTGGCTCGCCGCCG	TSS	chr17	37844271	37844290	+	1.99	1.46	0.01	1.65	-0.02	-0.47	-0.16	0.11	0.4
ERBB2_TSS_64	ERBB2	TTGCTCCCAATCACAGGAGA	TSS	chr17	37856233	37856252	+	-0.66	-1.4	-3.75	-0.56	-1.17	-0.12	-2.47	-1.41	-0.12
ERBB2_TSS_65	ERBB2	TTGTTGGAATGCAGTTGGAG	TSS	chr17	37856193	37856212	+	0.45	-0.46	3.16	5.23	6.15	4.39	-0.03	-0.67	0.75
ERBB2_TSS_66	ERBB2	TTTCTCCCTGGCTCGCCGCC	TSS	chr17	37844270	37844289	+	2.74	1.06	1.65	1.24	1.38	1.5	2.02	-0.61	2.35
ERBB2_TSS_7	ERBB2	ACCCAGGCCTGCGCGAAGAG	TSS	chr17	37856136	37856155	+	-2.61	-2.11	1.29	2.59	1.42	-0.39	-2.16	-0.8	0.4
ERBB2_TSS_8	ERBB2	ACTTCCGGTTACTCCGGAAG	TSS	chr17	37844321	37844340	-	-1.36	-0.94	-2.04	-0.51	-0.83	-0.38	-0.61	-0.85	-1.2
ERBB2_TSS_9	ERBB2	ACTTGTTGGAATGCAGTTGG	TSS	chr17	37856191	37856210	+	-1.87	-1.16	-0.08	-0.15	-0.71	-3.1	6.51	1.49	1.26
HNF1B_exon_47	HNF1B	ATGGAAGACCGGCTTGGTGT	exon	chr17	36104687	36104706	+	5.34	0.24	2.75	-0.62	0.51	0.24	4.07	3.86	0.76
HNF1B_exon_48	HNF1B	CACCAAGGAGGTGCTGGTTC	exon	chr17	36104794	36104813	-	3.57	1.6	-3.15	-0.91	1.02	-1.72	2.99	-0.06	-1.72
HNF1B_exon_49	HNF1B	CACGCCAAGGGCCGCTTGTC	exon	chr17	36104652	36104671	-	-1.3	-2.31	-3.59	-0.16	-3.27	-2.95	3.05	2.11	-0.89
HNF1B_exon_50	HNF1B	CAGCACCTCCTTGGTGACCC	exon	chr17	36104798	36104817	+	-1.96	-1.58	-2.82	3.99	1.42	0.71	-2.18	-1.52	-1.28
HNF1B_exon_51	HNF1B	CAGCTTCACCCCGAAGTTCG	exon	chr17	36104747	36104766	+	-1.92	-2.78	-2.78	-0.75	-0.9	-2.59	-2.45	-1.24	-1.01
HNF1B_exon_52	HNF1B	CCAGCTTCACCCCGAAGTTC	exon	chr17	36104746	36104765	+	-1.52	0	-2.21	-2.63	0.27	-2.73	-0.11	1.32	-0.91
[truncated: 2,932 more rows]
